# Supplementary material for: Host Immune Response Modulation in Avian Coronavirus Infection: Tracheal Transcriptome Profiling In Vitro and In Vivo
Source: Viruses. 2024 Apr 14;16(4):605. doi: 10.3390/v16040605 (PMC11053446; doi:10.3390/v16040605)
Supplement: Supplementary file 1 [file viruses-16-00605-s001.zip]

Archive with 12 entries (12 files):
- Fig_S1_cTEC_heatmaps.pdf
- Fig_S2_trachea_heatmaps.pdf
- Table_S10_cTEC_trachea_all_mRNA_overlap.xlsx
- Table_S1_Primers_for_qPCR.xlsx
- Table_S2_All_DEGs_mRNA_cTEC_in_vitro.xlsx
- Table_S3_Filtered_DEGs_mRNA_cTEC_in_vitro.xlsx
- Table_S4_venn_results_cTEC_in_vitro_mRNA.xlsx
- Table_S5_GO_KEGG_mRNA_cTEC_in_vitro.xlsx
- Table_S6_All_DEGs_mRNA_trachea_in_vivo.xlsx
- Table_S7_Filtered_DEGs_mRNA_trachea_in_vivo.xlsx
- Table_S8_venn_results_trachea_in_vivo_mRNA.xlsx
- Table_S9_GO_KEGG_mRNA_trachea_in_vivo.xlsx
