# Supplementary material for: Host Immune Response Modulation in Avian Coronavirus Infection: Tracheal Transcriptome Profiling In Vitro and In Vivo
Source: Viruses. 2024 Apr 14;16(4):605. doi: 10.3390/v16040605 (PMC11053446; doi:10.3390/v16040605)
Supplement: Supplementary file 1 [file viruses-16-00605-s001.zip › Table_S1_Primers_for_qPCR.xlsx]

## Sheet: Primers_for_qPCR
Gene	Forward Primer (5′–3′)	Reverse Primer (5′–3′)	Reference
IBV-N	GACGGAGGACCTGATGGTAA	CCCTTCTTCTGCTGATCCTG	Kameka et al., 2014 [68]
b-actin	CAACACAGTGCTGTCTGGTGGTA	ATCGTACTCCTGCTTGCTGATCC	St. Paul et al., 2011 [69]
KLHL30	ACTTCGCCTTCTACAACCCCAA	CGTCATTGTTCAGCGCCACCAGA	Chen et al., 2021 [70]
FMOD	ATGGGCAGCACATCTCGATT	TCTTCGGCTTTGCAGGTCAT	Yin et al., 2020 [71]
NR4A1	CTGCCAGTTCTGCCGCTTCC	AGAGAGGTGATGAGGCTGATGGG	This paper (GenBank accession no. XM_046934299.1)
TLR3	TCAGTACATTTGTAACACCCCGCC	GGCGTCATAATCAAACACTCC	Villanueva et al., 2011 [72]
STAT1	TTGTAACTTCGCTATTGGTATTCC	TTCCGTGATGTGTCTTCCTTC	Tan et al., 2023 [73]
STAT2	TGCAGGGAACAGAACAAATGAGGG	CCCATGATACAGCCATCGTTCCAG	Sarson et al., 2008 [74]
SOCS1	CTGCTGGATGCCTGCGGCTT	GGGCCCGGTCGCGGTTTTAA	Giotis et al., 2016 [75]
