# Supplementary material for: Host Immune Response Modulation in Avian Coronavirus Infection: Tracheal Transcriptome Profiling In Vitro and In Vivo
Source: Viruses. 2024 Apr 14;16(4):605. doi: 10.3390/v16040605 (PMC11053446; doi:10.3390/v16040605)
Supplement: Supplementary file 1 [file viruses-16-00605-s001.zip › Table_S2_All_DEGs_mRNA_cTEC_in_vitro.xlsx]

## Sheet: CTRL_18H.v.CTRL_3H_DEGs_RNA
Gene	baseMean	log2FoldChange	lfcSE	pvalue	padj	Symbol	Locus	Gene_description	Gene_type	CTRL-18H-R1.rlogCounts	CTRL-18H-R2.rlogCounts	CTRL-18H-R3.rlogCounts	CTRL-18H-R4.rlogCounts	CTRL-3H-R1.rlogCounts	CTRL-3H-R2.rlogCounts	CTRL-3H-R3.rlogCounts	CTRL-3H-R4.rlogCounts
ENSGALG00000000003	176.228	-0.199258	0.201898	0.252415	0.387824	PANX2	1:20328226-20347898	pannexin 2 [Source:NCBI gene;Acc:426934]	protein_coding	7.17804	7.12658	6.97438	7.33721	7.24524	7.44821	6.99968	7.47702
ENSGALG00000000011	709.683	-0.337768	0.115157	0.00198591	0.00779392	C10orf88	6:32362856-32366096	chromosome 10 open reading frame 88 [Source:HGNC Symbol;Acc:HGNC:25822]	protein_coding	9.22423	9.05291	8.98759	9.39314	9.37616	9.28043	9.59672	9.45551
ENSGALG00000000038	1.05176	-0.137067	0.59031	0.454148	NA	CTRB2	11:1969779-1971563	chymotrypsinogen B2 [Source:NCBI gene;Acc:431235]	protein_coding	-0.0148373	0.0665169	-0.0592221	-0.0154081	0.0365316	0.0351299	0.0736532	-0.0114007
ENSGALG00000000044	250.493	-0.548825	0.317721	0.0206578	0.0546156	WFIKKN1	14:13962836-13964455	WAP, follistatin/kazal, immunoglobulin, kunitz and netrin domain containing 1 [Source:HGNC Symbol;Acc:HGNC:30912]	protein_coding	6.84396	7.0936	7.96648	7.04443	7.65427	8.30956	7.78627	7.87141
ENSGALG00000000048	26.5235	-0.0782142	0.390891	0.741212	0.82448	ENSGALG00000000048	25:482603-488101	V-type proton ATPase catalytic subunit A-like [Source:NCBI gene;Acc:776719]	protein_coding	4.79331	5.19557	3.99921	4.36995	4.49656	4.39536	5.46079	4.48309
ENSGALG00000000055	1090.9	0.229577	0.13447	0.0674916	0.140906	LAMTOR3	4:60121988-60126244	late endosomal/lysosomal adaptor, MAPK and MTOR activator 3 [Source:NCBI gene;Acc:425210]	protein_coding	10.1139	9.617	10.2746	10.1281	9.96026	9.87582	9.76493	9.87836
ENSGALG00000000059	194.726	1.13387	0.367308	7.36069e-05	0.000452543	TUBB3	11:18842577-18845331	tubulin, beta 3 class III [Source:NCBI gene;Acc:431043]	protein_coding	7.61453	8.29795	7.8685	6.42409	6.26029	6.9643	6.71818	6.66067
ENSGALG00000000067	506.265	-0.018072	0.141662	0.890816	0.928943	SPR	4:89868567-89871730	sepiapterin reductase (7,8-dihydrobiopterin:NADP+ oxidoreductase) [Source:NCBI gene;Acc:425255]	protein_coding	8.954	8.64608	8.86867	8.88642	8.99321	8.99625	8.56832	8.85511
ENSGALG00000000071	398.78	0.360027	0.185363	0.0272118	0.068592	ENSGALG00000000071	1:190327368-190335382	DNA damage induced apoptosis suppressor [Source:NCBI gene;Acc:101750305]	protein_coding	9.30451	8.50809	8.98483	8.61503	8.53474	8.46671	8.59509	8.53848
ENSGALG00000000081	15.1186	-0.227527	0.442315	0.355674	0.499143	IL4I1	16:2367597-2478250	interleukin 4 induced 1 [Source:NCBI gene;Acc:417039]	protein_coding	3.2132	3.12493	3.07359	3.32118	3.00441	3.00078	3.59752	3.10697
ENSGALG00000000086	2167.02	-0.481144	0.108308	3.05473e-06	2.77344e-05	TIMM17B	26:1113674-1120743	translocase of inner mitochondrial membrane 17 homolog B (yeast) [Source:NCBI gene;Acc:421147]	protein_coding	10.6954	10.6034	10.5432	11.1661	11.212	11.0669	11.1541	11.1781
ENSGALG00000000091	1219.94	0.000411668	0.115066	0.997004	0.998465	INTS4	1:194331748-194363395	integrator complex subunit 4 [Source:NCBI gene;Acc:419028]	protein_coding	10.3014	10.4044	10.0565	10.1841	10.2181	10.1706	10.3421	10.22
ENSGALG00000000094	1923.5	-0.0811802	0.104866	0.420184	0.560736	ADIPOR1	26:1106026-1112697	adiponectin receptor 1 [Source:NCBI gene;Acc:421148]	protein_coding	10.6331	10.7979	10.5224	10.5475	10.7859	10.6708	10.582	10.8177
ENSGALG00000000102	197.344	-0.268353	0.146072	0.0462933	0.10444	UBE2T	26:1099146-1102387	ubiquitin conjugating enzyme E2 T [Source:NCBI gene;Acc:421149]	protein_coding	7.82459	7.49665	7.59497	7.68465	7.86239	7.82406	8.02084	7.6771
ENSGALG00000000104	100.919	0.790526	0.349519	0.00241784	0.00920274	ENSGALG00000000104	26:1089542-1098705	cryptochrome 4 [Source:NCBI gene;Acc:395100]	protein_coding	6.97646	7.57178	7.59062	7.07416	6.71009	6.51828	6.52608	6.56857
ENSGALG00000000106	1337.53	-0.522615	0.163246	0.000387774	0.00190541	LRIF1	26:1079126-1090634	ligand dependent nuclear receptor interacting factor 1 [Source:NCBI gene;Acc:421150]	protein_coding	10.3864	9.34603	10.1549	10.2704	10.5891	10.4897	10.4901	10.6034
ENSGALG00000000107	14.0602	0.368514	0.327635	0.117343	0.217754	TRIM7.1	16:2482327-2491638	tripartite motif containing 7.1 [Source:NCBI gene;Acc:417040]	protein_coding	4.13631	3.9257	4.04125	4.12538	4.04732	3.62904	3.73746	3.83425
ENSGALG00000000109	226.644	-0.320657	0.146407	0.0173417	0.047321	AFMID	18:9856717-9860064	arylformamidase [Source:NCBI gene;Acc:769005]	protein_coding	7.73596	7.37184	7.61286	7.85166	8.00596	7.76871	7.98594	7.90559
ENSGALG00000000112	0.836856	0.0426299	0.611183	0.761774	NA	PLP1	4:1997678-2003292	proteolipid protein 1 [Source:NCBI gene;Acc:396214]	protein_coding	-0.353787	-0.284377	-0.218645	-0.26807	-0.145839	-0.41381	-0.404648	-0.317135
ENSGALG00000000120	1.14217	-0.142903	0.620464	0.366841	NA	BMP10	22:421956-427810	bone morphogenetic protein 10 [Source:NCBI gene;Acc:395177]	protein_coding	0.0392071	0.0147826	-0.0298287	0.0385664	0.116184	0.0202735	0.0383014	0.237915
ENSGALG00000000122	16373.5	0.12651	0.113611	0.24276	0.376303	GNB2L1	16:2525327-2529817	receptor for activated C kinase 1 [Source:NCBI gene;Acc:417044]	protein_coding	14.2762	14.4676	14.1051	14.3122	14.2182	14.1597	14.1157	14.1707
ENSGALG00000000129	1530.65	0.226169	0.0604316	0.000147205	0.000829744	TCF25	11:18820548-18838454	transcription factor 25 [Source:NCBI gene;Acc:425450]	protein_coding	10.7835	10.8071	10.7234	10.7765	10.6595	10.6607	10.434	10.6111
ENSGALG00000000136	1.55958	0.0320714	0.584689	0.848617	NA	BLEC2	16:2558049-2560828	C-type lectin-like receptor 2 [Source:NCBI gene;Acc:693259]	protein_coding	0.42451	0.495038	0.450895	0.423635	0.45011	0.449867	0.423273	0.449784
ENSGALG00000000137	1024.44	-0.781055	0.210631	2.21607e-05	0.000156355	SNRPE	26:1678657-1680974	small nuclear ribonucleoprotein polypeptide E [Source:NCBI gene;Acc:396180]	protein_coding	9.02263	9.77638	9.10584	10.0113	10.196	10.1103	10.4433	10.1483
ENSGALG00000000141	36.4988	-0.188402	0.275784	0.374912	0.516678	BLB1	16:2565094-2566926	Major histocompatibility complex class II beta chain BLB1 [Source:NCBI gene;Acc:693256]	protein_coding	4.84429	4.96946	4.82164	4.9598	5.06094	5.04897	5.3353	4.48484
ENSGALG00000000142	952.897	-0.00123042	0.129942	0.991964	0.995485	CEPT1	26:1041982-1065980	choline/ethanolamine phosphotransferase 1 [Source:NCBI gene;Acc:421152]	protein_coding	9.78349	9.41414	9.81703	9.93549	9.73074	9.89623	9.69706	9.73324
ENSGALG00000000146	4210	-0.0691564	0.0548831	0.202629	0.32883	SUPT6H	19:5921244-5941204	SPT6 homolog, histone chaperone [Source:NCBI gene;Acc:425418]	protein_coding	11.9249	12.0472	11.9008	11.8258	11.9896	11.989	11.9742	12.0796
ENSGALG00000000150	12389.7	0.0954691	0.117217	0.391577	0.532925	RPL9	4:69289315-69296300	ribosomal protein L9 [Source:NCBI gene;Acc:425468]	protein_coding	13.7365	13.976	13.6218	13.9023	13.7888	13.6809	13.5997	13.7434
ENSGALG00000000151	22.8153	0.893512	0.466937	0.00369234	0.0131167	ADAMTS19	Z:45410076-45570562	ADAM metallopeptidase with thrombospondin type 1 motif, 19 [Source:NCBI gene;Acc:415600]	protein_coding	4.49958	5.0473	4.99348	4.37645	4.14106	4.21882	3.95633	4.55724
ENSGALG00000000154	205.351	0.621095	0.231554	0.00139036	0.00571231	DENND2D	26:1029892-1037452	DENN domain containing 2D [Source:NCBI gene;Acc:421153]	protein_coding	7.00691	7.81975	7.1356	7.10377	6.73784	6.79227	6.90395	6.7135
ENSGALG00000000156	6927.06	0.0659087	0.154766	0.642054	0.751018	BRD2	16:2574359-2580734	bromodomain containing 2 [Source:NCBI gene;Acc:417049]	protein_coding	12.6824	13.4684	12.5888	12.6056	12.8684	12.6702	12.9582	12.8133
ENSGALG00000000158	68.5662	0.450832	0.288803	0.04214	0.0968533	DMA	16:2584405-2586614	major histocompatibility complex, class II, DM alpha [Source:NCBI gene;Acc:417050]	protein_coding	6.26177	6.18435	6.83378	6.46239	5.94476	6.08906	5.7951	6.36276
ENSGALG00000000161	534.82	-0.0758151	0.0867584	0.368971	0.511263	ISOC1	Z:45666922-45706187	isochorismatase domain containing 1 [Source:NCBI gene;Acc:415601]	protein_coding	8.89004	8.96253	8.98866	8.99386	9.0275	9.15998	8.89984	9.03421
ENSGALG00000000162	9.77139	1.46418	0.606781	0.000194516	0.00105612	DMB1	16:2586004-2588894	major histocompatibility complex, class II, DM beta 1 [Source:NCBI gene;Acc:106182184]	protein_coding	3.67451	3.40393	3.43573	3.36434	3.06387	3.16071	2.80939	3.00642
ENSGALG00000000164	59.4182	0.165221	0.426872	0.493789	0.628591	MYBPHL	26:1011100-1020640	myosin binding protein H like [Source:NCBI gene;Acc:421154]	protein_coding	5.68284	6.18074	5.03949	6.32015	5.25037	5.29311	5.91337	5.79664
ENSGALG00000000168	62.7084	0.00833858	0.371009	0.971626	0.982229	ADORA1	26:991509-1008522	adenosine A1 receptor [Source:NCBI gene;Acc:374212]	protein_coding	6.47154	5.88744	6.04182	5.87488	6.08009	6.1673	6.07559	6.37969
ENSGALG00000000172	737.743	0.254201	0.420685	0.305953	0.4483	MYOG	26:978298-981812	myogenin [Source:NCBI gene;Acc:374004]	protein_coding	9.45641	9.85178	10.4709	9.69662	8.73623	10.2233	8.90616	9.60595
ENSGALG00000000184	29.3576	-0.789402	0.383316	0.00396281	0.0139408	SLC27A6	Z:45721101-45760913	solute carrier family 27 (fatty acid transporter), member 6 [Source:NCBI gene;Acc:769933]	protein_coding	4.18797	4.29808	4.57986	4.08528	4.8284	5.0584	4.32092	4.70035
ENSGALG00000000186	300.245	0.22127	0.116342	0.0452365	0.102479	MTCH1	26:1670781-1679287	mitochondrial carrier 1 [Source:NCBI gene;Acc:425491]	protein_coding	8.49	8.29605	8.29217	8.39069	8.12481	8.25933	8.15708	8.12095
ENSGALG00000000189	851.883	-0.400366	0.136051	0.00153264	0.006199	YTHDC2	Z:45786454-45824614	YTH domain containing 2 [Source:NCBI gene;Acc:415602]	protein_coding	8.79477	9.31731	9.38723	9.27694	9.53801	9.8412	9.4863	9.43243
ENSGALG00000000195	966.504	-0.156667	0.230794	0.411763	0.552646	SLC23A2	22:501885-551476	solute carrier family 23 member 2 [Source:NCBI gene;Acc:419520]	protein_coding	10.443	9.33751	9.46576	9.34754	9.98759	9.81139	9.50006	10.0912
ENSGALG00000000201	1029.07	0.645229	0.165656	1.65071e-05	0.000120941	PLEKHM1	27:4004619-4020058	pleckstrin homology and RUN domain containing M1 [Source:NCBI gene;Acc:419939]	protein_coding	10.02	10.3134	9.9798	10.1463	9.74988	9.66932	9.1059	9.78375
ENSGALG00000000208	1607.07	-0.0953667	0.113088	0.376698	0.518311	MCC	Z:45855483-46033418	mutated in colorectal cancers [Source:NCBI gene;Acc:415603]	protein_coding	10.2834	10.4554	10.3516	10.0877	10.3011	10.5679	10.441	10.2749
ENSGALG00000000209	1418.01	0.160437	0.249279	0.423124	0.563833	PRNP	22:577317-581857	prion protein [Source:NCBI gene;Acc:396452]	protein_coding	10.1033	8.85266	10.8608	10.1786	10.1511	9.95036	9.68306	10.1532
ENSGALG00000000215	682.294	0.10859	0.119742	0.338989	0.482517	DCP2	Z:46038892-46065354	decapping mRNA 2 [Source:NCBI gene;Acc:769972]	protein_coding	9.59202	9.17977	9.50174	9.20219	9.32835	9.27737	9.26811	9.23495
ENSGALG00000000217	9.40185	0.750165	0.462949	0.0112058	0.0333408	PPFIA4	26:954079-976671	PTPRF interacting protein alpha 4 [Source:NCBI gene;Acc:421155]	protein_coding	3.50599	3.57609	3.44576	3.27293	3.10468	3.10093	3.13234	3.1888
ENSGALG00000000218	1147.83	-0.675212	0.178194	2.27376e-05	0.000160287	SRP19	Z:46094705-46101520	signal recognition particle 19 [Source:NCBI gene;Acc:770061]	protein_coding	9.32295	9.3032	9.64078	9.95931	10.2446	10.2821	9.99826	10.0746
ENSGALG00000000220	3752.24	0.219257	0.112281	0.0404824	0.0937028	APC	Z:46112427-46200441	APC, WNT signaling pathway regulator [Source:NCBI gene;Acc:415607]	protein_coding	11.5646	12.1558	11.862	11.5851	11.643	11.9181	11.3722	11.6613
ENSGALG00000000223	1097.43	0.126377	0.120151	0.267176	0.405187	TMEM183A	26:923122-934781	transmembrane protein 183A [Source:NCBI gene;Acc:421156]	protein_coding	10.3492	10.5426	10.096	9.88278	10.1785	10.0502	10.137	10.1477
ENSGALG00000000225	216.985	-0.357402	0.29684	0.109712	0.206752	MGAT4C	26:915271-920488	mannosyl (alpha-1,3-)-glycoprotein beta-1,4-N-acetylglucosaminyltransferase, isozyme C (putative) [Source:NCBI gene;Acc:395415]	protein_coding	6.91373	6.98974	7.67522	7.25914	7.71899	7.84459	7.65683	7.52409
ENSGALG00000000226	184.711	0.362207	0.270496	0.0874085	0.172992	TMEM9	26:910864-914096	transmembrane protein 9 [Source:NCBI gene;Acc:421157]	protein_coding	7.17789	6.99644	7.51082	7.42344	7.13432	7.20277	6.33938	7.075
ENSGALG00000000227	3575.2	0.320141	0.120713	0.00497109	0.0168342	DPYSL2	22:605206-646892	dihydropyrimidinase like 2 [Source:NCBI gene;Acc:395155]	protein_coding	11.6833	11.9557	11.7624	11.7928	11.6258	11.7103	11.2279	11.6825
ENSGALG00000000233	446.453	-0.199765	0.091249	0.0238453	0.061554	SP2	27:6502621-6508099	Sp2 transcription factor [Source:NCBI gene;Acc:425673]	protein_coding	8.65488	8.62306	8.42133	8.80934	8.88645	8.79308	8.77282	8.63059
ENSGALG00000000234	727.545	-0.10868	0.249353	0.587166	0.708914	EPB41L4A	Z:46272436-46396602	erythrocyte membrane protein band 4.1 like 4A [Source:NCBI gene;Acc:415608]	protein_coding	8.46521	8.77956	9.06952	8.38867	8.89867	9.33709	8.25897	8.94551
ENSGALG00000000235	5041.28	-0.289553	0.08271	0.000321771	0.00162291	PPP2R2A	22:688378-726427	protein phosphatase 2 regulatory subunit Balpha [Source:NCBI gene;Acc:419523]	protein_coding	12.0852	11.9867	11.9071	12.0451	12.2768	12.3018	12.2082	12.246
ENSGALG00000000241	2900.52	-0.382174	0.225894	0.0426894	0.0977523	STARD4	Z:46594962-46603606	StAR related lipid transfer domain containing 4 [Source:NCBI gene;Acc:769322]	protein_coding	9.90857	9.95699	11.2606	10.4367	10.9337	11.2362	10.821	10.8845
ENSGALG00000000242	56.1542	0.0439636	0.319922	0.84552	0.898128	EBF2	22:736997-875384	early B-cell factor 2 [Source:NCBI gene;Acc:395176]	protein_coding	5.39282	5.98478	5.74659	5.68273	5.20328	5.63837	6.13647	5.66207
ENSGALG00000000243	556.332	-0.593497	0.18687	0.000314	0.00158958	RDM1	27:4030006-4034840	RAD52 motif containing 1 [Source:NCBI gene;Acc:395228]	protein_coding	8.48051	8.27499	8.28495	8.74077	9.13196	8.80495	8.50803	9.15494
ENSGALG00000000244	28.2863	0.0923786	0.31778	0.68213	0.779978	CAMK4	Z:46616371-46782893	calcium/calmodulin dependent protein kinase IV [Source:NCBI gene;Acc:723973]	protein_coding	4.77247	5.12716	5.07376	4.92144	5.15446	4.84071	4.18538	5.33774
ENSGALG00000000247	1557.42	-0.53669	0.173927	0.000541894	0.00254233	WDR36	Z:46811852-46841797	WD repeat domain 36 [Source:NCBI gene;Acc:415609]	protein_coding	9.63005	10.4362	9.97758	10.0458	10.6184	10.6506	10.4215	10.5237
ENSGALG00000000249	0.505061	-0.0308163	0.61563	0.817055	NA	GH	27:4034905-4038410	growth hormone [Source:NCBI gene;Acc:378781]	protein_coding	-0.98606	-0.999576	-0.997016	-1.0336	-0.998273	-0.99867	-1.03371	-0.952376
ENSGALG00000000253	773.572	0.512601	0.123762	1.02395e-05	8.02948e-05	SLC25A46	Z:46908349-46922477	solute carrier family 25 member 46 [Source:NCBI gene;Acc:415610]	protein_coding	9.62146	10.0334	10.0113	9.46392	9.37662	9.35445	9.25023	9.54614
ENSGALG00000000255	1470.36	0.223085	0.126629	0.0611715	0.130247	MAN2A1	Z:47239613-47357106	mannosidase alpha class 2A member 1 [Source:NCBI gene;Acc:415611]	protein_coding	10.9778	10.6407	10.8392	10.3067	10.4366	10.4985	10.6447	10.4481
ENSGALG00000000259	1582.94	0.136959	0.106326	0.179133	0.300363	PSMF1	20:9867069-9873205	proteasome inhibitor subunit 1 [Source:NCBI gene;Acc:430115]	protein_coding	10.6671	10.6296	10.6083	10.6308	10.4733	10.4397	10.7215	10.4106
ENSGALG00000000264	551.392	0.389791	0.14543	0.00357847	0.0127668	ENSGALG00000000264	Z:47448939-47484723	praja ring finger ubiquitin ligase 2 [Source:NCBI gene;Acc:415612]	protein_coding	8.86619	8.63803	9.36274	8.88542	8.59812	8.94868	8.38273	8.60488
ENSGALG00000000273	1227.9	0.337368	0.119674	0.00284436	0.0105114	FER	Z:47527109-47681655	fer (fps/fes related) tyrosine kinase [Source:NCBI gene;Acc:415614]	protein_coding	10.0438	10.3508	10.187	9.71055	9.86173	10.0364	9.5344	9.84782
ENSGALG00000000274	0.483383	-0.00693169	0.645605	0.931471	NA	ENSGALG00000000274	27:4079597-4087573	growth hormone releasing hormone receptor [Source:NCBI gene;Acc:771308]	protein_coding	-1.10704	-1.02909	-1.06881	-0.902474	-1.07002	-1.0704	-1.02237	-0.896809
ENSGALG00000000275	1710.94	-0.134894	0.111278	0.204332	0.33091	KCTD9	22:962634-970983	potassium channel tetramerization domain containing 9 [Source:NCBI gene;Acc:419526]	protein_coding	10.7577	10.8434	10.5125	10.7214	10.839	10.504	11.0964	10.7644
ENSGALG00000000276	280.039	0.381677	0.151172	0.00577086	0.0191354	FBXL17	Z:47772333-48059677	F-box and leucine rich repeat protein 17 [Source:NCBI gene;Acc:415615]	protein_coding	8.00588	8.08257	8.3318	7.71483	7.70515	8.10163	7.51669	7.62437
ENSGALG00000000277	1.45335	-0.0559505	0.509358	0.796091	NA	GnRH-I	22:973156-976774	gonadotropin releasing hormone 1 [Source:NCBI gene;Acc:770134]	protein_coding	0.46087	0.460663	0.560291	0.618413	0.462206	0.597034	0.577636	0.509011
ENSGALG00000000280	127.798	0.272557	0.209028	0.126578	0.231151	EFNA5	Z:48131380-48335018	ephrin A5 [Source:NCBI gene;Acc:396100]	protein_coding	7.24393	6.5537	7.1888	6.67732	6.58898	6.71071	6.75375	6.75751
ENSGALG00000000284	213.803	-0.475231	0.288652	0.032528	0.0788646	HOXB4	27:6243545-6248818	homeobox B4 [Source:NCBI gene;Acc:396230]	protein_coding	7.3002	7.26517	7.36265	7.62841	7.88958	8.09295	7.63348	7.69027
ENSGALG00000000293	0.425683	-0.0239717	0.635186	0.813585	NA	ENSGALG00000000293	27:4101688-4112295	alpha-2-macroglobulin-like 4 [Source:NCBI gene;Acc:100858010]	protein_coding	-1.27085	-1.26864	-1.26488	-1.27211	-1.26597	-1.26632	-1.27265	-1.22579
ENSGALG00000000295	61.6998	-0.417419	0.339052	0.083091	0.165869	ENSGALG00000000295	26:870577-887343	immunoglobulin-like and fibronectin type III domain containing 1 [Source:NCBI gene;Acc:771410]	protein_coding	5.42648	5.861	5.37852	5.4401	5.58018	5.85667	6.09597	6.13412
ENSGALG00000000296	5481.07	-0.0296997	0.100368	0.758824	0.837386	PCNX1	5:27422449-27504335	pecanex homolog 1 (Drosophila) [Source:NCBI gene;Acc:426230]	protein_coding	12.6048	12.5802	12.3105	12.2784	12.3824	12.4053	12.6808	12.3962
ENSGALG00000000299	4358.43	-0.614389	0.378069	0.0193535	0.0517887	PKP1	26:827967-854048	plakophilin 1 [Source:NCBI gene;Acc:421158]	protein_coding	10.2198	10.4252	10.9621	10.579	11.6152	11.6091	10.5774	11.6971
ENSGALG00000000302	1396.01	0.0112412	0.378359	0.961856	0.975809	TNNT2	26:807502-813890	troponin T2, cardiac type [Source:NCBI gene;Acc:396433]	protein_coding	10.5708	10.8294	11.5132	10.6693	10.3423	11.3617	10.9461	11.0289
ENSGALG00000000309	2173.32	-0.705716	0.275317	0.00144239	0.00589355	ENSGALG00000000309	26:797808-805378	ladinin 1 [Source:NCBI gene;Acc:421160]	protein_coding	9.44926	9.4763	10.0898	9.87835	10.4821	10.6843	10.3788	10.5071
ENSGALG00000000311	1116.14	0.398451	0.205374	0.0236864	0.0612209	DOCK5	22:981447-1052989	dedicator of cytokinesis 5 [Source:NCBI gene;Acc:419527]	protein_coding	10.6957	10.5163	10.5149	9.62667	9.89188	10.0848	10.1537	9.91062
ENSGALG00000000313	650.925	0.0766069	0.366085	0.744179	0.826882	TNNI1	26:790416-794166	troponin I type 1 (skeletal, slow) [Source:NCBI gene;Acc:421161]	protein_coding	9.45485	9.75018	9.85675	9.42697	9.05115	9.50587	9.5968	9.76197
ENSGALG00000000314	134.602	1.53691	0.341066	9.64697e-08	1.34967e-06	NEFL	22:1089882-1108097	neurofilament light [Source:HGNC Symbol;Acc:HGNC:7739]	protein_coding	8.07406	8.57471	7.72351	7.5079	7.1368	6.3632	6.63197	6.80321
ENSGALG00000000317	11.4532	0.810771	0.48536	0.00805127	0.0252567	NEFM	22:1098617-1103124	neurofilament, medium polypeptide [Source:NCBI gene;Acc:396206]	protein_coding	3.85408	4.00892	4.14151	3.53764	3.74817	3.40185	3.21163	3.2714
ENSGALG00000000318	8514.39	-0.429008	0.130698	0.000436026	0.00210714	CSRP1	26:776660-782042	cysteine and glycine rich protein 1 [Source:NCBI gene;Acc:396176]	protein_coding	12.5701	12.5301	12.4019	13.077	12.9304	13.1134	13.0573	12.8981
ENSGALG00000000329	976.908	0.484818	0.130784	7.04193e-05	0.000434575	AHCYL1	26:1296534-1317744	adenosylhomocysteinase like 1 [Source:NCBI gene;Acc:419803]	protein_coding	10.0351	10.4611	10.1491	9.92757	9.88329	9.55931	9.76123	9.78956
ENSGALG00000000336	1194.21	-0.154584	0.17555	0.324139	0.466937	PPP1R12B	26:686280-770677	protein phosphatase 1 regulatory subunit 12B [Source:HGNC Symbol;Acc:HGNC:7619]	protein_coding	10.0734	9.56149	9.80007	9.98027	10.0588	10.2083	9.93718	9.96291
ENSGALG00000000337	0.663079	-0.0570088	0.604414	0.705801	NA	CTXN1	28:506848-508022	cortexin 1 [Source:HGNC Symbol;Acc:HGNC:31108]	protein_coding	-0.688781	-0.672417	-0.671414	-0.601347	-0.624103	-0.671812	-0.689257	-0.538659
ENSGALG00000000341	57.5903	-0.601383	0.549232	0.0407379	0.0942009	KRTAP10-4	25:3270145-3271199	keratin associated protein 10-4 [Source:NCBI gene;Acc:425968]	protein_coding	4.84966	6.03501	5.52609	4.33403	6.71893	6.40499	4.83116	6.54453
ENSGALG00000000349	3373.68	-0.822012	0.127998	1.26795e-11	4.70373e-10	PSMC5	27:4119715-4123304	proteasome 26S subunit, ATPase 5 [Source:NCBI gene;Acc:428274]	protein_coding	10.926	11.211	10.977	11.5075	11.8952	11.8112	11.8849	11.8703
ENSGALG00000000352	1208.26	-0.247471	0.132292	0.0455217	0.10304	TIMM44	28:582246-604742	translocase of inner mitochondrial membrane 44 [Source:NCBI gene;Acc:420053]	protein_coding	10.2134	10.2809	9.88729	10.1678	10.2948	10.1943	10.5308	10.3484
ENSGALG00000000357	5385.19	0.076221	0.260237	0.710106	0.801786	ENSGALG00000000357	22:1187068-1205333	ADAM like decysin 1 [Source:NCBI gene;Acc:419529]	protein_coding	11.2317	10.9847	12.005	10.9462	11.2044	11.7459	11.0072	11.3036
ENSGALG00000000364	121.588	1.31228	0.445214	6.69088e-05	0.000415874	STC1	22:1287781-1294830	stanniocalcin 1 [Source:NCBI gene;Acc:428201]	protein_coding	7.03105	7.81906	8.03589	5.84549	5.91864	6.26913	6.49304	5.79604
ENSGALG00000000367	1.90955	0.0546317	0.493915	0.805625	0.871706	ASIC2	27:4187017-4266979	acid sensing ion channel subunit 2 [Source:NCBI gene;Acc:419945]	protein_coding	0.920366	1.01401	0.868884	1.02567	0.865965	0.994096	0.985656	0.909731
ENSGALG00000000374	779.544	0.515552	0.115352	2.30161e-06	2.16272e-05	RNPEP	26:617184-633046	arginyl aminopeptidase [Source:NCBI gene;Acc:421165]	protein_coding	10.0314	10.1586	9.9518	9.93401	9.69055	9.68511	9.31845	9.57838
ENSGALG00000000377	7122.32	-0.663483	0.130762	5.94046e-08	8.8955e-07	HNRNPM	28:604711-629778	heterogeneous nuclear ribonucleoprotein M [Source:NCBI gene;Acc:420054]	protein_coding	12.2374	12.6117	12.0935	12.7036	12.9675	12.9314	13.0897	12.9573
ENSGALG00000000378	319.182	1.43954	0.19166	1.32172e-15	1.24553e-13	SLC25A37	22:1324249-1333078	solute carrier family 25 (mitochondrial iron transporter), member 37 [Source:NCBI gene;Acc:419530]	protein_coding	9.1033	9.37207	9.37001	8.81398	7.88955	8.07038	7.6581	8.31762
ENSGALG00000000379	5319.24	0.535339	0.24471	0.00764023	0.0242315	ITGB3	27:4721958-4738989	integrin subunit beta 3 [Source:NCBI gene;Acc:374209]	protein_coding	12.0541	12.268	12.2612	11.8568	11.664	11.8403	10.7796	11.853
ENSGALG00000000390	1211.18	0.105148	0.125228	0.373657	0.515487	ENTPD4	22:1337732-1346169	ectonucleoside triphosphate diphosphohydrolase 4 [Source:NCBI gene;Acc:419531]	protein_coding	10.0829	10.5356	10.126	10.1234	10.1501	10.0699	10.2715	10.1015
ENSGALG00000000394	355.234	0.448417	0.39071	0.0813477	0.163163	SLC6A17	26:1352712-1360431	solute carrier family 6 member 17 [Source:NCBI gene;Acc:419805]	protein_coding	8.98538	9.25216	7.44693	8.91599	8.60482	7.32098	8.23745	8.56353
ENSGALG00000000396	288.131	0.259475	0.16942	0.0881501	0.174288	METTL2B	27:4751454-4764142	methyltransferase like 2B [Source:NCBI gene;Acc:419948]	protein_coding	8.43768	8.72464	8.15331	8.10588	8.06944	7.9883	8.30774	8.09826
ENSGALG00000000397	2365.97	-0.436706	0.130845	0.000347182	0.00173348	IPO9	26:574234-594203	importin 9 [Source:NCBI gene;Acc:421167]	protein_coding	10.976	11.1695	10.8417	11.0728	11.3336	11.2309	11.6105	11.3703
ENSGALG00000000399	3.67188	-0.425535	0.604833	0.100583	0.193393	DUSP28	9:2860218-2863677	dual specificity phosphatase 28 [Source:NCBI gene;Acc:430912]	protein_coding	1.67855	1.82194	1.65474	1.72043	1.84321	1.88195	1.98425	1.83942
ENSGALG00000000400	3.53796	-0.138711	0.546953	0.509008	0.642708	KCNC4	26:1366688-1389976	potassium voltage-gated channel, Shaw-related subfamily, member 4 [Source:NCBI gene;Acc:419806]	protein_coding	1.47603	1.84777	1.41774	1.31924	1.63404	1.47388	2.37528	1.47343
ENSGALG00000000401	419.848	-0.389654	0.174621	0.0122287	0.0357167	RBM15	26:1400047-1402914	RNA binding motif protein 15 [Source:NCBI gene;Acc:100859595]	protein_coding	9.0731	8.03185	8.6008	8.33746	8.72806	8.66827	9.15902	8.82236
ENSGALG00000000402	13545.7	0.0335523	0.175962	0.831017	0.88944	LOXL2	22:1351044-1386815	lysyl oxidase like 2 [Source:NCBI gene;Acc:419533]	protein_coding	13.2353	12.6454	13.474	13.5999	13.0848	13.6697	12.9844	13.2071
ENSGALG00000000404	2248.03	-0.145193	0.0830745	0.0729098	0.149456	COPS2	10:10883287-10904519	COP9 signalosome subunit 2 [Source:NCBI gene;Acc:430917]	protein_coding	11.1098	11.0794	10.9707	11.1572	11.1485	11.1735	11.2024	11.2284
ENSGALG00000000407	469.51	-0.8474	0.156356	5.33413e-09	1.05888e-07	ENSGALG00000000407	28:646860-659632	LSM7 homolog, U6 small nuclear RNA and mRNA degradation associated [Source:NCBI gene;Acc:420055]	protein_coding	8.56544	8.00255	8.37227	8.71385	9.10808	8.9206	9.27759	9.02307
ENSGALG00000000409	1831.02	0.260442	0.0887278	0.00247115	0.00937732	CHMP7	22:1402211-1410592	charged multivesicular body protein 7 [Source:NCBI gene;Acc:419535]	protein_coding	11.0767	11.2855	11.1086	10.8949	10.8857	10.7382	10.9571	10.9232
ENSGALG00000000410	1538.22	0.104255	0.126951	0.383489	0.525261	TLK2	27:4774952-4815919	tousled-like kinase 2 [Source:NCBI gene;Acc:419949]	protein_coding	10.7957	11.0154	10.5001	10.3208	10.516	10.4469	10.7432	10.6536
ENSGALG00000000417	37.9919	0.725014	0.441032	0.0119197	0.0350014	SLC16A4	26:1413628-1422663	solute carrier family 16 member 4 [Source:NCBI gene;Acc:419809]	protein_coding	5.65956	5.66748	5.28533	5.6846	5.08709	4.65785	4.95867	5.14067
ENSGALG00000000419	792.409	-0.302333	0.135598	0.0166498	0.0457991	LAMTOR5	26:1424151-1426410	late endosomal/lysosomal adaptor, MAPK and MTOR activator 5 [Source:NCBI gene;Acc:419811]	protein_coding	9.33867	9.29835	9.32946	9.79574	9.8787	9.59589	9.76645	9.68685
ENSGALG00000000424	3063.95	0.117528	0.111478	0.269638	0.407828	CMTM3	11:11429328-11442605	CKLF like MARVEL transmembrane domain containing 3 [Source:NCBI gene;Acc:414829]	protein_coding	11.9915	11.8387	11.9355	11.8937	11.6635	11.6899	11.9846	11.7992
ENSGALG00000000430	2013.02	-0.303098	0.0880236	0.000383257	0.00188547	SPPL2C	28:659800-694959	signal peptide peptidase like 2C [Source:NCBI gene;Acc:420056]	protein_coding	10.9115	10.6661	10.9085	10.6647	10.8838	10.9858	11.2704	10.9978
ENSGALG00000000433	244.224	-0.349576	0.184491	0.0314022	0.0768625	ENSGALG00000000433	7:22205155-22208893	tubulin alpha 4a [Source:NCBI gene;Acc:100857247]	protein_coding	7.63553	7.58646	7.50893	7.52581	7.60749	7.92351	8.19574	7.66383
ENSGALG00000000436	932.495	-0.235009	0.163255	0.111744	0.209761	RABIF	26:522606-523803	RAB interacting factor [Source:NCBI gene;Acc:421170]	protein_coding	9.72915	9.0608	9.56451	10.0117	10.0003	9.7373	9.7121	9.89229
ENSGALG00000000438	515.485	-0.39252	0.172269	0.0107287	0.0321548	ERMP1	Z:27771796-27786843	endoplasmic reticulum metallopeptidase 1 [Source:NCBI gene;Acc:426644]	protein_coding	8.65025	7.90742	8.82674	8.71553	8.82392	8.89764	9.13756	8.8073
ENSGALG00000000441	0.887473	0.0954101	0.596601	0.56795	NA	KCNA10	26:1438259-1442793	potassium voltage-gated channel subfamily A member 10 [Source:NCBI gene;Acc:395116]	protein_coding	-0.255401	-0.136178	-0.25758	-0.255854	-0.257988	-0.258114	-0.256041	-0.211358
ENSGALG00000000442	2.91958	0.33404	0.572121	0.172688	0.292366	KCNA2	26:1469306-1471568	potassium voltage-gated channel subfamily A member 2 [Source:NCBI gene;Acc:395117]	protein_coding	1.6414	1.7473	1.49846	1.62057	1.44277	1.49114	1.5489	1.38919
ENSGALG00000000451	2.06872	0.11018	0.513122	0.616732	0.731098	MEIG1	1:8003807-8010070	meiosis/spermiogenesis associated 1 [Source:NCBI gene;Acc:769589]	protein_coding	0.904484	1.1012	0.933596	1.2314	0.932572	1.07515	1.01888	0.982085
ENSGALG00000000452	1506.34	0.817584	0.260824	0.000164097	0.000911233	TNFRSF10B	22:1415487-1422100	tumor necrosis factor receptor superfamily, member 10b [Source:NCBI gene;Acc:373904]	protein_coding	10.6973	11.9803	10.4679	10.5358	10.4969	10.086	10.0831	10.4991
ENSGALG00000000458	16.3343	1.17729	0.420125	0.000153657	0.00086108	TMPRSS9	28:710915-722418	transmembrane protease, serine 9 [Source:NCBI gene;Acc:428320]	protein_coding	4.47966	4.2608	4.31873	4.42066	3.86544	4.06023	3.54814	3.89283
ENSGALG00000000461	9598.72	-0.04499	0.211757	0.802833	0.869808	MRC2	27:4832151-4845337	mannose receptor C type 2 [Source:NCBI gene;Acc:419950]	protein_coding	13.3763	12.7237	13.1869	13.45	13.1497	13.0326	13.4096	13.1886
ENSGALG00000000466	20.1958	0.301162	0.326715	0.196075	0.321151	LCK	23:5273969-5292034	LCK proto-oncogene, Src family tyrosine kinase [Source:NCBI gene;Acc:396460]	protein_coding	4.32602	4.62158	4.1396	4.51654	4.22427	4.03209	4.17712	4.42563
ENSGALG00000000469	38.2591	-2.7886	0.487515	9.91073e-11	3.0489e-09	ADRA1A	22:5083582-5098900	adrenoceptor alpha 1A [Source:NCBI gene;Acc:428203]	protein_coding	4.34595	4.10319	3.96066	4.09288	4.9777	5.00586	6.71976	5.36202
ENSGALG00000000470	7520.32	-0.853757	0.152117	1.76279e-09	3.95952e-08	LMNA	28:729616-757180	lamin A/C [Source:NCBI gene;Acc:396222]	protein_coding	11.89	12.3683	12.0671	12.4169	12.88	12.8438	13.0877	12.9196
ENSGALG00000000474	4626.44	-0.0735864	0.115707	0.504112	0.638689	RPL36	28:770201-772981	ribosomal protein L36 [Source:NCBI gene;Acc:373936]	protein_coding	12.0944	12.3532	11.9909	12.4955	12.3612	12.3013	12.1847	12.2859
ENSGALG00000000476	27.3273	-0.0888652	0.284851	0.67941	0.778496	LRRTM4	22:4410028-4620737	leucine rich repeat transmembrane neuronal 4 [Source:NCBI gene;Acc:419539]	protein_coding	4.7254	4.5288	4.76482	4.93234	4.42401	5.09127	4.70493	4.75636
ENSGALG00000000478	933.34	0.264912	0.137698	0.0385853	0.0901386	TANC2	27:4897150-5049377	tetratricopeptide repeat, ankyrin repeat and coiled-coil containing 2 [Source:NCBI gene;Acc:419951]	protein_coding	10.1111	10.3575	10.0476	9.99085	9.8708	9.92529	10.0014	9.86461
ENSGALG00000000497	48.2243	0.195619	0.286537	0.366682	0.50936	ENSGALG00000000497	26:1533127-1536766	chromosome 26 open reading frame, human C6orf222 [Source:NCBI gene;Acc:419812]	protein_coding	5.11351	5.36937	5.17794	4.91302	4.88314	5.08644	5.02345	4.88503
ENSGALG00000000498	14.412	-0.504097	0.574022	0.0709638	0.146585	ACE	27:5066557-5082805	angiotensin I converting enzyme [Source:NCBI gene;Acc:419953]	protein_coding	3.50117	3.36691	3.47855	3.5652	3.26572	3.57044	4.50971	4.10275
ENSGALG00000000504	61.4935	0.200626	0.278591	0.347608	0.491187	ETV7	26:1539943-1544102	ETS variant 7 [Source:NCBI gene;Acc:419813]	protein_coding	5.0854	5.34626	4.67785	5.32584	4.89268	4.66446	5.30651	4.90354
ENSGALG00000000505	85.3495	0.0499144	0.248259	0.802469	0.869726	KCNH6	27:5090432-5118510	potassium voltage-gated channel subfamily H member 6 [Source:NCBI gene;Acc:414871]	protein_coding	6.61152	6.67637	7.05679	6.81877	6.25886	7.10344	6.83399	6.80919
ENSGALG00000000507	3.2735	0.339375	0.520719	0.183791	0.306231	CPNE7	11:18738378-18745111	copine VII [Source:NCBI gene;Acc:415851]	protein_coding	1.74225	1.70277	1.85615	1.65127	1.63418	1.5849	1.47161	1.80009
ENSGALG00000000510	1625.84	-0.0690304	0.138725	0.593365	0.714243	DCAF7	27:5119774-5135568	DDB1 and CUL4 associated factor 7 [Source:NCBI gene;Acc:771554]	protein_coding	10.6344	10.2998	10.7295	10.4226	10.5263	10.5952	10.7956	10.5187
ENSGALG00000000511	1879.87	0.0760839	0.0847971	0.356893	0.500297	KCTD20	26:1544510-1563320	potassium channel tetramerization domain containing 20 [Source:NCBI gene;Acc:419814]	protein_coding	10.9035	11.0786	10.7531	10.9153	10.8033	10.8057	10.9925	10.7876
ENSGALG00000000513	577.605	0.420853	0.11986	0.00019636	0.00106507	ZNF276	11:18771553-18778212	zinc finger protein 276 [Source:NCBI gene;Acc:415853]	protein_coding	9.27361	9.6386	9.11021	9.2605	9.07754	8.83892	8.95263	9.06578
ENSGALG00000000516	309.813	0.520689	0.255905	0.0117565	0.0346399	FANCA	11:18778749-18811706	Fanconi anemia complementation group A [Source:NCBI gene;Acc:415854]	protein_coding	8.72208	9.10285	8.38926	8.2336	8.20372	7.96912	8.18942	8.04952
ENSGALG00000000518	1068.39	-0.434845	0.0812272	3.65991e-08	5.7759e-07	KLHL12	26:510087-522316	kelch like family member 12 [Source:NCBI gene;Acc:101748977]	protein_coding	9.77532	9.94328	9.68997	9.91679	10.1806	10.0494	10.2896	10.2355
ENSGALG00000000521	125.03	1.76458	0.337168	1.62342e-09	3.70226e-08	SPIRE2	11:18813764-18819623	spire-type actin nucleation factor 2 [Source:NCBI gene;Acc:415855]	protein_coding	7.35835	7.79044	6.90631	6.65773	5.83411	5.95923	6.05872	5.95378
ENSGALG00000000523	1077.35	0.567519	0.127641	2.02189e-06	1.92583e-05	STK38	26:1565335-1575057	serine/threonine kinase 38 [Source:NCBI gene;Acc:428260]	protein_coding	10.455	10.3828	10.4926	9.84967	9.91656	9.91904	9.67734	9.97338
ENSGALG00000000525	1522.5	0.374086	0.103719	0.000164108	0.000911233	MAP3K3	27:5141419-5180131	mitogen-activated protein kinase kinase kinase 3 [Source:NCBI gene;Acc:419954]	protein_coding	11.0339	11.042	10.7825	10.5873	10.6019	10.6121	10.4138	10.5559
ENSGALG00000000528	199.869	0.658997	0.172229	2.07736e-05	0.000147633	DBNDD1	11:18849334-18852939	dysbindin (dystrobrevin binding protein 1) domain containing 1 [Source:NCBI gene;Acc:415857]	protein_coding	8.04389	7.81555	8.12546	7.96997	7.54143	7.61142	7.17877	7.61815
ENSGALG00000000529	363.265	0.57073	0.373079	0.0274515	0.0690267	LIMD2	27:5186052-5190752	LIM domain containing 2 [Source:NCBI gene;Acc:419955]	protein_coding	8.51559	9.34738	8.2823	9.09638	8.36285	7.88337	7.80874	8.49017
ENSGALG00000000533	4989.2	-0.975207	0.187593	1.40896e-08	2.4949e-07	SRSF3	26:1584188-1590134	serine and arginine rich splicing factor 3 [Source:NCBI gene;Acc:419815]	protein_coding	11.6101	11.8001	11.2863	11.7746	12.2865	12.1229	13.0666	12.2187
ENSGALG00000000535	1701.45	0.37023	0.207152	0.0367076	0.0867659	ERRFI1	21:255925-259437	ERBB receptor feedback inhibitor 1 [Source:NCBI gene;Acc:419364]	protein_coding	11.2895	10.2334	11.1769	10.2356	10.6133	10.4491	10.183	10.6011
ENSGALG00000000538	633.753	0.605903	0.175451	0.000110076	0.000641634	RNF113B	27:5196842-5203338	ring finger protein 113B [Source:NCBI gene;Acc:419956]	protein_coding	9.89523	9.97078	9.30359	9.42769	9.33783	9.26433	8.69098	9.34826
ENSGALG00000000540	436.721	0.686654	0.162717	3.48456e-06	3.10693e-05	GAS8	11:18853533-18862046	growth arrest specific 8 [Source:NCBI gene;Acc:415858]	protein_coding	9.23032	9.70683	9.14795	8.85336	8.70106	8.67815	8.80212	8.52092
ENSGALG00000000541	1956.62	0.426549	0.131534	0.000505979	0.00239093	ZC3H11B	26:481428-495534	zinc finger CCCH-type containing 11B pseudogene [Source:NCBI gene;Acc:421172]	protein_coding	11.3658	11.5512	11.0732	10.9595	10.8866	10.7376	11.016	10.8594
ENSGALG00000000542	1241.46	0.272573	0.131484	0.0267141	0.0676182	ZNF593	23:352761-353960	zinc finger protein 593 [Source:NCBI gene;Acc:419549]	protein_coding	10.6693	10.3451	10.369	10.7127	10.3515	10.1644	10.3019	10.1801
ENSGALG00000000544	443.439	-0.229224	0.224655	0.221677	0.352384	ENSGALG00000000544	26:1603818-1616373	RAB44, member RAS oncogene family [Source:NCBI gene;Acc:100859805]	protein_coding	8.21644	8.84191	8.33356	8.40204	8.68057	8.69528	8.66081	8.61774
ENSGALG00000000545	1.05523	0.36781	0.716554	0.0529475	NA	REN	26:1725734-1730462	renin [Source:NCBI gene;Acc:431167]	protein_coding	0.188717	-0.0546301	0.145058	0.0630229	-0.0534031	-0.0535675	-0.157964	-0.0536233
ENSGALG00000000549	11.6577	0.0544842	0.378114	0.817047	0.879307	URAH	11:18861162-18862768	5-hydroxyisourate hydrolase [Source:NCBI gene;Acc:415859]	protein_coding	3.33295	3.38186	3.11653	3.71463	3.58283	3.39774	3.26787	3.32877
ENSGALG00000000550	1646.41	-0.28333	0.130577	0.0204695	0.0542052	STRADA	27:5203843-5214957	STE20-related kinase adaptor alpha [Source:NCBI gene;Acc:419957]	protein_coding	10.4816	10.8235	10.3851	10.4177	10.7091	10.5606	11.0768	10.7667
ENSGALG00000000551	1443.01	0.237827	0.160557	0.10278	0.196511	C26H6orf89	26:1618156-1637334	chromosome 26 C6orf89 homolog [Source:NCBI gene;Acc:419817]	protein_coding	10.488	10.4989	10.4966	10.0715	10.211	10.2516	10.0934	10.2437
ENSGALG00000000556	0.902055	0.084504	0.65555	0.345972	NA	UTS2	21:284869-288183	urotensin 2 [Source:NCBI gene;Acc:404535]	protein_coding	-0.645993	0.0792835	-0.697814	-0.646573	-0.698332	-0.698493	-0.646814	-0.698547
ENSGALG00000000557	24.599	0.725528	0.332734	0.00375554	0.0133116	ETNK2	26:1717215-1724197	ethanolamine kinase 2 [Source:NCBI gene;Acc:426690]	protein_coding	5.00042	4.69359	5.12508	4.9515	4.46782	4.45943	4.56376	4.58771
ENSGALG00000000558	50.4856	1.61097	0.530212	2.41345e-05	0.000168469	SLC1A6	28:792585-812847	solute carrier family 1 (high affinity aspartate/glutamate transporter), member 6 [Source:NCBI gene;Acc:420057]	protein_coding	6.14969	5.98343	6.13721	5.73003	5.10299	4.74878	4.32	5.3156
ENSGALG00000000560	15.7858	0.795093	0.588449	0.0133914	0.0384822	ENSGALG00000000560	26:1639626-1646179	peptidase inhibitor 16 [Source:NCBI gene;Acc:419818]	protein_coding	3.72488	4.96808	4.16559	3.72821	3.55932	3.55384	3.74653	3.79147
ENSGALG00000000564	1651.95	0.00689706	0.125201	0.95348	0.970614	CCDC47	27:5215338-5225187	coiled-coil domain containing 47 [Source:NCBI gene;Acc:419958]	protein_coding	10.8367	10.7916	10.8798	10.7445	10.8429	10.6454	10.9481	10.7399
ENSGALG00000000568	10.5057	-0.0699109	0.428115	0.766942	0.843148	LGR6	26:429845-474775	leucine rich repeat containing G protein-coupled receptor 6 [Source:HGNC Symbol;Acc:HGNC:19719]	protein_coding	2.71133	3.20101	3.77246	2.98803	3.56991	3.49793	2.93099	3.57423
ENSGALG00000000573	621.972	-0.706618	0.255364	0.000782276	0.00349005	PER3	21:291189-310409	period circadian clock 3 [Source:NCBI gene;Acc:419366]	protein_coding	9.09311	9.54014	8.47191	8.56858	9.50398	9.32603	10.2042	9.52598
ENSGALG00000000576	81.0304	0.142626	0.195716	0.40227	0.543912	RRNAD1	25:2624337-2626380	ribosomal RNA adenine dimethylase domain containing 1 [Source:NCBI gene;Acc:768974]	protein_coding	6.53032	6.06658	6.64695	6.56158	6.6525	6.23784	6.29279	6.07703
ENSGALG00000000577	2008.71	-0.577549	0.177897	0.000262081	0.00136337	RANBP3	28:832528-873641	RAN binding protein 3 [Source:NCBI gene;Acc:420058]	protein_coding	10.566	9.85186	10.9526	10.914	11.1261	11.0845	11.3302	11.1298
ENSGALG00000000579	1839.63	-0.0361723	0.11814	0.747277	0.828976	VAMP3	21:310699-314464	vesicle-associated membrane protein 3 [Source:NCBI gene;Acc:419368]	protein_coding	10.8218	10.6019	10.8335	10.8305	10.9211	10.8979	10.6388	10.843
ENSGALG00000000581	1633.08	-0.234541	0.121901	0.0417217	0.0961234	DDX42	27:5225378-5241792	DEAD-box helicase 42 [Source:NCBI gene;Acc:419959]	protein_coding	10.6181	10.1011	10.5021	10.8271	10.7535	10.6784	10.6953	10.8169
ENSGALG00000000583	123.288	0.872225	0.296676	0.000262865	0.00136528	SOX13	26:1695658-1714634	SRY-box 13 [Source:NCBI gene;Acc:419820]	protein_coding	7.1579	7.25671	7.13057	7.09353	6.64441	6.6082	6.03654	6.66728
ENSGALG00000000584	5045.14	-0.191833	0.163642	0.195439	0.320238	ENSGALG00000000584	26:380663-408134	protein tyrosine phosphatase, receptor type, V, pseudogene [Source:NCBI gene;Acc:421174]	protein_coding	11.7942	11.9302	12.1926	11.886	12.2001	12.386	11.9188	12.223
ENSGALG00000000585	208.097	-0.325811	0.371444	0.185382	0.308436	MYL4	27:5250693-5256162	myosin, light chain 4, alkali; atrial, embryonic [Source:NCBI gene;Acc:396472]	protein_coding	6.17	6.24151	7.45555	6.40284	6.74824	7.86758	6.57469	6.83475
ENSGALG00000000589	160.987	0.438204	0.203328	0.0122319	0.0357197	BTN1A1	28:898934-903624	butyrophilin subfamily 1 member A1 [Source:NCBI gene;Acc:420061]	protein_coding	7.38631	6.91727	6.70542	7.35667	6.59766	6.75932	6.88438	6.63709
ENSGALG00000000593	1.43934	0.318434	0.665854	0.110194	NA	ENSGALG00000000593	4:60162363-60166294	uncharacterized LOC426710 [Source:NCBI gene;Acc:426710]	protein_coding	0.62697	0.464914	0.421227	0.57641	0.420509	0.420286	0.282036	0.420211
ENSGALG00000000596	3361.11	-0.18314	0.0792627	0.0179748	0.0488049	CDC27	27:5259680-5286482	cell division cycle 27 [Source:NCBI gene;Acc:419960]	protein_coding	11.6486	11.8217	11.5405	11.5156	11.8133	11.7284	11.8416	11.8146
ENSGALG00000000599	412.939	0.241848	0.115183	0.0271535	0.0684979	MARCH2	28:911079-922400	membrane associated ring-CH-type finger 2 [Source:NCBI gene;Acc:420062]	protein_coding	8.76901	8.56009	8.87415	8.76986	8.4931	8.61713	8.48186	8.66346
ENSGALG00000000603	1673.2	0.148719	0.103066	0.133277	0.240254	KANSL1	27:5290753-5359216	KAT8 regulatory NSL complex subunit 1 [Source:NCBI gene;Acc:419961]	protein_coding	10.8704	11.2319	10.743	10.671	10.7736	10.7085	10.8219	10.8063
ENSGALG00000000604	92.5911	1.88043	0.311774	1.45472e-11	5.32435e-10	ENSGALG00000000604	23:650448-671379	Na+/K+ transporting ATPase interacting 1 [Source:NCBI gene;Acc:107049081]	protein_coding	7.28944	7.42788	7.4907	6.67725	6.3383	6.11013	5.1358	6.00059
ENSGALG00000000606	1622.02	-0.161271	0.0836616	0.047818	0.107261	ARL8A	26:355155-365068	ADP ribosylation factor like GTPase 8A [Source:NCBI gene;Acc:421175]	protein_coding	10.4185	10.318	10.321	10.4461	10.588	10.5456	10.3842	10.5956
ENSGALG00000000607	111.75	-0.69128	0.221078	0.000255815	0.00133459	GPR37L1	26:349399-353524	G protein-coupled receptor 37 like 1 [Source:NCBI gene;Acc:421176]	protein_coding	6.15243	6.02389	5.83579	6.27053	6.66691	6.28498	6.5281	6.75347
ENSGALG00000000608	10160.2	-0.528052	0.290061	0.0184842	0.0499017	CDH1	11:18870452-18879210	cadherin 1 [Source:NCBI gene;Acc:415860]	protein_coding	11.6693	11.4594	11.9533	11.8636	12.3804	12.7038	12.0958	12.3537
ENSGALG00000000611	2400.65	0.248951	0.124854	0.0342915	0.0822404	ENSGALG00000000611	26:1783984-1790373	protein phosphatase 1 regulatory subunit 15B [Source:NCBI gene;Acc:100857158]	protein_coding	11.5721	10.9804	11.3937	11.3147	11.2269	10.9933	10.8024	11.3019
ENSGALG00000000613	4185.7	-0.0776187	0.0771867	0.304	0.446177	RAB11B	28:928389-941429	RAB11B, member RAS oncogene family [Source:NCBI gene;Acc:420063]	protein_coding	12.0491	11.8539	12.0521	11.9011	12.0478	12.1431	11.9108	12.1168
ENSGALG00000000615	1061.79	-0.461639	0.124349	7.62991e-05	0.000466994	NWD1	23:678435-689421	NACHT and WD repeat domain containing 1 [Source:NCBI gene;Acc:419556]	protein_coding	9.88752	9.7422	9.58354	10.0514	10.2338	9.97796	10.3271	10.1794
ENSGALG00000000616	2792.09	-0.0853413	0.179844	0.593459	0.7143	ELF3	26:323882-327166	E74 like ETS transcription factor 3 [Source:NCBI gene;Acc:421177]	protein_coding	10.473	10.5382	10.5545	10.2661	10.714	10.4986	10.3471	10.6825
ENSGALG00000000618	561.511	-0.259296	0.126007	0.0287257	0.0715937	ZCCHC17	23:688912-702716	zinc finger CCHC-type containing 17 [Source:NCBI gene;Acc:404295]	protein_coding	8.94467	9.06911	8.89728	8.97723	8.98714	8.90974	9.61916	9.0946
ENSGALG00000000619	2701.64	1.49353	0.123813	3.06302e-35	1.00449e-31	ANGPTL4	28:945364-954006	angiopoietin like 4 [Source:NCBI gene;Acc:769087]	protein_coding	12.2045	12.1648	12.1792	11.8039	10.9174	10.839	10.7083	10.8696
ENSGALG00000000621	1902.43	0.194531	0.236131	0.315394	0.458102	KANK3	28:971434-981257	KN motif and ankyrin repeat domains 3 [Source:NCBI gene;Acc:428321]	protein_coding	11.0548	11.064	11.3924	11.2375	10.8211	11.0701	11.0923	10.8417
ENSGALG00000000625	245.071	0.602248	0.177775	0.00014245	0.000806547	MAPT	27:5360090-5397664	microtubule associated protein tau [Source:NCBI gene;Acc:426737]	protein_coding	8.15616	8.29081	8.61736	8.38989	8.05189	8.03309	7.6224	7.88458
ENSGALG00000000627	1473.71	-0.440125	0.108027	1.89211e-05	0.000136193	DNAJC11	21:539941-556279	DnaJ heat shock protein family (Hsp40) member C11 [Source:NCBI gene;Acc:428173]	protein_coding	10.2031	10.2668	10.0497	10.4703	10.6094	10.4788	10.8092	10.5378
ENSGALG00000000629	429.392	-0.534857	0.171554	0.000490225	0.00232722	ENSGALG00000000629	28:983593-984731	NADH:ubiquinone oxidoreductase subunit A7 [Source:NCBI gene;Acc:420065]	protein_coding	7.70937	8.17442	8.15335	8.75938	8.75577	8.74633	8.72033	8.59291
ENSGALG00000000630	2.68908	0.334495	0.622673	0.142966	0.253511	HAS3	11:18909088-18913330	hyaluronan synthase 3 [Source:NCBI gene;Acc:427564]	protein_coding	0.997376	1.98641	1.17199	1.10329	1.00652	1.00535	1.19532	1.05898
ENSGALG00000000632	244.406	-1.14434	0.308673	8.21552e-06	6.61965e-05	CHTF8	11:18913184-18914832	chromosome transmission fidelity factor 8 [Source:NCBI gene;Acc:769609]	protein_coding	7.03749	7.03777	6.84407	7.94993	8.10801	7.90491	8.69611	8.02822
ENSGALG00000000636	3070.55	-0.217588	0.0725233	0.00220249	0.00849347	MDM4	26:1813731-1832064	MDM4, p53 regulator [Source:NCBI gene;Acc:419823]	protein_coding	11.5041	11.5252	11.2771	11.3987	11.6138	11.6221	11.6447	11.5422
ENSGALG00000000637	435.034	0.325003	0.186833	0.0476191	0.106931	ZBTB48	21:570199-581910	zinc finger and BTB domain containing 48 [Source:NCBI gene;Acc:419370]	protein_coding	9.01282	9.64686	8.77724	8.65707	8.79462	8.53507	8.93351	8.77563
ENSGALG00000000638	685.496	-0.695429	0.178223	1.32993e-05	0.000100585	UTP4	11:18914355-18919580	UTP4, small subunit processome component [Source:NCBI gene;Acc:769632]	protein_coding	9.04611	9.24532	8.60829	9.28269	9.66506	9.53529	9.69375	9.64143
ENSGALG00000000643	456.151	0.095686	0.149791	0.487927	0.623629	ANKS3	14:13235341-13245080	ankyrin repeat and sterile alpha motif domain containing 3 [Source:NCBI gene;Acc:769431]	protein_coding	8.97093	8.72372	8.87157	8.67041	8.56318	8.48606	9.05849	8.68049
ENSGALG00000000645	21.4349	-0.66877	0.448213	0.0193726	0.05181	ENSGALG00000000645	21:607572-614042	NA	protein_coding	4.15209	3.85945	3.89297	4.44721	4.3828	4.42167	4.45674	4.67045
ENSGALG00000000650	678.444	-0.254851	0.130052	0.0365552	0.0865138	NIP7	11:18933246-18934623	NIP7, nucleolar pre-rRNA processing protein [Source:NCBI gene;Acc:415863]	protein_coding	9.39505	9.42967	9.21267	9.63791	9.6655	9.51945	9.58254	9.68787
ENSGALG00000000652	900.8	0.115064	0.161372	0.43274	0.572736	ACOT7	21:622081-629374	acyl-CoA thioesterase 7 [Source:NCBI gene;Acc:419371]	protein_coding	9.9089	10.2175	9.57375	9.67682	9.83905	9.7635	9.43604	9.90113
ENSGALG00000000654	0.650211	0.0365528	0.606731	0.80135	NA	TMED6	11:18934966-18937487	transmembrane p24 trafficking protein 6 [Source:NCBI gene;Acc:101750075]	protein_coding	-0.721823	-0.651637	-0.549276	-0.722174	-0.646054	-0.695191	-0.553254	-0.695224
ENSGALG00000000657	1267.24	-0.442709	0.124374	0.000149469	0.00083933	TERF2	11:18938562-18946393	telomeric repeat binding factor 2 [Source:NCBI gene;Acc:395598]	protein_coding	10.1864	9.57529	10.1201	10.2096	10.3912	10.3276	10.5657	10.3395
ENSGALG00000000660	3025.01	-0.502545	0.105216	5.56727e-07	6.25084e-06	CYB5B	11:18950606-18962787	cytochrome b5 type B [Source:NCBI gene;Acc:415865]	protein_coding	10.9369	10.9886	11.0674	11.5042	11.5369	11.4576	11.6173	11.5812
ENSGALG00000000667	3626.72	-0.106208	0.254573	0.600122	0.718525	EDN2	23:1063330-1068649	endothelin 2 [Source:NCBI gene;Acc:419559]	protein_coding	10.4771	11.3681	10.8169	10.347	11.0847	11.2139	10.5224	11.1249
ENSGALG00000000668	1333.34	-0.0862318	0.0987262	0.365267	0.508006	RBBP5	26:2014218-2023555	RB binding protein 5, histone lysine methyltransferase complex subunit [Source:NCBI gene;Acc:419826]	protein_coding	10.4467	9.99147	10.4869	10.2603	10.3725	10.4042	10.3736	10.4466
ENSGALG00000000669	2014.28	-0.161615	0.108701	0.120183	0.221933	ETV3	25:2520992-2528858	ETS variant 3 [Source:NCBI gene;Acc:426718]	protein_coding	10.7781	10.3859	10.685	10.9636	10.8915	10.8414	10.7658	10.8499
ENSGALG00000000672	580.095	0.630128	0.12069	3.09802e-08	4.99491e-07	SCMH1	23:1344051-1374495	sex comb on midleg homolog 1 (Drosophila) [Source:NCBI gene;Acc:768916]	protein_coding	9.39518	9.67435	9.31091	9.17109	9.07863	8.91347	8.54453	9.0469
ENSGALG00000000674	1801.59	0.783404	0.209458	1.93767e-05	0.000138985	MYO1D	27:3817962-3888947	myosin ID [Source:NCBI gene;Acc:419963]	protein_coding	11.5722	10.8655	11.2321	11.2536	10.6688	10.7927	10.2286	10.715
ENSGALG00000000678	629.637	1.11267	0.316768	1.84734e-05	0.000133322	CITED4	23:1506533-1508755	Cbp/p300 interacting transactivator with Glu/Asp rich carboxy-terminal domain 4 [Source:NCBI gene;Acc:395465]	protein_coding	10.341	9.25697	9.83575	9.00841	9.15746	8.63778	7.83934	8.9467
ENSGALG00000000681	5366.49	-0.511023	0.214555	0.0050838	0.0171521	PAK1	1:194484628-194551701	p21 (RAC1) activated kinase 1 [Source:NCBI gene;Acc:419083]	protein_coding	11.6569	11.7637	11.3886	11.6866	12.2979	12.1908	11.9046	12.2762
ENSGALG00000000684	978.753	-1.06213	0.144743	1.51363e-14	1.14903e-12	KLHDC8A	26:2090546-2094449	kelch domain containing 8A [Source:NCBI gene;Acc:419829]	protein_coding	9.27541	9.1704	9.35632	9.55335	10.0128	10.2323	10.4995	10.0344
ENSGALG00000000685	2162.51	-0.522295	0.0906111	2.33566e-09	5.07929e-08	MAP3K14	27:3794520-3809775	mitogen-activated protein kinase kinase kinase 14 [Source:NCBI gene;Acc:419964]	protein_coding	10.717	10.3456	10.5338	10.6229	10.9858	10.8657	11.1069	10.9928
ENSGALG00000000690	15.2597	0.159243	0.363179	0.501313	0.63588	GDPD4	1:194560365-194594269	glycerophosphodiester phosphodiesterase domain containing 4 [Source:NCBI gene;Acc:419084]	protein_coding	3.70657	4.11627	4.31017	4.15042	3.76519	3.88231	4.24475	3.84984
ENSGALG00000000692	230.505	0.00855216	0.161258	0.953507	0.970614	CDK18	26:2156870-2171973	cyclin dependent kinase 18 [Source:NCBI gene;Acc:771736]	protein_coding	7.62664	7.29134	7.59615	7.81542	7.57686	7.69842	7.57838	7.32544
ENSGALG00000000693	695.673	-0.0181113	0.116746	0.870468	0.915468	NOB1	11:19039525-19042055	NIN1/PSMD8 binding protein 1 homolog [Source:NCBI gene;Acc:415867]	protein_coding	9.64282	9.64137	9.23763	9.65923	9.6256	9.46797	9.44064	9.64395
ENSGALG00000000695	2140.79	-0.495079	0.257247	0.0167742	0.0460946	MFSD4A	26:2178133-2192431	major facilitator superfamily domain containing 4A [Source:NCBI gene;Acc:419831]	protein_coding	10.2181	9.65957	10.1283	10.1296	10.5706	10.5594	10.7285	10.5352
ENSGALG00000000699	1518.08	0.615486	0.138959	1.77358e-06	1.72693e-05	WWP2	11:19042181-19073845	WW domain containing E3 ubiquitin protein ligase 2 [Source:NCBI gene;Acc:415868]	protein_coding	10.8199	11.4247	10.6571	11.0134	10.6359	10.3839	10.4094	10.5364
ENSGALG00000000703	378.767	-0.414377	0.179141	0.0090127	0.0277941	SLC45A3	26:2224414-2246628	solute carrier family 45 member 3 [Source:NCBI gene;Acc:771751]	protein_coding	7.40624	8.07979	7.48505	8.06605	8.16672	8.1692	8.24166	8.07455
ENSGALG00000000707	3854.61	-0.219075	0.0926512	0.0145455	0.0411638	PSMD7	11:19074895-19080147	proteasome 26S subunit, non-ATPase 7 [Source:NCBI gene;Acc:415869]	protein_coding	11.7455	11.8116	11.7605	12.1263	12.1281	11.9837	11.9728	12.0875
ENSGALG00000000708	6343.1	-0.599885	0.147605	9.72191e-06	7.66395e-05	NUCKS1	26:2262710-2277921	nuclear casein kinase and cyclin dependent kinase substrate 1 [Source:NCBI gene;Acc:404775]	protein_coding	12.5345	12.5336	12.0509	12.3311	12.8726	12.7783	13.0478	12.8221
ENSGALG00000000712	933.991	0.495285	0.152452	0.000370016	0.00182856	RAB29	26:2278989-2285673	RAB29, member RAS oncogene family [Source:HGNC Symbol;Acc:HGNC:9789]	protein_coding	10.2625	9.7079	10.3303	9.99422	9.91729	9.64871	9.24555	9.73857
ENSGALG00000000713	2296.8	0.204459	0.108698	0.049162	0.10963	ZFHX3	11:19493186-19635682	zinc finger homeobox 3 [Source:NCBI gene;Acc:395682]	protein_coding	11.2057	11.0616	11.412	11.0504	11.0331	11.0498	11.0007	11.0762
ENSGALG00000000719	4554.91	-0.103297	0.119645	0.362731	0.505499	RPL22	21:640004-645489	ribosomal protein L22 [Source:NCBI gene;Acc:373937]	protein_coding	12.1249	12.4201	12.036	12.3887	12.3922	12.237	12.2878	12.3603
ENSGALG00000000720	2322.22	0.228006	0.222687	0.221393	0.352103	ENSGALG00000000720	23:1516302-1523141	guanylate binding protein 1 [Source:NCBI gene;Acc:419563]	protein_coding	9.63573	10.3045	8.99776	10.3611	9.4847	9.51313	10.089	9.43549
ENSGALG00000000721	1907.99	0.657764	0.155456	3.69069e-06	3.26586e-05	SLC41A1	26:2287405-2305691	solute carrier family 41 member 1 [Source:HGNC Symbol;Acc:HGNC:19429]	protein_coding	11.0916	11.2336	10.9929	11.0761	10.683	10.5603	9.9106	10.7387
ENSGALG00000000723	2857.31	0.406949	0.0591426	2.85559e-12	1.28989e-10	STX12	23:1524210-1536927	syntaxin 12 [Source:NCBI gene;Acc:769300]	protein_coding	11.8248	11.8254	11.7513	11.6818	11.451	11.4844	11.3532	11.4807
ENSGALG00000000724	1350.34	-0.0932305	0.154141	0.509337	0.643024	PM20D1	26:2303301-2320772	peptidase M20 domain containing 1 [Source:NCBI gene;Acc:419838]	protein_coding	10.4483	9.8938	10.335	10.734	10.4265	10.4508	10.5528	10.4224
ENSGALG00000000726	3251.79	-0.203786	0.0770576	0.00682641	0.0220905	ELAVL1	28:1027920-1050549	ELAV like RNA binding protein 1 [Source:NCBI gene;Acc:395637]	protein_coding	11.6286	11.3459	11.5386	11.6779	11.774	11.732	11.6121	11.8061
ENSGALG00000000729	1179.85	-0.357452	0.112242	0.000806885	0.00357968	PPP1R8	23:1536772-1555237	protein phosphatase 1 regulatory subunit 8 [Source:NCBI gene;Acc:419564]	protein_coding	10.3425	9.68938	9.96223	10.0396	10.3064	10.2343	10.3124	10.3783
ENSGALG00000000731	25.8059	-0.428013	0.454123	0.108535	0.205028	THEMIS2	23:1564116-1568510	thymocyte selection associated family member 2 [Source:NCBI gene;Acc:419565]	protein_coding	3.81872	4.27791	3.50635	3.96787	3.79416	4.05548	4.82936	3.6934
ENSGALG00000000734	692.488	-0.772449	0.157234	9.59311e-08	1.34375e-06	RPA2	23:1570009-1573848	replication protein A2 [Source:NCBI gene;Acc:419566]	protein_coding	9.0968	8.9915	8.71274	9.19044	9.46694	9.29802	10.0868	9.56954
ENSGALG00000000736	319.942	0.256024	0.219738	0.165875	0.284028	MATK	28:1056317-1061333	megakaryocyte-associated tyrosine kinase [Source:NCBI gene;Acc:769076]	protein_coding	7.44482	8.58148	7.72937	7.70513	7.90845	7.6442	7.62348	7.62555
ENSGALG00000000737	764.032	0.0365111	0.237213	0.850801	0.901717	SMPDL3B	23:1574041-1579810	sphingomyelin phosphodiesterase acid like 3B [Source:NCBI gene;Acc:769013]	protein_coding	8.93518	8.32869	9.32038	8.95956	9.00848	9.20135	8.58562	9.09785
ENSGALG00000000740	387.791	0.212707	0.126281	0.0735925	0.150642	APBA3	28:1081503-1087781	amyloid beta (A4) precursor protein-binding, family A, member 3 [Source:NCBI gene;Acc:420069]	protein_coding	8.69025	8.96539	8.5778	8.72489	8.73161	8.34429	8.46321	8.71406
ENSGALG00000000745	519.759	0.314422	0.311743	0.168313	0.286945	SLC26A9	26:2324250-2343007	solute carrier family 26 member 9 [Source:NCBI gene;Acc:428262]	protein_coding	7.84304	6.98287	8.6118	7.61695	7.82675	7.99303	7.02137	7.71981
ENSGALG00000000747	649.937	0.0238124	0.134903	0.850363	0.901378	CHD5	21:645544-673036	chromodomain helicase DNA binding protein 5 [Source:NCBI gene;Acc:100857108]	protein_coding	9.36695	9.01426	9.50894	9.41763	9.21495	9.41908	9.2802	9.46
ENSGALG00000000748	993.067	-0.000559393	0.208975	0.9975	0.998718	TJP3	28:1088220-1098575	tight junction protein 3 [Source:NCBI gene;Acc:420070]	protein_coding	9.62635	9.50246	9.27795	9.59103	9.70437	9.56512	9.07262	9.75724
ENSGALG00000000751	2227.39	0.25703	0.13672	0.0434826	0.0991771	ARNT	25:174129-194999	aryl hydrocarbon receptor nuclear translocator [Source:NCBI gene;Acc:374026]	protein_coding	11.3989	11.6588	11.2475	11.3408	11.2962	11.1088	11.1325	11.2042
ENSGALG00000000755	2063.6	0.842032	0.189142	7.63494e-07	8.22537e-06	ACER3	1:194764118-194819371	alkaline ceramidase 3 [Source:NCBI gene;Acc:419087]	protein_coding	12.0943	11.5959	11.7112	11.3533	11.0973	11.0297	10.4264	11.1632
ENSGALG00000000761	696.181	0.296949	0.172756	0.0544935	0.118805	TSKU	1:194859310-194874075	tsukushi, small leucine rich proteoglycan [Source:NCBI gene;Acc:419088]	protein_coding	9.45887	9.43567	9.97044	9.86764	9.31058	9.31568	9.37512	9.461
ENSGALG00000000764	3084.66	-0.0107259	0.103354	0.914063	0.944552	SSR2	25:161090-164525	signal sequence receptor subunit 2 [Source:NCBI gene;Acc:425656]	protein_coding	11.8575	11.4425	11.6118	11.7757	11.7089	11.6286	11.6002	11.6583
ENSGALG00000000769	1131.66	-0.264391	0.107974	0.0104074	0.0313524	RAB7B	26:2349209-2352491	RAB7B, member RAS oncogene family [Source:NCBI gene;Acc:771782]	protein_coding	9.8998	9.74594	9.76763	9.63711	10.1206	9.82622	10.0113	10.0355
ENSGALG00000000775	1272.93	-0.11238	0.201215	0.517854	0.650422	CTSS	25:165228-169865	cathepsin S [Source:NCBI gene;Acc:425657]	protein_coding	9.76714	9.07944	9.57804	9.92051	9.7183	9.77698	9.90528	9.68566
ENSGALG00000000776	811.885	-0.668583	0.127514	2.35205e-08	3.93537e-07	BRPF3	26:192701-216901	bromodomain and PHD finger containing, 3 [Source:NCBI gene;Acc:421182]	protein_coding	9.18352	9.37794	9.30243	9.32785	9.74117	9.70074	10.203	9.7841
ENSGALG00000000777	1631.99	0.0604748	0.121265	0.598659	0.717611	EYA3	23:1582589-1627539	EYA transcriptional coactivator and phosphatase 3 [Source:NCBI gene;Acc:395717]	protein_coding	10.7134	11.1696	10.6407	10.5572	10.7304	10.666	10.8137	10.7404
ENSGALG00000000783	463.637	0.00988984	0.258702	0.961385	0.975809	PTAFR	23:1627960-1636790	platelet activating factor receptor [Source:NCBI gene;Acc:428209]	protein_coding	8.59948	8.15498	8.75862	7.92958	8.75499	8.24279	7.88391	8.67585
ENSGALG00000000784	1003.54	0.208438	0.117678	0.0619507	0.131581	PIP5K1C	28:1099554-1130916	phosphatidylinositol-4-phosphate 5-kinase, type I, gamma [Source:NCBI gene;Acc:420072]	protein_coding	9.92685	10.2431	9.91114	9.99823	9.86404	10.0414	9.51053	9.9848
ENSGALG00000000785	313.491	-0.199116	0.166665	0.1854	0.308436	HYAL1	12:1838093-1840008	hyaluronoglucosaminidase 1 [Source:NCBI gene;Acc:426739]	protein_coding	8.51529	8.11777	8.15183	8.41986	8.33083	8.16722	8.79019	8.45453
ENSGALG00000000786	0.716699	-0.0625098	0.591866	0.704718	NA	CTSE	26:2355723-2358912	cathepsin E [Source:NCBI gene;Acc:771791]	protein_coding	-0.546862	-0.537876	-0.579756	-0.502123	-0.444246	-0.488425	-0.547381	-0.533353
ENSGALG00000000787	2760.27	-0.157651	0.0806087	0.045069	0.102227	DHX38	11:19707224-19717686	DEAH-box helicase 38 [Source:NCBI gene;Acc:415875]	protein_coding	11.5361	11.4272	11.2153	11.4565	11.6	11.4997	11.496	11.5424
ENSGALG00000000790	2343.77	-0.0349586	0.0674085	0.597978	0.717162	DNAJC8	23:1641843-1655758	DnaJ heat shock protein family (Hsp40) member C8 [Source:NCBI gene;Acc:419569]	protein_coding	11.1781	11.2465	11.0641	11.2377	11.2557	11.1507	11.2363	11.2069
ENSGALG00000000791	585.952	-0.985522	0.24409	3.38858e-06	3.02793e-05	ENSGALG00000000791	26:2384160-2390966	family with sequence similarity 72 member A [Source:NCBI gene;Acc:419841]	protein_coding	8.70202	8.53312	8.12408	8.69872	9.17875	9.20969	9.80251	9.16486
ENSGALG00000000793	1328.3	-0.064843	0.0863898	0.440441	0.580166	VPS72	25:257785-260117	vacuolar protein sorting-associated protein 72 homolog [Source:NCBI gene;Acc:425660]	protein_coding	10.3966	10.4677	10.2213	10.4634	10.5455	10.5413	10.2929	10.3986
ENSGALG00000000795	219.988	0.133755	0.19526	0.431421	0.571402	MFSD12	28:1155041-1161700	major facilitator superfamily domain containing 12 [Source:NCBI gene;Acc:420074]	protein_coding	7.88411	7.7099	7.92518	8.16569	8.05917	7.74445	7.21779	8.0785
ENSGALG00000000802	1060.47	-0.335028	0.141785	0.0106036	0.0318614	DHODH	11:19719050-19722530	dihydroorotate dehydrogenase (quinone) [Source:NCBI gene;Acc:415876]	protein_coding	9.59959	10.1452	9.96722	10.0979	10.2891	10.3297	10.2914	10.198
ENSGALG00000000803	4.25545	0.301933	0.53217	0.221586	0.352342	ENSGALG00000000803	28:2045697-2048418	lisH domain-containing protein C1711.05-like [Source:NCBI gene;Acc:100859850]	protein_coding	2.12342	1.87857	2.09599	2.35887	1.88365	2.08319	1.5993	2.03614
ENSGALG00000000806	5.33796	0.0787989	0.442014	0.737224	0.821772	LINGO3	28:2069057-2070874	leucine rich repeat and Ig domain containing 3 [Source:NCBI gene;Acc:420075]	protein_coding	2.50188	2.32121	2.15201	2.57248	2.20204	2.34132	2.44067	2.29583
ENSGALG00000000808	18.8506	-0.65834	0.477577	0.0238567	0.0615738	ENSGALG00000000808	1:194959884-194997527	guanylate cyclase 2D, retinal [Source:NCBI gene;Acc:419089]	protein_coding	3.63952	3.32832	3.81173	3.74288	3.50182	4.21591	3.97221	3.77175
ENSGALG00000000811	3208.47	-0.023551	0.0827874	0.770514	0.84594	IST1	11:19722896-19730099	IST1, ESCRT-III associated factor [Source:NCBI gene;Acc:415877]	protein_coding	11.6465	11.4896	11.662	11.6541	11.6265	11.5704	11.7408	11.637
ENSGALG00000000812	15036.6	0.21304	0.100324	0.0273437	0.06886	OAZ1	28:2082439-2086009	ornithine decarboxylase antizyme 1 [Source:NCBI gene;Acc:395746]	protein_coding	13.9308	13.9279	13.8927	14.2478	13.9451	13.8249	13.5519	13.932
ENSGALG00000000814	5994.64	-0.556264	0.0619983	6.98749e-20	1.87564e-17	HNRNPR	23:1662541-1687966	heterogeneous nuclear ribonucleoprotein R [Source:NCBI gene;Acc:419570]	protein_coding	12.2197	12.2169	12.0553	12.3794	12.6611	12.6287	12.814	12.6024
ENSGALG00000000816	3187.72	-0.0212081	0.137236	0.868514	0.914175	ENSGALG00000000816	26:2390184-2469702	SLIT-ROBO Rho GTPase activating protein 2 [Source:NCBI gene;Acc:419843]	protein_coding	11.1981	11.6077	11.072	10.9461	11.2472	11.1496	11.3203	11.3032
ENSGALG00000000817	460.242	0.266864	0.112496	0.0127201	0.0369088	ZNF821	11:19730464-19742076	zinc finger protein 821 [Source:NCBI gene;Acc:415878]	protein_coding	8.92319	8.76015	9.14936	9.09356	8.80455	8.77002	8.64398	8.82944
ENSGALG00000000818	1814.17	-0.561808	0.307601	0.0159675	0.0443462	ENSGALG00000000818	1:195032674-195039220	leucine rich repeat containing 32 [Source:NCBI gene;Acc:428121]	protein_coding	10.5458	9.04996	10.5415	9.62543	10.7273	10.6203	10.5665	10.7986
ENSGALG00000000820	324.258	-0.114929	0.290568	0.596874	0.716471	ENSGALG00000000820	23:1741624-1757003	5-hydroxytryptamine (serotonin) receptor 1D, G protein-coupled [Source:NCBI gene;Acc:769107]	protein_coding	7.69729	7.47863	8.24506	7.32937	8.12317	8.10064	7.43932	8.12225
ENSGALG00000000824	0.529208	0.088218	0.614925	0.545739	NA	ENSGALG00000000824	27:3764703-3768368	myosin light chain kinase, smooth muscle-like [Source:NCBI gene;Acc:428278]	protein_coding	-0.854558	-0.856815	-0.938489	-0.946581	-0.939545	-0.939622	-0.902858	-0.939648
ENSGALG00000000830	270.261	0.123577	0.131926	0.31782	0.460753	ENSGALG00000000830	1:195145039-195161469	NA	protein_coding	8.26894	8.47496	7.96997	7.93766	8.12983	8.00985	8.09919	8.05048
ENSGALG00000000835	1152.79	-0.214097	0.115892	0.0518905	0.114377	PLEKHJ1	28:2118169-2124677	pleckstrin homology domain containing J1 [Source:NCBI gene;Acc:428324]	protein_coding	10.1943	9.6953	10.0575	10.1594	10.3711	10.1201	10.037	10.2581
ENSGALG00000000836	265.667	-1.25009	0.224595	9.95794e-10	2.42256e-08	RFX5	25:313422-315503	regulatory factor X5 [Source:HGNC Symbol;Acc:HGNC:9986]	protein_coding	7.05742	6.95124	6.89038	7.5476	7.75837	7.80236	8.7694	7.83763
ENSGALG00000000838	623.127	-0.11994	0.169543	0.43189	0.571797	THAP12	1:195171182-195183627	THAP domain containing 12 [Source:NCBI gene;Acc:428122]	protein_coding	9.73092	9.14697	9.36597	8.99673	9.34749	9.15089	9.79304	9.39248
ENSGALG00000000839	22.1348	-0.126213	0.42602	0.597212	0.716663	WNT11	1:195315169-195341425	Wnt family member 11 [Source:NCBI gene;Acc:395562]	protein_coding	3.5636	4.78318	3.93072	3.71731	4.21026	3.95407	4.69914	4.30409
ENSGALG00000000843	3089.28	-0.0933323	0.160623	0.523076	0.654874	DOT1L	28:2130010-2185378	DOT1 like histone lysine methyltransferase [Source:NCBI gene;Acc:420078]	protein_coding	11.03	11.8242	11.1358	11.3504	11.4071	11.2345	11.7236	11.4231
ENSGALG00000000845	833.144	0.368513	0.142971	0.00522075	0.0175168	UVRAG	1:195484990-195565945	UV radiation resistance associated [Source:NCBI gene;Acc:419091]	protein_coding	9.87139	10.1921	9.44906	9.69621	9.49854	9.36085	9.60178	9.53688
ENSGALG00000000847	1425.84	0.280688	0.107032	0.00609566	0.0200427	GARNL3	17:10706132-10748976	GTPase activating Rap/RanGAP domain like 3 [Source:NCBI gene;Acc:417087]	protein_coding	10.6467	10.6469	10.7916	10.8428	10.4824	10.5621	10.3495	10.6034
ENSGALG00000000848	2941.66	-0.129581	0.0936799	0.152977	0.267131	AP1G1	11:19764265-19793120	adaptor related protein complex 1 gamma 1 subunit [Source:NCBI gene;Acc:415880]	protein_coding	11.475	11.1616	11.4764	11.4407	11.4704	11.4915	11.6257	11.4679
ENSGALG00000000853	796.517	-0.408946	0.12639	0.000557306	0.00260124	SLC2A8	17:10683005-10692783	solute carrier family 2 member 8 [Source:NCBI gene;Acc:378802]	protein_coding	9.46185	8.95818	9.48471	9.51501	9.67054	9.634	9.97866	9.52544
ENSGALG00000000855	2372.37	0.0861657	0.0622297	0.160155	0.276393	ZMPSTE24	23:1832025-1846206	zinc metallopeptidase STE24 [Source:NCBI gene;Acc:419572]	protein_coding	11.2189	11.1293	11.0972	11.0038	11.0332	10.9566	11.0594	11.0904
ENSGALG00000000856	896.64	-0.274206	0.105585	0.00667853	0.0216761	EIF2D	26:2507117-2516979	eukaryotic translation initiation factor 2D [Source:NCBI gene;Acc:419845]	protein_coding	9.55914	9.56126	9.52836	9.77689	10.0487	9.71747	9.74767	9.80212
ENSGALG00000000857	2117.78	-0.750795	0.154377	1.3122e-07	1.75641e-06	NMT1	27:3728837-3739621	N-myristoyltransferase 1 [Source:NCBI gene;Acc:419966]	protein_coding	10.2055	10.1363	10.2208	10.7485	11.0799	10.9368	10.9813	10.9715
ENSGALG00000000862	1011.31	0.488557	0.224692	0.00953089	0.029102	RLF	23:1849996-1879738	rearranged L-myc fusion [Source:NCBI gene;Acc:419573]	protein_coding	10.2358	11.3181	10.1526	9.98481	10.0593	10.0006	10.0012	10.1241
ENSGALG00000000863	635.33	-0.0434675	0.158704	0.763988	0.841253	DYRK3	26:2516995-2523234	dual specificity tyrosine phosphorylation regulated kinase 3 [Source:NCBI gene;Acc:419846]	protein_coding	9.48135	8.93523	9.50059	9.40208	9.20997	9.33559	9.68906	9.17833
ENSGALG00000000864	1172.05	-0.226438	0.122956	0.0511002	0.112984	FBXW2	17:10673254-10682819	F-box and WD repeat domain containing 2 [Source:NCBI gene;Acc:417088]	protein_coding	10.1291	9.96462	10.0327	10.2374	10.2163	10.1355	10.4919	10.2215
ENSGALG00000000866	706.374	0.209396	0.164893	0.16003	0.276241	SELENBP1	25:342332-352320	selenium binding protein 1 [Source:NCBI gene;Acc:425664]	protein_coding	9.62598	9.21602	9.69	9.69923	9.29659	9.57078	9.36359	9.28378
ENSGALG00000000868	702.135	0.0576262	0.1333	0.64453	0.752518	RNF121	1:195591204-195602075	ring finger protein 175 [Source:NCBI gene;Acc:419092]	protein_coding	9.37856	9.64365	9.23052	9.48269	9.31786	9.15773	9.62633	9.36918
ENSGALG00000000870	56.4104	0.382973	0.258875	0.0636213	0.134467	DCAKD	27:3718449-3728829	dephospho-CoA kinase domain containing [Source:NCBI gene;Acc:419967]	protein_coding	5.75459	5.80483	5.52106	5.702	5.68602	5.63707	5.12992	5.30585
ENSGALG00000000875	984.408	0.0689988	0.0996149	0.472525	0.608784	PHLPP2	11:19798257-19824250	PH domain and leucine rich repeat protein phosphatase 2 [Source:NCBI gene;Acc:415881]	protein_coding	9.89804	10.1298	9.82922	9.70971	9.80699	9.87864	9.83792	9.95056
ENSGALG00000000881	298.332	0.90918	0.301171	0.000182033	0.000996591	GPATCH3	23:1915119-1919682	G-patch domain containing 3 [Source:NCBI gene;Acc:419577]	protein_coding	8.40609	9.60039	8.04275	7.94143	8.02585	7.61201	7.87217	7.70262
ENSGALG00000000883	2910.83	0.36867	0.0793826	1.86913e-06	1.80709e-05	MAPKAPK2	26:2535306-2553032	mitogen-activated protein kinase-activated protein kinase 2 [Source:NCBI gene;Acc:419847]	protein_coding	11.597	11.9825	11.6637	11.4875	11.3692	11.4594	11.3527	11.4178
ENSGALG00000000884	609.906	0.129427	0.200697	0.45554	0.593523	CXXC5	13:1686038-1715067	CXXC finger protein 5 [Source:NCBI gene;Acc:416138]	protein_coding	9.55893	9.06946	9.83271	9.2263	9.04743	9.62186	9.41172	9.18015
ENSGALG00000000887	7.40318	0.686308	0.554045	0.0244122	0.0627999	NR0B2	23:1920776-1923230	nuclear receptor subfamily 0 group B member 2 [Source:NCBI gene;Acc:768353]	protein_coding	2.89292	3.4142	2.8785	2.87338	2.61927	2.74256	2.75394	2.7007
ENSGALG00000000891	411.054	0.140809	0.172037	0.361592	0.504512	NSUN5	19:500330-504124	NOP2/Sun RNA methyltransferase family member 5 [Source:NCBI gene;Acc:417462]	protein_coding	8.72969	8.65697	8.43181	8.97018	8.79568	8.57476	8.22315	8.57474
ENSGALG00000000892	12.6657	0.63341	0.553277	0.033727	0.0812072	IL10	26:2562702-2564995	interleukin 10 [Source:NCBI gene;Acc:428264]	protein_coding	3.49156	4.20912	3.26964	3.26206	3.48688	3.2485	3.16019	3.20248
ENSGALG00000000893	55.9621	-1.08381	0.298193	1.28289e-05	9.7522e-05	TAT	11:19836052-19846702	tyrosine aminotransferase [Source:NCBI gene;Acc:415884]	protein_coding	5.24668	5.39723	4.87949	5.45967	5.64909	6.03595	6.28064	5.74053
ENSGALG00000000895	3370.98	-0.182277	0.093816	0.0445838	0.101294	NUDC	23:1924584-1933500	nuclear distribution C, dynein complex regulator [Source:NCBI gene;Acc:419578]	protein_coding	11.702	11.4752	11.5371	11.8757	11.904	11.7077	11.7597	11.8183
ENSGALG00000000901	5.39395	-0.84321	0.753457	0.0109088	0.0326058	ENSGALG00000000901	11:19856230-19857745	NA	protein_coding	2.12783	2.13961	2.21564	2.17609	2.20552	2.15681	2.81912	2.50238
ENSGALG00000000902	227.979	-0.100799	0.280661	0.636903	0.74723	KDF1	23:1939316-1944798	keratinocyte differentiation factor 1 [Source:NCBI gene;Acc:769268]	protein_coding	7.15698	6.66585	7.41742	6.92296	7.50638	7.34664	6.75143	7.29414
ENSGALG00000000903	1356.25	0.363589	0.129181	0.00263211	0.00986035	TERF2IP	11:19863899-19867114	TERF2 interacting protein [Source:NCBI gene;Acc:395122]	protein_coding	10.5388	10.8225	10.6844	10.8133	10.5629	10.2111	10.2749	10.4556
ENSGALG00000000905	3784.35	-0.11317	0.0912927	0.201071	0.327177	PSMB4	25:383948-386254	proteasome subunit beta 4 [Source:NCBI gene;Acc:429986]	protein_coding	11.7637	12.0891	11.7161	12.0111	12.0004	11.9816	12.0077	11.9716
ENSGALG00000000906	286.463	0.413218	0.23846	0.0349046	0.0833937	RALGPS1	17:10574805-10660252	Ral GEF with PH domain and SH3 binding motif 1 [Source:NCBI gene;Acc:417089]	protein_coding	7.92471	7.6029	8.26892	7.7657	7.55645	7.92433	7.20976	7.62635
ENSGALG00000000907	6093.07	-0.212419	0.093951	0.019365	0.0517989	KARS	11:19866566-19879472	lysyl-tRNA synthetase [Source:NCBI gene;Acc:415885]	protein_coding	12.4259	12.2117	12.4151	12.6756	12.682	12.6922	12.4438	12.6476
ENSGALG00000000908	199.637	0.970987	0.152909	1.6209e-11	5.81574e-10	ADAT1	11:19878815-19899510	adenosine deaminase, tRNA specific 1 [Source:NCBI gene;Acc:415886]	protein_coding	8.26996	8.32411	8.1942	7.82464	7.48201	7.21401	7.39309	7.53302
ENSGALG00000000909	8.06769	0.261774	0.453641	0.294151	0.435582	GFAP	27:3697600-3702163	glial fibrillary acidic protein [Source:NCBI gene;Acc:419969]	protein_coding	3.26116	3.36152	2.94776	2.76122	2.66871	2.92622	3.10978	2.92447
ENSGALG00000000911	5.64234	0.143618	0.576228	0.460649	0.598345	IL19	26:2575609-2578946	interleukin 20 [Source:NCBI gene;Acc:428265]	protein_coding	1.44526	2.38444	1.49682	1.44007	1.31035	1.30963	1.83429	1.30939
ENSGALG00000000913	1248.58	-0.664283	0.24599	0.001118	0.00473447	CHST6	11:19912187-19927726	carbohydrate sulfotransferase 6 [Source:NCBI gene;Acc:770257]	protein_coding	9.16046	8.96413	9.74845	10.4383	10.2142	10.1573	10.641	10.2054
ENSGALG00000000918	25.1418	1.12743	0.399892	0.000170567	0.000942632	CCDC103	27:3690449-3694265	coiled-coil domain containing 103 [Source:NCBI gene;Acc:419970]	protein_coding	5.30406	5.36725	5.21765	4.86926	4.61833	4.33134	4.03533	4.8808
ENSGALG00000000919	74.2246	-0.738667	0.484756	0.0137342	0.0392883	PIGR	26:2580165-2590723	polymeric immunoglobulin receptor [Source:NCBI gene;Acc:419848]	protein_coding	5.80808	4.84523	4.88837	5.6558	5.16704	5.72017	6.72249	5.92578
ENSGALG00000000920	1040.78	-0.187101	0.254559	0.35652	0.499946	CGN	25:390267-399593	cingulin [Source:NCBI gene;Acc:425665]	pseudogene	8.88926	8.59018	9.46879	9.20061	9.44138	9.51877	9.0752	9.43834
ENSGALG00000000927	3621.5	-0.223101	0.229244	0.240585	0.373713	ANGPTL2	17:10600666-10618538	angiopoietin-like 2 [Source:NCBI gene;Acc:776031]	protein_coding	11.2095	10.5466	12.0091	11.5251	11.5733	11.7806	12.0285	11.4314
ENSGALG00000000934	528.527	0.0173793	0.209058	0.922481	0.949648	ZBTB43	17:10544180-10549641	zinc finger and BTB domain containing 43 [Source:NCBI gene;Acc:417091]	protein_coding	9.428	7.96225	9.34856	9.14943	9.13409	9.04449	8.99059	9.12328
ENSGALG00000000943	2138.94	0.459093	0.0869228	4.88105e-08	7.43816e-07	WDTC1	23:2005470-2021064	WD and tetratricopeptide repeats 1 [Source:NCBI gene;Acc:419581]	protein_coding	11.5505	11.3987	11.429	11.1084	11.0998	11.0403	10.8033	11.0781
ENSGALG00000000944	598.018	-0.430605	0.128253	0.000331599	0.00166582	SUPT4H1	19:707198-710407	SPT4 homolog, DSIF elongation factor subunit [Source:NCBI gene;Acc:417470]	protein_coding	9.09565	8.66166	9.18199	9.13759	9.59398	9.14738	9.31435	9.51693
ENSGALG00000000946	1199.45	-0.312524	0.12494	0.00783215	0.0247302	PFDN1	13:2140881-2170325	prefoldin subunit 1 [Source:NCBI gene;Acc:416142]	protein_coding	9.7437	9.77531	9.97375	10.3484	10.3115	10.3473	10.0855	10.236
ENSGALG00000000949	794.135	0.912117	0.284094	9.52791e-05	0.000567487	HBEGF	13:2173845-2180352	heparin binding EGF like growth factor [Source:NCBI gene;Acc:395654]	protein_coding	9.27516	10.7365	9.95477	8.78616	9.16402	8.89396	8.74292	9.16266
ENSGALG00000000950	1088.44	-0.136454	0.193557	0.419175	0.559936	MVB12B	17:10262203-10310998	multivesicular body subunit 12B [Source:NCBI gene;Acc:417092]	protein_coding	9.76797	9.23266	10.0186	10.2551	10.1614	10.2065	9.46978	10.1943
ENSGALG00000000955	1039.69	-0.280041	0.145189	0.0365505	0.0865138	TMEM222	23:2028432-2033279	transmembrane protein 222 [Source:NCBI gene;Acc:419582]	protein_coding	9.84681	9.11154	9.74574	9.88675	9.99194	9.97763	9.85642	9.90264
ENSGALG00000000962	313.698	0.342895	0.112661	0.00136381	0.00562434	PUS3	24:342462-353153	pseudouridylate synthase 3 [Source:NCBI gene;Acc:419708]	protein_coding	8.27373	8.56	8.24547	8.52823	8.24467	8.05784	8.01422	8.24202
ENSGALG00000000966	316.955	0.245466	0.143486	0.0643701	0.13577	NPHP4	21:693159-714164	nephrocystin 4 [Source:NCBI gene;Acc:419377]	protein_coding	8.44247	8.13296	8.45308	8.66402	8.22521	8.36822	8.21322	8.14014
ENSGALG00000000972	953.175	0.284543	0.223577	0.128123	0.233011	PBX3	17:10026746-10123535	PBX homeobox 3 [Source:NCBI gene;Acc:417093]	protein_coding	10.0939	10.648	10.1736	9.8233	9.94372	9.8735	10.0024	9.84648
ENSGALG00000000975	494.407	-0.309455	0.152203	0.0262772	0.0666978	C1orf174	21:916953-919088	chromosome 21 C1orf174 homolog [Source:NCBI gene;Acc:419378]	protein_coding	8.59044	8.24605	8.87876	9.08744	9.09141	8.97354	8.90096	8.97432
ENSGALG00000000977	1376.51	0.483643	0.140058	0.000186506	0.0010187	MAPKAP1	17:9939834-10024847	mitogen-activated protein kinase associated protein 1 [Source:NCBI gene;Acc:395627]	protein_coding	10.7622	11.185	10.6607	10.5043	10.3384	10.4468	10.2522	10.4398
ENSGALG00000000978	1095.84	0.202994	0.0756175	0.00607535	0.0199915	CEP104	21:923773-935424	centrosomal protein 104 [Source:NCBI gene;Acc:419379]	protein_coding	10.0392	10.2597	10.1541	10.1878	9.9125	10.0365	10.0082	10.0399
ENSGALG00000000988	3553.02	-0.445934	0.0758947	1.70697e-09	3.84997e-08	EFTUD2	27:3673094-3690321	elongation factor Tu GTP binding domain containing 2 [Source:NCBI gene;Acc:428281]	protein_coding	11.6638	11.6507	11.2844	11.6526	11.9792	11.8501	11.9756	11.9208
ENSGALG00000000990	7491.72	-0.832478	0.16542	4.45263e-08	6.86828e-07	SRSF6	20:97923-123852	serine and arginine rich splicing factor 6 [Source:NCBI gene;Acc:419116]	protein_coding	12.3682	12.2768	12.1907	12.5458	12.8547	12.701	13.6078	12.9017
ENSGALG00000000991	760.424	-0.0176612	0.118509	0.875336	0.918644	TAF12	23:2413031-2419046	TATA-box binding protein associated factor 12 [Source:NCBI gene;Acc:419585]	protein_coding	9.58426	9.89582	9.46727	9.61999	9.62112	9.56279	9.81778	9.6019
ENSGALG00000000993	4583.76	-0.16672	0.14082	0.202461	0.328624	GAPVD1	17:9897730-9941204	GTPase activating protein and VPS9 domains 1 [Source:NCBI gene;Acc:417095]	protein_coding	12.2893	11.8122	12.025	12.2196	12.3047	12.2482	12.204	12.3403
ENSGALG00000000994	80.1454	-1.30536	0.415006	3.66857e-05	0.000243143	ENSGALG00000000994	23:2419840-2421026	RAB42, member RAS oncogene family [Source:NCBI gene;Acc:428212]	protein_coding	5.01102	4.98563	5.00572	5.81586	6.56758	6.09119	5.69878	6.22728
ENSGALG00000000996	2480.22	-0.0134579	0.0469702	0.772704	0.847606	ENSGALG00000000996	28:2185439-2206151	adaptor related protein complex 3 delta 1 subunit [Source:NCBI gene;Acc:420079]	protein_coding	11.2957	11.3033	11.249	11.1844	11.2508	11.2952	11.2339	11.3652
ENSGALG00000000997	1069.7	-0.327903	0.133066	0.00826133	0.0257923	GJC3	27:3660178-3663464	gap junction protein gamma 3 [Source:NCBI gene;Acc:396501]	protein_coding	9.66521	9.19527	9.06907	9.30733	9.24608	9.40673	9.94637	9.33014
ENSGALG00000000998	792.677	0.174934	0.126067	0.140842	0.250992	MTFR1L	23:2421689-2430878	mitochondrial fission regulator 1 like [Source:NCBI gene;Acc:419586]	protein_coding	9.83084	9.711	9.83477	9.63568	9.7291	9.74063	9.14526	9.74708
ENSGALG00000000999	522.095	0.439118	0.150478	0.00141808	0.00580581	ZNF319	11:456154-457818	zinc finger protein 319 [Source:NCBI gene;Acc:427526]	protein_coding	9.59038	9.10425	9.25264	9.05741	8.99282	9.04954	8.68301	8.81237
ENSGALG00000001000	26175.6	1.41327	0.189598	2.24701e-15	2.0244e-13	HSPA5	17:9890855-9894996	heat shock 70kDa protein 5 (glucose-regulated protein, 78kDa) [Source:NCBI gene;Acc:396487]	protein_coding	15.6211	16.2193	15.2807	15.0996	14.5345	14.5715	13.8996	14.5787
ENSGALG00000001003	743.349	-0.0967841	0.127036	0.418802	0.559574	ENSGALG00000001003	23:2432697-2435041	NA	protein_coding	9.77863	9.08915	9.6468	9.35277	9.44023	9.63257	9.67169	9.49703
ENSGALG00000001006	64.6001	0.751237	0.396775	0.00660923	0.0214937	TP73	21:946988-976104	tumor protein p73 [Source:NCBI gene;Acc:419382]	protein_coding	6.07958	7.5904	5.82695	6.1817	5.86161	5.86627	5.92286	6.09646
ENSGALG00000001013	1072.15	-0.492319	0.0770087	5.34252e-11	1.75906e-09	PPP6C	17:9883271-9888343	protein phosphatase 6 catalytic subunit [Source:NCBI gene;Acc:772354]	protein_coding	9.79149	9.67166	9.58267	9.94102	10.1037	10.0568	10.1947	10.1861
ENSGALG00000001014	411.868	-1.05125	0.18863	1.56961e-09	3.58952e-08	ARPC5L	17:9879987-9883662	actin related protein 2/3 complex subunit 5 like [Source:NCBI gene;Acc:101752218]	protein_coding	8.11117	7.05742	8.03366	8.23822	8.75595	8.49714	8.98078	8.73328
ENSGALG00000001017	486.507	-0.382853	0.123945	0.00101677	0.0043564	WRAP73	21:979698-992769	WD repeat containing, antisense to TP73 [Source:NCBI gene;Acc:419383]	protein_coding	8.67149	8.76448	8.56767	8.80913	9.0449	8.92092	9.05068	9.06246
ENSGALG00000001019	828.56	0.716327	0.124099	9.74995e-10	2.37548e-08	BTBD2	28:2232091-2244110	BTB domain containing 2 [Source:NCBI gene;Acc:420080]	protein_coding	10.2622	10.1777	10.039	9.90674	9.73289	9.54517	9.11192	9.73676
ENSGALG00000001021	446.284	-0.360173	0.293892	0.105161	0.200107	MYOCD	18:808100-1027820	myocardin [Source:NCBI gene;Acc:427790]	protein_coding	7.98753	9.40415	8.33217	8.13616	9.00147	9.11801	9.11691	8.95399
ENSGALG00000001022	737.226	-0.491837	0.122023	1.81451e-05	0.0001313	CCDC43	27:3623533-3631332	coiled-coil domain containing 43 [Source:NCBI gene;Acc:419971]	protein_coding	9.51215	9.1329	9.10322	9.59423	9.81844	9.48302	9.88397	9.69854
ENSGALG00000001024	3040.94	0.166011	0.0982219	0.079692	0.160394	TPRG1L	21:992801-996073	tumor protein p63 regulated 1-like [Source:NCBI gene;Acc:419384]	protein_coding	11.8354	11.4693	11.7496	11.8008	11.6641	11.6458	11.3887	11.6204
ENSGALG00000001025	975.428	-0.108882	0.0917275	0.220742	0.351375	GOLGA1	17:9863064-9876915	golgin A1 [Source:NCBI gene;Acc:417097]	protein_coding	9.76677	9.95976	9.65373	9.78671	9.83063	9.75738	10.0298	9.90354
ENSGALG00000001028	375.421	-1.58191	0.316841	8.05995e-09	1.52082e-07	ENSGALG00000001028	19:713614-767109	ring finger protein 43 [Source:NCBI gene;Acc:100857874]	protein_coding	6.83738	7.24289	6.34753	6.75306	8.10171	7.98873	8.22059	8.18917
ENSGALG00000001030	2327.94	0.268072	0.123567	0.021385	0.056194	SCAMP4	28:2272056-2279787	secretory carrier membrane protein 4 [Source:NCBI gene;Acc:420081]	protein_coding	11.5248	11.0509	11.5548	11.1954	11.2102	11.2241	10.8994	11.1848
ENSGALG00000001031	3.65236	-0.336749	0.550903	0.178426	0.299606	ENSGALG00000001031	19:769653-792925	heat shock transcription factor 5 [Source:NCBI gene;Acc:417471]	protein_coding	1.86704	1.66014	1.71965	1.68876	2.01291	1.76271	1.68607	1.80768
ENSGALG00000001034	1085.03	-0.482579	0.112248	5.84116e-06	4.9243e-05	AAR2	20:258118-263562	AAR2 splicing factor homolog [Source:NCBI gene;Acc:419118]	protein_coding	9.70176	9.39258	9.82631	9.96657	10.178	9.94871	10.2503	10.1463
ENSGALG00000001035	17.4094	4.54396	1.85736	4.11151e-08	6.4145e-07	ENSGALG00000001035	28:2283963-2295801	nuclear receptor subfamily 1, group D, member 1 [Source:NCBI gene;Acc:431047]	protein_coding	3.41686	8.71349	4.11873	3.15995	2.38745	2.38292	2.55266	2.46945
ENSGALG00000001036	1076.2	-0.754774	0.166899	6.91601e-07	7.57527e-06	ELAC2	18:1037893-1052626	elaC ribonuclease Z 2 [Source:NCBI gene;Acc:417313]	protein_coding	9.5601	9.20364	9.55076	9.96698	10.1731	10.0415	10.4887	10.0961
ENSGALG00000001037	250.403	0.375536	0.161427	0.0101061	0.0305343	SCAI	17:9826144-9857169	suppressor of cancer cell invasion [Source:NCBI gene;Acc:427751]	protein_coding	8.30152	8.3201	8.23262	7.69265	7.87957	7.68089	7.939	7.88602
ENSGALG00000001038	682.294	0.793894	0.139967	1.41625e-09	3.28463e-08	MAN1C1	23:2453389-2495023	mannosidase, alpha, class 1C, member 1 [Source:NCBI gene;Acc:419588]	protein_coding	9.86911	9.83335	9.96506	9.30248	8.96484	9.2754	9.07515	9.02863
ENSGALG00000001042	975.384	-0.0606827	0.108071	0.55781	0.685495	MTMR4	19:801748-844553	myotubularin related protein 4 [Source:NCBI gene;Acc:417472]	protein_coding	9.83015	10.0834	9.71906	9.95638	10.0366	9.89002	9.80416	10.0849
ENSGALG00000001043	1611.15	0.440883	0.0822485	3.4318e-08	5.44736e-07	REXO1	28:2328523-2359784	RNA exonuclease 1 homolog [Source:NCBI gene;Acc:428327]	protein_coding	10.7982	11.067	10.9623	10.7417	10.4879	10.6418	10.4949	10.5467
ENSGALG00000001046	3243.92	-0.270645	0.0871604	0.00137873	0.00568017	DLGAP4	20:338819-473635	discs, large (Drosophila) homolog-associated protein 4 [Source:NCBI gene;Acc:419119]	protein_coding	11.6229	11.3788	11.6371	11.813	11.8923	11.8882	11.8385	11.8525
ENSGALG00000001048	1059.58	-0.0846236	0.206383	0.63253	0.743548	OLFML2A	17:9815450-9818837	olfactomedin like 2A [Source:NCBI gene;Acc:417098]	protein_coding	9.81778	8.98333	9.62971	10.0198	9.73336	9.78865	9.88407	9.67819
ENSGALG00000001049	994.817	0.013862	0.143258	0.916938	0.946135	ENSGALG00000001049	19:844308-849704	caspase 1 [Source:NCBI gene;Acc:395764]	protein_coding	9.63644	9.74773	9.40362	9.7605	9.81291	9.6871	9.50637	9.63891
ENSGALG00000001051	1169.55	0.220054	0.124992	0.0617583	0.13124	ENSGALG00000001051	23:2503214-2516531	low density lipoprotein receptor adaptor protein 1 [Source:NCBI gene;Acc:419589]	protein_coding	10.3989	9.9627	10.3548	10.07	10.1746	10.0096	9.76482	10.1447
ENSGALG00000001054	2555.9	-0.430074	0.106954	2.4748e-05	0.0001718	C20H20ORF24	20:494619-499213	chromosome 20 open reading frame, human C20orf24 [Source:NCBI gene;Acc:768550]	protein_coding	10.7666	10.9835	11.0363	11.3013	11.459	11.4144	11.343	11.3709
ENSGALG00000001055	2456.84	-0.166765	0.0888628	0.0532131	0.116633	NSF	27:3546258-3602488	N-ethylmaleimide sensitive factor, vesicle fusing ATPase [Source:NCBI gene;Acc:419972]	protein_coding	10.8269	11.0657	10.8919	11.0389	11.0569	11.1084	11.1593	11.1436
ENSGALG00000001056	105.383	-0.113195	0.18418	0.486785	0.622606	ABHD11	19:851485-853634	abhydrolase domain containing 11 [Source:NCBI gene;Acc:417473]	protein_coding	7.02393	6.48438	6.64104	6.81264	6.94213	6.73236	7.02538	6.55511
ENSGALG00000001058	421.32	-0.171416	0.180817	0.285159	0.425843	ARHGEF16	21:1032001-1037986	Rho guanine nucleotide exchange factor 16 [Source:NCBI gene;Acc:419386]	protein_coding	8.40892	8.61962	8.50158	8.48216	8.78307	8.7692	8.5658	8.71577
ENSGALG00000001062	65.8047	1.09619	0.364513	0.00010628	0.000623367	GGT7	20:500509-515885	gamma-glutamyltransferase 7 [Source:NCBI gene;Acc:419121]	protein_coding	6.35915	7.3042	6.12777	6.53353	5.71165	5.90871	5.92808	5.66813
ENSGALG00000001067	1783.39	0.446376	0.067035	1.12023e-11	4.24213e-10	TMEM57	23:2520375-2536047	transmembrane protein 57 [Source:NCBI gene;Acc:419590]	protein_coding	11.1264	11.181	11.1204	10.945	10.8124	10.788	10.5966	10.7567
ENSGALG00000001073	108.574	0.95088	0.178	6.78956e-09	1.31129e-07	NR6A1	17:9753750-9812420	nuclear receptor subfamily 6 group A member 1 [Source:NCBI gene;Acc:772325]	protein_coding	7.12189	7.72067	7.0291	7.31034	6.79377	6.68671	6.46522	6.63316
ENSGALG00000001076	152.359	1.02999	0.335307	0.000106136	0.000622873	LIMK1	19:963194-972046	LIM domain kinase 1 [Source:NCBI gene;Acc:373922]	protein_coding	7.63123	8.75612	7.99086	7.16472	6.7024	7.53077	6.82702	7.2035
ENSGALG00000001080	3.76013	0.363252	0.563277	0.151685	0.265383	NR5A1	17:9728090-9743930	nuclear receptor subfamily 5 group A member 1 [Source:NCBI gene;Acc:395960]	protein_coding	2.0284	2.39866	1.65233	1.68953	1.7856	1.73845	1.81734	1.59309
ENSGALG00000001081	1.10169	-0.127335	0.605555	0.447115	NA	TTC34	21:1367733-1379691	tetratricopeptide repeat domain 34 [Source:NCBI gene;Acc:100857353]	protein_coding	0.0174299	0.0158595	0.017517	0.105503	0.0170152	0.152021	0.103457	0.0168074
ENSGALG00000001084	43.1201	0.346419	0.321045	0.13602	0.244338	ATP8B3	28:2363866-2377068	ATPase phospholipid transporting 8B3 [Source:NCBI gene;Acc:428328]	protein_coding	5.44435	5.36426	6.11882	5.27821	4.975	5.48758	5.57876	4.95904
ENSGALG00000001091	722.212	-0.822198	0.228963	3.10333e-05	0.000210444	ENSGALG00000001091	26:2605514-2611145	chromosome 26 C1orf116 homolog [Source:NCBI gene;Acc:419849]	protein_coding	8.59431	8.39011	8.2236	8.10925	9.31325	9.07869	8.81706	9.15648
ENSGALG00000001093	4965.99	-0.0558506	0.0489386	0.249605	0.38444	TCF3	28:2462717-2516908	transcription factor 3 [Source:NCBI gene;Acc:395146]	protein_coding	12.1986	12.336	12.2498	12.3514	12.3617	12.3408	12.3126	12.345
ENSGALG00000001094	42.3323	-0.433635	0.298941	0.0549784	0.119687	ADGRD2	17:9704130-9726809	adhesion G protein-coupled receptor D2 [Source:NCBI gene;Acc:100858563]	protein_coding	5.42304	5.40898	5.68005	5.12694	5.68835	6.2237	5.78796	5.40979
ENSGALG00000001096	541.886	-0.720984	0.224335	0.000170506	0.000942632	UQCR11	28:2523110-2525051	ubiquinol-cytochrome c reductase, complex III subunit XI [Source:NCBI gene;Acc:770135]	protein_coding	8.10808	8.02746	8.48939	9.36211	9.20082	9.11681	9.40587	9.13087
ENSGALG00000001099	3885.14	-0.0904422	0.0683294	0.178103	0.299187	ANKHD1	13:2202774-2302936	ankyrin repeat and KH domain containing 1 [Source:NCBI gene;Acc:416143]	protein_coding	11.8733	11.7055	11.8671	11.8208	11.9196	11.8889	11.8539	11.9403
ENSGALG00000001101	922.354	0.105111	0.158511	0.467161	0.604009	MBD3	28:2527626-2543765	methyl-CpG binding domain protein 3 [Source:NCBI gene;Acc:770153]	protein_coding	10.0403	10.1751	10.1255	10.0342	9.95278	9.90712	9.9762	10.0754
ENSGALG00000001103	4404.68	-0.366606	0.0751586	5.93132e-07	6.60257e-06	PSMB7	17:9673564-9693756	proteasome subunit beta 7 [Source:NCBI gene;Acc:378915]	protein_coding	11.7884	11.7471	11.8307	12.1656	12.1606	12.1825	12.2792	12.1214
ENSGALG00000001107	1888.29	0.299725	0.137762	0.0192134	0.0514859	GOSR2	27:3463125-3475238	golgi SNAP receptor complex member 2 [Source:NCBI gene;Acc:419973]	protein_coding	11.5534	10.9119	11.0888	10.9919	10.8195	10.7614	10.9214	10.9301
ENSGALG00000001108	498.317	-0.14074	0.109535	0.179093	0.300363	MIER2	28:2559679-2576547	MIER family member 2 [Source:NCBI gene;Acc:770192]	protein_coding	8.87439	8.81783	8.78227	8.96502	8.95289	8.9353	9.06188	9.02142
ENSGALG00000001109	98.4091	0.229454	0.375457	0.342738	0.486148	GTSF1	27:3444203-3455470	gametocyte specific factor 1 [Source:NCBI gene;Acc:771059]	protein_coding	7.26298	6.28443	5.58935	7.29492	6.17356	5.91142	6.95554	6.35495
ENSGALG00000001110	411.967	0.280666	0.13042	0.0215558	0.056561	ENSGALG00000001110	19:1000030-1079724	tRNA-yW synthesizing protein 1 homolog [Source:NCBI gene;Acc:417478]	protein_coding	8.72491	8.87005	8.52918	8.85456	8.60235	8.27941	8.61312	8.52693
ENSGALG00000001111	26.388	0.231808	0.286106	0.285425	0.426163	ENSGALG00000001111	18:1100120-1140795	NA	protein_coding	4.74958	5.40927	4.89202	4.93752	4.65135	4.77404	5.13203	4.77044
ENSGALG00000001115	3.28209	0.195648	0.505949	0.40368	0.545413	MMEL1	21:1390844-1412012	membrane metallo-endopeptidase-like 1 [Source:NCBI gene;Acc:770671]	protein_coding	1.59706	1.55984	1.99125	1.66653	1.61795	1.82773	1.54088	1.51573
ENSGALG00000001117	231.019	-0.0450693	0.122896	0.698326	0.792638	PFKFB2	26:2618673-2632975	6-phosphofructo-2-kinase/fructose-2,6-biphosphatase 2 [Source:NCBI gene;Acc:419850]	protein_coding	7.95504	8.14075	7.93613	7.82673	8.03011	7.81683	8.03104	8.12524
ENSGALG00000001118	4691.21	-0.0501951	0.0934186	0.57904	0.702177	NEK6	17:9627008-9673191	NIMA related kinase 6 [Source:NCBI gene;Acc:417101]	protein_coding	12.147	12.5355	12.152	12.0985	12.2918	12.3245	12.3138	12.2793
ENSGALG00000001121	3437.82	0.307025	0.114629	0.00479271	0.0163415	SH3GL1	28:2578636-2605473	SH3 domain containing GRB2 like 1, endophilin A2 [Source:NCBI gene;Acc:395202]	protein_coding	11.8953	11.6108	12.1586	12.0882	11.796	11.7519	11.44	11.7771
ENSGALG00000001122	7.57655	-0.776196	0.679388	0.0161096	0.0446652	CALN1	19:1102760-1225316	calneuron 1 [Source:NCBI gene;Acc:417479]	protein_coding	2.61218	2.70048	2.43579	2.71978	2.77623	3.05409	3.38929	2.84824
ENSGALG00000001124	5.70735	-0.0939055	0.428196	0.691856	0.787529	LHX2	17:9524055-9542497	LIM homeobox 2 [Source:NCBI gene;Acc:395705]	protein_coding	2.37294	2.6358	2.60231	2.48098	2.71401	2.61308	2.35682	2.73459
ENSGALG00000001126	1298.31	-0.954748	0.133832	7.73829e-14	4.93715e-12	CHAF1A	28:2605859-2620370	chromatin assembly factor 1 subunit A [Source:NCBI gene;Acc:770217]	protein_coding	9.82794	9.50187	9.60446	9.83855	10.3449	10.081	10.9312	10.3887
ENSGALG00000001130	139.602	1.7592	0.223023	2.89752e-17	4.02632e-15	GALNT17	19:1259310-1444843	Williams-Beuren syndrome chromosome region 17 [Source:NCBI gene;Acc:417480]	protein_coding	7.87273	8.58692	8.3937	7.61655	7.036	7.08219	6.22588	7.14798
ENSGALG00000001136	3.82322	0.0957076	0.456442	0.68218	0.779981	ENSGALG00000001136	21:1417763-1419447	hairy and enhancer of split 5-like [Source:NCBI gene;Acc:419390]	protein_coding	1.81214	2.14903	1.75473	1.80553	1.74882	1.7931	1.84639	1.99304
ENSGALG00000001143	835.085	0.289543	0.203652	0.098149	0.189692	ETS1	24:907941-974253	v-ets avian erythroblastosis virus E26 oncogene homolog 1 [Source:NCBI gene;Acc:396235]	protein_coding	9.85532	10.3364	9.32416	9.56225	9.36955	9.39905	9.71816	9.4186
ENSGALG00000001144	454.935	0.447853	0.111817	2.45387e-05	0.000170564	ZNF346	13:10991599-10999944	zinc finger protein 346 [Source:NCBI gene;Acc:416144]	protein_coding	9.00997	9.15366	8.96338	8.81352	8.49882	8.64649	8.71774	8.59621
ENSGALG00000001146	854.406	0.21994	0.192109	0.189986	0.313727	UBXN6	28:2621315-2626103	UBX domain protein 6 [Source:NCBI gene;Acc:428329]	protein_coding	9.89607	9.96979	9.68124	9.40475	9.79545	9.74886	8.99284	9.7037
ENSGALG00000001149	3.58551	0.100214	0.504385	0.651875	0.758124	ADGRG5	11:543433-548011	adhesion G protein-coupled receptor G5 [Source:NCBI gene;Acc:415634]	protein_coding	1.63319	2.24294	1.7119	1.67662	1.60939	1.65477	1.87817	1.69872
ENSGALG00000001153	2348.69	0.42669	0.19892	0.0131248	0.0378821	AUTS2	19:1512994-2173032	AUTS2, activator of transcription and developmental regulator [Source:NCBI gene;Acc:417481]	protein_coding	11.5991	12.0865	11.2457	10.9378	10.9394	11.1404	11.357	10.9403
ENSGALG00000001156	98.2346	-0.884002	0.480067	0.00442016	0.0152713	ENSGALG00000001156	18:1691965-1692597	NA	pseudogene	5.62556	4.315	5.88035	5.5421	6.38928	6.09817	6.27706	6.26373
ENSGALG00000001157	951.28	-0.27419	0.123226	0.0182895	0.049479	DENND1A	17:9321360-9497657	DENN domain containing 1A [Source:NCBI gene;Acc:417102]	protein_coding	9.92328	9.43112	9.77537	9.89649	9.92343	9.96954	10.1628	9.97439
ENSGALG00000001158	477.108	0.198798	0.164466	0.181419	0.303388	UIMC1	13:11003203-11033062	ubiquitin interaction motif containing 1 [Source:NCBI gene;Acc:416145]	protein_coding	8.90269	9.44947	8.71461	8.95081	8.66895	8.82591	8.92776	8.91896
ENSGALG00000001161	467.431	0.808431	0.258245	0.000171232	0.000945032	FLI1	24:1016857-1089783	Fli-1 proto-oncogene, ETS transcription factor [Source:NCBI gene;Acc:419723]	protein_coding	9.44988	9.69794	9.1411	9.20964	8.72604	8.57957	8.41156	8.60582
ENSGALG00000001163	3467.64	-0.0115142	0.130105	0.924992	0.951607	NDEL1	18:1701769-1724694	nudE neurodevelopment protein 1-like 1 [Source:NCBI gene;Acc:417317]	protein_coding	11.4154	11.3232	11.5057	11.4336	11.4777	11.6372	11.1932	11.4426
ENSGALG00000001165	823.694	-0.396845	0.13625	0.00171029	0.00682657	PANK4	21:1438217-1460034	pantothenate kinase 4 [Source:NCBI gene;Acc:100736561]	protein_coding	9.15488	9.04421	9.21377	9.57865	9.67608	9.72447	9.56055	9.55979
ENSGALG00000001168	1351.87	0.0998559	0.0818039	0.210849	0.33884	POLR2C	11:561309-569012	RNA polymerase II subunit C [Source:NCBI gene;Acc:415635]	protein_coding	10.4969	10.5706	10.4303	10.5559	10.549	10.3785	10.3639	10.4141
ENSGALG00000001169	3359.27	-1.64308	0.409011	6.53805e-07	7.20459e-06	CRB2	17:9279299-9313749	crumbs 2, cell polarity complex component [Source:NCBI gene;Acc:417104]	protein_coding	9.04804	8.3336	9.47256	9.81146	10.9184	11.1783	10.2012	11.0318
ENSGALG00000001171	74.7906	0.0728904	0.248911	0.715355	0.805328	SEMA6B	28:2648568-2668955	semaphorin 6B [Source:NCBI gene;Acc:428330]	protein_coding	6.63621	6.20494	6.09642	6.66011	6.45784	6.42378	6.1138	6.29712
ENSGALG00000001172	84.9114	-0.563991	0.298619	0.0138292	0.039498	KBP	21:1446518-1468998	kainate binding protein [Source:NCBI gene;Acc:396300]	protein_coding	5.5526	5.22386	5.86571	5.50887	5.8887	6.20349	6.03855	5.9072
ENSGALG00000001174	408.85	-0.237005	0.144928	0.076653	0.155612	RCC1L	19:2786402-2799813	RCC1 like [Source:NCBI gene;Acc:417484]	protein_coding	8.40766	8.37927	8.46172	8.40467	8.61782	8.42328	8.89455	8.4499
ENSGALG00000001175	1956.79	-0.205243	0.154902	0.147298	0.259437	C4BPA	26:2687134-2698396	complement component 4 binding protein, alpha [Source:NCBI gene;Acc:395384]	protein_coding	10.8816	10.126	10.6425	10.4637	10.7315	10.6434	10.9355	10.6944
ENSGALG00000001177	12.7761	0.0166751	0.392461	0.943616	0.964648	CD34	26:2726911-2737426	CD34 molecule [Source:NCBI gene;Acc:419856]	protein_coding	3.60785	3.93675	3.7673	3.54969	3.38963	3.63326	3.83489	3.96739
ENSGALG00000001181	1171.2	-0.68125	0.256643	0.00120598	0.00506386	KCNJ5	24:1097586-1142577	Potassium inwardly rectifying channel subfamily J member 5 [Source:NCBI gene;Acc:395925]	protein_coding	8.87861	8.53412	8.93359	8.51791	9.33723	9.47096	9.42269	9.43504
ENSGALG00000001182	2185.91	0.215162	0.101078	0.0268793	0.0679839	NCOA6	20:521820-567192	nuclear receptor coactivator 6 [Source:NCBI gene;Acc:419122]	protein_coding	11.4896	11.379	11.3702	10.9633	11.0803	11.128	11.2187	11.1399
ENSGALG00000001183	17880.2	-0.238993	0.251839	0.236495	0.36921	MYH10	18:1725828-1819262	myosin, heavy chain 10, non-muscle [Source:NCBI gene;Acc:396465]	protein_coding	13.3336	13.7956	13.8526	14.2735	13.9781	14.3339	14.058	14.0324
ENSGALG00000001184	517.471	0.182404	0.105932	0.0724541	0.148764	COQ9	11:569115-575366	coenzyme Q9 [Source:NCBI gene;Acc:415636]	protein_coding	9.31683	9.36907	9.14361	9.45664	9.26101	9.05005	9.14338	9.25034
ENSGALG00000001189	79.0575	0.279408	0.27027	0.185144	0.308078	NCF1C	19:2800480-2807394	neutrophil cytosolic factor 1C pseudogene [Source:NCBI gene;Acc:417485]	protein_coding	6.35546	6.41575	6.51047	6.09237	6.09758	6.16675	5.97259	6.00155
ENSGALG00000001191	42.0439	0.508187	0.320157	0.0319187	0.0777206	MEOX1	27:5939150-5944728	mesenchyme homeobox 1 [Source:NCBI gene;Acc:395533]	protein_coding	5.906	5.57701	6.21147	5.98875	5.47188	5.81252	4.93132	5.67982
ENSGALG00000001201	1095.48	0.222446	0.0693863	0.00109115	0.00463391	GFOD2	11:594651-600184	glucose-fructose oxidoreductase domain containing 2 [Source:NCBI gene;Acc:415642]	protein_coding	10.3305	10.2873	10.3286	10.1811	10.1145	10.1145	10.0497	10.163
ENSGALG00000001203	17.5033	-0.626185	0.345277	0.0127278	0.0369114	TMEM45B	24:1450781-1454320	transmembrane protein 45B [Source:NCBI gene;Acc:419725]	protein_coding	4.06613	3.7481	4.0039	4.21085	4.01103	4.22987	4.61851	4.2009
ENSGALG00000001204	343.366	0.839573	0.24509	5.4906e-05	0.000348681	ENKD1	11:601661-608743	enkurin domain containing 1 [Source:NCBI gene;Acc:415643]	protein_coding	8.68509	9.82187	8.7214	8.4418	8.31918	8.03623	8.36821	8.34605
ENSGALG00000001206	3.51403	0.290682	0.53307	0.234914	0.367556	ENSGALG00000001206	13:9084205-9089820	NA	protein_coding	1.86291	2.10214	1.71	1.69023	1.91579	1.60342	1.72808	1.60324
ENSGALG00000001207	633.331	-0.575737	0.242399	0.00398995	0.0140153	PLCH2	21:1473954-1548181	phospholipase C eta 2 [Source:NCBI gene;Acc:428180]	protein_coding	7.86403	8.49785	8.42818	7.8402	8.52952	8.91404	8.9712	8.6583
ENSGALG00000001209	469.461	0.72881	0.20196	3.86026e-05	0.000254545	TP53INP2	20:571792-576537	tumor protein p53 inducible nuclear protein 2 [Source:NCBI gene;Acc:769066]	protein_coding	9.08687	9.65223	9.21929	8.49452	8.57676	8.6651	8.42331	8.48767
ENSGALG00000001214	47.2847	2.46949	0.583939	1.22182e-07	1.65162e-06	PARD6A	11:610410-614453	par-6 partitioning defective 6 homolog alpha (C. elegans) [Source:NCBI gene;Acc:101748842]	protein_coding	5.43831	7.57653	5.52187	4.9243	4.56478	4.59093	4.21038	4.84617
ENSGALG00000001219	589.718	-0.171328	0.127976	0.154663	0.269215	PIGU	20:601476-622937	phosphatidylinositol glycan anchor biosynthesis class U [Source:NCBI gene;Acc:419124]	protein_coding	9.13195	8.67617	9.19964	9.13035	9.0551	9.09062	9.39825	9.15885
ENSGALG00000001220	2318.64	1.7303	0.169141	1.35805e-26	1.06038e-23	HERPUD1	11:615984-623539	homocysteine inducible ER protein with ubiquitin like domain 1 [Source:NCBI gene;Acc:415644]	protein_coding	11.9718	12.7204	11.8987	11.6381	10.963	10.8033	10.0637	10.8849
ENSGALG00000001223	409.378	-0.796348	0.174875	5.29952e-07	6.00527e-06	PEX10	21:1554923-1563411	peroxisomal biogenesis factor 10 [Source:NCBI gene;Acc:419396]	protein_coding	7.76059	7.82648	8.14064	8.6008	8.52092	8.78309	9.03986	8.73972
ENSGALG00000001225	1736.75	0.228943	0.121289	0.0458925	0.103736	RABGAP1	17:9117855-9177510	RAB GTPase activating protein 1 [Source:NCBI gene;Acc:417106]	protein_coding	10.9287	10.8588	10.7991	10.5768	10.6032	10.6785	10.5515	10.6686
ENSGALG00000001229	2083.88	0.738693	0.243072	0.000292245	0.00149468	SKI	21:1681755-1772379	SKI proto-oncogene [Source:NCBI gene;Acc:428181]	protein_coding	11.3794	12.0892	10.88	10.686	10.6305	10.6312	10.6259	10.7331
ENSGALG00000001231	3904.96	-0.127024	0.200546	0.463715	0.60088	SAMHD1	20:630016-655765	SAM and HD domain containing deoxynucleoside triphosphate triphosphohydrolase 1 [Source:NCBI gene;Acc:419125]	protein_coding	10.8929	10.0893	10.4569	10.8912	10.8859	10.9152	10.4263	10.9632
ENSGALG00000001234	13.9077	0.0862887	0.414305	0.716118	0.805883	CETP	11:623460-629266	cholesteryl ester transfer protein [Source:NCBI gene;Acc:415645]	protein_coding	3.7046	4.60818	3.84741	3.67038	3.43787	4.06409	4.49452	3.47567
ENSGALG00000001235	14.0033	0.407223	0.48964	0.126605	0.231174	ANKRD24	28:2692405-2698634	ankyrin repeat domain 24 [Source:NCBI gene;Acc:428331]	protein_coding	4.0968	3.87878	4.18233	3.98875	3.45619	3.78016	3.81058	3.65086
ENSGALG00000001238	811.645	-0.0474492	0.0987143	0.618376	0.732412	STX8	18:2096001-2172093	syntaxin 8 [Source:NCBI gene;Acc:417321]	protein_coding	9.71756	9.90158	9.5122	9.82491	9.84739	9.6247	9.88591	9.75374
ENSGALG00000001239	428.55	0.11068	0.225661	0.556177	0.684093	SLC26A2	13:9062003-9071099	E3 ubiquitin/ISG15 ligase TRIM25-like [Source:NCBI gene;Acc:416147]	protein_coding	8.76617	7.64008	9.02774	8.40485	8.25333	8.25524	8.7323	8.46645
ENSGALG00000001244	13.3915	-0.104778	0.394353	0.659597	0.763963	ENSGALG00000001244	18:2174402-2200678	TBC1 domain family member 24-like [Source:NCBI gene;Acc:769242]	protein_coding	3.76213	3.46084	3.95012	3.8655	3.37721	4.03513	4.05129	3.93553
ENSGALG00000001245	1023.5	0.0957018	0.0861288	0.253456	0.38913	SIRT6	28:2700507-2712155	sirtuin 6 [Source:NCBI gene;Acc:428332]	protein_coding	10.1729	10.1437	10.1075	10.0537	10.0216	10.0659	10.0363	10.0483
ENSGALG00000001250	31990.2	0.0350859	0.16035	0.810089	0.874433	APLP2	24:1470296-1511525	amyloid beta precursor like protein 2 [Source:NCBI gene;Acc:419727]	protein_coding	15.0305	14.7352	15.2275	14.9079	15.0779	15.089	14.7948	15.0624
ENSGALG00000001252	21.0661	-0.911873	0.441201	0.00248519	0.00942187	CREB3L3	28:2707242-2712155	cAMP responsive element binding protein 3 like 3 [Source:NCBI gene;Acc:428333]	protein_coding	3.94221	4.26068	4.08487	4.23202	4.6335	4.64433	4.97945	4.31742
ENSGALG00000001253	1702.05	-0.084126	0.13444	0.503692	0.638306	RC3H2	17:9082742-9098283	ring finger and CCCH-type domains 2 [Source:NCBI gene;Acc:417109]	protein_coding	10.8203	10.54	10.6665	10.3353	10.6591	10.7244	10.6948	10.7153
ENSGALG00000001256	165.947	1.43208	0.602498	0.000231296	0.0012242	NLRC5	11:631380-666403	NLR family CARD domain containing 5 [Source:NCBI gene;Acc:100857413]	protein_coding	7.07953	8.74212	6.2776	7.02048	5.68273	5.55807	7.01474	5.55298
ENSGALG00000001258	5728.56	0.131608	0.0918301	0.139184	0.248606	NUMA1	1:195605956-195618448	nuclear mitotic apparatus protein 1 [Source:NCBI gene;Acc:768717]	protein_coding	12.5814	12.8289	12.3618	12.4981	12.4685	12.4092	12.5677	12.4207
ENSGALG00000001262	13657.8	-0.202801	0.091752	0.0224739	0.0585673	CLIC4	23:2655282-2672704	chloride intracellular channel 4 [Source:NCBI gene;Acc:419595]	protein_coding	13.5729	13.2055	13.556	13.3941	13.6355	13.7089	13.5478	13.6153
ENSGALG00000001263	887.985	0.278993	0.246227	0.161513	0.278245	GTF2IRD1	19:2867022-2901742	GTF2I repeat domain containing 1 [Source:NCBI gene;Acc:417487]	protein_coding	9.7238	10.6583	9.6736	9.23031	9.38505	9.97899	9.60221	9.33283
ENSGALG00000001264	322.114	1.33226	0.461648	7.61671e-05	0.000466534	PLXNA2	26:2758582-2845137	plexin A2 [Source:NCBI gene;Acc:419857]	protein_coding	8.29394	10.637	8.73845	8.28439	7.98936	7.86995	8.00492	8.08031
ENSGALG00000001267	1393.01	-0.237416	0.084294	0.00379206	0.0134121	MAP2K2	28:2712374-2720662	mitogen-activated protein kinase kinase 2 [Source:NCBI gene;Acc:396349]	protein_coding	10.2479	10.3171	10.1322	10.2511	10.6094	10.4643	10.2856	10.4203
ENSGALG00000001270	272.868	0.19582	0.147246	0.149268	0.262135	PRKCZ	21:1802100-1841490	protein kinase C zeta [Source:NCBI gene;Acc:419399]	protein_coding	7.9603	8.15222	8.02352	7.81045	8.03478	7.77897	7.6496	8.01245
ENSGALG00000001273	3.04374	0.609889	0.619062	0.0389946	0.0908488	C2CD4C	28:2730221-2731462	C2 calcium dependent domain containing 4C [Source:NCBI gene;Acc:428334]	protein_coding	1.59964	2.05692	1.65497	1.46208	1.32106	1.55748	1.45862	1.46907
ENSGALG00000001275	2110.17	-0.0967371	0.134113	0.440914	0.580603	PDCL	17:9073411-9077516	phosducin like [Source:NCBI gene;Acc:772371]	protein_coding	11.109	10.4214	10.9425	10.8655	10.8998	11.0286	10.914	11.0068
ENSGALG00000001279	712.629	0.320014	0.112529	0.00278777	0.0103513	ZNF652	27:6001003-6022400	zinc finger protein 652 [Source:NCBI gene;Acc:419987]	protein_coding	9.94309	9.52252	9.91466	9.6634	9.53702	9.60674	9.35394	9.56387
ENSGALG00000001282	3.49793	0.487705	0.651193	0.065319	0.137524	GABRD	21:1852238-1862627	gamma-aminobutyric acid type A receptor delta subunit [Source:NCBI gene;Acc:770710]	protein_coding	1.68918	2.47865	1.51385	1.34853	1.45364	1.39865	1.44873	1.49975
ENSGALG00000001283	3980.54	-0.420813	0.0748052	8.33943e-09	1.56989e-07	SRRM1	23:2679438-2696177	serine and arginine repetitive matrix 1 [Source:NCBI gene;Acc:428216]	protein_coding	11.9249	11.6064	11.716	11.8942	12.1336	12.0581	12.2175	12.1043
ENSGALG00000001288	10.1646	-0.252749	0.380692	0.300077	0.441923	ENSGALG00000001288	21:1895685-1907122	NA	protein_coding	3.16166	3.04616	3.32992	3.35999	3.27476	3.07357	3.64801	3.36713
ENSGALG00000001289	336.625	1.53555	0.195993	7.49601e-17	9.6025e-15	ENSGALG00000001289	28:2734803-2740719	SHC (Src homology 2 domain containing) transforming protein 2 [Source:NCBI gene;Acc:770341]	protein_coding	8.92967	9.69033	9.507	8.45925	8.18457	7.98057	7.72442	8.07828
ENSGALG00000001299	1.05456	0.0583498	0.61152	0.683083	NA	GIP	27:6090482-6098133	gastric inhibitory polypeptide [Source:NCBI gene;Acc:419989]	protein_coding	-0.0410733	-0.0737915	0.120725	-0.0416508	-0.0725942	-0.0727547	-0.0418894	0.0229417
ENSGALG00000001304	163.014	0.885431	0.360814	0.00104957	0.00448287	ENSGALG00000001304	21:1909587-1916282	transmembrane protein 52 [Source:NCBI gene;Acc:419401]	protein_coding	7.60663	8.51202	7.98366	7.20323	6.69868	6.96313	7.36515	6.99368
ENSGALG00000001306	1249.08	-0.112859	0.125899	0.341885	0.485401	NFRKB	24:1568478-1585984	nuclear factor related to kappaB binding protein [Source:NCBI gene;Acc:419730]	protein_coding	10.2849	10.5976	10.0483	10.2394	10.3839	10.1971	10.6317	10.3453
ENSGALG00000001309	644.49	-0.0207921	0.0923247	0.816272	0.878761	SNF8	27:6094182-6101707	SNF8, ESCRT-II complex subunit [Source:NCBI gene;Acc:419990]	protein_coding	9.43401	9.16497	9.2721	9.59826	9.38394	9.25102	9.35435	9.46382
ENSGALG00000001310	105.075	0.767852	0.220455	5.5011e-05	0.000349212	TRNAU1AP	23:2708287-2723179	tRNA selenocysteine 1 associated protein 1 [Source:NCBI gene;Acc:419597]	protein_coding	7.18145	7.33744	7.41662	7.17837	6.95495	6.63841	6.45756	6.63293
ENSGALG00000001311	6.71013	0.358207	0.495761	0.168396	0.287025	ARHGAP44	18:2212800-2231061	Rho GTPase activating protein 44 [Source:NCBI gene;Acc:427797]	protein_coding	2.74736	2.59288	2.63287	2.86353	2.5775	2.65825	2.52594	2.48124
ENSGALG00000001313	10467.3	-0.565454	0.0678252	1.75375e-17	2.52248e-15	EIF4H	19:3022962-3033581	eukaryotic translation initiation factor 4H [Source:NCBI gene;Acc:417490]	protein_coding	13.0134	12.8931	12.8309	13.2497	13.471	13.411	13.4587	13.4826
ENSGALG00000001314	2021.57	-0.148254	0.226102	0.43114	0.571173	PTGS1	17:9061884-9070028	prostaglandin-endoperoxide synthase 1 (prostaglandin G/H synthase and cyclooxygenase) [Source:NCBI gene;Acc:427752]	protein_coding	11.1055	10.2831	10.9561	10.9687	10.8754	11.2575	11.2024	10.9894
ENSGALG00000001315	527.186	0.0499991	0.0839867	0.54125	0.670967	UBE2Z	27:6104309-6113729	ubiquitin conjugating enzyme E2 Z [Source:NCBI gene;Acc:419991]	protein_coding	8.99877	9.15093	8.92129	8.96272	9.07355	8.90863	8.98512	8.94975
ENSGALG00000001316	512.078	0.358367	0.217172	0.0506394	0.112344	CPNE2	11:668262-707441	copine 2 [Source:NCBI gene;Acc:415646]	protein_coding	8.50107	9.16186	8.97656	9.04227	8.46067	8.79489	8.63391	8.56268
ENSGALG00000001317	1814.05	-0.118405	0.0707937	0.0883922	0.174647	ENSGALG00000001317	28:2745050-2756833	hyperpolarization activated cyclic nucleotide-gated potassium channel 2 [Source:NCBI gene;Acc:428335]	protein_coding	10.871	10.5547	10.8239	10.7468	10.8397	10.9011	10.7971	10.8613
ENSGALG00000001319	387.576	0.225947	0.218584	0.219719	0.350194	CAMK1G	26:3099869-3114498	calcium/calmodulin-dependent protein kinase IG [Source:NCBI gene;Acc:419859]	protein_coding	8.61895	9.40563	8.46722	8.73795	8.78368	8.59836	8.37864	8.78295
ENSGALG00000001320	4.07798	-0.615721	0.714734	0.0305552	0.0752385	CYP1A2	10:2894101-2896916	cytochrome P450, family 1, subfamily A, polypeptide 2 [Source:NCBI gene;Acc:396051]	protein_coding	1.80232	1.71573	1.96344	1.80006	2.09919	1.98623	2.19945	1.9848
ENSGALG00000001325	228.487	-0.996479	0.74146	0.00543468	0.0181381	CYP1A1	10:2898903-2902533	cytochrome P450, family 1, subfamily A, polypeptide 1 [Source:NCBI gene;Acc:396052]	protein_coding	6.35558	6.18801	6.51189	5.79199	8.331	8.072	7.58444	7.86582
ENSGALG00000001328	18545.8	0.167246	0.125037	0.156185	0.271059	BSG	28:2772421-2783648	basigin (Ok blood group) [Source:NCBI gene;Acc:770363]	protein_coding	14.3147	14.2923	14.279	14.5509	14.2562	14.1587	14.1153	14.2387
ENSGALG00000001329	470.328	0.503585	0.245489	0.0120998	0.0354222	EPB41	23:2743037-2816538	erythrocyte membrane protein band 4.1 [Source:NCBI gene;Acc:396493]	protein_coding	8.58424	9.6644	8.84688	9.33351	8.90652	8.95515	8.02978	8.84263
ENSGALG00000001330	1257.15	-0.391249	0.120602	0.000579808	0.00268942	ATP5MC1	27:6115324-6117913	ATP synthase, H+ transporting, mitochondrial Fo complex subunit C1 (subunit 9) [Source:NCBI gene;Acc:419992]	protein_coding	10.0639	9.7246	10.0382	10.4802	10.418	10.2433	10.5161	10.447
ENSGALG00000001331	6009.16	-0.58149	0.231759	0.00269236	0.0100448	ST14	24:1595777-1613311	suppression of tumorigenicity 14 [Source:NCBI gene;Acc:419731]	protein_coding	11.4521	10.9495	11.9341	11.5121	11.9836	12.1953	12.2643	12.0046
ENSGALG00000001332	1163.97	-1.35948	0.203984	7.76727e-13	3.91877e-11	RBL1	20:660867-683752	RB transcriptional corepressor like 1 [Source:NCBI gene;Acc:419126]	protein_coding	9.49765	9.07399	9.20266	9.69087	10.238	10.1726	11.0628	10.3295
ENSGALG00000001333	426.788	-0.430263	0.158856	0.00280475	0.0104049	MRRFP1	17:9045273-9056754	mitochondrial ribosome recycling factor pseudogene 1 [Source:NCBI gene;Acc:417110]	protein_coding	8.67707	7.97643	8.3785	8.82878	8.69748	8.86829	9.12351	8.62777
ENSGALG00000001334	16392.1	-0.338614	0.0664514	2.11674e-07	2.67603e-06	GNB1	21:1932296-1966109	G protein subunit beta 1 [Source:NCBI gene;Acc:419402]	protein_coding	13.6551	13.6021	13.5461	13.8122	13.9631	13.9806	13.8957	13.945
ENSGALG00000001335	3291.88	-0.28298	0.0868232	0.000785958	0.00350295	FAM18B1	18:2248818-2255712	family with sequence similarity 18, member B1 [Source:NCBI gene;Acc:417324]	protein_coding	11.608	11.4177	11.2957	11.6386	11.7546	11.5939	11.8076	11.6767
ENSGALG00000001341	518.988	0.51923	0.168835	0.000604498	0.00278113	ZBTB44	24:1652013-1665766	zinc finger and BTB domain containing 44 [Source:NCBI gene;Acc:101751641]	protein_coding	9.91729	9.43917	9.68159	9.20076	9.06871	9.10697	9.16918	9.10957
ENSGALG00000001342	24.3855	1.86436	0.506293	1.73758e-06	1.69388e-05	HCN2	28:2785948-2797635	hyperpolarization activated cyclic nucleotide-gated potassium channel 2 [Source:NCBI gene;Acc:770384]	protein_coding	5.04527	4.73325	5.21388	4.92253	4.42504	4.34158	3.36865	4.12473
ENSGALG00000001343	26105.9	-0.460052	0.399312	0.0768508	0.155898	LAMB3	26:3114989-3135255	laminin subunit beta 3 [Source:NCBI gene;Acc:428268]	protein_coding	13.2479	11.6794	13.5722	13.0915	13.9093	14.0799	13.3348	13.9669
ENSGALG00000001347	24.5112	0.192058	0.313273	0.395349	0.536678	LHX6	17:9022808-9033001	LIM homeobox 6 [Source:NCBI gene;Acc:772259]	protein_coding	4.76825	4.68645	5.09656	4.81677	4.84	4.3812	4.88275	4.61128
ENSGALG00000001348	5.07011	0.359956	0.5309	0.162398	0.279504	TEKT3	18:2262969-2307564	tektin 3 [Source:NCBI gene;Acc:417326]	protein_coding	2.48368	2.91712	1.94623	1.98233	1.99446	2.13419	2.31825	2.08814
ENSGALG00000001350	1535.43	0.409185	0.114714	0.00016681	0.000924675	RSPRY1	11:719306-751138	ring finger and SPRY domain containing 1 [Source:NCBI gene;Acc:415648]	protein_coding	10.5658	10.6783	10.4727	10.2678	10.0741	10.1957	10.2782	9.99619
ENSGALG00000001362	651.54	-0.05699	0.11829	0.612054	0.728003	CLK3	10:2929279-2937676	CDC like kinase 3 [Source:NCBI gene;Acc:415295]	protein_coding	9.29259	9.52913	9.2082	9.20804	9.45055	9.52442	9.15723	9.43107
ENSGALG00000001363	1403.87	-0.979308	0.169386	5.34594e-10	1.38479e-08	MYBBP1A	19:3033038-3084837	MYB binding protein 1a [Source:NCBI gene;Acc:417491]	protein_coding	9.89907	9.8186	9.63473	10.1835	10.6808	10.5621	10.7158	10.7455
ENSGALG00000001364	9927.27	0.518529	0.0851748	3.31697e-10	9.03462e-09	CSNK1A1	13:9169288-9201025	casein kinase 1 alpha 1 [Source:NCBI gene;Acc:395924]	protein_coding	13.6442	13.6426	13.4237	13.3516	13.1319	13.1906	12.8877	13.1279
ENSGALG00000001366	350.626	-0.0832128	0.142371	0.528963	0.659925	CASP9	21:4924613-4930908	caspase 9 [Source:NCBI gene;Acc:426970]	protein_coding	8.23565	8.12551	8.37563	8.4523	8.47283	8.50509	8.34675	8.30636
ENSGALG00000001369	2.68545	-0.387965	0.649084	0.0991919	0.191392	ENSGALG00000001369	26:3151328-3154238	hydroxysteroid (11-beta) dehydrogenase 1b [Source:NCBI gene;Acc:419861]	protein_coding	1.25597	1.25263	1.25706	1.24995	1.52911	1.25531	1.33206	1.30584
ENSGALG00000001370	35.0054	-0.0638937	0.327391	0.778968	0.852652	ADAMTS8	24:1687768-1698988	ADAM metallopeptidase with thrombospondin type 1 motif, 8 [Source:NCBI gene;Acc:769222]	protein_coding	4.45385	5.5787	4.76895	5.75941	5.16016	4.88956	5.59043	5.52952
ENSGALG00000001371	54.0374	0.0414868	0.382097	0.860211	0.90841	HS3ST3A1	18:2798139-2821873	heparan sulfate-glucosamine 3-sulfotransferase 3B1 [Source:NCBI gene;Acc:769490]	protein_coding	4.62881	5.39303	5.19002	4.97552	5.24801	4.58487	4.90096	5.38382
ENSGALG00000001373	3.78289	0.12911	0.484762	0.575892	0.699993	TRAF3IP3	26:3154638-3288987	TRAF3 interacting protein 3 [Source:NCBI gene;Acc:419862]	protein_coding	1.77016	1.95688	1.85846	2.01184	1.75724	2.01629	1.83675	1.75654
ENSGALG00000001374	1007.3	0.459808	0.110633	1.21904e-05	9.32304e-05	SLC35E2B	21:2008845-2016560	solute carrier family 35 member E2B [Source:HGNC Symbol;Acc:HGNC:33941]	protein_coding	9.99211	10.1116	10.4078	10.2415	9.92073	9.8065	9.49641	10.002
ENSGALG00000001375	324.696	-0.0824436	0.100021	0.39245	0.53367	COX10	18:2594690-2691529	COX10, heme A:farnesyltransferase cytochrome c oxidase assembly factor [Source:NCBI gene;Acc:417329]	protein_coding	8.27144	8.38057	8.25761	8.44365	8.53775	8.2744	8.35186	8.4899
ENSGALG00000001376	553.253	-0.361974	0.174088	0.0196831	0.0524872	ARID3B	10:2941257-2966568	AT-rich interaction domain 3B [Source:NCBI gene;Acc:100859297]	protein_coding	8.97295	8.51295	8.46712	8.49311	8.96381	8.95607	8.82946	8.93839
ENSGALG00000001377	1242.18	-0.462714	0.119534	4.01849e-05	0.000263882	POLRMT	28:2799499-2814078	RNA polymerase mitochondrial [Source:NCBI gene;Acc:420084]	protein_coding	10.1687	9.69402	10.0267	10.2222	10.5234	10.2329	10.4331	10.4306
ENSGALG00000001382	1499.8	-0.18672	0.0800003	0.0167899	0.0461224	CDC2L1	21:2019114-2031584	cell division cycle 2-like 1 (PITSLRE proteins) [Source:NCBI gene;Acc:419406]	protein_coding	10.3588	10.2079	10.3938	10.5071	10.5958	10.4658	10.4578	10.6321
ENSGALG00000001383	316.519	1.01981	0.332101	0.000109823	0.000640614	HTR4	13:8938645-9038296	5-hydroxytryptamine receptor 4 [Source:NCBI gene;Acc:416150]	protein_coding	8.3238	8.61743	8.21794	7.44912	7.27204	7.19294	6.87534	7.44338
ENSGALG00000001387	79.0667	-0.0555223	0.269957	0.79061	0.861085	SPNS2	19:3107347-3214173	sphingolipid transporter 2 [Source:HGNC Symbol;Acc:HGNC:26992]	protein_coding	6.00719	5.55775	5.58805	5.16015	5.53818	5.89593	5.43528	5.77514
ENSGALG00000001389	371.807	-0.19514	0.149711	0.156429	0.271367	ENSGALG00000001389	17:8924021-8959039	tubulin tyrosine ligase like 11 [Source:NCBI gene;Acc:417115]	protein_coding	8.35751	8.10755	8.2767	8.26143	8.27619	8.4212	8.45663	8.57051
ENSGALG00000001391	5.39681	1.9768	1.15764	6.53313e-05	0.00040716	PLLP	11:763228-765693	plasmolipin [Source:NCBI gene;Acc:415650]	protein_coding	2.34019	2.88652	2.41691	2.55348	2.14424	2.14335	1.75835	2.2002
ENSGALG00000001392	458.308	-1.39786	0.397162	7.92372e-06	6.41289e-05	MMP23B	21:2032641-2041878	matrix metallopeptidase 23A (pseudogene) [Source:NCBI gene;Acc:419407]	protein_coding	6.99443	6.93897	6.88227	8.47287	8.24028	8.13981	9.14558	8.43827
ENSGALG00000001394	2541.08	-0.423579	0.145664	0.00156107	0.00630154	UBL7	10:2969171-2977199	ubiquitin like 7 [Source:NCBI gene;Acc:415297]	protein_coding	10.7861	10.5688	10.9758	11.083	11.235	11.3004	11.3989	11.1355
ENSGALG00000001405	2951.95	-0.240836	0.216368	0.187707	0.310906	IRF6	26:3166589-3174135	interferon regulatory factor 6 [Source:NCBI gene;Acc:419863]	protein_coding	10.4643	10.6462	10.6513	10.5291	11.0112	11.0372	10.5178	10.9497
ENSGALG00000001407	18.9888	0.251563	0.413289	0.309665	0.452346	ADAMTS15	24:1706345-1715873	ADAM metallopeptidase with thrombospondin type 1 motif, 15 [Source:NCBI gene;Acc:419733]	protein_coding	3.72828	5.03883	4.54773	4.23099	4.00705	4.00014	4.87513	3.95632
ENSGALG00000001409	16.9091	1.25859	0.693877	0.00122526	0.0051343	IL12B	13:8854546-8878613	interleukin 12B [Source:NCBI gene;Acc:404671]	protein_coding	4.03934	3.89675	4.71903	3.42098	3.16273	3.43676	3.70751	3.38545
ENSGALG00000001410	4.58094	0.213709	0.516627	0.362212	0.505014	SPNS3	19:3256399-3279042	sphingolipid transporter 3 (putative) [Source:NCBI gene;Acc:417493]	protein_coding	1.88043	2.90123	1.92008	1.82052	1.75665	2.25073	1.86382	2.07184
ENSGALG00000001412	4286.93	0.0772158	0.228441	0.683746	0.781206	SEMA7A	10:2987868-3010326	semaphorin 7A (John Milton Hagen blood group) [Source:NCBI gene;Acc:415298]	protein_coding	11.4309	11.1913	11.8866	10.9329	11.2713	11.518	11.3257	11.3476
ENSGALG00000001416	17.1703	-0.439096	0.533274	0.104521	0.199167	ADRA1B	13:8713341-8730589	adrenoceptor alpha 1B [Source:NCBI gene;Acc:373890]	protein_coding	3.86769	3.82223	4.30483	3.5327	4.00953	4.55614	4.78888	4.47365
ENSGALG00000001418	1.05999	-0.183125	0.654649	0.192511	NA	GUCA1B	26:3177160-3183039	guanylate cyclase activator 1B [Source:NCBI gene;Acc:419864]	protein_coding	-0.0839415	-0.0858946	-0.0841397	-0.0845319	-0.0336352	0.0132476	0.20347	-0.0848899
ENSGALG00000001419	1712.23	0.358576	0.180116	0.0245017	0.0630004	DAB2IP	17:8755610-8909731	DAB2 interacting protein [Source:NCBI gene;Acc:417117]	protein_coding	10.9176	10.4469	10.7379	10.2624	10.2518	10.3838	10.2492	10.2631
ENSGALG00000001420	2244.79	0.214466	0.0911928	0.0151933	0.0425999	RALGAPB	20:767867-830245	Ral GTPase activating protein non-catalytic beta subunit [Source:NCBI gene;Acc:419128]	protein_coding	11.4613	11.2891	11.2871	11.0665	11.1165	11.1611	11.0104	11.2044
ENSGALG00000001425	287.127	0.378794	0.222894	0.0425793	0.0976192	SNX19	24:1807038-1825266	sorting nexin 19 [Source:NCBI gene;Acc:419734]	protein_coding	8.18815	7.36913	8.43176	8.14708	7.73314	7.77589	7.79527	7.71814
ENSGALG00000001428	6594.95	-0.126486	0.137538	0.324035	0.466937	EFHD1	9:1130123-1145518	EF-hand domain family member D1 [Source:NCBI gene;Acc:424741]	protein_coding	12.5671	12.036	11.8071	12.3042	12.3474	12.2594	12.3576	12.2805
ENSGALG00000001429	960.991	-0.352315	0.0930792	8.81456e-05	0.000529229	TTC1	13:8666972-8700998	tetratricopeptide repeat domain 1 [Source:NCBI gene;Acc:416152]	protein_coding	9.7788	9.37279	9.73014	9.94688	10.0147	9.93168	9.98161	10.0374
ENSGALG00000001431	2.42725	-1.12684	1.0108	0.00149695	0.00608164	GUCA1A	26:3184817-3189219	guanylate cyclase activator 1A [Source:NCBI gene;Acc:374216]	protein_coding	1.07052	1.00429	1.00833	1.11867	1.05937	1.49085	1.24875	1.3543
ENSGALG00000001433	36.8476	1.05951	0.337733	7.85011e-05	0.000479576	B3GNTL1	18:3121259-3232611	UDP-GlcNAc:betaGal beta-1,3-N-acetylglucosaminyltransferase-like 1 [Source:NCBI gene;Acc:417333]	protein_coding	5.49956	5.0678	5.80761	5.50635	4.87542	5.16874	4.47687	4.98212
ENSGALG00000001434	1772.05	-0.217392	0.14217	0.0989438	0.191003	STOM	17:8723126-8733376	stomatin [Source:NCBI gene;Acc:417118]	protein_coding	10.5635	10.217	10.683	10.6928	10.7572	10.7675	10.7857	10.7426
ENSGALG00000001437	572.03	0.102252	0.33341	0.656049	0.761304	NTM	24:1887297-2185646	neurotrimin [Source:NCBI gene;Acc:395450]	protein_coding	7.66678	8.29476	8.43485	7.49774	8.14546	8.26769	6.92906	8.04594
ENSGALG00000001439	1123.55	0.0603228	0.117828	0.590092	0.711399	RANBP10	11:793917-847606	RAN binding protein 10 [Source:NCBI gene;Acc:415653]	protein_coding	9.83977	9.83344	10.1164	9.86545	9.77785	9.97712	9.86073	9.93312
ENSGALG00000001441	2793.25	-0.0643707	0.0705103	0.352499	0.495875	UBE2G1	19:3291933-3316212	ubiquitin conjugating enzyme E2 G1 [Source:NCBI gene;Acc:770961]	protein_coding	11.617	11.5129	11.3679	11.4989	11.6446	11.4931	11.5229	11.6081
ENSGALG00000001442	30.0521	-0.157321	0.411335	0.51386	0.646792	OPCML	24:2144948-2396494	opioid binding protein/cell adhesion molecule like [Source:NCBI gene;Acc:395422]	protein_coding	4.08742	4.77124	5.18362	4.57826	4.6954	5.62788	4.43147	4.55885
ENSGALG00000001445	72.0238	0.00543824	0.255036	0.978589	0.986592	FABP6	13:8593917-8632025	fatty acid binding protein 6 [Source:NCBI gene;Acc:416154]	protein_coding	6.45685	6.94623	6.03197	5.82393	6.30041	6.1233	6.65162	6.3968
ENSGALG00000001446	7703.41	0.0320177	0.107971	0.756965	0.836047	GSN	17:8696510-8723691	gelsolin [Source:NCBI gene;Acc:395774]	protein_coding	12.7569	12.8843	13.1689	13.1381	12.9385	13.1636	12.851	12.9656
ENSGALG00000001449	29.9123	-0.792869	0.375539	0.00346633	0.0124235	STRA6	10:3042694-3053063	stimulated by retinoic acid 6 [Source:NCBI gene;Acc:415301]	protein_coding	4.11867	4.5243	4.09036	4.6082	4.76379	4.92111	4.7196	4.76797
ENSGALG00000001450	89.3155	0.819003	0.362984	0.00221366	0.0085205	IGSF9B	24:2458724-2497695	immunoglobulin superfamily member 9B [Source:NCBI gene;Acc:428237]	protein_coding	5.79747	7.15426	6.28624	6.24799	5.69151	6.23632	5.5703	5.63826
ENSGALG00000001452	3912.95	-0.289685	0.111815	0.00651395	0.021226	ATP5PB	26:3215547-3220046	ATP synthase peripheral stalk-membrane subunit b [Source:NCBI gene;Acc:419866]	protein_coding	11.7792	11.8743	11.6434	12.1284	12.1389	12.0475	12.1964	11.9948
ENSGALG00000001459	297.672	0.279755	0.370949	0.250741	0.385649	TNNC1	12:970285-981315	troponin C1, slow skeletal and cardiac type [Source:NCBI gene;Acc:396032]	protein_coding	8.33695	8.77617	8.66446	8.38075	7.45567	7.97695	8.37717	8.40362
ENSGALG00000001462	0.982548	0.0147228	0.603798	0.920188	NA	ADORA3	26:3223957-3226298	adenosine A3 receptor [Source:NCBI gene;Acc:373956]	protein_coding	-0.0703647	-0.170216	-0.168626	-0.120221	-0.119451	-0.169256	-0.120442	-0.169306
ENSGALG00000001463	142.358	0.165403	0.184417	0.309738	0.452412	PDIK1L	23:3357695-3366101	PDLIM1 interacting kinase 1 like [Source:HGNC Symbol;Acc:HGNC:18981]	protein_coding	7.39186	6.6192	7.34071	7.17983	6.85439	7.11873	6.88151	7.18112
ENSGALG00000001465	3546.54	-0.228937	0.120903	0.0452832	0.102563	RPL38	18:9097963-9100480	ribosomal protein L38 [Source:NCBI gene;Acc:771528]	protein_coding	11.4147	11.6743	11.4905	12.0644	11.8961	11.7886	11.9187	11.8488
ENSGALG00000001467	1905.24	0.310815	0.102952	0.00163949	0.00657834	ANKFY1	19:3325996-3346544	ankyrin repeat and FYVE domain containing 1 [Source:NCBI gene;Acc:417494]	protein_coding	11.1329	11.0943	11.2086	10.8633	11.0287	10.8574	10.5258	10.8949
ENSGALG00000001470	1147.81	0.410696	0.125064	0.000467302	0.00223392	STOML1	10:3071342-3074466	stomatin like 1 [Source:NCBI gene;Acc:415303]	protein_coding	9.68582	9.31883	9.74493	9.95663	9.26795	9.4309	9.35508	9.16322
ENSGALG00000001472	7439.79	0.04	0.267883	0.847661	0.899443	JAM3	24:2520519-2547726	junctional adhesion molecule 3 [Source:NCBI gene;Acc:419736]	protein_coding	12.7216	11.5506	12.751	12.9083	12.2395	13.0419	12.4898	12.4353
ENSGALG00000001473	910.645	0.460909	0.0787469	1.83022e-09	4.09415e-08	MIB2	21:2049102-2082157	mindbomb E3 ubiquitin protein ligase 2 [Source:NCBI gene;Acc:419408]	protein_coding	9.92276	10.2781	10.1346	9.89013	9.78397	9.68568	9.53249	9.84434
ENSGALG00000001474	5833.82	-0.360161	0.0610697	2.10057e-09	4.62944e-08	RAB14	17:8676966-8692183	RAB14, member RAS oncogene family [Source:NCBI gene;Acc:417119]	protein_coding	12.3061	12.1224	12.2722	12.2789	12.5295	12.4955	12.6636	12.5277
ENSGALG00000001475	2868.83	-0.0840878	0.181438	0.60137	0.719485	STMN1	23:3387729-3398400	stathmin 1 [Source:NCBI gene;Acc:396057]	protein_coding	11.4704	11.5256	11.6762	11.5595	11.542	11.6003	11.8455	11.4644
ENSGALG00000001476	2515.79	-0.0465571	0.105061	0.644483	0.752518	ENSGALG00000001476	26:3235315-3257217	RAP1A, member of RAS oncogene family [Source:NCBI gene;Acc:419867]	protein_coding	11.1383	11.1462	11.01	11.125	11.1143	11.1524	11.2908	11.0613
ENSGALG00000001479	631.977	-0.097289	0.14072	0.457143	0.595046	CYB5D2	19:3352330-3356233	cytochrome b5 domain containing 2 [Source:NCBI gene;Acc:417495]	protein_coding	9.28927	8.87947	9.59015	9.36632	9.47467	9.41561	9.2282	9.46121
ENSGALG00000001480	109.632	2.06836	0.283125	2.79831e-15	2.46688e-13	INKA2	26:3267357-3277876	family with sequence similarity 212, member B [Source:NCBI gene;Acc:419868]	protein_coding	7.88342	8.18859	7.6102	7.17235	6.46294	6.28157	5.68099	6.50143
ENSGALG00000001483	1056.42	0.864097	0.164753	1.34925e-08	2.41069e-07	ENSGALG00000001483	21:2089567-2112355	Golgi integral membrane protein 4-like [Source:NCBI gene;Acc:419409]	protein_coding	10.6977	10.868	10.4791	10.5896	9.83355	10.0708	9.75499	9.89677
ENSGALG00000001486	1.47743	0.361443	0.707318	0.0608522	NA	ZAP70	28:1911962-1933263	zeta-chain (TCR) associated protein kinase 70kDa [Source:NCBI gene;Acc:420086]	protein_coding	0.231038	0.955221	0.209172	0.172969	0.148502	0.148253	0.276638	0.148168
ENSGALG00000001489	1796.42	0.623237	0.110998	3.51021e-09	7.29492e-08	SSU72	21:2122345-2144382	SSU72 homolog, RNA polymerase II CTD phosphatase [Source:NCBI gene;Acc:419410]	protein_coding	11.123	11.5483	10.971	10.9832	10.6792	10.6366	10.5976	10.7076
ENSGALG00000001491	695.54	-0.646565	0.228034	0.000787256	0.00350664	NCAPD3	24:2549260-2574831	non-SMC condensin II complex subunit D3 [Source:NCBI gene;Acc:419737]	protein_coding	9.03797	9.38872	8.81875	9.29698	9.67273	9.5697	10.1621	9.53304
ENSGALG00000001492	1754.41	0.796135	0.0954818	7.4763e-18	1.21375e-15	NDRG3	20:840182-897629	uncharacterized LOC107057310 [Source:NCBI gene;Acc:107057310]	protein_coding	11.3851	11.4955	11.3482	11.0147	10.7109	10.7842	10.5486	10.6948
ENSGALG00000001501	5855.54	0.278557	0.0805281	0.000386976	0.00190205	MAPK3	15:801554-828953	mitogen-activated protein kinase 3 [Source:NCBI gene;Acc:373953]	protein_coding	12.9192	12.7251	12.5658	12.6143	12.4655	12.4922	12.4174	12.5214
ENSGALG00000001502	1344.8	-0.285036	0.105387	0.00472769	0.0161534	UTP11	23:3634339-3639204	UTP11, small subunit processome component homolog (S. cerevisiae) [Source:NCBI gene;Acc:419606]	protein_coding	10.129	10.2778	9.88341	10.4305	10.4497	10.3695	10.3498	10.5306
ENSGALG00000001503	1548.38	-0.123504	0.0698844	0.0719194	0.147963	TBCD	18:3231950-3341251	tubulin folding cofactor D [Source:NCBI gene;Acc:417334]	protein_coding	10.4731	10.5491	10.4432	10.5955	10.6124	10.7757	10.5247	10.5544
ENSGALG00000001504	850.146	-0.609201	0.167096	5.20864e-05	0.000333748	DDX20	26:3285259-3291572	DEAD-box helicase 20 [Source:NCBI gene;Acc:419869]	protein_coding	9.46361	9.54592	9.05195	9.45349	9.80959	9.61132	10.2072	9.94401
ENSGALG00000001506	218.401	-0.417481	0.21511	0.0219766	0.0574813	PTTG2	13:8539665-8542809	pituitary tumor-transforming 2 [Source:NCBI gene;Acc:416158]	protein_coding	7.84247	7.95222	7.26422	7.56995	8.0502	7.80465	8.32516	7.92355
ENSGALG00000001512	0.908891	0.0971196	0.573968	0.601664	NA	KCND3	26:3298602-3392361	potassium voltage-gated channel subfamily D member 3 [Source:NCBI gene;Acc:374228]	protein_coding	-0.163351	-0.124624	-0.157242	-0.123381	-0.15971	-0.207352	-0.211197	-0.11642
ENSGALG00000001513	860.628	-0.275894	0.152989	0.0487122	0.108849	CNTRL	17:8643905-8676088	centriolin [Source:NCBI gene;Acc:417121]	protein_coding	9.3644	9.29822	9.86966	9.8791	10.0387	9.84419	9.94259	9.81505
ENSGALG00000001518	295.902	0.945886	0.459252	0.00223348	0.00858068	ZNF750	18:3310711-3313521	zinc finger protein 750 [Source:NCBI gene;Acc:101750712]	protein_coding	8.77733	7.02637	9.70321	7.4058	7.79846	7.87929	6.85289	7.9055
ENSGALG00000001521	1814.1	-0.217434	0.0744181	0.00283973	0.0105008	VPS26B	24:2575317-2583331	vacuolar protein sorting 26 homolog B (S. pombe) [Source:NCBI gene;Acc:419738]	protein_coding	10.7148	10.7915	10.5982	10.655	10.8609	10.8704	10.919	10.879
ENSGALG00000001522	2138.49	0.386603	0.0776654	3.3054e-07	3.96479e-06	PHF20	20:905966-962906	PHD finger protein 20 [Source:NCBI gene;Acc:419131]	protein_coding	11.3198	11.5961	11.3524	11.1693	11.0316	11.1253	10.9943	11.051
ENSGALG00000001525	3631.59	0.0335845	0.150095	0.808055	0.873183	ENSGALG00000001525	27:6118078-6127639	calcium binding and coiled-coil domain 2 [Source:NCBI gene;Acc:419993]	protein_coding	11.3359	10.9458	11.0299	11.3771	11.1141	11.1088	11.2876	11.1269
ENSGALG00000001527	297.972	-0.0961509	0.212487	0.594454	0.715028	VWA1	21:2180506-2190706	von Willebrand factor A domain containing 1 [Source:NCBI gene;Acc:419413]	protein_coding	7.93321	8.09536	8.72064	8.27598	8.58815	8.28152	8.12629	8.53454
ENSGALG00000001529	1046.17	-0.282463	0.177306	0.0732096	0.14994	THYN1	24:2585506-2590683	thymocyte nuclear protein 1 [Source:NCBI gene;Acc:374161]	protein_coding	9.71337	10.0876	9.54902	10.0903	10.0768	10.0011	10.3567	10.0571
ENSGALG00000001531	44.132	-0.58295	0.283244	0.00869809	0.0269455	ENSGALG00000001531	18:3342109-3349216	fructosamine 3 kinase [Source:NCBI gene;Acc:417335]	protein_coding	5.34652	5.02581	5.08483	5.33797	5.35129	5.51263	5.85811	5.44149
ENSGALG00000001533	16.8016	0.430593	0.374246	0.0876183	0.173344	ENSGALG00000001533	11:847627-860563	translin associated factor X interacting protein 1 [Source:NCBI gene;Acc:769262]	protein_coding	3.98917	4.62759	3.83828	4.18216	4.06653	3.92541	4.02435	3.76988
ENSGALG00000001534	0.988337	0.00919577	0.587074	0.955437	NA	TMEM88B	21:2206190-2209802	transmembrane protein 88B [Source:NCBI gene;Acc:419414]	protein_coding	-0.100703	-0.19587	-0.194223	-0.105869	-0.194721	-0.194875	-0.153253	-0.144409
ENSGALG00000001536	1244.86	0.449634	0.157188	0.00162845	0.00653979	ENSGALG00000001536	20:979607-1019444	Rho GTPase activating protein 39 [Source:NCBI gene;Acc:419132]	protein_coding	10.422	10.6654	10.3291	10.0814	9.97085	10.148	9.85298	10.1309
ENSGALG00000001538	971.479	0.205319	0.120864	0.0726186	0.149046	ST7L	26:3512831-3533199	suppression of tumorigenicity 7 like [Source:NCBI gene;Acc:395331]	protein_coding	10.1206	9.92047	10.1846	9.83749	9.77315	9.72508	10.0651	9.78814
ENSGALG00000001540	2268.46	-0.501759	0.110402	1.7192e-06	1.67996e-05	SF3A3	23:3668446-3675366	splicing factor 3a subunit 3 [Source:NCBI gene;Acc:419608]	protein_coding	10.8725	11.0834	10.593	10.9513	11.36	11.2536	11.3244	11.2941
ENSGALG00000001542	639.582	-0.479519	0.13751	0.000167396	0.00092761	MRPL20	21:2214476-2217199	mitochondrial ribosomal protein L20 [Source:NCBI gene;Acc:770979]	protein_coding	8.88675	8.78933	9.0789	9.40733	9.54625	9.30729	9.44706	9.5124
ENSGALG00000001545	94.0247	1.24349	0.354263	1.26913e-05	9.65208e-05	RAB40B	18:3365331-3388901	RAB40B, member RAS oncogene family [Source:NCBI gene;Acc:417338]	protein_coding	7.2106	8.01379	6.89586	6.72102	6.45245	6.22366	6.28886	6.12743
ENSGALG00000001546	2954.67	-0.0638113	0.149849	0.643876	0.75229	ZZEF1	19:3356517-3407652	zinc finger ZZ-type and EF-hand domain containing 1 [Source:HGNC Symbol;Acc:HGNC:29027]	protein_coding	11.2956	11.3621	11.2709	11.1054	11.1009	11.3271	11.626	11.2565
ENSGALG00000001547	3760.58	-0.434945	0.0703711	2.71696e-10	7.56367e-09	CAPZA1	26:3533312-3543352	capping actin protein of muscle Z-line alpha subunit 1 [Source:NCBI gene;Acc:396521]	protein_coding	11.4437	11.4241	11.5411	11.6999	11.8893	11.8633	11.8713	11.9264
ENSGALG00000001550	4220.62	-0.327313	0.0907782	0.000193505	0.00105133	RBM39	20:1031067-1059871	RNA binding motif protein 23 [Source:NCBI gene;Acc:428133]	protein_coding	11.9963	11.8531	11.5452	12.0998	12.2025	12.0205	12.1321	12.173
ENSGALG00000001551	3077.5	0.085422	0.101995	0.384179	0.525738	CCNL2	21:2215995-2226072	cyclin L2 [Source:NCBI gene;Acc:395124]	protein_coding	11.6939	11.4533	11.8533	11.4999	11.6438	11.5294	11.5615	11.6465
ENSGALG00000001555	800.986	-0.873014	0.120517	3.81096e-14	2.58216e-12	AURKAIP1	21:2238517-2242030	aurora kinase A interacting protein 1 [Source:NCBI gene;Acc:419415]	protein_coding	9.09186	8.82646	8.98342	9.56973	9.80326	9.63566	10.0109	9.82069
ENSGALG00000001557	209.364	0.54754	0.171051	0.00034886	0.0017408	ACAD8	24:2590528-2597651	acyl-CoA dehydrogenase family member 8 [Source:NCBI gene;Acc:419739]	protein_coding	8.31011	8.10469	8.2146	7.88392	7.74167	7.53348	7.48156	7.92311
ENSGALG00000001558	1327.8	-0.160659	0.2462	0.418995	0.55974	MOV10	26:3545026-3550985	Mov10 RISC complex RNA helicase [Source:NCBI gene;Acc:419872]	pseudogene	8.8056	8.11677	8.22294	9.44761	8.82566	8.67392	9.30387	8.77548
ENSGALG00000001561	2896.06	1.09374	0.392551	0.000208919	0.00112464	MXRA8	21:2245514-2268919	matrix remodeling associated 8 [Source:NCBI gene;Acc:395347]	protein_coding	12.4444	13.1737	13.1667	11.2451	11.3234	11.7431	11.434	11.4631
ENSGALG00000001563	2245.86	0.242836	0.100213	0.0117715	0.0346655	WDR45B	18:3389456-3404559	WD repeat domain 45B [Source:NCBI gene;Acc:417339]	protein_coding	11.3428	11.5512	11.2851	11.0649	11.063	10.9582	11.2464	11.146
ENSGALG00000001564	465.604	-0.157621	0.173664	0.310605	0.453194	ATP2A3	19:3422032-3455961	ATPase sarcoplasmic/endoplasmic reticulum Ca2+ transporting 3 [Source:NCBI gene;Acc:395707]	protein_coding	8.35654	8.13091	8.56228	8.29735	8.44045	8.66325	8.44651	8.47888
ENSGALG00000001565	38.947	-0.311046	0.272895	0.143074	0.253605	C5	17:8606511-8642257	complement component 5 [Source:NCBI gene;Acc:417122]	protein_coding	4.88288	4.61269	4.69546	5.05786	4.63098	5.03743	5.06377	5.17468
ENSGALG00000001568	1759.55	0.0878561	0.0756779	0.235742	0.36835	NFS1	20:1063070-1074979	NFS1, cysteine desulfurase [Source:NCBI gene;Acc:419133]	protein_coding	10.8507	10.7871	10.8085	10.7074	10.7141	10.6852	10.7524	10.7527
ENSGALG00000001569	1573.64	0.138899	0.106434	0.173447	0.293197	RHOC	26:3550867-3556444	ras homolog family member C [Source:NCBI gene;Acc:395869]	protein_coding	10.391	10.2004	10.5842	10.2461	10.2846	10.2919	10.2815	10.1873
ENSGALG00000001571	38.5012	0.357341	0.389694	0.155533	0.270214	MYO1F	28:1844413-1858231	myosin IF [Source:NCBI gene;Acc:396187]	protein_coding	4.68597	5.78271	5.57323	5.16908	4.78909	5.55511	4.84979	4.70156
ENSGALG00000001572	583.808	0.189168	0.099351	0.0481059	0.107813	COMMD4	10:3091477-3093201	COMM domain containing 4 [Source:NCBI gene;Acc:770048]	protein_coding	9.38264	9.34316	9.33059	9.39871	9.17843	9.16305	9.22931	9.25498
ENSGALG00000001573	1.509	0.0384101	0.601051	0.800587	NA	P2RX1	19:3462945-3470294	purinergic receptor P2X 1 [Source:NCBI gene;Acc:395190]	protein_coding	0.789679	0.352033	0.354692	0.390237	0.35389	0.353642	0.537182	0.353557
ENSGALG00000001577	1180.39	0.115974	0.123824	0.321589	0.464753	FOXK2	18:3410347-3449930	forkhead box K2 [Source:NCBI gene;Acc:107049008]	protein_coding	9.99095	10.6819	10.1182	10.1009	10.2937	10.2652	9.98216	10.1652
ENSGALG00000001583	448.123	0.602733	0.221996	0.00135282	0.00558604	TRAF1	17:8597003-8608024	TNF receptor associated factor 1 [Source:NCBI gene;Acc:417123]	protein_coding	8.48898	9.66709	8.8963	8.65601	8.47797	8.22807	8.53952	8.4879
ENSGALG00000001586	245.42	0.25966	0.149827	0.0591532	0.126988	NEIL1	10:3093547-3097724	nei like DNA glycosylase 1 [Source:NCBI gene;Acc:770068]	protein_coding	7.86572	7.77981	8.10994	7.75017	7.57811	8.02153	7.48558	7.7077
ENSGALG00000001592	22.6526	-0.522299	0.396561	0.047163	0.106054	ACER1	28:1807297-1815894	alkaline ceramidase 1 [Source:NCBI gene;Acc:420088]	protein_coding	4.18042	3.76114	3.98683	4.15702	4.29196	4.54994	4.30138	4.06975
ENSGALG00000001593	1171.83	0.00960516	0.0668845	0.883939	0.924005	UFD1L	15:961140-967346	ubiquitin fusion degradation 1 like (yeast) [Source:NCBI gene;Acc:374186]	protein_coding	10.1891	10.2574	10.2799	10.2087	10.3324	10.2772	10.1044	10.2515
ENSGALG00000001595	951.04	0.511654	0.37761	0.0466921	0.10521	PHF19	17:8588061-8591957	PHD finger protein 19 [Source:NCBI gene;Acc:772213]	protein_coding	10.061	11.6847	10.2026	10.117	9.89025	9.52542	10.525	9.79655
ENSGALG00000001596	1977.44	0.17953	0.143077	0.175639	0.296078	MLLT1	28:1766431-1793744	MLLT1, super elongation complex subunit [Source:NCBI gene;Acc:420089]	protein_coding	11.1583	10.9832	10.7758	10.7863	10.8401	10.7073	10.5042	10.8091
ENSGALG00000001597	2101.67	-0.210565	0.0794543	0.00662953	0.0215512	PSMB3	27:6822517-6825848	proteasome subunit beta 3 [Source:NCBI gene;Acc:419997]	protein_coding	10.8918	10.8753	10.9115	11.2051	11.1453	11.136	11.1833	11.1212
ENSGALG00000001600	1325.45	0.223239	0.0924616	0.0126005	0.0366332	ENSGALG00000001600	21:2277331-2335088	dishevelled segment polarity protein 1 [Source:NCBI gene;Acc:419416]	protein_coding	10.4339	10.6971	10.4554	10.3463	10.4162	10.2529	10.2837	10.3621
ENSGALG00000001602	2030.49	-0.353984	0.115545	0.00122865	0.00514588	NUTF2	11:889768-912266	nuclear transport factor 2 [Source:NCBI gene;Acc:415655]	protein_coding	10.5638	10.6056	10.7511	10.9965	11.1546	11.1015	10.8286	11.0983
ENSGALG00000001603	878.117	0.85219	0.191144	7.23016e-07	7.8616e-06	NARF	18:3478570-3492518	nuclear prelamin A recognition factor [Source:NCBI gene;Acc:417341]	protein_coding	10.3265	10.4991	11.1076	10.1321	9.81684	10.0707	9.5511	10.0118
ENSGALG00000001604	113.25	0.60618	0.232132	0.00181874	0.00720685	ENSGALG00000001604	24:2597820-2619876	galactosidase beta 1 like 2 [Source:NCBI gene;Acc:428238]	protein_coding	7.16534	7.54004	7.34839	7.11964	7.06841	6.83977	6.32427	7.03495
ENSGALG00000001605	85.68	0.431972	0.323495	0.0669612	0.140189	PPM1J	26:3558395-3564832	protein phosphatase, Mg2+/Mn2+ dependent 1J [Source:NCBI gene;Acc:419873]	protein_coding	6.12211	5.88599	5.58841	5.9278	5.14296	5.30982	5.97551	5.41845
ENSGALG00000001606	648.745	0.498467	0.142563	0.00014877	0.000836552	INPP5B	23:3681549-3698102	inositol polyphosphate-5-phosphatase B [Source:NCBI gene;Acc:419609]	protein_coding	9.70947	9.90792	9.75478	9.56082	9.23217	9.36888	9.28552	9.3218
ENSGALG00000001607	1009	-0.559617	0.110092	8.868e-08	1.25895e-06	CYBC1	18:3496809-3506892	chromosome 18 C17orf62 homolog [Source:NCBI gene;Acc:417342]	protein_coding	9.66171	9.31183	9.732	9.81548	10.0475	10.0449	10.1466	10.1015
ENSGALG00000001608	15.0769	-0.999273	0.57892	0.00353374	0.0126264	UNC5D	22:2087959-2217683	unc-5 netrin receptor D [Source:NCBI gene;Acc:426920]	protein_coding	3.48385	3.6846	3.40542	3.51063	3.58413	4.00549	4.78768	3.60917
ENSGALG00000001610	574.658	0.333243	0.103673	0.000790946	0.00351849	PIP4K2B	27:6829291-6842574	phosphatidylinositol-5-phosphate 4-kinase type 2 beta [Source:NCBI gene;Acc:419999]	protein_coding	9.4212	9.33817	9.44806	9.16406	9.11068	9.24556	8.85701	9.12812
ENSGALG00000001611	3.61386	-0.921856	0.710392	0.00776603	0.0245721	B3GAT1	24:2619471-2649394	beta-1,3-glucuronyltransferase 1 [Source:NCBI gene;Acc:373949]	protein_coding	1.72561	1.74261	1.61572	1.71916	1.80407	2.059	1.94919	1.84167
ENSGALG00000001613	2254.1	-0.87502	0.141323	5.11313e-11	1.69131e-09	GNL3	12:1165743-1174018	G protein nucleolar 3 [Source:NCBI gene;Acc:415897]	protein_coding	10.62	10.5733	10.3766	10.9398	11.3296	11.0887	11.5802	11.3512
ENSGALG00000001615	414.758	0.795488	0.108543	2.30756e-14	1.70437e-12	MAN2C1	10:3097900-3110653	mannosidase alpha class 2C member 1 [Source:NCBI gene;Acc:415306]	protein_coding	9.01251	8.94605	9.05851	8.91132	8.47621	8.51481	8.10625	8.29667
ENSGALG00000001616	805.596	-0.882608	0.23574	1.44832e-05	0.000108223	CDC45	15:967724-980147	cell division cycle 45 [Source:NCBI gene;Acc:416776]	protein_coding	9.12075	9.25359	8.73926	9.38721	9.80141	9.47428	10.4312	9.74409
ENSGALG00000001617	242.096	-0.0997615	0.271371	0.63453	0.745153	CAMKK1	19:3475171-3556769	calcium/calmodulin dependent protein kinase kinase 1 [Source:NCBI gene;Acc:771003]	protein_coding	7.21624	7.25847	7.22377	7.43929	7.59405	7.81396	6.83447	7.67288
ENSGALG00000001618	287.866	-0.181838	0.158409	0.207709	0.335052	OGFOD3	18:3513612-3547810	2-oxoglutarate and iron dependent oxygenase domain containing 3 [Source:NCBI gene;Acc:769717]	protein_coding	8.05789	7.70175	7.76554	8.16544	7.68897	8.19471	8.38796	7.85669
ENSGALG00000001619	918.46	-0.0762492	0.12399	0.515249	0.648093	ATG16L1	9:1346740-1365532	autophagy related 16 like 2 [Source:NCBI gene;Acc:424746]	protein_coding	9.71154	9.66369	9.79057	9.79586	9.7718	9.46412	10.083	9.81926
ENSGALG00000001620	39.4834	0.0984232	0.414437	0.67895	0.778296	ENSGALG00000001620	17:8579238-8586394	cutA divalent cation tolerance homolog [Source:NCBI gene;Acc:417124]	protein_coding	5.70714	5.56225	4.88858	5.35295	4.767	4.65969	5.8411	5.35808
ENSGALG00000001621	270.496	0.447325	0.232295	0.0202217	0.0536964	CLDN5	15:996735-998492	claudin 5 [Source:NCBI gene;Acc:374028]	protein_coding	7.56403	8.94645	8.72455	8.6495	8.37357	8.13526	7.75905	8.234
ENSGALG00000001624	605.211	-0.647924	0.110877	8.18863e-10	2.01974e-08	CWC25	27:6842842-6847854	CWC25 spliceosome associated protein homolog [Source:NCBI gene;Acc:420000]	protein_coding	8.94741	8.45119	8.74137	9.09347	9.37547	9.12737	9.46767	9.3274
ENSGALG00000001626	6.95769	0.0390704	0.501918	0.858052	0.90683	ENSGALG00000001626	18:3657523-3661970	urotensin 2 receptor [Source:NCBI gene;Acc:427800]	protein_coding	2.8755	2.29108	2.75619	2.75168	2.30037	2.42635	3.17426	2.5898
ENSGALG00000001633	33.6898	-0.350267	0.284331	0.108159	0.204483	DUSP26	22:1926335-1931020	dual specificity phosphatase 26 (putative) [Source:NCBI gene;Acc:426921]	protein_coding	4.99626	4.2773	4.68348	5.02121	4.81225	4.60841	5.20407	4.82719
ENSGALG00000001634	10478.5	-0.0521048	0.129513	0.668795	0.770738	RPL23	27:6855155-6857164	ribosomal protein L23 [Source:NCBI gene;Acc:420001]	protein_coding	13.3902	13.6141	13.1744	13.6622	13.5936	13.4691	13.3946	13.4792
ENSGALG00000001637	823.164	0.142121	0.12198	0.218192	0.348113	PSMD5	17:8568490-8578266	proteasome 26S subunit, non-ATPase 5 [Source:NCBI gene;Acc:417125]	protein_coding	9.97063	10.0197	9.71375	9.55482	9.59579	9.67999	9.83367	9.63288
ENSGALG00000001639	1392.62	0.00489034	0.130289	0.968143	0.97976	MTF1	23:3697675-3711118	metal regulatory transcription factor 1 [Source:NCBI gene;Acc:428218]	protein_coding	10.7494	10.554	10.3656	9.98314	10.4187	10.3349	10.5071	10.4898
ENSGALG00000001640	154.717	-0.221717	0.181114	0.167054	0.285361	RNF122	22:1919874-1925323	ring finger protein 122 [Source:NCBI gene;Acc:426922]	protein_coding	7.22483	6.75852	6.95662	7.73159	7.00372	7.41677	7.48098	7.10339
ENSGALG00000001642	1577.25	-0.377107	0.131827	0.00217157	0.00839	GLT8D1	12:1175090-1180455	glycosyltransferase 8 domain containing 1 [Source:NCBI gene;Acc:415898]	protein_coding	10.3749	10.1835	10.2504	10.6151	10.5221	10.4573	11.0773	10.4973
ENSGALG00000001644	2410.61	0.0740234	0.0816461	0.352815	0.496206	SIN3A	10:3113239-3133530	SIN3 transcription regulator family member A [Source:NCBI gene;Acc:415307]	protein_coding	11.1654	10.9728	10.8527	11.1746	10.8891	10.9206	11.0942	10.9487
ENSGALG00000001645	9.03984	0.0669931	0.4142	0.777053	0.851295	KCNT1	17:8511817-8555334	potassium sodium-activated channel subfamily T member 1 [Source:NCBI gene;Acc:395248]	protein_coding	3.15873	3.2451	2.96249	3.14123	3.06181	2.83025	3.46369	3.05656
ENSGALG00000001647	318.644	-0.107645	0.156274	0.451212	0.590135	PSKH1	11:949815-971949	protein serine kinase H1 [Source:NCBI gene;Acc:415658]	protein_coding	8.73334	7.87158	8.48771	8.15393	8.44255	8.35422	8.38392	8.5671
ENSGALG00000001651	171.184	0.106592	0.173344	0.492549	0.627726	TTI2	22:1915804-1919840	TELO2 interacting protein 2 [Source:NCBI gene;Acc:426923]	protein_coding	7.60436	7.44014	7.10659	7.61732	7.40484	7.4399	7.00127	7.48461
ENSGALG00000001652	8477.28	-0.247336	0.0720833	0.000462821	0.00221767	SEPT2L	15:1006141-1036096	septin 2-like [Source:NCBI gene;Acc:416777]	protein_coding	12.7683	13.0257	12.8295	13.0714	13.0623	13.1599	13.2077	13.1049
ENSGALG00000001653	57.3004	1.60632	0.302803	1.45824e-09	3.36297e-08	MANEAL	23:3720827-3723387	mannosidase endo-alpha like [Source:NCBI gene;Acc:419611]	protein_coding	6.50836	6.59771	6.5524	6.20286	5.45472	5.77375	4.93908	5.51234
ENSGALG00000001654	3498.81	-0.341469	0.148015	0.0120127	0.0352266	C1QBP	19:3578323-3580860	complement C1q binding protein [Source:NCBI gene;Acc:395538]	protein_coding	11.478	11.8595	11.3913	11.7994	11.9729	11.8708	11.9767	11.9395
ENSGALG00000001655	1829.69	-0.265631	0.109214	0.0108513	0.0324568	SPCS1	12:1180932-1183221	signal peptidase complex subunit 1 [Source:NCBI gene;Acc:415899]	protein_coding	10.5825	10.5842	10.5975	11.016	10.982	10.8248	11.0321	10.8466
ENSGALG00000001658	15455.8	-0.111598	0.101962	0.25536	0.391358	RPL19	27:6926456-6929003	ribosomal protein L19 [Source:NCBI gene;Acc:420003]	protein_coding	13.8228	14.0235	13.7136	14.1258	14.0862	13.9777	13.9375	14.0167
ENSGALG00000001661	15.2487	0.252643	0.411119	0.307425	0.449835	SLC22A7	3:16081562-16095818	solute carrier family 22 member 7 [Source:NCBI gene;Acc:416712]	protein_coding	3.52067	4.30205	3.83529	3.77094	3.75172	3.71507	3.72202	3.42552
ENSGALG00000001662	19.1271	-0.148185	0.354333	0.528218	0.659133	ATP10B	13:8418800-8471899	ATPase phospholipid transporting 10B (putative) [Source:NCBI gene;Acc:416159]	protein_coding	3.90117	3.71881	3.83843	3.88167	3.70731	3.86852	3.87351	4.13636
ENSGALG00000001663	940.182	-0.213296	0.153781	0.129691	0.235315	MAK16	22:1912618-1915994	MAK16 homolog [Source:NCBI gene;Acc:426924]	protein_coding	9.93561	10.0425	9.44033	9.96978	10.1697	9.84377	10.0867	9.98286
ENSGALG00000001664	1112.74	0.313178	0.122413	0.00665842	0.021628	PTPN9	10:3138069-3142964	protein tyrosine phosphatase, non-receptor type 9 [Source:NCBI gene;Acc:415308]	protein_coding	9.95814	9.96771	10.0991	10.086	9.87298	9.86001	9.45682	9.91058
ENSGALG00000001666	190.886	0.587051	0.151325	2.23687e-05	0.000157755	RPAIN	19:3581614-3584062	RPA interacting protein [Source:NCBI gene;Acc:417500]	protein_coding	7.82468	7.75703	7.8268	7.60349	7.40048	7.31103	7.17545	7.36903
ENSGALG00000001668	2996.91	-0.00972428	0.144404	0.942071	0.963579	UBE2R2	Z:7304134-7356093	ubiquitin conjugating enzyme E2 R2 [Source:NCBI gene;Acc:427021]	protein_coding	11.0085	10.8624	11.5842	10.936	11.1499	11.3986	11.0002	11.1115
ENSGALG00000001678	251.32	0.960646	0.171766	1.64554e-09	3.7371e-08	PRKAB2	8:4668674-4676370	protein kinase AMP-activated non-catalytic subunit beta 2 [Source:NCBI gene;Acc:427017]	protein_coding	8.51191	9.06898	8.55504	8.02251	7.96067	7.92498	7.49375	7.96827
ENSGALG00000001682	721.536	1.0143	0.15126	1.44935e-12	6.94885e-11	FBXL20	27:6930419-6950589	F-box and leucine rich repeat protein 20 [Source:NCBI gene;Acc:771869]	protein_coding	9.81713	10.0463	10.1249	9.79385	9.3399	9.38492	8.68836	9.24655
ENSGALG00000001684	1710.46	1.0145	0.168894	1.31077e-10	3.90777e-09	SEC14L1	18:4078960-4116794	SEC14 like lipid binding 1 [Source:NCBI gene;Acc:417350]	protein_coding	11.3047	12.0876	11.4335	10.8052	10.6557	10.6431	10.4088	10.7376
ENSGALG00000001688	8004.92	-0.223401	0.177389	0.157096	0.272353	SEPTIN5	15:1038490-1075779	septin 5 [Source:NCBI gene;Acc:416778]	protein_coding	12.5812	12.4272	12.5852	13.0532	13.1533	12.9738	12.3463	13.1572
ENSGALG00000001689	2595.03	-0.380091	0.108293	0.000231595	0.00122538	SCAMP2	10:2858214-2867161	secretory carrier membrane protein 2 [Source:NCBI gene;Acc:769853]	protein_coding	11.0903	10.8383	10.9543	11.0546	11.3491	11.3132	11.2929	11.3778
ENSGALG00000001690	2.71483	0.0415169	0.485642	0.852952	0.903299	GABRB2	13:8067187-8204642	gamma-aminobutyric acid type A receptor beta2 subunit [Source:NCBI gene;Acc:414890]	protein_coding	1.51594	1.54052	1.32601	1.34722	1.27433	1.36733	1.49841	1.52825
ENSGALG00000001691	1786.56	0.0937602	0.104195	0.348961	0.492462	INTS11	21:2344913-2352264	integrator complex subunit 11 [Source:NCBI gene;Acc:419418]	protein_coding	10.6621	10.8343	10.8112	10.8017	10.7943	10.8515	10.3751	10.7465
ENSGALG00000001692	2356.77	0.207565	0.101756	0.0338576	0.0814582	CAMSAP1	17:8478459-8506069	calmodulin regulated spectrin associated protein 1 [Source:NCBI gene;Acc:417127]	protein_coding	11.3469	11.6065	11.2017	11.0044	11.1123	11.117	11.1181	11.2042
ENSGALG00000001693	0.746063	0.084166	0.608471	0.580498	NA	SLC18A1	22:1905877-1911632	solute carrier family 18 member A1 [Source:NCBI gene;Acc:431330]	protein_coding	-0.516034	-0.51043	-0.509301	-0.428537	-0.509643	-0.509748	-0.51657	-0.509784
ENSGALG00000001696	23.7329	0.294665	0.419205	0.24126	0.374381	SAG	9:1368924-1387022	S-antigen visual arrestin [Source:NCBI gene;Acc:768877]	protein_coding	5.00023	5.37111	4.41522	3.8358	4.30212	4.08064	4.68667	4.59406
ENSGALG00000001697	0.514362	0.00536872	0.618161	0.966502	NA	ENSGALG00000001697	12:1203188-1217526	inter-alpha-trypsin inhibitor heavy chain 3 [Source:NCBI gene;Acc:415901]	protein_coding	-0.990774	-0.954016	-0.947244	-0.991347	-0.903412	-0.996342	-0.99146	-0.996479
ENSGALG00000001698	6.4746	0.385095	0.499921	0.144108	0.254957	GABRA1	13:7912871-7955961	gamma-aminobutyric acid type A receptor alpha1 subunit [Source:NCBI gene;Acc:374214]	protein_coding	2.65397	3.05002	2.8293	2.77734	2.4115	2.70136	2.70213	2.5012
ENSGALG00000001701	149.145	1.34225	0.224977	7.19025e-11	2.28486e-09	ENSGALG00000001701	21:2351877-2357793	Gallus gallus lysophosphatidic acid receptor 6-like (LOC114977882), mRNA. [Source:RefSeq mRNA;Acc:NM_001370763]	protein_coding	7.67783	7.495	7.9023	7.47201	6.83223	6.47102	6.7925	6.33137
ENSGALG00000001702	402.563	0.424761	0.191454	0.0110187	0.0328676	EXOC3L1	11:979152-987407	exocyst complex component 3 like 1 [Source:NCBI gene;Acc:769364]	protein_coding	8.60963	9.21291	9.01302	8.75427	8.82036	8.54689	8.00922	8.67927
ENSGALG00000001708	4403.33	-0.100025	0.0841168	0.222232	0.353027	MED1	27:6951028-6964451	mediator complex subunit 1 [Source:NCBI gene;Acc:420004]	protein_coding	12.3663	12.0483	12.2008	11.9947	12.2147	12.1227	12.3298	12.2548
ENSGALG00000001709	118.878	-0.792038	0.238837	9.41324e-05	0.000561473	MUSTN1	12:1237478-1240970	musculoskeletal, embryonic nuclear protein 1 [Source:NCBI gene;Acc:404773]	protein_coding	6.6454	6.57514	6.93221	6.77973	7.20792	7.68704	7.4882	7.1298
ENSGALG00000001711	188.651	1.01611	0.324686	9.17652e-05	0.00054895	PPCDC	10:2810721-2835077	phosphopantothenoylcysteine decarboxylase [Source:NCBI gene;Acc:427477]	protein_coding	8.12153	9.03273	7.63542	7.73224	7.4062	7.03098	7.49705	7.2774
ENSGALG00000001714	134.224	0.970346	0.182432	7.44208e-09	1.41893e-07	PUSL1	21:2358776-2382647	pseudouridylate synthase-like 1 [Source:NCBI gene;Acc:419419]	protein_coding	7.34443	7.50577	7.60051	7.3606	6.76837	6.90357	6.76288	6.42262
ENSGALG00000001716	7.43648	0.508901	0.59909	0.0672171	0.140546	C10H15ORF59	10:2728829-2736012	chromosome 10 open reading frame, human C15orf59 [Source:NCBI gene;Acc:415313]	protein_coding	3.00931	3.12979	3.10145	3.04498	2.84128	2.7912	2.37269	2.691
ENSGALG00000001717	3957.86	0.00671337	0.221081	0.971134	0.981852	SLC16A1	26:3611404-3626345	solute carrier family 16 member 1 [Source:NCBI gene;Acc:419875]	protein_coding	11.867	11.817	12.0925	12.3415	12.2293	12.0186	11.4185	12.1766
ENSGALG00000001718	6584.84	0.902573	0.136878	3.55955e-12	1.57321e-10	CCNG1	13:7457251-7462872	cyclin G1 [Source:NCBI gene;Acc:416161]	protein_coding	13.56	13.7736	13.3941	12.9739	12.7606	12.7091	12.4896	12.7586
ENSGALG00000001720	1206.83	-0.217965	0.105132	0.0305776	0.0752825	ENSGALG00000001720	12:1245955-1273175	NA	protein_coding	9.92135	10.2005	10.008	9.84364	10.0853	10.1201	10.4181	10.1029
ENSGALG00000001722	923.02	-0.331056	0.139108	0.0102736	0.0309719	E2F4	11:988177-1000115	E2F transcription factor 4 [Source:NCBI gene;Acc:769430]	protein_coding	9.69523	9.84088	9.46626	9.61414	9.79	9.7459	10.2943	9.87292
ENSGALG00000001725	1264.87	0.442923	0.164858	0.00284183	0.0105044	TNRC6C	18:4009885-4059271	trinucleotide repeat containing 6C [Source:NCBI gene;Acc:417348]	protein_coding	10.6214	11.2512	10.5573	10.2492	10.1412	10.2277	10.4761	10.3717
ENSGALG00000001726	1701.82	-0.661155	0.139748	3.46064e-07	4.10001e-06	NUDCD2	13:7452382-7456921	NudC domain containing 2 [Source:NCBI gene;Acc:416162]	protein_coding	10.2103	10.093	10.2587	10.6972	10.8881	10.666	11.0644	10.8455
ENSGALG00000001727	688.615	0.58978	0.162141	5.83504e-05	0.000367001	LZTS1	22:1887126-1890661	leucine zipper tumor suppressor 1 [Source:NCBI gene;Acc:431331]	protein_coding	9.33745	9.09185	9.67673	9.42968	9.08042	8.98091	8.60741	9.15127
ENSGALG00000001728	890.399	1.00634	0.189458	7.25349e-09	1.38943e-07	NACC2	17:8388350-8438866	NACC family member 2 [Source:NCBI gene;Acc:417128]	protein_coding	10.4165	11.0362	10.0455	10.115	9.77238	9.68045	9.12679	9.80345
ENSGALG00000001729	1363.73	0.635989	0.149599	3.67563e-06	3.25429e-05	CD276	10:2705343-2713673	CD276 molecule [Source:NCBI gene;Acc:415315]	protein_coding	10.7356	10.5343	10.952	10.5295	10.3574	10.2685	9.80135	10.3334
ENSGALG00000001730	1548.03	-0.00513358	0.116128	0.962959	0.97633	DGKD	9:1387811-1441223	diacylglycerol kinase delta [Source:NCBI gene;Acc:424747]	protein_coding	10.2398	10.5133	9.88367	10.2337	10.2257	10.2936	10.1172	10.2397
ENSGALG00000001731	2277.16	-0.208074	0.100494	0.0314271	0.076912	CDK12	27:6965457-6987194	cyclin dependent kinase 12 [Source:NCBI gene;Acc:428306]	protein_coding	11.1631	11.2235	10.7816	10.8904	11.2232	11.0377	11.339	11.1809
ENSGALG00000001733	1284.32	-0.199051	0.0736285	0.00578237	0.0191659	LRIG2	26:3637430-3652647	leucine rich repeats and immunoglobulin like domains 2 [Source:NCBI gene;Acc:100857856]	protein_coding	10.3267	10.3912	10.4275	10.2644	10.4781	10.4293	10.6561	10.5003
ENSGALG00000001737	2395.33	0.419025	0.0957325	5.40539e-06	4.60666e-05	RABEP1	19:3596372-3618621	rabaptin, RAB GTPase binding effector protein 1 [Source:NCBI gene;Acc:395930]	protein_coding	11.5867	11.6337	11.6343	11.0967	11.1671	11.1631	11.1512	11.1571
ENSGALG00000001740	23.465	2.15224	0.752919	1.33327e-05	0.000100791	MGAT5B	18:4171183-4209840	alpha-1,6-mannosylglycoprotein 6-beta-N-acetylglucosaminyltransferase B [Source:HGNC Symbol;Acc:HGNC:24140]	protein_coding	5.32841	6.00207	5.32442	3.99522	3.71802	3.87723	3.95242	3.70997
ENSGALG00000001741	2786.42	0.0979707	0.11014	0.352261	0.495584	NPTN	10:2643086-2690706	neuroplastin [Source:NCBI gene;Acc:415316]	protein_coding	11.6733	11.3411	11.5649	11.4975	11.4564	11.483	11.4691	11.4446
ENSGALG00000001749	3534.78	0.119916	0.21633	0.511886	0.64505	ACSBG2	28:1746737-1763012	acyl-CoA synthetase bubblegum family member 2 [Source:NCBI gene;Acc:420090]	protein_coding	11.6086	11.428	11.6089	11.8605	11.5621	11.2992	11.4448	11.6491
ENSGALG00000001750	2100.6	0.105947	0.134734	0.40051	0.542113	MAT2B	13:7426321-7436881	methionine adenosyltransferase 2B [Source:NCBI gene;Acc:416165]	protein_coding	10.9023	10.4203	11.101	11.0894	10.8843	10.9418	10.5638	10.9415
ENSGALG00000001753	205.757	0.651823	0.191109	0.000107571	0.000629588	SFMBT1	12:1279013-1338568	Scm-like with four mbt domains 1 [Source:NCBI gene;Acc:415902]	protein_coding	8.06506	8.42968	7.84088	7.5611	7.50923	7.6454	7.32467	7.54624
ENSGALG00000001758	650.854	0.183977	0.105963	0.0700956	0.145268	QSOX2	17:8319880-8338842	quiescin sulfhydryl oxidase 2 [Source:NCBI gene;Acc:417129]	protein_coding	9.63564	9.37616	9.57095	9.37073	9.2226	9.40121	9.31449	9.39804
ENSGALG00000001764	4.62505	-0.158627	0.461666	0.505282	0.63953	ENSGALG00000001764	10:2482852-2579139	hyperpolarization activated cyclic nucleotide gated potassium channel 4 [Source:NCBI gene;Acc:427478]	pseudogene	1.92148	2.21012	2.1651	2.05161	2.06339	2.06143	2.56861	2.06077
ENSGALG00000001765	395.612	-0.172001	0.14452	0.198328	0.323774	CAAP1	Z:68690379-68707323	caspase activity and apoptosis inhibitor 1 [Source:NCBI gene;Acc:427364]	protein_coding	8.1164	8.30281	8.43994	7.97425	8.44669	8.47854	8.20545	8.36318
ENSGALG00000001768	142.974	-0.277666	0.248373	0.165812	0.28398	TENM2	13:5570216-6186858	teneurin transmembrane protein 2 [Source:NCBI gene;Acc:373854]	protein_coding	6.69464	7.41502	7.62528	7.02423	7.38028	8.06525	7.4919	7.03648
ENSGALG00000001773	542.124	1.22493	0.29002	8.16293e-07	8.72215e-06	RFX2	28:1679119-1722626	regulatory factor X2 [Source:NCBI gene;Acc:420092]	protein_coding	9.09069	10.666	9.16084	8.72884	8.60034	8.70234	8.22512	8.58771
ENSGALG00000001774	1132.88	0.292627	0.100218	0.00238253	0.00908307	NEO1	10:2272014-2467955	neogenin 1 [Source:NCBI gene;Acc:395822]	protein_coding	10.6281	10.6484	10.5545	10.164	10.3008	10.4582	10.1375	10.2708
ENSGALG00000001777	1499.91	0.597762	0.12474	3.32494e-07	3.97666e-06	MFSD11	18:4223660-4240761	major facilitator superfamily domain containing 11 [Source:NCBI gene;Acc:417352]	protein_coding	11.0616	10.8602	11.1238	10.8525	10.5406	10.4122	10.2207	10.6587
ENSGALG00000001779	184.85	-0.0337565	0.14826	0.80513	0.871485	KIAA0895L	11:1017151-1034057	KIAA0895 like [Source:NCBI gene;Acc:415660]	protein_coding	7.48309	7.18909	7.47843	7.62298	7.48814	7.63191	7.37515	7.39561
ENSGALG00000001780	10.5833	0.848751	0.658539	0.0109773	0.0327681	PROC	9:1447045-1456329	protein C, inactivator of coagulation factors Va and VIIIa [Source:NCBI gene;Acc:395085]	protein_coding	3.27703	4.47453	3.15735	3.05908	3.27563	2.7212	3.1314	2.72017
ENSGALG00000001782	1340.44	-0.494362	0.100928	3.13432e-07	3.79138e-06	PLAA	Z:68709133-68726436	phospholipase A2 activating protein [Source:NCBI gene;Acc:427365]	protein_coding	9.82878	9.92601	10.0735	9.79864	10.368	10.4049	10.2476	10.3689
ENSGALG00000001788	2528.25	0.0400611	0.0960752	0.666236	0.76885	ADPGK	10:2179000-2190828	ADP dependent glucokinase [Source:NCBI gene;Acc:415317]	protein_coding	11.5132	11.4069	11.3774	11.328	11.3665	11.3463	11.3641	11.3854
ENSGALG00000001790	92.322	0.389028	0.217148	0.0339071	0.0815452	METTL23	18:4245590-4247698	methyltransferase like 23 [Source:NCBI gene;Acc:100859394]	protein_coding	6.6614	6.80758	6.68156	6.60876	6.65083	6.18351	6.26503	6.42291
ENSGALG00000001791	83.5035	1.1186	0.37974	0.000119986	0.000692017	ENSGALG00000001791	11:1073448-1076886	uncharacterized oxidoreductase-like [Source:NCBI gene;Acc:415664]	protein_coding	7.04705	7.20936	7.17522	6.70921	6.13721	6.12288	5.69629	6.4062
ENSGALG00000001792	1042.84	-0.763258	0.156188	1.12373e-07	1.54191e-06	MRPS34	14:14734417-14736601	mitochondrial ribosomal protein S34 [Source:NCBI gene;Acc:426987]	protein_coding	9.20221	9.12909	9.38631	9.93856	10.1065	9.82475	10.3562	10.0111
ENSGALG00000001793	394.649	-0.194214	0.424999	0.4254	0.565854	MYL10	19:3899838-3920950	myosin, light chain 10, regulatory [Source:NCBI gene;Acc:417506]	protein_coding	8.55896	8.43322	8.37631	8.518	8.23269	8.73731	9.23917	9.08751
ENSGALG00000001797	221.168	0.466728	0.202339	0.0074305	0.0236763	GPSM1	17:8222353-8272562	G-protein signaling modulator 1 [Source:NCBI gene;Acc:417132]	protein_coding	7.80992	8.14793	8.58157	7.9423	7.60546	7.50583	8.04211	7.6636
ENSGALG00000001798	486.621	1.26636	0.17715	3.65731e-14	2.48834e-12	BBS4	10:2142296-2176785	Bardet-Biedl syndrome 4 [Source:NCBI gene;Acc:415318]	protein_coding	9.57903	9.7446	9.84211	9.0471	8.62868	8.66815	8.40645	8.506
ENSGALG00000001800	489.004	-0.464905	0.235114	0.0167773	0.0460954	ENSGALG00000001800	28:1663794-1670975	dihydrouridine synthase 3 like [Source:NCBI gene;Acc:428339]	protein_coding	8.53399	9.15804	8.16835	8.73858	9.13289	8.77879	9.56573	9.03938
ENSGALG00000001801	549.38	0.317567	0.156125	0.0255424	0.0651352	IFT74	Z:68726465-68758615	intraflagellar transport 74 [Source:NCBI gene;Acc:427367]	protein_coding	9.10149	9.55652	9.29696	8.90522	9.05468	9.10771	8.68485	8.94199
ENSGALG00000001802	1277.69	-0.610392	0.138138	1.90353e-06	1.83493e-05	JMJD6	18:4247802-4258928	jumonji domain containing 6 [Source:NCBI gene;Acc:417355]	protein_coding	10.2818	9.60122	10.0399	10.0179	10.4941	10.382	10.6176	10.6261
ENSGALG00000001803	2575.56	-0.434444	0.106883	2.0189e-05	0.000144306	IWS1	9:1466236-1483201	IWS1, SUPT6H interacting protein [Source:NCBI gene;Acc:424750]	protein_coding	11.2743	11.1324	11.0321	11.2249	11.5007	11.3794	11.73	11.4999
ENSGALG00000001805	2968.89	0.729398	0.170212	2.24521e-06	2.11578e-05	ENSGALG00000001805	18:4261188-4282078	matrix remodeling associated 7 [Source:NCBI gene;Acc:769894]	protein_coding	11.8232	11.764	11.9113	12.1832	11.2944	11.6224	10.8067	11.351
ENSGALG00000001806	28.1368	-2.484	0.591808	1.35086e-07	1.80228e-06	ENSGALG00000001806	28:1615042-1616784	fucosyltransferase 6 [Source:NCBI gene;Acc:428341]	protein_coding	3.79564	3.23451	3.68991	4.29855	4.74872	4.68208	5.11677	4.2303
ENSGALG00000001812	64.7582	0.213607	0.362117	0.371042	0.513307	ATCAY	28:1582029-1594481	ATCAY, caytaxin [Source:NCBI gene;Acc:420094]	protein_coding	5.68823	6.30439	6.69	5.34513	6.13145	5.82349	5.34103	5.983
ENSGALG00000001816	1330.46	0.269415	0.174373	0.0834729	0.16651	MAGI3	26:3668023-3719251	membrane associated guanylate kinase, WW and PDZ domain containing 3 [Source:NCBI gene;Acc:419877]	protein_coding	10.396	10.7502	10.3561	10.1645	10.2656	10.4752	9.78235	10.3235
ENSGALG00000001817	2536.43	-0.229962	0.127028	0.0542442	0.118421	CTCF	11:1107575-1138059	CCCTC-binding factor [Source:NCBI gene;Acc:396274]	protein_coding	11.3543	11.4675	11.0149	11.1713	11.3716	11.2623	11.7414	11.4305
ENSGALG00000001823	1015.33	0.128389	0.0770305	0.0883939	0.174647	HIKESHI	1:191772902-191781820	Hikeshi, heat shock protein nuclear import factor [Source:NCBI gene;Acc:427034]	protein_coding	9.95091	9.9795	10.0696	10.1097	9.94097	9.86206	9.94574	9.89156
ENSGALG00000001824	35.0081	1.07093	0.536924	0.00165193	0.00662428	ENSGALG00000001824	11:1164536-1167744	uncharacterized LOC100857820 [Source:NCBI gene;Acc:100857820]	protein_coding	5.90751	6.71839	4.90352	4.72931	4.96484	4.62552	5.0283	4.82399
ENSGALG00000001826	1645.67	0.0952605	0.20181	0.584422	0.706642	WWC1	13:5502592-5567229	WW and C2 domain containing 1 [Source:NCBI gene;Acc:416167]	protein_coding	10.3615	11.1454	9.97245	10.0902	10.4753	10.4492	10.2639	10.454
ENSGALG00000001828	85.7313	1.46571	0.291491	9.14094e-09	1.70129e-07	ENSGALG00000001828	19:4263409-4272191	NA	pseudogene	6.82664	7.57287	6.97045	6.97019	6.09548	6.53378	5.40168	6.21619
ENSGALG00000001833	359.871	0.22521	0.124802	0.0555483	0.120697	PRKRIP1	19:4277219-4284123	PRKR interacting protein 1 (IL11 inducible) [Source:NCBI gene;Acc:417508]	protein_coding	8.82337	8.45665	8.5718	8.71433	8.57743	8.25774	8.29059	8.66191
ENSGALG00000001835	159.65	-0.255436	0.318263	0.26464	0.402086	SCNN1D	21:2453661-2465445	sodium channel epithelial 1 delta subunit [Source:NCBI gene;Acc:428184]	protein_coding	5.37215	5.27443	4.20225	5.60563	5.15277	4.67772	5.84634	5.13119
ENSGALG00000001837	1147.73	0.141741	0.107237	0.167718	0.286227	ORAI3	19:4287038-4296319	ORAI calcium release-activated calcium modulator 3 [Source:NCBI gene;Acc:417509]	protein_coding	10.3209	10.2324	10.409	10.0354	10.2445	9.87062	10.1806	10.2443
ENSGALG00000001838	3347.82	-0.0499331	0.0633521	0.423786	0.56444	XPO7	22:1658735-1691768	exportin 7 [Source:NCBI gene;Acc:426925]	protein_coding	11.7108	11.8622	11.6321	11.6849	11.7656	11.7207	11.8058	11.7727
ENSGALG00000001840	3.63705	0.471967	0.608654	0.0794879	0.160059	TEK	Z:68766291-68802701	TEK receptor tyrosine kinase [Source:NCBI gene;Acc:427368]	protein_coding	1.83121	2.23454	1.93746	1.6551	1.79621	1.79384	1.60729	1.69734
ENSGALG00000001841	326.343	-0.70993	0.230438	0.000280246	0.00144323	ROGDI	14:14764139-14776196	rogdi homolog [Source:NCBI gene;Acc:426990]	protein_coding	7.64366	6.9893	7.86044	8.32239	8.43197	8.48742	8.30424	8.39393
ENSGALG00000001844	141.281	-0.876159	0.217116	4.46748e-06	3.87583e-05	ALKBH4	19:4300257-4302289	alkB homolog 4, lysine demethylase [Source:NCBI gene;Acc:417510]	protein_coding	6.62449	6.07017	6.53899	7.04713	7.48976	6.90511	7.36118	7.22355
ENSGALG00000001845	863.295	-0.703767	0.145467	1.73462e-07	2.24311e-06	PHTF1	26:3719029-3730042	putative homeodomain transcription factor 1 [Source:NCBI gene;Acc:419878]	protein_coding	9.18324	9.01799	9.23735	9.49833	9.79104	9.76001	9.92404	9.83969
ENSGALG00000001848	3286.09	-0.24816	0.068445	0.000222048	0.00118366	UBE2J2	21:2470192-2476038	ubiquitin conjugating enzyme E2 J2 [Source:NCBI gene;Acc:419421]	protein_coding	11.6618	11.616	11.3263	11.5464	11.7378	11.6258	11.8475	11.7151
ENSGALG00000001849	85.8559	0.953425	0.278079	3.93434e-05	0.000258666	BSN	12:2917890-2962756	bassoon presynaptic cytomatrix protein [Source:HGNC Symbol;Acc:HGNC:1117]	protein_coding	6.40511	7.20735	7.08441	6.34504	5.81821	5.88157	6.17637	6.40944
ENSGALG00000001850	2627.22	-0.363306	0.108643	0.000451965	0.00217073	RARS	13:5487041-5503846	arginyl-tRNA synthetase [Source:NCBI gene;Acc:416168]	protein_coding	11.1345	11.212	10.8356	11.3479	11.5434	11.4237	11.2866	11.4665
ENSGALG00000001852	1762.87	0.50575	0.11533	3.55498e-06	3.16283e-05	LRWD1	19:4305068-4315416	leucine rich repeats and WD repeat domain containing 1 [Source:NCBI gene;Acc:417511]	protein_coding	11.1491	10.9466	11.088	10.7945	10.7391	10.7207	10.2809	10.7257
ENSGALG00000001856	13.2823	-0.119235	0.321982	0.599528	0.718128	MOB3B	Z:68835617-68871648	MOB kinase activator 3B [Source:HGNC Symbol;Acc:HGNC:23825]	protein_coding	3.89083	3.75275	4.01097	3.64899	3.87058	3.80156	3.74543	4.16314
ENSGALG00000001857	1381.64	0.502238	0.354365	0.0440401	0.100267	C1QTNF12	21:2480437-2496606	family with sequence similarity 132 member A [Source:NCBI gene;Acc:419422]	protein_coding	9.66781	10.1424	11.0781	9.04407	9.5403	10.1688	8.77554	9.34281
ENSGALG00000001859	154.949	0.289624	0.182431	0.0723532	0.148631	ENSGALG00000001859	21:2534192-2535226	NA	pseudogene	7.73261	6.80284	7.34368	7.35134	7.02819	6.98408	7.18174	7.00453
ENSGALG00000001860	673.841	0.126888	0.115528	0.248486	0.383223	RSBN1	26:3732468-3746581	round spermatid basic protein 1 [Source:HGNC Symbol;Acc:HGNC:25642]	protein_coding	9.74485	9.20302	9.61754	9.30137	9.37803	9.30406	9.36043	9.41844
ENSGALG00000001862	355.867	-0.266057	0.244481	0.179748	0.301177	ST6GALNAC1	18:4293769-4305245	ST6 N-acetylgalactosaminide alpha-2,6-sialyltransferase 1 [Source:NCBI gene;Acc:396168]	protein_coding	8.24984	7.72508	7.72279	7.63749	8.11703	8.32818	7.73659	8.16794
ENSGALG00000001863	2.42276	0.224108	0.539695	0.329602	0.472668	VTG2	8:16869042-16889747	vitellogenin 2 [Source:NCBI gene;Acc:424533]	protein_coding	1.22296	1.60241	1.10155	1.28752	1.20157	1.19993	1.3506	1.09983
ENSGALG00000001864	741.258	0.165656	0.170136	0.278722	0.418824	C9orf72	Z:68919383-68933625	chromosome Z C9orf72 homolog [Source:NCBI gene;Acc:427370]	protein_coding	9.08654	9.06542	9.29557	8.85376	8.95259	9.29765	8.3565	9.11026
ENSGALG00000001866	3.90758	-0.0363397	0.502461	0.867688	0.913541	MCHR2	14:14794442-14798053	melanin-concentrating hormone receptor 2 [Source:NCBI gene;Acc:431416]	protein_coding	1.75872	1.65257	2.01102	1.80701	2.12314	1.66475	1.75561	1.79859
ENSGALG00000001869	0.931474	0.279111	0.636606	0.165226	NA	LINGO2	Z:69047285-69263974	leucine rich repeat and Ig domain containing 2 [Source:HGNC Symbol;Acc:HGNC:21207]	protein_coding	-0.191099	-0.155533	-0.147291	-0.0622702	-0.197689	-0.197822	-0.191776	-0.150815
ENSGALG00000001872	3623.12	0.100282	0.102505	0.309152	0.451756	SDF4	21:2535880-2548699	stromal cell derived factor 4 [Source:NCBI gene;Acc:419423]	protein_coding	12.2596	11.9113	11.8722	11.7866	11.8296	11.7901	12.0413	11.7442
ENSGALG00000001876	252.522	0.833551	0.211478	7.39632e-06	6.03971e-05	RASA4B	19:4316715-4323669	RAS p21 protein activator 4B [Source:NCBI gene;Acc:417513]	pseudogene	8.37856	8.55035	7.98377	8.54301	7.58033	7.81472	7.50993	7.6323
ENSGALG00000001882	17.6664	2.27575	0.533013	1.23808e-07	1.66947e-06	TNFRSF18	21:2563494-2569802	TNF receptor superfamily member 18 [Source:NCBI gene;Acc:419424]	protein_coding	4.79745	4.55136	4.88749	4.06158	3.46164	3.60645	3.48204	3.91968
ENSGALG00000001883	67.7014	0.539302	0.396819	0.0412446	0.0951714	ST6GALNAC2	18:4308786-4315058	ST6 N-acetylgalactosaminide alpha-2,6-sialyltransferase 2 [Source:NCBI gene;Acc:396159]	protein_coding	6.13104	7.05806	5.49463	5.50357	5.7661	5.97576	5.40654	5.62924
ENSGALG00000001885	4134.69	-0.5151	0.226214	0.00659567	0.0214539	ENSGALG00000001885	19:4324550-4326231	uroplakin 3B-like [Source:NCBI gene;Acc:417514]	lncRNA	10.8242	11.1629	11.0176	11.3023	11.8621	11.652	11.2412	11.7154
ENSGALG00000001889	64.7911	-0.27705	0.270308	0.188865	0.312306	CARD9	17:8208061-8215543	caspase recruitment domain family member 9 [Source:NCBI gene;Acc:427756]	protein_coding	5.2515	5.88116	5.81912	5.75094	6.06112	5.43415	6.15483	5.95237
ENSGALG00000001892	156.813	-1.29285	0.321395	1.5478e-06	1.53072e-05	CYGB	18:4342538-4349605	cytoglobin [Source:NCBI gene;Acc:427802]	protein_coding	5.79771	5.45616	5.7656	6.72121	6.64743	6.81081	7.10194	6.98727
ENSGALG00000001894	57.6945	1.96924	0.972955	7.80737e-05	0.000477143	ENSGALG00000001894	21:2571445-2579572	NA	protein_coding	4.19373	7.67176	4.68953	4.09138	4.04964	3.83952	3.84726	3.79187
ENSGALG00000001895	1944.97	-0.124794	0.0884561	0.146391	0.258184	PANK3	13:5431390-5441421	pantothenate kinase 3 [Source:NCBI gene;Acc:416170]	protein_coding	10.7572	10.5778	10.983	10.7196	10.8537	10.8163	10.9841	10.9124
ENSGALG00000001900	9.11635	-0.0509786	0.486767	0.820025	0.882049	PHF24	Z:8501025-8509540	PHD finger protein 24 [Source:NCBI gene;Acc:427408]	protein_coding	2.60123	2.47849	2.13759	2.65777	2.51906	2.31305	2.5932	2.31187
ENSGALG00000001901	3810.64	-0.246447	0.0803278	0.00165569	0.00663613	ARIH1	10:2092692-2140958	ariadne RBR E3 ubiquitin protein ligase 1 [Source:NCBI gene;Acc:415319]	protein_coding	11.6923	11.7167	11.6126	11.6544	11.9415	11.8612	11.9053	11.8689
ENSGALG00000001905	768.488	0.206399	0.0747756	0.00480454	0.0163784	DTX2	19:4330097-4357118	deltex E3 ubiquitin ligase 2 [Source:NCBI gene;Acc:417515]	protein_coding	9.6595	9.66282	9.56786	9.62047	9.39396	9.37195	9.50687	9.50194
ENSGALG00000001907	4548.66	-0.151752	0.0626575	0.0139779	0.0398186	WAPL	6:2968233-3091445	WAPL cohesin release factor [Source:NCBI gene;Acc:423608]	protein_coding	12.1782	12.0863	12.0901	12.0503	12.1793	12.1526	12.3292	12.2422
ENSGALG00000001912	3.66168	0.54056	0.654284	0.051294	0.113336	ENSGALG00000001912	23:3747602-3776817	EPH receptor A10 [Source:NCBI gene;Acc:428219]	protein_coding	1.72088	2.4043	1.5986	1.61658	1.54104	1.53978	1.66277	1.68387
ENSGALG00000001916	352.509	0.29883	0.154251	0.0338746	0.0814789	SLIT3	13:4953827-5426056	slit guidance ligand 3 [Source:NCBI gene;Acc:374173]	protein_coding	8.4177	8.70253	8.83592	8.42253	8.17102	8.6655	8.23225	8.20167
ENSGALG00000001917	2.23388	0.0892226	0.552114	0.653953	0.759679	SSC4D	19:4366910-4375573	scavenger receptor cysteine rich family member with 4 domains [Source:HGNC Symbol;Acc:HGNC:14461]	protein_coding	1.19795	0.98863	0.946009	1.14678	0.996113	0.995113	1.05881	0.994773
ENSGALG00000001918	143.007	0.656358	0.216584	0.000402784	0.00196977	DNAJB5	Z:8525124-8538233	DnaJ heat shock protein family (Hsp40) member B5 [Source:NCBI gene;Acc:427409]	protein_coding	7.20837	7.96527	7.86772	7.83374	7.24752	7.36597	7.10173	7.08516
ENSGALG00000001921	36.7181	0.360546	0.293534	0.104579	0.199254	ENSGALG00000001921	17:8190155-8191419	serologically defined colon cancer antigen 3 [Source:NCBI gene;Acc:772136]	protein_coding	5.14179	5.89692	5.45563	5.3017	5.15617	5.02629	5.31169	5.28602
ENSGALG00000001925	249.755	-0.366856	0.196819	0.0315572	0.0770923	GNB1L	15:1232691-1273276	G protein subunit beta 1 like [Source:NCBI gene;Acc:416781]	protein_coding	7.8338	8.05236	7.60289	7.67596	7.94031	7.93251	8.64439	7.92591
ENSGALG00000001926	2237.31	0.21751	0.0972105	0.0203521	0.053957	HSPB1	19:4403291-4405344	heat shock protein family B (small) member 1 [Source:NCBI gene;Acc:396227]	protein_coding	11.4141	11.3538	11.3158	11.5021	11.328	11.3255	10.9817	11.2594
ENSGALG00000001932	0.431323	0.0649459	0.639573	0.533604	NA	SRRM3	19:4415997-4430634	mucin 12, cell surface associated [Source:NCBI gene;Acc:417516]	protein_coding	-1.18076	-1.01661	-1.2034	-1.18204	-1.2045	-1.20485	-1.18258	-1.20497
ENSGALG00000001933	456.624	0.280931	0.20735	0.113225	0.21167	CORO2A	Z:70684899-70731502	coronin 2A [Source:NCBI gene;Acc:427373]	protein_coding	8.34526	8.31899	8.54023	7.82966	8.00476	8.29591	7.77568	8.09578
ENSGALG00000001935	42.7251	2.38391	0.696268	1.93784e-06	1.85934e-05	ENSGALG00000001935	21:2584009-2599090	NA	lncRNA	3.959	7.21259	4.56414	4.42754	3.4639	4.06237	3.91975	4.02393
ENSGALG00000001936	1.12679	0.0517794	0.524756	0.804863	NA	MYO7B	9:1494408-1519920	myosin VIIB [Source:HGNC Symbol;Acc:HGNC:7607]	protein_coding	0.233254	0.180923	0.148269	0.144711	0.191208	0.0975945	0.182899	0.144621
ENSGALG00000001938	3493.72	-0.316089	0.118836	0.00492162	0.0166977	SLC25A24	8:1583595-1606906	solute carrier family 25 member 24 [Source:NCBI gene;Acc:424337]	protein_coding	11.5064	11.3011	11.3166	11.3575	11.5593	11.6517	11.7185	11.636
ENSGALG00000001939	3809.31	-0.139842	0.125387	0.237087	0.369676	HIPK1	26:3777501-3797196	homeodomain interacting protein kinase 1 [Source:NCBI gene;Acc:419880]	protein_coding	11.8798	11.9129	11.8345	11.4708	11.8482	11.7919	12.2057	11.785
ENSGALG00000001942	614.609	-0.0766097	0.166138	0.610045	0.726509	SPDL1	13:4874945-4897890	spindle apparatus coiled-coil protein 1 [Source:NCBI gene;Acc:416172]	protein_coding	9.2896	9.56382	8.95987	9.2405	9.25529	8.99753	9.65107	9.36157
ENSGALG00000001943	744.581	0.600155	0.188254	0.000293122	0.00149823	RHBDF2	18:4361778-4372525	rhomboid 5 homolog 2 [Source:NCBI gene;Acc:417358]	protein_coding	9.57339	9.14798	9.29723	9.26266	8.8407	8.70336	8.53335	9.04446
ENSGALG00000001944	569.609	0.212342	0.135251	0.0925532	0.180925	TBC1D2	Z:70734902-70754882	TBC1 domain family member 2 [Source:NCBI gene;Acc:427374]	protein_coding	9.08654	9.56011	9.34687	8.7377	9.22439	9.04236	8.86441	9.07387
ENSGALG00000001945	952.551	0.0779057	0.149077	0.57078	0.696101	RFT1	12:1593635-1640711	RFT1 homolog [Source:NCBI gene;Acc:770487]	protein_coding	9.98048	9.89386	9.75818	9.72106	9.70528	9.60364	9.9737	9.72482
ENSGALG00000001946	19.482	0.088968	0.406224	0.70797	0.800426	RSPO1	23:3864606-3877239	R-spondin 1 [Source:NCBI gene;Acc:419613]	protein_coding	4.73038	4.58681	3.93866	4.31418	3.91812	4.19063	4.86131	4.0775
ENSGALG00000001947	1272.2	-0.110504	0.168882	0.467651	0.604489	ELP1	Z:70755485-70786855	inhibitor of kappa light polypeptide gene enhancer in B-cells, kinase complex-associated protein [Source:NCBI gene;Acc:427375]	protein_coding	9.78493	10.2278	10.208	9.98875	10.2231	10.4034	9.71118	10.3491
ENSGALG00000001948	2376.51	-0.568829	0.107389	2.69294e-08	4.4378e-07	ENSGALG00000001948	28:1454529-1467709	scaffold attachment factor B2 [Source:NCBI gene;Acc:427046]	protein_coding	11.0723	11.0515	10.8594	11.2909	11.5801	11.4021	11.7102	11.5034
ENSGALG00000001949	4307.28	-0.38136	0.0878997	7.46928e-06	6.09626e-05	MDH2	19:4434155-4442703	malate dehydrogenase 2 [Source:NCBI gene;Acc:417517]	protein_coding	11.639	11.8798	11.7714	11.9844	12.1645	12.1945	12.0758	12.1604
ENSGALG00000001950	1125.3	-0.102157	0.122513	0.378164	0.519805	PMPCA	17:8184325-8188905	peptidase, mitochondrial processing alpha subunit [Source:NCBI gene;Acc:417134]	protein_coding	10.0056	10.3077	10.1374	10.1056	10.1901	10.0482	10.4358	10.2108
ENSGALG00000001951	573.802	1.01007	0.293421	3.19142e-05	0.000215882	ENSGALG00000001951	8:1608099-1629918	family with sequence similarity 102 member B [Source:NCBI gene;Acc:768922]	protein_coding	9.21139	10.4856	9.18954	8.78497	8.7292	8.59919	8.58864	8.57305
ENSGALG00000001954	270.18	0.530188	0.154131	0.000159744	0.000890928	APTX	Z:70789066-70798064	aprataxin [Source:NCBI gene;Acc:395173]	protein_coding	8.28692	8.42187	8.426	7.811	7.97556	7.91562	7.6398	7.81737
ENSGALG00000001955	0.920712	-0.115388	0.610325	0.468459	NA	AANAT	18:4373834-4377659	aralkylamine N-acetyltransferase [Source:NCBI gene;Acc:396066]	protein_coding	-0.224548	-0.261451	-0.259956	-0.177921	-0.118496	-0.260548	-0.179106	-0.260596
ENSGALG00000001956	1839.06	-0.30128	0.189011	0.0688445	0.143309	OLFML3	26:3801282-3803089	olfactomedin like 3 [Source:NCBI gene;Acc:419882]	protein_coding	10.7414	10.8467	10.6161	11.1081	11.0716	11.039	11.2733	10.8972
ENSGALG00000001959	58.6916	-0.240931	0.19645	0.157828	0.273377	HENMT1	8:1634022-1639776	HEN1 methyltransferase homolog 1 [Source:NCBI gene;Acc:429055]	protein_coding	6.16575	5.86076	5.80464	5.86505	6.18992	5.94567	6.33793	5.85269
ENSGALG00000001962	11332.9	-0.669525	0.0937554	1.34054e-13	8.17133e-12	PTBP1	28:2892258-2920771	polypyrimidine tract binding protein 1 [Source:NCBI gene;Acc:420098]	protein_coding	13.0732	12.7415	13.1511	13.2687	13.697	13.6479	13.5985	13.6701
ENSGALG00000001963	39.5957	0.855235	0.276536	0.000168361	0.000932639	ENSGALG00000001963	19:4442808-4452005	serine/threonine/tyrosine interacting like 1 [Source:NCBI gene;Acc:417518]	protein_coding	5.57046	5.77909	5.74187	5.66662	5.16685	5.18536	4.83115	5.39131
ENSGALG00000001964	1220.17	0.180142	0.0992321	0.0595652	0.127622	INPP5E	17:8173607-8182744	inositol polyphosphate-5-phosphatase E [Source:NCBI gene;Acc:417135]	protein_coding	10.557	10.1825	10.5874	10.4261	10.3839	10.2481	10.2224	10.3552
ENSGALG00000001965	5414.65	0.172149	0.109004	0.0986732	0.190571	AARS	11:1173212-1185606	alanyl-tRNA synthetase [Source:NCBI gene;Acc:415668]	protein_coding	12.4279	12.9165	12.7529	12.7487	12.6669	12.6657	12.331	12.6643
ENSGALG00000001968	22.7105	-1.1337	0.466604	0.000488324	0.00231954	SYT6	26:3808445-3837071	synaptotagmin 6 [Source:NCBI gene;Acc:428270]	protein_coding	3.7508	4.04952	3.85563	4.13163	4.25327	4.45892	4.62835	4.17172
ENSGALG00000001971	1718.42	0.168555	0.0969997	0.0718285	0.147911	UBE2O	18:4379079-4426613	ubiquitin conjugating enzyme E2 O [Source:NCBI gene;Acc:417359]	protein_coding	10.7963	10.9489	10.7104	10.822	10.6732	10.5407	10.6844	10.7676
ENSGALG00000001972	1628.09	-0.541252	0.107119	1.13336e-07	1.55122e-06	ENSGALG00000001972	8:1643277-1651368	pre-mRNA processing factor 38B [Source:NCBI gene;Acc:768611]	protein_coding	10.2481	10.5197	10.0855	10.5569	10.7969	10.7473	10.9398	10.7925
ENSGALG00000001973	1567.77	-0.181624	0.124102	0.121013	0.223149	GNL2	23:3883489-3895651	G protein nucleolar 2 [Source:NCBI gene;Acc:419614]	protein_coding	10.5469	10.8372	10.2845	10.532	10.6529	10.5412	10.9524	10.675
ENSGALG00000001975	558.432	0.327116	0.115222	0.00276616	0.010278	TMEM120A	19:4452679-4460489	transmembrane protein 120A [Source:NCBI gene;Acc:417519]	protein_coding	9.02527	9.49594	9.3607	9.12005	9.08561	8.94738	9.02113	8.90673
ENSGALG00000001976	1328.95	-0.0367915	0.118114	0.743053	0.825855	TRIM33	26:3846650-3869273	tripartite motif containing 33 [Source:HGNC Symbol;Acc:HGNC:16290]	protein_coding	10.2893	10.6176	10.0816	10.2897	10.3062	10.2772	10.4763	10.3592
ENSGALG00000001977	27.3134	0.130871	0.32498	0.566096	0.69219	LDB3	6:3104861-3175701	LIM domain binding 3 [Source:NCBI gene;Acc:423610]	protein_coding	5.16665	5.12056	4.75192	5.18958	5.03301	4.57114	5.06926	5.21796
ENSGALG00000001978	880.618	0.560766	0.107432	4.25513e-08	6.60089e-07	MED16	28:2931429-2940550	mediator complex subunit 16 [Source:NCBI gene;Acc:420099]	protein_coding	10.0976	10.3945	10.0677	9.97894	9.72507	9.82254	9.41107	9.80708
ENSGALG00000001981	267.692	0.300659	0.127982	0.0122803	0.0358357	PARP6	10:2054851-2065812	poly(ADP-ribose) polymerase family member 6 [Source:NCBI gene;Acc:769472]	protein_coding	8.35215	8.50194	8.14446	8.24091	8.25919	8.03565	7.8547	8.13328
ENSGALG00000001983	40.7842	0.178018	0.282608	0.407614	0.548875	ENSGALG00000001983	8:1650127-1662816	fibronectin type III domain containing 7 [Source:NCBI gene;Acc:424339]	protein_coding	5.17211	4.64616	5.38629	5.30433	5.10009	5.18733	4.87406	5.04074
ENSGALG00000001985	303.34	-0.182068	0.167129	0.227097	0.358781	PIGQ	14:13900515-13930696	phosphatidylinositol glycan anchor biosynthesis class Q [Source:NCBI gene;Acc:770171]	protein_coding	7.8535	7.49129	7.9082	8.42915	8.10731	8.37781	7.8219	8.03381
ENSGALG00000001986	10646.1	-0.254665	0.107592	0.0133126	0.0382892	VCP	Z:8540925-8562119	valosin containing protein [Source:NCBI gene;Acc:427410]	protein_coding	12.9372	12.8159	13.3106	12.9965	13.284	13.4973	13.1164	13.2062
ENSGALG00000001988	300.32	0.427862	0.105215	2.05891e-05	0.000146464	TXNRD2	15:1292445-1327211	thioredoxin reductase 2 [Source:NCBI gene;Acc:416782]	protein_coding	8.2873	8.45946	8.47172	8.23675	8.04313	8.21897	7.90295	7.93939
ENSGALG00000001992	37535.9	0.247923	0.0950699	0.00691975	0.0223408	PKLR	10:2035713-2053005	pyruvate kinase, liver and RBC [Source:NCBI gene;Acc:396456]	protein_coding	15.2295	15.5077	15.3484	15.4797	15.3593	15.3077	14.8357	15.3238
ENSGALG00000001995	2006.88	0.273063	0.137647	0.0328988	0.0795755	LIMS2	9:1544087-1557705	LIM zinc finger domain containing 2 [Source:NCBI gene;Acc:424752]	protein_coding	11.1289	11.2943	11.0794	10.8476	10.817	10.9728	10.723	10.7917
ENSGALG00000001998	858.609	0.194583	0.209479	0.276339	0.415891	R3HDM4	28:2942189-2947196	R3H domain containing 4 [Source:NCBI gene;Acc:770563]	protein_coding	9.52309	9.32874	9.51898	9.51799	9.54647	9.49785	8.76973	9.51059
ENSGALG00000002000	128.853	0.268393	0.17363	0.0836116	0.166745	GRAMD2A	10:2028436-2035919	GRAM domain containing 2A [Source:HGNC Symbol;Acc:HGNC:27287]	protein_coding	6.84574	7.19385	6.9922	6.99875	6.65314	7.00218	6.56854	6.97397
ENSGALG00000002001	1245.15	-0.267106	0.1738	0.0853535	0.169683	STXBP3	8:1664383-1690060	syntaxin binding protein 3 [Source:NCBI gene;Acc:424341]	protein_coding	9.72578	9.62698	9.76841	9.93338	10.1267	10.1184	9.92474	10.0871
ENSGALG00000002002	754.199	-0.0512849	0.0971252	0.584643	0.706804	BCAS2	26:3869575-3872586	breast carcinoma amplified sequence 2 [Source:NCBI gene;Acc:419884]	protein_coding	9.63835	9.3367	9.38369	9.61079	9.62867	9.42324	9.54677	9.53222
ENSGALG00000002003	1523.66	0.203017	0.118524	0.0708708	0.146448	BMPR1A	6:3229366-3305485	bone morphogenetic protein receptor type 1A [Source:NCBI gene;Acc:396308]	protein_coding	10.8499	11.0963	10.9106	10.5591	10.5822	10.5898	10.8753	10.646
ENSGALG00000002008	37.1646	-0.00243117	0.256815	0.990465	0.994465	RNF157	18:4477544-4493919	ring finger protein 157 [Source:NCBI gene;Acc:429219]	protein_coding	5.4016	4.85688	5.44462	5.03733	5.09382	5.33561	5.13326	5.16939
ENSGALG00000002009	192.014	-0.213804	0.189039	0.197244	0.32255	FANCG	Z:8563543-8574697	Fanconi anemia complementation group G [Source:NCBI gene;Acc:378893]	protein_coding	7.0509	7.31803	7.4458	7.35928	7.46141	7.53352	7.48789	7.47461
ENSGALG00000002010	723.424	-0.614012	0.130476	4.74876e-07	5.44133e-06	SNIP1	23:3899030-3901447	Smad nuclear interacting protein 1 [Source:NCBI gene;Acc:419616]	protein_coding	9.26828	8.60252	9.12521	9.33649	9.60421	9.50584	9.77715	9.49727
ENSGALG00000002012	2.42245	-0.0257291	0.502039	0.906014	0.939475	ENSGALG00000002012	6:3313775-3317807	NA	protein_coding	1.16417	1.34613	1.29997	1.11262	1.15388	1.10267	1.35168	1.40563
ENSGALG00000002013	1196.99	0.0415853	0.0916998	0.64001	0.749535	MEAF6	23:3903590-3909605	MYST/Esa1-associated factor 6 [Source:NCBI gene;Acc:419617]	protein_coding	10.3414	10.0722	10.4179	10.3475	10.4003	10.1985	10.1086	10.3521
ENSGALG00000002014	2970.99	-0.214143	0.0633352	0.000595652	0.00274969	SMU1	Z:70810178-70821962	DNA replication regulator and spliceosomal factor [Source:NCBI gene;Acc:427377]	protein_coding	11.4489	11.29	11.3132	11.4739	11.5587	11.5486	11.5707	11.5319
ENSGALG00000002015	32.4042	-0.0913546	0.325284	0.687991	0.784219	SNCG	6:3338993-3346509	synuclein gamma [Source:NCBI gene;Acc:395392]	protein_coding	4.65104	5.65117	5.29362	4.76732	5.21706	5.64458	4.86265	5.2357
ENSGALG00000002016	1563.5	0.13963	0.175772	0.373702	0.515487	PRKCD	12:1720584-1784240	protein kinase C delta [Source:NCBI gene;Acc:415905]	protein_coding	10.0802	10.618	10.0934	9.86852	9.87755	10.1055	10.2695	9.95355
ENSGALG00000002018	1642.47	0.685226	0.183019	2.6304e-05	0.000181298	CAPN15	14:13807325-13851939	calpain 15 [Source:NCBI gene;Acc:416389]	protein_coding	10.958	11.7744	10.889	10.6537	10.523	10.4574	10.6349	10.3994
ENSGALG00000002021	2311.42	0.391445	0.198882	0.0228319	0.0593303	ZC3H12A	23:3918293-3926741	zinc finger CCCH-type containing 12A [Source:NCBI gene;Acc:419618]	protein_coding	10.9749	10.5792	11.043	10.4568	10.3839	10.2783	10.3816	10.4899
ENSGALG00000002022	1472.82	0.509725	0.139943	8.11836e-05	0.000493025	B4GALT1	Z:70837600-70855202	beta-1,4-galactosyltransferase 1 [Source:NCBI gene;Acc:396121]	protein_coding	10.9126	10.7792	10.7773	10.5455	10.4103	10.4474	9.92339	10.3645
ENSGALG00000002023	481.901	-0.299898	0.199207	0.0816614	0.163603	PIGO	Z:8577948-8591196	phosphatidylinositol glycan anchor biosynthesis class O [Source:HGNC Symbol;Acc:HGNC:23215]	protein_coding	8.939	7.64146	8.89022	8.61614	8.83712	8.90063	8.93934	8.97199
ENSGALG00000002024	199.371	0.0838095	0.214106	0.644343	0.752518	COMT	15:1326281-1366341	catechol-O-methyltransferase [Source:NCBI gene;Acc:416783]	protein_coding	7.96656	7.7492	7.98659	7.66577	7.79959	7.95421	7.41471	7.8002
ENSGALG00000002028	94.0554	0.146485	0.346808	0.530361	0.661406	GPRC5B	14:15029907-15042718	G protein-coupled receptor class C group 5 member B [Source:NCBI gene;Acc:101747453]	protein_coding	6.8002	6.58029	6.87334	6.75034	6.30993	6.87542	6.47204	6.39559
ENSGALG00000002029	3209.58	-0.304089	0.0950437	0.000911824	0.00397215	TMEM259	28:2989377-3000647	transmembrane protein 259 [Source:NCBI gene;Acc:420101]	protein_coding	11.3857	11.5374	11.177	11.4256	11.6704	11.5573	11.7288	11.6612
ENSGALG00000002033	852.501	-0.110191	0.09162	0.214734	0.343934	NDUFB6	14:13797492-13799633	NADH:ubiquinone oxidoreductase subunit B6 [Source:NCBI gene;Acc:416391]	protein_coding	9.67631	9.85773	9.75243	10.0308	9.92518	9.96575	9.8438	9.92718
ENSGALG00000002038	841.693	0.589302	0.132069	1.7039e-06	1.666e-05	DENND2C	26:3872602-3887081	DENN domain containing 2C [Source:NCBI gene;Acc:100858235]	protein_coding	10.1883	10.4271	10.0312	9.83205	9.54458	9.66805	9.62367	9.70665
ENSGALG00000002042	682.561	-0.709168	0.225722	0.000228182	0.00121084	ENSGALG00000002042	14:15091186-15101366	lysine-rich nucleolar protein 1 [Source:NCBI gene;Acc:426994]	protein_coding	8.77905	7.87341	8.83597	9.47517	9.48088	9.40839	9.34954	9.53272
ENSGALG00000002043	706.396	-0.345155	0.122029	0.00269073	0.0100429	ENSGALG00000002043	9:1570319-1577792	NA	protein_coding	9.35502	9.50667	9.19478	9.26474	9.47753	9.48564	9.93532	9.54418
ENSGALG00000002044	398.118	0.2337	0.109799	0.0258103	0.0657162	EEF2KMT	14:13793041-13797471	eukaryotic elongation factor 2 lysine methyltransferase [Source:NCBI gene;Acc:416392]	protein_coding	8.73665	8.75205	8.75997	8.7572	8.59311	8.49373	8.6228	8.49079
ENSGALG00000002046	34.1579	-0.284406	0.31508	0.213579	0.342334	ENSGALG00000002046	6:3438309-3449439	synaptotagmin 15 [Source:NCBI gene;Acc:423614]	protein_coding	4.73098	4.95654	5.22029	5.23399	5.43507	5.07958	4.83054	5.51645
ENSGALG00000002048	6.6759	0.543054	0.569728	0.0574357	0.124048	GPRIN2	6:3471874-3474857	G protein regulated inducer of neurite outgrowth 2 [Source:NCBI gene;Acc:395648]	protein_coding	2.41718	2.90367	2.73705	2.94198	2.50878	2.35302	2.72108	2.45691
ENSGALG00000002050	2203.4	0.0897221	0.0596559	0.127541	0.232237	EXOC7	18:4509081-4529515	exocyst complex component 7 [Source:NCBI gene;Acc:417361]	protein_coding	11.1885	11.1561	11.0533	11.1471	11.1305	11.1114	10.9656	11.0565
ENSGALG00000002053	1694.23	-0.0883672	0.0861256	0.291667	0.432744	POR	19:4460358-4486127	cytochrome p450 oxidoreductase [Source:NCBI gene;Acc:417520]	protein_coding	10.6995	10.8586	10.6925	10.7524	10.7895	10.739	11.0127	10.7419
ENSGALG00000002055	1455.77	0.144256	0.301899	0.514886	0.647685	HES4	21:2806116-2808648	hes family bHLH transcription factor 4 [Source:NCBI gene;Acc:395128]	protein_coding	9.36837	11.3364	9.65096	9.07356	10.0463	10.0084	9.80839	10.0658
ENSGALG00000002056	498.669	0.187729	0.145999	0.163836	0.281407	TANGO2	15:1558449-1575120	transport and golgi organization 2 homolog [Source:NCBI gene;Acc:416784]	protein_coding	8.97651	9.33591	9.16155	9.04745	8.9643	8.85591	9.09956	8.87109
ENSGALG00000002057	655.188	-0.486941	0.13987	0.000165571	0.000918427	POLR2D	9:1632534-1635992	RNA polymerase II subunit D [Source:NCBI gene;Acc:424754]	protein_coding	9.19181	8.9268	9.00546	9.43281	9.44857	9.30454	9.76631	9.57554
ENSGALG00000002060	2502.89	-0.229794	0.093579	0.0110954	0.0330484	TAF15	19:4495336-4513485	TATA-box binding protein associated factor 15 [Source:NCBI gene;Acc:417522]	protein_coding	11.2277	11.0171	11.1456	11.2924	11.4512	11.426	11.3352	11.3994
ENSGALG00000002062	2914.85	-0.243342	0.0913408	0.00593232	0.0195876	SRP68	18:4538742-4552221	signal recognition particle 68 [Source:NCBI gene;Acc:417363]	protein_coding	11.2869	11.1152	11.1898	11.4954	11.5148	11.2819	11.5699	11.506
ENSGALG00000002064	1276.04	0.075944	0.0825304	0.345401	0.488869	STOML2	Z:8592089-8597473	stomatin like 2 [Source:HGNC Symbol;Acc:HGNC:14559]	protein_coding	10.3431	10.4655	10.3515	10.3304	10.3854	10.2911	10.2003	10.3622
ENSGALG00000002066	3712.86	-0.262628	0.119358	0.020088	0.0534514	NCOA4	6:3479797-3488573	nuclear receptor coactivator 4 [Source:NCBI gene;Acc:423615]	protein_coding	11.8426	11.6886	11.7845	11.8136	11.9281	11.7941	12.362	11.9298
ENSGALG00000002067	389.491	-0.0649569	0.121019	0.571135	0.696379	ENSGALG00000002067	14:13782899-13791076	ALG1, chitobiosyldiphosphodolichol beta-mannosyltransferase [Source:NCBI gene;Acc:416393]	protein_coding	8.57446	8.22415	8.61428	8.36748	8.50197	8.60575	8.41493	8.5068
ENSGALG00000002069	304.621	1.3187	0.240586	1.29009e-09	3.06129e-08	FAM214B	Z:8598884-8606934	family with sequence similarity 214 member B [Source:NCBI gene;Acc:100858763]	protein_coding	8.51439	9.01479	8.73021	8.45198	7.8234	7.92596	6.90393	7.82305
ENSGALG00000002070	1693.04	-0.459791	0.0694288	1.35014e-11	4.97487e-10	SAP130	9:1655080-1674567	Sin3A associated protein 130 [Source:NCBI gene;Acc:424756]	protein_coding	10.5001	10.3176	10.354	10.5367	10.8505	10.747	10.822	10.8397
ENSGALG00000002080	32.2792	0.399146	0.308382	0.0813922	0.163212	DOCK2	13:4712213-4872139	dedicator of cytokinesis 2 [Source:NCBI gene;Acc:427612]	protein_coding	4.70546	5.53183	4.932	4.70343	4.83115	4.73067	4.74967	4.6552
ENSGALG00000002081	682.544	-0.609688	0.333925	0.0132356	0.0381338	MMP28	19:4519805-4527564	matrix metallopeptidase 28 [Source:NCBI gene;Acc:417523]	protein_coding	8.2215	7.5934	8.60482	8.6995	9.05252	9.05079	9.21436	9.09016
ENSGALG00000002082	8.59043	0.914439	0.776811	0.00774323	0.0245202	AMPD1	26:3892490-3902220	adenosine monophosphate deaminase 1 [Source:NCBI gene;Acc:772125]	protein_coding	3.24284	4.20401	2.88039	2.92559	2.48223	2.54298	3.0111	2.54199
ENSGALG00000002085	878.095	-0.364852	0.0850712	9.93374e-06	7.81966e-05	FZR1	28:1169318-1181306	fizzy/cell division cycle 20 related 1 [Source:NCBI gene;Acc:395297]	protein_coding	9.5515	9.44031	9.45545	9.74575	9.91239	9.80101	9.9152	9.74865
ENSGALG00000002086	25.2655	-0.21001	0.420071	0.390962	0.532273	RASL10B	19:4534259-4537686	RAS like family 10 member B [Source:NCBI gene;Acc:771592]	protein_coding	4.73541	3.92506	4.30531	4.20919	4.60209	4.09361	4.98804	4.35349
ENSGALG00000002087	2149.83	-0.282873	0.0666238	1.55072e-05	0.000114796	NCBP1	Z:70943793-70975777	nuclear cap binding protein subunit 1 [Source:NCBI gene;Acc:427379]	protein_coding	10.7089	10.815	10.7878	10.8678	11.0357	10.9346	11.1165	10.9982
ENSGALG00000002088	13.4807	1.35448	0.550615	0.000232836	0.00122997	GALR2	18:4534834-4536871	galanin receptor 2 [Source:NCBI gene;Acc:770030]	protein_coding	4.23357	3.92762	3.92459	4.28329	3.49511	3.38688	3.56395	3.27092
ENSGALG00000002089	1706.94	-0.352103	0.0795394	5.53833e-06	4.71121e-05	ENSGALG00000002089	6:3490435-3508014	translocase of inner mitochondrial membrane 23 homolog B [Source:NCBI gene;Acc:423616]	protein_coding	10.6169	10.5905	10.4189	10.7291	10.9626	10.8304	10.919	10.7384
ENSGALG00000002090	914.774	0.104392	0.13234	0.400135	0.541784	GPSM2	8:1703384-1727662	G-protein signaling modulator 2 [Source:NCBI gene;Acc:424342]	protein_coding	10.1791	10.2029	9.79963	9.84747	9.87375	9.80776	10.1535	9.81566
ENSGALG00000002091	32.8415	0.872481	0.308498	0.000372668	0.00184055	ENSGALG00000002091	11:1204008-1206052	NA	protein_coding	5.57983	5.56511	5.34588	5.11726	4.88064	5.01503	4.7573	4.91664
ENSGALG00000002094	559.358	0.0752059	0.126372	0.528007	0.658985	TRMT2A	15:1597453-1604407	tRNA methyltransferase 2 homolog A [Source:NCBI gene;Acc:416786]	protein_coding	9.22114	8.75799	9.3627	9.26292	9.22682	9.19544	8.85153	9.22869
ENSGALG00000002095	3967.04	-0.225504	0.0983623	0.0173505	0.0473372	CHMP4B	20:2120742-2142317	charged multivesicular body protein 4B [Source:NCBI gene;Acc:419150]	protein_coding	11.6547	11.6001	11.5387	11.732	11.8228	11.8848	11.8103	11.8174
ENSGALG00000002097	53.3759	-0.779712	0.28924	0.000755177	0.00338879	ENSGALG00000002097	10:1847504-1849186	epididymal protein-like [Source:NCBI gene;Acc:415324]	protein_coding	5.11421	4.70954	5.3583	5.04052	5.7077	5.5588	5.56224	5.57914
ENSGALG00000002098	1.98131	-0.0896943	0.534075	0.667449	0.769794	GRIK3	23:4000662-4069929	glutamate ionotropic receptor kainate type subunit 3 [Source:NCBI gene;Acc:419619]	protein_coding	0.819377	0.917142	0.933696	0.954145	0.973986	0.830472	1.13663	0.83037
ENSGALG00000002099	594.755	-0.183253	0.147772	0.178558	0.299704	ENSGALG00000002099	12:1786656-1827828	6-phosphofructo-2-kinase/fructose-2,6-biphosphatase 4-like [Source:NCBI gene;Acc:100859653]	protein_coding	8.89162	8.63365	9.38485	9.19193	9.09914	9.28648	9.16775	9.2591
ENSGALG00000002102	2.13159	0.0423389	0.521008	0.840767	0.896013	ENSGALG00000002102	10:1841767-1843695	uncharacterized LOC112533211 [Source:NCBI gene;Acc:112533211]	lncRNA	1.06792	0.950185	1.00569	1.06036	1.00255	1.00159	1.05722	0.952154
ENSGALG00000002103	135.613	-0.0551155	0.245444	0.780946	0.854095	TPPP3	11:1222442-1224448	tubulin polymerization promoting protein family member 3 [Source:NCBI gene;Acc:415669]	protein_coding	7.5154	6.49253	7.51535	7.56544	7.03063	7.73442	7.43986	7.25628
ENSGALG00000002105	1.63937	0.152356	0.564924	0.454007	0.592317	FOXI1	13:4697667-4701051	forkhead box I1 [Source:NCBI gene;Acc:427613]	protein_coding	0.936643	0.834685	0.570985	0.533213	0.663752	0.515821	0.483668	0.786235
ENSGALG00000002106	1517.35	0.132203	0.117626	0.236759	0.369445	CLCC1	8:1724671-1738919	chloride channel CLIC like 1 [Source:NCBI gene;Acc:424343]	protein_coding	10.8853	10.4705	10.6074	10.477	10.5563	10.524	10.4645	10.4855
ENSGALG00000002107	3650.41	-0.957469	0.142895	1.61627e-12	7.6155e-11	RANBP1	15:1601083-1613660	RAN binding protein 1 [Source:NCBI gene;Acc:416787]	protein_coding	11.2185	11.1567	11.1379	11.5674	12.124	11.9346	12.1388	12.0594
ENSGALG00000002108	20525	-0.0586015	0.294511	0.788292	0.859188	ENSGALG00000002108	18:4557242-4573010	envoplakin [Source:NCBI gene;Acc:427805]	protein_coding	12.936	12.6677	14.0652	13.1818	13.6576	13.9727	12.5543	13.7004
ENSGALG00000002110	359.209	0.170366	0.137159	0.182754	0.304998	TSTD2	Z:70975841-70990235	thiosulfate sulfurtransferase like domain containing 2 [Source:NCBI gene;Acc:427380]	protein_coding	8.54283	8.38642	8.70758	8.19794	8.18081	8.6223	8.09802	8.37578
ENSGALG00000002111	16.6427	-0.429386	0.461182	0.108488	0.204963	ENSGALG00000002111	14:13715895-13723537	NA	protein_coding	3.66176	4.25414	3.35728	3.69208	4.34634	4.1357	3.96247	4.33015
ENSGALG00000002112	43.2771	0.502461	0.392592	0.0541424	0.118259	CSF3R	23:4160678-4166175	colony stimulating factor 3 receptor [Source:NCBI gene;Acc:419620]	protein_coding	5.36659	5.49767	6.24909	5.5419	5.13299	5.52426	5.03937	5.18759
ENSGALG00000002113	24.9266	0.504558	0.397474	0.0544217	0.118695	LCP2	13:4598169-4629140	lymphocyte cytosolic protein 2 [Source:NCBI gene;Acc:395438]	protein_coding	4.28412	4.35867	5.13878	4.62404	4.125	4.62238	4.26591	4.19872
ENSGALG00000002116	22.8659	0.0757292	0.294829	0.728837	0.815434	TEN1	18:4582296-4586252	TEN1 CST complex subunit [Source:NCBI gene;Acc:100529060]	protein_coding	4.71008	4.54554	4.73252	4.91995	4.95445	4.71597	4.37353	4.42195
ENSGALG00000002117	2500.3	0.0947633	0.070442	0.170643	0.290011	PARG	6:3507801-3566313	poly(ADP-ribose) glycohydrolase [Source:NCBI gene;Acc:423617]	protein_coding	11.4952	11.3783	11.4288	11.2069	11.2659	11.2566	11.2483	11.4284
ENSGALG00000002118	462.254	-0.766238	0.365002	0.00393449	0.013865	KCNMB1	13:4533095-4541847	potassium calcium-activated channel subfamily M regulatory beta subunit 1 [Source:NCBI gene;Acc:395301]	protein_coding	7.5994	6.9635	7.28086	7.96743	8.35163	8.1304	7.71929	8.06256
ENSGALG00000002119	1950.06	0.193792	0.107176	0.0589711	0.12668	VPS35L	14:15104268-15162089	chromosome 14 C16orf62 homolog [Source:NCBI gene;Acc:426995]	protein_coding	11.2536	11.3396	11.0819	11.0103	11.032	11.0478	10.9563	10.968
ENSGALG00000002121	1396.94	-0.4245	0.297234	0.0592342	0.127129	PLEKHN1	21:2857631-2868762	pleckstrin homology domain containing N1 [Source:NCBI gene;Acc:771179]	protein_coding	8.59139	9.34081	9.21357	8.94325	9.77687	9.74731	8.9243	9.85735
ENSGALG00000002123	109.559	0.282167	0.201839	0.104755	0.199544	OSCP1	23:4171808-4182985	organic solute carrier partner 1 [Source:NCBI gene;Acc:428220]	protein_coding	6.82922	7.33972	6.7095	6.96044	6.84022	7.00851	6.59024	6.57217
ENSGALG00000002124	460.57	0.605051	0.133823	1.20376e-06	1.22966e-05	ZDHHC8	15:1614684-1697331	zinc finger DHHC-type containing 8 [Source:NCBI gene;Acc:416788]	protein_coding	9.08368	9.31709	9.56996	8.91081	8.70569	8.85787	8.59241	8.82191
ENSGALG00000002125	79.1815	0.517058	0.264729	0.0144079	0.0408306	TMOD1	Z:70995461-71015584	tropomodulin 1 [Source:NCBI gene;Acc:395883]	protein_coding	6.70317	6.90071	6.77428	6.40114	5.79187	6.38716	6.41006	6.38212
ENSGALG00000002127	39.3507	0.457922	0.311425	0.0482218	0.107974	LSM10	23:4182923-4183988	LSM10, U7 small nuclear RNA associated [Source:NCBI gene;Acc:419621]	protein_coding	5.12826	5.81195	5.23042	5.36107	5.24027	4.70455	5.26506	5.04962
ENSGALG00000002129	2435.29	-0.485562	0.197958	0.00464976	0.0159302	WDR47	8:1739634-1761181	WD repeat domain 47 [Source:NCBI gene;Acc:424344]	protein_coding	10.4988	9.9848	10.7136	10.6212	11.0805	11.09	10.7765	11.0393
ENSGALG00000002131	401.898	-0.262654	0.113854	0.0152838	0.042831	NPRL2	12:1863048-1867162	NPR2-like, GATOR1 complex subunit [Source:NCBI gene;Acc:425132]	protein_coding	8.49322	8.38101	8.70678	8.73002	8.85343	8.87143	8.8393	8.7118
ENSGALG00000002132	8.73112	0.498182	0.435449	0.0651801	0.137302	KCNIP1	13:4271443-4451078	potassium voltage-gated channel interacting protein 1 [Source:NCBI gene;Acc:416173]	protein_coding	3.3311	3.4302	2.98432	3.05012	2.88418	3.21542	2.96764	2.96429
ENSGALG00000002137	1017.2	-0.284773	0.0959071	0.00207881	0.00809264	PGAM5	15:1710641-1716042	PGAM family member 5, mitochondrial serine/threonine protein phosphatase [Source:NCBI gene;Acc:416789]	protein_coding	10.0696	9.80236	9.9334	9.98739	10.2198	10.1062	10.2025	10.1829
ENSGALG00000002138	491.572	0.345557	0.111814	0.00115692	0.0048766	HYAL2	12:1840425-1843438	hyaluronoglucosaminidase 2 [Source:NCBI gene;Acc:415908]	protein_coding	9.06339	8.87373	9.30774	9.05689	8.84007	8.82011	8.64785	8.86375
ENSGALG00000002139	16201.1	-0.498099	0.0878554	4.56973e-09	9.13778e-08	CSDE1	26:3912642-3929915	cold shock domain containing E1 [Source:NCBI gene;Acc:419886]	protein_coding	13.627	13.671	13.5889	13.921	14.0769	14.1032	14.161	14.1182
ENSGALG00000002141	4378.76	0.184627	0.102634	0.0612336	0.130328	UGGT1	9:1672334-1716213	UDP-glucose glycoprotein glucosyltransferase 1 [Source:NCBI gene;Acc:424757]	protein_coding	12.5758	12.2711	12.4274	12.0724	12.1804	12.2203	12.1486	12.1926
ENSGALG00000002142	637.254	0.438936	0.234253	0.0234436	0.0606927	DGKQ	Z:71070879-71152160	diacylglycerol kinase theta [Source:NCBI gene;Acc:427381]	protein_coding	8.63071	9.05595	9.46817	8.28085	8.21891	8.98185	8.30842	8.45248
ENSGALG00000002143	1696.58	-0.32133	0.142727	0.0148327	0.0417889	ANKLE2	15:1720652-1738292	ankyrin repeat and LEM domain containing 2 [Source:NCBI gene;Acc:416790]	protein_coding	10.2536	9.91436	10.5846	10.7072	10.7118	10.7146	10.6222	10.8009
ENSGALG00000002144	6339.23	-0.323277	0.0798648	3.27402e-05	0.000220559	THRAP3	23:4205132-4226583	thyroid hormone receptor associated protein 3 [Source:NCBI gene;Acc:419623]	protein_coding	12.5721	12.1768	12.3876	12.5147	12.6733	12.5632	12.8154	12.6569
ENSGALG00000002145	4704.86	-0.233138	0.0899005	0.00746584	0.0237658	CAMSAP2	8:1766235-1826011	calmodulin regulated spectrin associated protein family member 2 [Source:NCBI gene;Acc:424345]	protein_coding	12.0402	12.1492	12.0739	11.9283	12.095	12.302	12.4111	12.2165
ENSGALG00000002147	1930.9	-0.329445	0.124803	0.00500043	0.0169161	SIKE1	26:3930482-3935108	suppressor of IKBKE 1 [Source:NCBI gene;Acc:419887]	protein_coding	10.4799	10.6566	10.8479	10.9794	11.0623	10.9032	11.1246	11.0075
ENSGALG00000002150	93.7924	1.38569	0.261941	2.95312e-09	6.21596e-08	CPEB1	10:1793936-1820488	cytoplasmic polyadenylation element binding protein 1 [Source:NCBI gene;Acc:415326]	protein_coding	7.36572	8.13419	7.47738	6.88669	6.27495	6.57653	6.53361	6.47466
ENSGALG00000002151	245.724	-0.0456607	0.155658	0.748616	0.829788	PEX12	19:4604718-4607629	peroxisomal biogenesis factor 12 [Source:NCBI gene;Acc:417526]	protein_coding	8.28367	7.55259	8.04942	8.00568	8.19758	8.00572	7.85083	8.06365
ENSGALG00000002152	80.4953	-0.129023	0.24122	0.510875	0.644271	GABRP	13:4235928-4257273	gamma-aminobutyric acid type A receptor pi subunit [Source:NCBI gene;Acc:416174]	protein_coding	6.31881	5.22977	6.08449	6.06263	6.17504	6.23769	5.88441	6.12205
ENSGALG00000002155	1034.18	0.086041	0.113173	0.425477	0.56591	HS6ST1	9:1733842-1899914	heparan sulfate 6-O-sulfotransferase 1 [Source:NCBI gene;Acc:395141]	protein_coding	9.95337	9.88812	9.85554	9.96078	9.62884	9.87698	10.0844	9.68129
ENSGALG00000002157	7805.15	0.119128	0.108519	0.251505	0.386715	RPS17	10:1790978-1793271	ribosomal protein S17 [Source:NCBI gene;Acc:374053]	protein_coding	13.0716	13.3092	12.9039	13.2681	13.1301	12.9807	12.9151	13.0284
ENSGALG00000002158	5415.24	-0.114429	0.117416	0.305119	0.447379	GOLGA3	15:1739403-1761553	golgin A3 [Source:NCBI gene;Acc:416791]	protein_coding	12.2953	11.8221	12.0439	12.0789	12.0765	12.1186	12.3194	12.1358
ENSGALG00000002159	1291.74	0.0651603	0.136974	0.610357	0.726588	ACOX1	18:4586308-4604300	acyl-CoA oxidase 1 [Source:NCBI gene;Acc:417366]	protein_coding	10.3768	9.98193	10.5005	10.2895	10.3004	10.266	10.205	10.3243
ENSGALG00000002160	7664.22	-0.274446	0.191883	0.101417	0.194586	B2M	10:1784065-1786985	beta-2-microglobulin [Source:NCBI gene;Acc:414830]	protein_coding	11.8722	11.3059	11.7655	12.1255	11.9969	11.9661	12.3276	11.9741
ENSGALG00000002162	1523.85	0.0603961	0.11734	0.588252	0.709755	ACO1	Z:71167702-71204524	aconitase 1, soluble [Source:NCBI gene;Acc:373916]	protein_coding	10.2895	10.1678	10.6141	10.406	10.4483	10.5407	10.0864	10.3701
ENSGALG00000002164	411.434	0.108979	0.125055	0.355895	0.499325	DDX59	8:1826039-1850680	DEAD-box helicase 59 [Source:NCBI gene;Acc:424346]	protein_coding	8.66219	9.06867	8.83931	8.57771	8.63199	8.58587	8.9261	8.6255
ENSGALG00000002165	166.471	0.145341	0.264273	0.482843	0.618771	UNC13B	Z:8647537-8854699	unc-13 homolog B [Source:NCBI gene;Acc:100858799]	protein_coding	6.95402	6.85315	7.43333	6.39419	6.58278	7.05148	6.75236	6.87219
ENSGALG00000002167	131.685	-0.120632	0.251794	0.549104	0.677628	PATL2	10:1778245-1784620	PAT1 homolog 2 [Source:NCBI gene;Acc:415327]	protein_coding	6.04361	5.54982	5.53153	6.09247	5.57024	5.63578	6.42795	5.77754
ENSGALG00000002169	6882.26	-0.153996	0.139246	0.234653	0.367376	PLEKHB2	9:2399821-2413850	pleckstrin homology domain containing B2 [Source:NCBI gene;Acc:424758]	protein_coding	12.5804	12.2848	12.5419	12.4372	12.5879	12.6838	12.6232	12.6387
ENSGALG00000002170	0.706226	0.131049	0.620636	0.39394	NA	ENSGALG00000002170	26:3944966-3951972	bile acid receptor-like [Source:NCBI gene;Acc:419888]	protein_coding	-0.566815	-0.436855	-0.599933	-0.521	-0.551416	-0.600381	-0.567353	-0.600417
ENSGALG00000002172	2848.69	-0.24981	0.123514	0.0320059	0.0778867	FAM168B	9:2430180-2448079	family with sequence similarity 168 member B [Source:NCBI gene;Acc:424759]	protein_coding	11.4843	10.9274	11.4386	11.3801	11.4615	11.4703	11.716	11.4718
ENSGALG00000002175	211.679	-0.560065	0.289471	0.0126708	0.0368158	KIF14	8:1849527-1897406	kinesin family member 14 [Source:NCBI gene;Acc:424347]	protein_coding	7.5655	7.79085	7.17714	7.57679	8.03677	7.82489	8.54806	7.88918
ENSGALG00000002179	959.684	0.93687	0.0813587	9.65897e-32	1.31982e-28	FBF1	18:4606588-4619745	Fas binding factor 1 [Source:NCBI gene;Acc:770159]	protein_coding	10.3683	10.4712	10.4754	10.2118	9.73829	9.65348	9.52377	9.63547
ENSGALG00000002180	1819.88	-0.0704163	0.103399	0.478759	0.614932	CHFR	15:1803483-1824720	checkpoint with forkhead and ring finger domains [Source:NCBI gene;Acc:416792]	protein_coding	10.7365	10.3889	10.9728	10.7444	10.7256	10.9332	10.7577	10.8017
ENSGALG00000002182	6.96818	0.158852	0.415641	0.510023	0.643594	NR5A2	8:1987324-2069077	nuclear receptor subfamily 5 group A member 2 [Source:NCBI gene;Acc:395961]	protein_coding	2.6456	2.73097	2.52909	2.68337	2.47309	2.42429	2.63387	2.76946
ENSGALG00000002183	45.4558	0.35229	0.342346	0.141338	0.251631	PRR16	Z:71400261-71505016	proline rich 16 [Source:NCBI gene;Acc:769337]	protein_coding	5.04506	4.87568	5.47873	4.86926	4.88929	4.92063	4.9228	4.43686
ENSGALG00000002186	95.1683	0.560511	0.427623	0.04025	0.0932833	UNC45B	19:4611887-4620704	unc-45 myosin chaperone B [Source:NCBI gene;Acc:417527]	protein_coding	6.94596	7.14238	7.63223	6.70281	6.14473	6.71023	6.55018	6.39677
ENSGALG00000002187	1913.9	0.0124947	0.115739	0.909732	0.942019	HSD17B4	Z:71751384-71806908	hydroxysteroid 17-beta dehydrogenase 4 [Source:NCBI gene;Acc:395785]	protein_coding	10.4402	10.4848	10.9174	10.5548	10.5697	10.9378	10.3746	10.6164
ENSGALG00000002189	2809.14	0.352386	0.0829256	1.23728e-05	9.44053e-05	SNX1	10:1765883-1776678	sorting nexin 1 [Source:NCBI gene;Acc:427480]	protein_coding	11.6943	11.7623	11.5769	11.5173	11.4393	11.3747	11.3337	11.2971
ENSGALG00000002191	0.47273	2.09562	5.43982	0.00016011	NA	TLX3	13:4053522-4055527	T cell leukemia homeobox 3 [Source:NCBI gene;Acc:107054494]	protein_coding	-1.16244	-0.867205	-1.16769	-1.16382	-1.16888	-1.16926	-1.16441	-1.16939
ENSGALG00000002192	312.737	0.0589275	0.277498	0.781156	0.854135	PTPRC	8:2418766-2492350	protein tyrosine phosphatase, receptor type C [Source:NCBI gene;Acc:386580]	protein_coding	8.2934	8.90339	7.94336	7.61832	7.61825	7.7761	9.05113	7.94254
ENSGALG00000002193	1032.08	-0.575438	0.28214	0.00936186	0.0286767	ARHGEF4	9:2459432-2493573	Rho guanine nucleotide exchange factor 4 [Source:HGNC Symbol;Acc:HGNC:684]	protein_coding	9.15331	8.7148	9.80265	8.70737	9.88043	9.63837	9.69605	9.99385
ENSGALG00000002194	698.577	-0.189807	0.0954347	0.039532	0.0919051	MRPL38	18:4620156-4625016	mitochondrial ribosomal protein L38 [Source:NCBI gene;Acc:770172]	protein_coding	9.58467	9.61949	9.42325	9.49199	9.67889	9.64604	9.82355	9.58799
ENSGALG00000002197	19722.3	-0.170709	0.122403	0.140197	0.249979	NPM1	13:4020555-4032068	nucleophosmin [Source:NCBI gene;Acc:396203]	protein_coding	14.2276	14.4933	14.0751	14.5438	14.5904	14.5511	14.2087	14.5764
ENSGALG00000002198	2462.44	0.262342	0.147381	0.0532105	0.116633	FHOD1	11:1344641-1359497	formin homology 2 domain containing 1 [Source:NCBI gene;Acc:415672]	protein_coding	11.184	11.3307	11.1321	11.0981	11.025	11.0808	10.8741	10.9688
ENSGALG00000002199	119.352	0.88044	0.193135	4.23228e-07	4.89744e-06	KLHL17	21:2873105-2880012	kelch like family member 17 [Source:NCBI gene;Acc:419432]	protein_coding	7.00006	7.34427	6.92497	7.35968	6.73639	6.51425	6.45778	6.34036
ENSGALG00000002201	12731.7	-0.320461	0.300295	0.152682	0.266758	PPL	14:13658840-13679023	periplakin [Source:NCBI gene;Acc:408044]	protein_coding	12.3692	12.5903	13.0535	12.5588	13.323	13.5791	12.3733	13.297
ENSGALG00000002203	192.646	0.466542	0.355125	0.0600692	0.12845	FGF18	13:3919090-4012490	fibroblast growth factor 18 [Source:NCBI gene;Acc:395453]	protein_coding	7.30571	7.32642	6.73706	7.34602	7.13156	7.15839	5.78049	6.76385
ENSGALG00000002204	343.878	-0.367026	0.222079	0.0488124	0.109043	SLC7A4	15:10363855-10366678	solute carrier family 7 member 4 [Source:HGNC Symbol;Acc:HGNC:11062]	protein_coding	7.35032	6.84199	7.69317	7.52223	7.86072	7.69046	7.56708	7.945
ENSGALG00000002205	1158.14	1.03808	0.228858	3.33783e-07	3.9891e-06	FBRSL1	15:1850942-1898896	fibrosin-like 1 [Source:NCBI gene;Acc:416793]	protein_coding	10.8065	11.4553	10.4169	9.85622	9.73459	9.92859	9.79091	9.80767
ENSGALG00000002207	130.328	-1.25048	0.368837	1.89497e-05	0.00013628	ATP6V1G3	8:2500571-2512425	ATPase H+ transporting V1 subunit G3 [Source:NCBI gene;Acc:424349]	protein_coding	6.4269	6.30118	5.74227	6.78188	7.50944	6.83553	7.5803	7.18833
ENSGALG00000002210	12638.3	0.106999	0.100255	0.268004	0.406029	PPIB	10:1762469-1763840	peptidylprolyl isomerase B (cyclophilin B) [Source:NCBI gene;Acc:396447]	protein_coding	13.7223	13.9065	13.726	13.8946	13.7511	13.7442	13.6305	13.7006
ENSGALG00000002216	3034.86	-0.230059	0.0677157	0.000543836	0.00254925	NEK7	8:2565913-2621188	NIMA related kinase 7 [Source:NCBI gene;Acc:424350]	protein_coding	11.3441	11.1723	11.3173	11.4629	11.5504	11.5487	11.4143	11.5791
ENSGALG00000002219	1420.96	0.0481509	0.185965	0.769107	0.844791	WBP2	18:4640659-4647839	WW domain binding protein 2 [Source:NCBI gene;Acc:417368]	protein_coding	10.1105	10.2686	10.1813	9.95365	10.1553	10.24	9.90672	10.2276
ENSGALG00000002222	2302.62	-0.414067	0.116461	0.000170911	0.000944217	NOC2L	21:2886877-2919910	NOC2 like nucleolar associated transcriptional repressor [Source:NCBI gene;Acc:419433]	protein_coding	10.7344	10.6745	10.6233	11.2488	11.2746	11.1325	11.0704	11.2165
ENSGALG00000002223	4.94328	0.127044	0.493963	0.577749	0.701425	LHX9	8:2669865-2680557	LIM homeobox 9 [Source:NCBI gene;Acc:396397]	protein_coding	1.88469	2.46985	2.26312	2.03534	2.09628	2.25198	2.19562	2.25109
ENSGALG00000002225	831.367	1.03206	0.152229	8.52399e-13	4.23539e-11	RFFL	19:4627665-4651317	ring finger and FYVE like domain containing E3 ubiquitin protein ligase [Source:NCBI gene;Acc:417529]	protein_coding	10.3091	10.2662	9.90205	9.84949	9.18236	9.29471	9.17572	9.31269
ENSGALG00000002227	1708.26	-0.46316	0.130965	0.000149362	0.000839014	DMXL1	Z:71872238-71944766	Dmx like 1 [Source:NCBI gene;Acc:427385]	protein_coding	10.2068	9.99714	10.626	10.207	10.566	10.7743	10.8081	10.5735
ENSGALG00000002229	2646.43	-0.250914	0.0785692	0.00107066	0.0045599	FBXW11	13:3572457-3637749	F-box and WD repeat domain containing 11 [Source:NCBI gene;Acc:416181]	protein_coding	11.4074	11.3067	11.2271	11.2235	11.4761	11.3347	11.622	11.5432
ENSGALG00000002232	2095.61	0.330406	0.0973534	0.000422376	0.00205145	RERE	21:3041502-3157181	arginine-glutamic acid dipeptide repeats [Source:NCBI gene;Acc:419435]	protein_coding	11.2697	11.3374	11.1027	10.9797	10.9326	11.0263	10.7859	10.9204
ENSGALG00000002234	267.724	1.70435	0.313481	5.78479e-10	1.47977e-08	UNC13D	18:4655895-4661873	unc-13 homolog D [Source:NCBI gene;Acc:417369]	protein_coding	8.27101	9.91439	9.07751	8.13137	7.41768	7.73627	7.50025	7.5414
ENSGALG00000002237	1687.41	0.291448	0.0839592	0.000357291	0.00177566	ATP6V0D1	11:1372530-1396927	ATPase H+ transporting V0 subunit d1 [Source:NCBI gene;Acc:415674]	protein_coding	10.6553	10.9531	10.6454	10.6856	10.465	10.4885	10.5156	10.499
ENSGALG00000002239	829.36	-0.800378	0.118761	1.56608e-12	7.44319e-11	REXO5	14:15224075-15238698	RNA exonuclease 5 [Source:NCBI gene;Acc:427001]	protein_coding	9.41081	9.0895	9.16197	9.46835	9.84066	9.70799	10.2492	9.81061
ENSGALG00000002240	247.309	-0.0763939	0.205156	0.66467	0.767939	C3orf18	12:2164236-2173206	chromosome 12 C3orf18 homolog [Source:NCBI gene;Acc:415914]	protein_coding	7.55129	7.00257	7.66618	7.99611	7.74927	7.70695	7.70829	7.62077
ENSGALG00000002242	321.715	0.0415227	0.23526	0.829754	0.888608	GALNT9	15:2645754-2764117	polypeptide N-acetylgalactosaminyltransferase 9 [Source:NCBI gene;Acc:416796]	protein_coding	7.65806	7.7188	7.71693	7.57066	7.5122	8.15541	7.27411	7.67837
ENSGALG00000002244	3.75228	0.157241	0.433771	0.513399	0.646509	AGRP	11:1397797-1400275	agouti related neuropeptide [Source:NCBI gene;Acc:427535]	protein_coding	1.79752	1.90489	1.852	1.98994	1.84451	1.88514	1.83098	1.84139
ENSGALG00000002246	267.39	0.458798	0.163049	0.00181163	0.00718735	DENND1B	8:2721709-2868051	DENN domain containing 1B [Source:NCBI gene;Acc:424351]	protein_coding	8.34056	8.37115	8.18924	7.88161	7.46511	7.88671	7.97402	7.87112
ENSGALG00000002247	569.859	-0.411096	0.117826	0.000221915	0.00118333	SETD6	11:1407170-1411255	SET domain containing 6 [Source:NCBI gene;Acc:101750922]	protein_coding	9.01951	9.13348	8.67094	9.03192	9.36041	9.03836	9.49219	9.27798
ENSGALG00000002249	2213.14	-0.110489	0.105863	0.276654	0.41625	AGO1	23:4331597-4354226	argonaute 1, RISC catalytic component [Source:NCBI gene;Acc:428222]	protein_coding	11.1314	10.7162	11.2161	10.9292	11.1279	11.2117	10.8916	11.2112
ENSGALG00000002250	108.002	-0.0416269	0.226451	0.825196	0.885636	DTWD2	Z:71964912-72039733	DTW domain containing 2 [Source:NCBI gene;Acc:427386]	protein_coding	6.7299	6.92407	6.71791	6.46791	6.7441	6.77001	6.3174	7.06633
ENSGALG00000002253	199.345	-0.161158	0.132184	0.193202	0.317493	HEMK1	12:2173269-2204208	HemK methyltransferase family member 1 [Source:NCBI gene;Acc:415915]	protein_coding	7.38297	7.29155	7.3977	7.77422	7.6092	7.42096	7.47211	7.74429
ENSGALG00000002260	453.495	0.503288	0.238244	0.0104594	0.0314857	CISH	12:2264031-2268470	cytokine inducible SH2 containing protein [Source:NCBI gene;Acc:395335]	protein_coding	8.76531	9.62026	8.82436	8.48053	8.49678	8.92475	8.1899	8.31161
ENSGALG00000002262	4151.13	-0.3966	0.0653158	6.29164e-10	1.59697e-08	ETF1	13:3538939-3563502	eukaryotic translation termination factor 1 [Source:NCBI gene;Acc:416182]	protein_coding	11.826	11.8027	11.5931	11.9268	12.091	12.0188	12.1334	12.1652
ENSGALG00000002263	10.2156	0.331659	0.420967	0.192705	0.316921	KLHL6	9:2728404-2746826	kelch like family member 6 [Source:NCBI gene;Acc:424762]	protein_coding	3.25023	3.72369	3.47849	3.44458	3.16676	3.20292	3.2853	3.47673
ENSGALG00000002266	2.56458	0.62178	0.72813	0.0282057	0.0705444	OGDHL	6:3585026-3633966	oxoglutarate dehydrogenase like [Source:NCBI gene;Acc:423618]	protein_coding	1.54577	1.63608	1.36384	1.23247	1.21493	1.21387	1.22916	1.1625
ENSGALG00000002267	806.649	0.0842464	0.137062	0.510188	0.643751	DCUN1D3	14:15245851-15263173	defective in cullin neddylation 1 domain containing 3 [Source:NCBI gene;Acc:427002]	protein_coding	10.0459	9.75668	9.70691	9.26724	9.57746	9.4831	9.82055	9.64738
ENSGALG00000002272	1151.41	-0.103578	0.139309	0.424556	0.565042	NOC4L	15:2860822-2871281	nucleolar complex associated 4 homolog [Source:NCBI gene;Acc:416798]	protein_coding	10.3701	9.84728	10.0846	10.5616	10.3426	10.2679	10.1983	10.382
ENSGALG00000002273	522.667	-0.123165	0.116397	0.265884	0.403529	LYRM1	14:15263057-15273745	LYR motif containing 1 [Source:NCBI gene;Acc:427003]	protein_coding	9.1119	8.82853	8.88596	9.16876	8.94238	9.02207	9.24471	9.16465
ENSGALG00000002276	213.365	0.0761045	0.144339	0.569294	0.694805	EME2	14:13620156-13627615	essential meiotic structure-specific endonuclease subunit 2 [Source:NCBI gene;Acc:416400]	protein_coding	7.75794	7.77734	7.86302	7.82084	7.69235	7.52066	8.00263	7.65615
ENSGALG00000002277	1460.14	0.829565	0.151078	3.70594e-09	7.62438e-08	KLHL24	9:2716647-2771699	kelch like family member 24 [Source:NCBI gene;Acc:424763]	protein_coding	11.2652	11.2054	11.3803	10.7347	10.5608	10.6938	10.15	10.5782
ENSGALG00000002278	434.212	0.375526	0.145572	0.00505638	0.0170768	UNK	18:4667774-4704044	unkempt family zinc finger [Source:NCBI gene;Acc:417371]	protein_coding	9.04755	9.36549	8.71459	8.88669	8.67943	8.52696	8.76075	8.7568
ENSGALG00000002282	288.455	-0.177172	0.22646	0.347358	0.490918	TMEM200A	3:57842516-57843985	transmembrane protein 200A [Source:NCBI gene;Acc:427076]	protein_coding	7.7001	7.64644	8.1565	7.15115	7.82301	8.33194	7.69756	7.55121
ENSGALG00000002283	655.586	0.0923271	0.18119	0.565792	0.691922	MAPKAPK3	12:2273248-2315377	mitogen-activated protein kinase-activated protein kinase 3 [Source:NCBI gene;Acc:415917]	protein_coding	9.2277	9.04163	9.08313	8.95837	8.96166	9.14748	9.09097	8.86436
ENSGALG00000002284	1824.69	-0.0227974	0.0849247	0.782838	0.855328	TRAPPC3	23:4245909-4251135	trafficking protein particle complex 3 [Source:NCBI gene;Acc:419625]	protein_coding	10.7119	10.6965	10.7796	10.6994	10.7249	10.7882	10.782	10.7357
ENSGALG00000002285	644.213	0.514721	0.140058	6.9904e-05	0.00043172	SPSB3	14:13610665-13618018	splA/ryanodine receptor domain and SOCS box containing 3 [Source:NCBI gene;Acc:416401]	protein_coding	9.69336	10.1374	9.67599	9.33624	9.25737	9.23718	9.31662	9.41428
ENSGALG00000002286	14713	-0.922058	0.172569	7.0975e-09	1.36593e-07	H3F3B	18:4707277-4709117	H3 histone, family 3B [Source:NCBI gene;Acc:396233]	protein_coding	13.2187	12.4478	13.0411	13.7594	14.0357	13.7524	14.0243	13.9685
ENSGALG00000002287	34.7711	-0.265527	0.371906	0.274609	0.413781	ENSGALG00000002287	8:2876608-2906095	crumbs cell polarity complex component 1 [Source:HGNC Symbol;Acc:HGNC:2343]	protein_coding	4.99277	5.845	5.22653	4.66742	5.19025	6.00699	5.74971	5.39798
ENSGALG00000002288	1088.63	-0.950787	0.17554	4.51096e-09	9.0534e-08	LIG3	19:4651809-4667060	DNA ligase 3 [Source:NCBI gene;Acc:417530]	protein_coding	9.35	8.92836	9.61585	10.0473	10.3185	10.3359	10.3213	10.3334
ENSGALG00000002289	1.68669	0.191434	0.611392	0.299336	0.441029	CHAT	6:3650070-3681305	choline O-acetyltransferase [Source:NCBI gene;Acc:395314]	protein_coding	0.725574	0.789222	0.74245	0.626828	0.734197	0.546632	0.626445	0.596226
ENSGALG00000002294	425.672	0.313348	0.283841	0.149193	0.26203	SEMA6A	Z:72764590-72877720	semaphorin 6A [Source:NCBI gene;Acc:427387]	protein_coding	8.23637	8.99573	8.6609	8.58534	8.25418	8.77215	7.46788	8.39586
ENSGALG00000002298	4147.1	-0.0701851	0.13381	0.575407	0.699559	COL8A2	23:4279194-4285138	collagen type VIII alpha 2 chain [Source:NCBI gene;Acc:428221]	protein_coding	11.974	11.2297	11.5865	11.974	11.7673	11.8848	11.619	11.7327
ENSGALG00000002301	9164.59	-0.665564	0.0998977	3.9816e-12	1.72715e-10	CNOT1	11:1413189-1466512	CCR4-NOT transcription complex subunit 1 [Source:NCBI gene;Acc:100858397]	protein_coding	12.7992	12.8804	12.7828	12.8365	13.295	13.3129	13.6487	13.314
ENSGALG00000002303	0.67912	0.0692569	0.635404	0.537496	NA	LRIT1	6:3740718-3751326	leucine rich repeat, Ig-like and transmembrane domains 1 [Source:NCBI gene;Acc:428935]	protein_coding	-0.68423	-0.596467	-0.531008	-0.684604	-0.725811	-0.725915	-0.684759	-0.676336
ENSGALG00000002304	1101.48	0.111887	0.0871454	0.186658	0.309717	ADPRHL2	23:4288423-4294399	ADP-ribosylhydrolase like 2 [Source:NCBI gene;Acc:419626]	protein_coding	10.1971	10.2528	10.1115	10.1882	10.0666	9.9697	10.1956	10.1067
ENSGALG00000002305	1464.97	-0.132456	0.163962	0.372551	0.514267	ZBTB41	8:2975514-2990446	zinc finger and BTB domain containing 41 [Source:NCBI gene;Acc:424353]	protein_coding	10.9892	10.3854	10.4993	10.0765	10.5683	10.4278	10.9838	10.5253
ENSGALG00000002307	0.441072	0.0476702	0.651099	0.552446	NA	LRIT2	6:3758271-3762459	leucine rich repeat, Ig-like and transmembrane domains 2 [Source:HGNC Symbol;Acc:HGNC:23443]	protein_coding	-1.14875	-0.979106	-1.2043	-1.19191	-1.20542	-1.20578	-1.19247	-1.2059
ENSGALG00000002308	328.982	0.174236	0.16791	0.249541	0.38444	COMMD10	Z:72935523-73029710	COMM domain containing 10 [Source:NCBI gene;Acc:427388]	protein_coding	8.1021	8.53318	8.41306	8.3229	8.43043	8.16485	7.80527	8.30707
ENSGALG00000002311	221.945	0.71626	0.201677	5.01934e-05	0.00032326	GALK1	18:4716747-4719610	galactokinase 1 [Source:NCBI gene;Acc:417373]	protein_coding	8.09731	7.88131	8.24851	8.2216	7.77393	7.80692	6.84034	7.68874
ENSGALG00000002312	14.4119	0.513506	0.437187	0.0587545	0.126447	TMEM132E	19:4900519-4918418	transmembrane protein 132E [Source:NCBI gene;Acc:771389]	protein_coding	4.06568	4.44389	3.95509	4.11932	3.71228	3.48103	3.64184	4.17616
ENSGALG00000002313	445.5	0.415354	0.135229	0.000949121	0.00411495	SLC38A7	11:1468224-1475359	solute carrier family 38 member 7 [Source:NCBI gene;Acc:107052162]	protein_coding	9.36816	9.14375	9.14241	8.94905	8.95645	8.79756	8.45955	8.96673
ENSGALG00000002314	4.47756	0.0990191	0.501437	0.657005	0.762079	CDHR1	6:3766876-3800358	cadherin related family member 1 [Source:NCBI gene;Acc:414847]	protein_coding	1.97237	2.53046	1.81861	1.86516	2.04608	1.91137	2.09234	1.86272
ENSGALG00000002315	1427.25	-0.354302	0.0804017	6.03176e-06	5.06674e-05	ENSGALG00000002315	9:2829201-2840634	presenilin associated rhomboid like [Source:NCBI gene;Acc:424767]	protein_coding	10.2407	10.2074	10.2531	10.4757	10.6195	10.7011	10.4707	10.5513
ENSGALG00000002316	1272.09	-0.427635	0.13814	0.000833019	0.00367771	NUBP2	14:13605907-13610327	nucleotide binding protein 2 [Source:NCBI gene;Acc:416402]	protein_coding	9.83059	10.1915	9.80268	9.89193	10.1677	10.1544	10.6874	10.1751
ENSGALG00000002318	3.55935	0.835016	0.877056	0.00657273	0.021392	LVRN	Z:73044444-73078736	laeverin [Source:NCBI gene;Acc:431649]	protein_coding	2.00445	2.19027	1.7659	1.47391	1.59931	1.59873	1.6649	1.59854
ENSGALG00000002319	27.492	0.0358462	0.273103	0.864671	0.911651	TEKT2	23:4293444-4298380	tektin 2 [Source:NCBI gene;Acc:419627]	protein_coding	4.52644	4.7488	4.93523	4.82349	4.4222	4.86606	4.92873	4.66026
ENSGALG00000002321	3170.18	-0.391831	0.114899	0.000319967	0.0016153	GOT2	11:1474237-1485084	glutamic-oxaloacetic transaminase 2 [Source:NCBI gene;Acc:396533]	protein_coding	11.3758	11.6421	11.3583	11.5171	11.8409	11.7559	11.8729	11.7725
ENSGALG00000002325	14.1986	0.0616034	0.384129	0.794125	0.863651	IGFALS	14:13600259-13604377	insulin like growth factor binding protein acid labile subunit [Source:HGNC Symbol;Acc:HGNC:5468]	protein_coding	3.83656	4.29574	3.51052	3.45984	3.332	3.70609	4.07854	3.70319
ENSGALG00000002326	2125.31	0.15745	0.174216	0.312341	0.455123	ENSGALG00000002326	Z:8885670-8943726	ATPase phospholipid transporting 8B4 (putative) [Source:NCBI gene;Acc:431656]	protein_coding	11.6348	11.0348	11.3789	11.2171	11.1944	11.1833	10.9392	11.0999
ENSGALG00000002329	9.38408	1.08954	0.607568	0.00227119	0.00870518	CCL1	19:4939772-4941235	C-C motif chemokine ligand 1 [Source:NCBI gene;Acc:395552]	protein_coding	2.90473	3.69913	3.31877	3.22538	2.99535	2.99121	2.79413	2.9898
ENSGALG00000002335	40.9499	0.266043	0.267772	0.204334	0.33091	DOCK3	12:2360795-2623950	dedicator of cytokinesis 3 [Source:NCBI gene;Acc:107048988]	protein_coding	5.59217	5.25379	5.29477	4.97969	5.19815	4.91046	5.24365	5.06202
ENSGALG00000002336	1935.38	0.308604	0.114678	0.00459474	0.015778	EP400	15:2872376-2917993	E1A binding protein p400 [Source:NCBI gene;Acc:100857793]	protein_coding	11.2205	11.4858	11.0699	10.9112	10.8008	10.8666	11.0663	10.9146
ENSGALG00000002341	1852.82	-0.215881	0.133909	0.0845133	0.168277	AP3S1	Z:73107483-73136810	adaptor related protein complex 3 sigma 1 subunit [Source:NCBI gene;Acc:427389]	protein_coding	10.2445	10.3824	10.8335	10.7193	10.8427	10.9928	10.5964	10.6459
ENSGALG00000002345	993.385	-0.171835	0.0928334	0.0558744	0.121239	ATG12	Z:73136596-73140245	autophagy related 12 [Source:NCBI gene;Acc:427390]	protein_coding	9.5735	9.72434	9.85603	9.67962	9.73438	9.8942	10.0431	9.74012
ENSGALG00000002346	552.744	-0.803405	0.229154	4.52849e-05	0.000294424	CLSPN	23:4371910-4385436	claspin [Source:NCBI gene;Acc:428223]	protein_coding	8.787	8.45561	8.65076	8.96576	9.2661	9.03068	9.98807	9.21753
ENSGALG00000002347	819.601	0.19647	0.204332	0.263238	0.400809	DIPK2A	9:11068310-11088924	chromosome 9 C3orf58 homolog [Source:NCBI gene;Acc:424771]	protein_coding	9.96924	9.99184	10.1192	9.40826	9.56639	9.95103	9.41992	9.64503
ENSGALG00000002350	102.867	1.33363	0.374331	8.09396e-06	6.53133e-05	ENSGALG00000002350	14:15304269-15344033	dynein axonemal heavy chain 3 [Source:NCBI gene;Acc:427004]	protein_coding	7.22511	8.44319	7.08231	6.43737	6.14411	6.42179	6.42953	6.52055
ENSGALG00000002354	1032.28	-0.442138	0.190362	0.00787214	0.024823	PUS1	15:2918623-2923298	pseudouridylate synthase 1 [Source:NCBI gene;Acc:416799]	protein_coding	9.75434	9.96819	9.73382	10.0084	10.2511	10.083	10.4774	10.2491
ENSGALG00000002356	288.836	0.452549	0.24299	0.0227764	0.0592331	CMTR2	11:1510105-1514127	cap methyltransferase 2 [Source:NCBI gene;Acc:427537]	protein_coding	8.78266	7.51194	8.75532	8.30897	7.93605	8.05011	7.9836	7.92604
ENSGALG00000002358	429.468	-0.166441	0.314669	0.461213	0.598821	CDO1	Z:73146956-73156876	cysteine dioxygenase type 1 [Source:NCBI gene;Acc:427391]	protein_coding	7.8755	8.41157	8.62707	8.88856	8.58772	8.00976	9.21901	8.81977
ENSGALG00000002362	1684.89	0.310621	0.110014	0.0030577	0.0111764	MANF	12:2631004-2634847	mesencephalic astrocyte derived neurotrophic factor [Source:NCBI gene;Acc:107048996]	protein_coding	11.0554	10.8908	11.0526	10.9992	10.7317	10.8971	10.4437	10.7548
ENSGALG00000002363	6818.77	0.07398	0.146856	0.585642	0.707543	HSPA9	13:3514654-3536257	heat shock protein family A (Hsp70) member 9 [Source:NCBI gene;Acc:416183]	protein_coding	12.9334	13.0042	12.7986	13.2361	13.0604	12.9322	12.5228	13.0138
ENSGALG00000002364	3467.69	-0.0891503	0.111382	0.402135	0.543864	SEC16A	17:8149868-8171824	SEC16 homolog A, endoplasmic reticulum export factor [Source:NCBI gene;Acc:417136]	protein_coding	11.7209	11.2179	11.8177	11.7913	11.7458	11.7945	11.6162	11.8283
ENSGALG00000002370	11.017	1.41517	0.849664	0.000823368	0.00363902	SH2D4B	6:4939678-4992201	SH2 domain containing 4B [Source:NCBI gene;Acc:769640]	protein_coding	2.884	3.80189	2.63763	2.51322	2.48177	2.31941	2.45312	2.52125
ENSGALG00000002371	746.101	0.358233	0.250983	0.0764803	0.155358	RUSC2	Z:8966773-9000212	RUN and SH3 domain containing 2 [Source:NCBI gene;Acc:431657]	protein_coding	9.67401	9.93501	9.77853	9.33757	9.59862	9.68564	8.61444	9.48106
ENSGALG00000002374	78.6841	0.246274	0.2098	0.168626	0.287298	SLC9A9	9:10871026-11044696	solute carrier family 9 member A9 [Source:NCBI gene;Acc:424772]	protein_coding	6.06433	6.29189	6.40232	6.57285	5.99423	6.1645	5.95823	6.30331
ENSGALG00000002375	2771.54	1.28779	0.243187	3.91155e-09	7.98726e-08	NOTCH1	17:8107664-8143170	notch 1 [Source:NCBI gene;Acc:395655]	protein_coding	11.7386	13.0546	11.8535	11.5742	11.1262	11.3007	10.4824	11.2231
ENSGALG00000002377	66478.1	0.191572	0.160063	0.188063	0.311261	ENO1	21:3220612-3233063	enolase 1, (alpha) [Source:NCBI gene;Acc:396017]	protein_coding	16.0939	16.3718	16.3888	16.3439	16.215	16.0421	16.0489	16.1546
ENSGALG00000002379	1068.89	-0.869125	0.192713	5.46264e-07	6.15185e-06	MRPS17	19:4998829-5001580	mitochondrial ribosomal protein S17 [Source:NCBI gene;Acc:417538]	protein_coding	9.34236	9.0395	9.14121	10.2093	10.2161	10.0531	10.3438	10.2905
ENSGALG00000002383	0.660438	0.121919	0.632504	0.371505	NA	CD72AG	Z:9066022-9069155	CD72 antigen [Source:NCBI gene;Acc:427415]	protein_coding	-0.707761	-0.688138	-0.540723	-0.661466	-0.687394	-0.687493	-0.708268	-0.687527
ENSGALG00000002386	43.6875	1.88173	0.366778	2.53072e-09	5.41019e-08	TMEM8B	Z:9080563-9084664	transmembrane protein 8B [Source:NCBI gene;Acc:769808]	protein_coding	5.59263	6.6426	6.32877	5.8607	5.13902	5.32932	4.7266	4.87812
ENSGALG00000002388	1744.34	-0.189353	0.102736	0.0551013	0.119923	NIPSNAP2	19:5001205-5016500	nipsnap homolog 2 [Source:NCBI gene;Acc:417539]	protein_coding	10.5374	10.5881	10.4649	10.9822	10.9152	10.8966	10.6869	10.7679
ENSGALG00000002389	17015	-1.0262	0.490616	0.00156661	0.00632078	ENSGALG00000002389	18:4720956-4740037	integrin subunit beta 4 [Source:NCBI gene;Acc:417374]	pseudogene	11.1474	11.8713	11.9917	11.8351	13.3506	13.2818	12.0819	13.386
ENSGALG00000002390	115.155	0.925841	0.527782	0.00443773	0.015319	CA6	21:3234528-3244322	carbonic anhydrase 6 [Source:NCBI gene;Acc:428187]	protein_coding	8.37358	7.17762	7.6941	7.541	7.01895	7.24129	4.64979	6.9625
ENSGALG00000002394	524.581	0.415101	0.178412	0.00867572	0.0268896	RGP1	Z:9116265-9126065	RGP1 homolog, RAB6A GEF complex partner 1 [Source:NCBI gene;Acc:431658]	protein_coding	8.66487	9.54635	9.14825	8.62611	8.75555	8.80765	8.43713	8.70292
ENSGALG00000002395	1.38257	-0.114091	0.598768	0.501755	NA	ENSGALG00000002395	6:5024944-5056345	rap1 GTPase-GDP dissociation stimulator 1-like [Source:NCBI gene;Acc:423623]	protein_coding	0.345269	0.288838	0.343455	0.344512	0.290408	0.290198	0.477182	0.290127
ENSGALG00000002397	454.907	2.10703	0.364199	6.68702e-11	2.14573e-09	PSPH	19:5020304-5035592	phosphoserine phosphatase [Source:NCBI gene;Acc:417540]	protein_coding	8.90472	9.35972	10.2513	9.1674	8.06906	7.62938	7.34042	7.83097
ENSGALG00000002399	661.884	-0.403334	0.109898	0.000114886	0.000666589	ENSGALG00000002399	Z:73221628-73232634	general transcription factor IIH subunit 2 [Source:NCBI gene;Acc:100858972]	protein_coding	8.97722	9.09544	8.95244	9.03592	9.43112	9.2582	9.2976	9.36785
ENSGALG00000002403	855.776	1.53484	0.206659	1.77858e-15	1.63839e-13	ULK1	15:2927966-2996889	unc-51 like autophagy activating kinase 1 [Source:NCBI gene;Acc:416800]	protein_coding	10.6024	11.3565	10.4307	9.97745	9.41437	9.42584	9.18805	9.5472
ENSGALG00000002407	68.9277	0.798373	0.458749	0.00746083	0.023759	HYDIN	11:1545435-1649122	HYDIN, axonemal central pair apparatus protein [Source:NCBI gene;Acc:427538]	protein_coding	6.6159	7.69966	6.69135	6.33347	5.37327	5.65747	6.75249	5.74906
ENSGALG00000002408	768.916	-0.0794826	0.103639	0.42497	0.56542	NCDN	23:4453389-4458518	neurochondrin [Source:NCBI gene;Acc:419633]	protein_coding	9.59515	9.39806	9.50293	9.6274	9.59806	9.43619	9.68313	9.59411
ENSGALG00000002412	2057.33	0.0874403	0.210104	0.625587	0.737861	GBA2	Z:9126064-9135875	glucosylceramidase beta 2 [Source:NCBI gene;Acc:100859407]	protein_coding	10.2998	10.4789	10.7638	10.3518	10.4032	10.6902	10.0634	10.4556
ENSGALG00000002414	1891.13	-0.367378	0.114555	0.00072113	0.00325651	TSPAN14	6:5059767-5100064	tetraspanin 14 [Source:NCBI gene;Acc:423624]	protein_coding	10.3742	10.0063	10.3749	10.6252	10.6499	10.6375	10.5696	10.7724
ENSGALG00000002415	900.367	-0.2542	0.0875045	0.00276368	0.0102711	SAP30BP	18:4747662-4777163	SAP30 binding protein [Source:NCBI gene;Acc:417375]	protein_coding	9.86152	9.76818	9.46752	9.67426	9.8642	9.76986	10.0603	9.89053
ENSGALG00000002417	2032.22	0.253021	0.108184	0.0144066	0.0408306	GMPPA	7:22134066-22137553	GDP-mannose pyrophosphorylase A [Source:NCBI gene;Acc:769292]	protein_coding	11.2377	10.8883	11.3541	11.2119	11.06	11.1021	10.7591	10.9686
ENSGALG00000002419	431.991	-0.144438	0.132765	0.245462	0.379593	KIAA1328	Z:6945983-7102689	KIAA1328 [Source:NCBI gene;Acc:426890]	protein_coding	8.55644	8.84429	8.56425	8.3763	8.6245	8.9543	8.67328	8.63043
ENSGALG00000002421	923.765	-0.536844	0.299151	0.0188595	0.0507033	FAM213A	6:5107187-5115923	family with sequence similarity 213 member A [Source:NCBI gene;Acc:423625]	protein_coding	8.90139	8.73598	9.18982	8.77908	9.59518	9.47904	9.5617	9.46122
ENSGALG00000002424	494.094	0.0147736	0.207767	0.93379	0.957823	RECQL5	18:4777175-4814056	RecQ like helicase 5 [Source:NCBI gene;Acc:373891]	protein_coding	8.29064	7.85407	8.90635	9.04885	8.67071	8.56353	8.53304	8.76166
ENSGALG00000002426	154.375	-0.152219	0.153545	0.279417	0.419446	EXOSC3	6:5127362-5131035	exosome component 3 [Source:NCBI gene;Acc:423626]	protein_coding	7.15561	6.893	7.06935	7.29657	7.2998	7.09865	7.0868	7.22892
ENSGALG00000002427	205.414	-0.271957	0.32549	0.240523	0.373713	SMIM5	18:4786057-4801335	small integral membrane protein 5 [Source:NCBI gene;Acc:770371]	protein_coding	7.22768	6.27558	8.1096	7.45351	8.11667	8.09406	7.24735	8.01882
ENSGALG00000002428	1.65567	0.215062	0.654893	0.171068	0.290433	ZP2	14:15355914-15363700	zona pellucida glycoprotein 2 [Source:NCBI gene;Acc:427006]	protein_coding	0.15035	1.1513	0.29188	0.149271	0.168413	0.104591	0.263743	0.104489
ENSGALG00000002430	1519.67	-0.617453	0.127418	2.32888e-07	2.91056e-06	SMN	Z:73237469-73242977	survival of motor neuron [Source:NCBI gene;Acc:374025]	protein_coding	9.94145	9.83967	10.1638	10.2738	10.6279	10.5827	10.5276	10.5749
ENSGALG00000002431	37.1668	1.06552	0.373387	0.000187093	0.00102156	ENSGALG00000002431	8:3040540-3073154	complement factor H [Source:NCBI gene;Acc:429057]	protein_coding	5.54792	6.01728	5.88149	5.3324	4.91135	5.27478	4.90708	4.86838
ENSGALG00000002432	24.7482	-0.201445	0.368033	0.399923	0.541542	DYDC2	6:5131184-5134863	DPY30 domain containing 2 [Source:NCBI gene;Acc:423627]	protein_coding	4.9621	4.07102	4.80894	4.74515	4.32731	4.81063	5.33614	4.82964
ENSGALG00000002437	272.02	0.940069	0.189098	4.91425e-08	7.4818e-07	DIPK1B	17:8025526-8031500	family with sequence similarity 69 member B [Source:NCBI gene;Acc:417139]	protein_coding	8.48425	8.84283	8.7825	8.31851	7.8643	7.92759	7.83464	7.79943
ENSGALG00000002439	1874.06	-0.254627	0.0711543	0.000262189	0.0013635	BDP1	Z:73250107-73302354	B double prime 1, subunit of RNA polymerase III transcription initiation factor IIIB-like [Source:NCBI gene;Acc:427394]	protein_coding	10.7106	10.6002	10.8291	10.5449	10.8208	10.9118	10.8896	10.959
ENSGALG00000002443	0.549524	0.0828277	0.639784	0.453786	NA	FBXL16	14:13556819-13569661	F-box and leucine rich repeat protein 16 [Source:NCBI gene;Acc:416405]	protein_coding	-0.845892	-0.817467	-0.843658	-0.986227	-0.94426	-0.944435	-0.940538	-0.944464
ENSGALG00000002445	2468.9	0.0249353	0.10391	0.802863	0.869808	KIAA0319L	23:4459155-4486555	KIAA0319 like [Source:NCBI gene;Acc:419634]	protein_coding	11.036	10.7907	11.0738	10.9683	10.9546	11.0034	10.9282	10.9782
ENSGALG00000002447	15875	-0.145516	0.101692	0.136961	0.245625	CTNNA1	13:3341061-3448619	catenin alpha 1 [Source:NCBI gene;Acc:416184]	protein_coding	13.6942	13.6445	13.6665	13.781	13.8238	14.0001	13.7626	13.7906
ENSGALG00000002448	6323.86	-0.332388	0.119348	0.00321012	0.0116555	CCT6A	19:5035151-5041406	chaperonin containing TCP1 subunit 6A [Source:NCBI gene;Acc:417541]	protein_coding	12.4056	12.2052	12.149	12.6821	12.7498	12.6936	12.3859	12.7354
ENSGALG00000002450	1033.87	0.126629	0.0961601	0.172926	0.292624	WDR24	14:13549937-13555202	WD repeat domain 24 [Source:NCBI gene;Acc:416406]	protein_coding	10.3093	10.2513	10.1076	10.0405	9.99662	10.082	10.0754	10.0533
ENSGALG00000002452	731.148	-0.756273	0.267053	0.000538499	0.00252712	AQP3	Z:7195127-7209340	aquaporin 3 (Gill blood group) [Source:NCBI gene;Acc:426894]	protein_coding	9.49741	8.28541	9.06953	9.74433	9.84532	9.78365	10.0019	9.81407
ENSGALG00000002455	63.2919	-1.17193	0.43164	0.000200676	0.00108418	LRRTM2	13:3390516-3392394	leucine rich repeat transmembrane neuronal 2 [Source:NCBI gene;Acc:101747697]	protein_coding	5.26361	4.17778	5.54375	5.02992	5.91143	6.10666	6.01704	5.52853
ENSGALG00000002457	357.285	0.321713	0.181752	0.045203	0.102417	SIL1	13:3246934-3338390	SIL1 nucleotide exchange factor [Source:NCBI gene;Acc:416185]	protein_coding	8.72543	7.94252	8.53002	8.7229	8.20088	8.47161	8.03415	8.17905
ENSGALG00000002458	923.708	0.268267	0.14705	0.0476041	0.106912	VAC14	11:1649800-1700756	Vac14, PIKFYVE complex component [Source:NCBI gene;Acc:415678]	protein_coding	9.88541	10.5512	9.84261	9.86263	9.7216	9.72515	10.0497	9.75472
ENSGALG00000002461	28.9663	0.184365	0.345481	0.431406	0.571402	ENSGALG00000002461	15:3014915-3017600	NA	protein_coding	4.52603	4.7094	4.87792	5.48514	4.62285	4.54121	4.8789	4.80215
ENSGALG00000002463	390.013	0.558157	0.168371	0.000222942	0.00118803	ENSGALG00000002463	19:5042463-5047132	sulfatase modifying factor 2 [Source:NCBI gene;Acc:417542]	protein_coding	9.2585	9.08672	8.82194	9.17532	8.5224	8.4645	8.68072	8.72281
ENSGALG00000002466	22.4455	2.20483	0.563584	5.19191e-07	5.89555e-06	SLC2A5	21:3244323-3253164	solute carrier family 2 member 5 [Source:NCBI gene;Acc:419438]	protein_coding	4.90712	5.89088	4.49176	4.64208	4.19908	3.68112	3.8053	4.02987
ENSGALG00000002467	1372.48	0.911928	0.19663	2.71206e-07	3.33605e-06	MTSS2	11:1702335-1713816	MTSS1L, I-BAR domain containing [Source:NCBI gene;Acc:415679]	protein_coding	10.9302	11.6385	11.255	10.4262	10.1882	10.4746	10.282	10.3809
ENSGALG00000002469	2830.19	-0.270211	0.109351	0.0096353	0.0293335	CDC73	8:3784395-3878789	cell division cycle 73 [Source:NCBI gene;Acc:424356]	protein_coding	11.3979	11.3049	11.0048	11.16	11.447	11.361	11.6148	11.378
ENSGALG00000002470	161.648	0.354016	0.18551	0.0299968	0.074142	ENSGALG00000002470	7:22414232-22421162	cytochrome P450 family 27 subfamily A member 1 [Source:NCBI gene;Acc:431683]	pseudogene	7.58939	7.4667	7.16754	7.38667	6.93152	7.21548	7.25141	7.01944
ENSGALG00000002473	517.639	0.632438	0.210103	0.000472083	0.00225218	GPR157	21:3257956-3270047	G protein-coupled receptor 157 [Source:HGNC Symbol;Acc:HGNC:23687]	protein_coding	9.62924	9.63793	9.43675	9.46137	9.14616	9.03405	8.76421	9.2144
ENSGALG00000002478	7319.37	-0.537235	0.100927	2.70588e-08	4.45402e-07	MATR3	13:3205699-3231032	matrin 3 [Source:NCBI gene;Acc:373948]	protein_coding	12.4406	12.3891	12.2878	12.8755	12.9046	12.9547	13.0606	12.9202
ENSGALG00000002479	153.075	0.2026	0.343237	0.387417	0.528668	MAT1A	6:5149739-5166480	methionine adenosyltransferase 1A [Source:NCBI gene;Acc:423628]	protein_coding	6.1893	6.49911	6.93392	7.39154	6.94532	6.68083	5.58746	6.70014
ENSGALG00000002484	410.896	0.823869	0.133195	5.81786e-11	1.89798e-09	CRYM	14:15374063-15382016	crystallin mu [Source:NCBI gene;Acc:427008]	protein_coding	9.12183	9.72306	9.62395	8.988	8.63487	8.92192	8.604	8.82471
ENSGALG00000002485	994.49	0.324906	0.0852717	8.72012e-05	0.000524519	PHKG1	19:5046563-5053011	phosphorylase kinase catalytic subunit gamma 1 [Source:NCBI gene;Acc:417543]	protein_coding	10.165	10.2225	10.202	10.1552	10.028	9.98822	9.70564	9.90226
ENSGALG00000002486	1087.29	0.0123097	0.0967773	0.895276	0.931758	RNF123	12:2761134-2805732	ring finger protein 123 [Source:NCBI gene;Acc:415923]	protein_coding	9.84309	9.87574	9.82637	10.0184	9.9927	10.0241	9.71043	9.84008
ENSGALG00000002487	1355.32	0.368376	0.0713703	1.34889e-07	1.80111e-06	SFSWAP	15:3081466-3120971	splicing factor SWAP homolog [Source:NCBI gene;Acc:416802]	protein_coding	10.6253	10.832	10.6413	10.6245	10.3556	10.455	10.2903	10.4643
ENSGALG00000002488	2266.58	-0.0822931	0.133559	0.510626	0.644106	PAIP2B	13:3194141-3201706	poly(A) binding protein interacting protein 2B [Source:NCBI gene;Acc:416187]	protein_coding	11.0819	10.5775	11.1577	11.3081	11.2327	11.1847	10.96	11.1947
ENSGALG00000002489	632.789	0.668287	0.190648	7.09743e-05	0.000437506	PPP1R26	17:8009102-8013127	protein phosphatase 1 regulatory subunit 26 [Source:HGNC Symbol;Acc:HGNC:29089]	protein_coding	10.0439	9.22051	9.76726	9.23403	8.97105	9.0962	8.95487	9.13127
ENSGALG00000002490	2994.17	-0.173088	0.0888603	0.044786	0.101683	UQCRC2	14:15382194-15393648	ubiquinol-cytochrome c reductase core protein II [Source:NCBI gene;Acc:427009]	protein_coding	11.2581	11.5612	11.4201	11.5758	11.5358	11.6518	11.6958	11.5311
ENSGALG00000002492	281.007	0.0529254	0.177906	0.738548	0.822582	H6PD	21:3301148-3309683	hexose-6-phosphate dehydrogenase (glucose 1-dehydrogenase) [Source:NCBI gene;Acc:428188]	protein_coding	8.00117	7.68293	7.94395	7.76878	7.81332	7.98781	7.55915	7.99634
ENSGALG00000002495	3075.71	-0.382633	0.108741	0.000221875	0.00118333	CHCHD2P9	19:5051702-5054408	coiled-coil-helix-coiled-coil-helix domain containing 2 pseudogene 9 [Source:NCBI gene;Acc:417544]	protein_coding	11.0338	11.3432	11.0831	11.4534	11.5887	11.6011	11.5769	11.4894
ENSGALG00000002496	4204.45	-0.66404	0.318889	0.00600661	0.0197809	SFTPA1	6:5188235-5191519	surfactant protein A1 [Source:NCBI gene;Acc:423630]	protein_coding	10.8916	9.64094	11.0701	11.9264	11.6433	11.8549	12.165	11.6132
ENSGALG00000002497	1103.12	-0.12056	0.0827955	0.135268	0.243174	RHOT2	14:13523068-13537027	ras homolog family member T2 [Source:NCBI gene;Acc:427651]	protein_coding	9.9517	10.2445	9.92716	10.0184	10.1044	10.0592	10.2658	10.1696
ENSGALG00000002499	1266.07	0.138256	0.123137	0.23492	0.367556	ENSGALG00000002499	23:4494059-4529122	zinc finger MYM-type containing 4 [Source:NCBI gene;Acc:419635]	protein_coding	10.3845	10.6871	10.2289	10.2485	10.1965	10.2219	10.4269	10.2313
ENSGALG00000002500	1087.31	-0.133254	0.142053	0.312174	0.454956	GMPPB	12:2804081-2807450	GDP-mannose pyrophosphorylase B [Source:NCBI gene;Acc:415924]	protein_coding	9.95905	9.94646	9.93022	10.3652	10.0434	10.333	10.1575	10.1058
ENSGALG00000002501	939.779	-0.499367	0.159082	0.000531058	0.00249577	VKORC1L1	19:5055814-5067156	vitamin K epoxide reductase complex subunit 1 like 1 [Source:NCBI gene;Acc:408253]	protein_coding	9.80505	8.85295	9.71017	9.75603	9.9695	9.96051	10.111	9.93371
ENSGALG00000002503	308.981	-0.23955	0.303537	0.284174	0.424731	SFTPA2	6:5196550-5203105	surfactant protein A2 [Source:NCBI gene;Acc:395308]	protein_coding	8.20168	7.76454	6.92439	8.17135	8.37651	7.51596	8.54273	8.12698
ENSGALG00000002504	623.646	0.55772	0.141324	1.92508e-05	0.000138203	RO60	8:3888298-3896277	TROVE domain family member 2 [Source:NCBI gene;Acc:424358]	protein_coding	9.6015	9.42864	9.87896	9.10069	9.03418	9.22758	8.89663	9.10353
ENSGALG00000002506	6654.52	-0.227888	0.200577	0.188327	0.311604	SPSB1	21:3327693-3354672	splA/ryanodine receptor domain and SOCS box containing 1 [Source:NCBI gene;Acc:419441]	protein_coding	13.0197	11.5576	12.6259	12.187	12.5708	12.714	12.7635	12.6053
ENSGALG00000002507	11.5348	0.181726	0.459511	0.450209	0.589418	MBL2	6:5216200-5224380	mannose binding lectin 2 [Source:NCBI gene;Acc:374267]	protein_coding	3.23215	4.19668	3.36681	3.81651	3.38852	3.16604	3.87605	3.52447
ENSGALG00000002510	1279.74	0.139059	0.115346	0.205261	0.332083	IP6K1	12:2808088-2841720	inositol hexakisphosphate kinase 1 [Source:NCBI gene;Acc:100857294]	protein_coding	10.6307	10.636	10.2714	10.4654	10.3098	10.4683	10.3443	10.3558
ENSGALG00000002511	1.14616	0.00713382	0.565794	0.968848	NA	ENSGALG00000002511	26:3966988-3974554	thyroid stimulating hormone beta [Source:NCBI gene;Acc:395937]	protein_coding	0.102415	0.12895	0.0864324	0.148329	0.0858751	0.134253	0.10154	0.133974
ENSGALG00000002514	7082.04	-1.32147	0.187674	6.53003e-14	4.21547e-12	SFPQ	23:4538494-4546750	splicing factor proline and glutamine rich [Source:NCBI gene;Acc:395803]	protein_coding	11.802	12.3152	11.4537	12.2557	12.9291	12.9055	13.7013	12.8697
ENSGALG00000002515	618.359	1.4271	0.248495	2.03915e-10	5.83524e-09	OLFM1	17:7899618-7927026	olfactomedin 1 [Source:NCBI gene;Acc:395535]	protein_coding	9.82592	11.1008	10.6747	9.3772	9.2435	9.03212	9.12376	9.07885
ENSGALG00000002517	218.488	0.126575	0.236401	0.51364	0.646668	TMEM35B	23:4556794-4557658	transmembrane protein 35B [Source:NCBI gene;Acc:100857984]	protein_coding	7.3384	7.09995	7.61425	8.49342	7.61904	7.5854	7.32622	7.79722
ENSGALG00000002519	480.849	0.199571	0.154962	0.158986	0.27493	SLC25A33	21:3403876-3423372	solute carrier family 25 member 33 [Source:NCBI gene;Acc:419442]	protein_coding	8.75287	9.38477	8.55787	8.92436	8.71974	8.79958	8.71921	8.72792
ENSGALG00000002523	2022.69	0.248112	0.0954137	0.00706671	0.0227202	CREB3	Z:9167587-9172144	cAMP responsive element binding protein 3 like 4 [Source:NCBI gene;Acc:427417]	protein_coding	11.1475	11.1578	10.9034	10.718	10.8829	10.8154	10.6544	10.8046
ENSGALG00000002524	1902.97	-0.633051	0.126186	9.06416e-08	1.28346e-06	UCHL5	8:3899466-3912236	ubiquitin C-terminal hydrolase L5 [Source:NCBI gene;Acc:424359]	protein_coding	10.6229	10.7523	10.2892	10.7957	11.1132	11.0835	11.287	11.0769
ENSGALG00000002525	167.275	0.0194062	0.248112	0.922486	0.949648	RASGEF1A	6:5430790-5475162	RasGEF domain family member 1A [Source:NCBI gene;Acc:423631]	protein_coding	7.61738	7.9531	7.23986	7.85045	8.03919	7.37208	7.72024	7.27453
ENSGALG00000002527	1418.74	0.282867	0.143388	0.0328036	0.0794154	ENSGALG00000002527	21:3422392-3475582	transmembrane protein 201 [Source:NCBI gene;Acc:419443]	protein_coding	10.5422	10.918	10.6705	10.2865	10.2013	10.2926	10.6021	10.2765
ENSGALG00000002528	1049.33	0.0772446	0.0892817	0.372966	0.514688	DNAJC18	13:3168035-3179689	DnaJ heat shock protein family (Hsp40) member C18 [Source:NCBI gene;Acc:416189]	protein_coding	10.109	10.0634	9.86315	10.115	9.96695	9.98729	9.79985	10.0616
ENSGALG00000002529	418.52	0.0644732	0.12922	0.595807	0.715815	MCCC2	Z:73305265-73341429	methylcrotonoyl-CoA carboxylase 2 [Source:NCBI gene;Acc:427395]	protein_coding	8.60303	8.51061	8.826	8.8713	8.76996	8.75668	8.34717	8.70414
ENSGALG00000002531	4937.65	-0.302157	0.113063	0.00495002	0.0167836	SF3B3	11:1722517-1750003	splicing factor 3b subunit 3 [Source:NCBI gene;Acc:415680]	protein_coding	12.1486	12.4211	12.0465	12.1112	12.4697	12.3743	12.5071	12.458
ENSGALG00000002532	1.63909	-0.170992	0.609599	0.338213	0.481982	GJA4	23:4593526-4596408	gap junction protein alpha 4 [Source:NCBI gene;Acc:404529]	protein_coding	0.656632	0.501309	0.504014	0.556867	0.648657	0.502944	0.556491	0.730118
ENSGALG00000002536	1969.9	-0.10525	0.101426	0.281071	0.421524	STX2	15:3215557-3505480	syntaxin 2 [Source:NCBI gene;Acc:378895]	protein_coding	11.0655	11.2458	11.009	10.8017	11.1781	11.1885	11.1089	11.1345
ENSGALG00000002539	57.8046	0.887224	0.315139	0.000369729	0.00182769	KCNN2	Z:73473843-73543841	potassium calcium-activated channel subfamily N member 2 [Source:NCBI gene;Acc:395579]	protein_coding	6.29907	6.31853	6.37398	5.42992	5.44105	5.42765	5.50519	5.75115
ENSGALG00000002542	1029.58	0.174882	0.0969622	0.0616807	0.131101	GUSB	19:5069730-5082830	glucuronidase beta [Source:NCBI gene;Acc:427823]	protein_coding	10.1035	9.84815	10.1281	10.1948	9.90707	10.0885	9.82514	9.84294
ENSGALG00000002543	1592.49	-0.840494	0.228833	2.14568e-05	0.000151911	CSGALNACT2	6:5483503-5512585	chondroitin sulfate N-acetylgalactosaminyltransferase 2 [Source:NCBI gene;Acc:423632]	protein_coding	10.3443	9.40357	10.2077	10.2905	10.6558	10.5598	11.3597	10.6137
ENSGALG00000002544	2.74931	-0.640969	0.722939	0.0268996	0.0680039	PCDH12	13:3130846-3140064	protocadherin 12 [Source:NCBI gene;Acc:416191]	protein_coding	1.38924	1.21005	1.26477	1.33962	1.39413	1.46891	1.38405	1.50351
ENSGALG00000002546	56665.3	-0.249178	0.190625	0.135154	0.242995	COL5A1	17:7734269-7862385	collagen type V alpha 1 chain [Source:NCBI gene;Acc:395568]	protein_coding	15.1177	14.967	15.3439	15.692	15.3591	15.5756	15.5678	15.3924
ENSGALG00000002548	15653.8	0.132997	0.108021	0.198526	0.323935	TLN1	Z:9172857-9204072	talin 1 [Source:NCBI gene;Acc:395194]	protein_coding	13.7511	14.1308	13.9165	13.8128	13.798	14.0477	13.6039	13.7608
ENSGALG00000002549	53.3369	2.89016	0.506152	8.844e-11	2.75171e-09	RGS1	8:3999641-4003821	regulator of G-protein signaling 1 [Source:NCBI gene;Acc:424360]	protein_coding	6.77825	7.64724	6.50038	5.60712	4.92824	4.56711	4.62411	4.73129
ENSGALG00000002551	18.6467	0.191235	0.326254	0.405214	0.546721	CFAP70	14:13473277-13496508	cilia and flagella associated protein 70 [Source:NCBI gene;Acc:769473]	protein_coding	4.41775	4.09659	4.38147	4.64198	4.38356	4.02812	4.23129	4.24705
ENSGALG00000002553	6055.89	-1.09139	0.321749	3.01515e-05	0.000205058	PCDH1	13:2788001-2834253	protocadherin 1 [Source:NCBI gene;Acc:416194]	protein_coding	10.7924	9.66529	11.2475	10.9825	11.8829	11.8805	11.7371	11.9991
ENSGALG00000002554	1000.08	0.0941152	0.225556	0.616642	0.731094	TSPAN2	26:3987326-4005185	tetraspanin 2 [Source:NCBI gene;Acc:419889]	protein_coding	9.55721	8.80398	10.0722	9.91236	9.41294	9.76748	9.72711	9.30851
ENSGALG00000002555	404.036	0.724495	0.298624	0.00198402	0.00779022	RET	6:5520195-5598425	ret proto-oncogene [Source:NCBI gene;Acc:396107]	protein_coding	9.35451	10.0083	9.72802	8.45372	8.67768	8.62799	8.74471	8.92679
ENSGALG00000002556	166.648	0.114528	0.245005	0.563146	0.689939	NGF	26:4027554-4047830	nerve growth factor [Source:NCBI gene;Acc:396466]	protein_coding	6.43347	7.92961	7.25643	7.16945	7.07069	7.15327	7.11672	7.38377
ENSGALG00000002557	86.5466	0.19377	0.391177	0.423243	0.563871	ADGRD1	15:3354437-3473621	adhesion G protein-coupled receptor D1 [Source:NCBI gene;Acc:416803]	protein_coding	4.76875	6.09982	5.6203	6.08745	5.1868	5.32199	5.63311	6.04021
ENSGALG00000002558	28.2094	0.1214	0.387451	0.610209	0.726509	ASL1	19:5095412-5104199	argininosuccinate lyase 1 [Source:NCBI gene;Acc:396498]	protein_coding	4.21093	4.66003	4.70882	4.59536	4.4525	4.86587	4.08942	4.37647
ENSGALG00000002561	127.65	0.163841	0.243443	0.406627	0.548113	ENSGALG00000002561	26:4080001-4083104	Fanconi anemia complementation group E [Source:NCBI gene;Acc:419891]	protein_coding	7.27726	7.56006	7.27936	7.16985	7.30139	6.79563	7.41074	6.88952
ENSGALG00000002562	15.2119	0.764218	0.473333	0.0106861	0.0320446	ARAP3	13:2689768-2705890	ArfGAP with RhoGAP domain, ankyrin repeat and PH domain 3 [Source:NCBI gene;Acc:416196]	protein_coding	3.95112	4.00596	4.0447	3.91968	3.68234	3.82305	3.51987	3.40519
ENSGALG00000002563	167.724	-0.840392	0.205788	3.97956e-06	3.49132e-05	TPM4	28:4532733-4540968	tropomyosin 4 [Source:NCBI gene;Acc:107055375]	protein_coding	6.49834	7.05114	6.50956	7.05338	7.3044	7.59138	7.52541	7.3202
ENSGALG00000002564	17.083	0.46975	0.453618	0.0825417	0.164932	RGS4	8:4066661-4072187	regulator of G-protein signaling 4 [Source:NCBI gene;Acc:378901]	protein_coding	3.74275	4.7964	3.60811	3.72391	3.5079	3.57777	4.0246	3.53787
ENSGALG00000002569	7420.47	-0.737465	0.127239	7.92112e-10	1.96197e-08	RAN	15:3483355-3487600	RAN, member RAS oncogene family [Source:NCBI gene;Acc:396193]	protein_coding	12.463	12.1345	12.2944	12.8138	13.0785	12.9458	13.0644	13.0567
ENSGALG00000002570	4.92575	-0.0600871	0.460542	0.794773	0.863898	ENSGALG00000002570	13:2687360-2689815	proteinase-activated receptor 2-like [Source:NCBI gene;Acc:416197]	protein_coding	2.17066	2.03073	2.41504	2.38523	2.46044	2.45497	2.07235	2.12946
ENSGALG00000002576	856.745	0.261113	0.235131	0.176943	0.297755	ASL2	19:5082064-5091544	argininosuccinate lyase 2 [Source:NCBI gene;Acc:417545]	protein_coding	9.86507	8.81958	9.36038	10.187	9.27145	9.51499	9.30275	9.3332
ENSGALG00000002577	1.1431	0.122994	0.560937	0.537701	NA	ENSGALG00000002577	13:2709040-2714533	StAR related lipid transfer domain containing 10 [Source:NCBI gene;Acc:427615]	protein_coding	0.169353	0.320991	0.135287	0.247061	0.0831336	0.178129	0.162142	0.221521
ENSGALG00000002578	525.83	0.43096	0.11007	3.83718e-05	0.000253192	ENSGALG00000002578	Z:9221379-9225735	aph-1 homolog B, gamma-secretase subunit [Source:NCBI gene;Acc:769986]	protein_coding	9.02882	8.96283	9.18619	9.09318	8.89071	8.75055	8.46261	8.77967
ENSGALG00000002579	154.839	-0.459836	0.213519	0.0112614	0.0334584	RIMBP2	15:3506970-3627749	RIMS binding protein 2 [Source:NCBI gene;Acc:374105]	protein_coding	7.00578	7.14812	7.34933	7.41091	7.34195	7.5086	7.83551	7.82394
ENSGALG00000002581	299.306	-0.208049	0.217105	0.256236	0.392406	ENSGALG00000002581	8:4083518-4086151	HIV-1 Tat interactive protein 2 [Source:NCBI gene;Acc:424363]	protein_coding	7.45741	7.71757	7.51157	7.93237	7.86281	7.91056	7.88519	7.90392
ENSGALG00000002583	1189.98	0.323579	0.186159	0.0479835	0.107573	PIK3CD	21:3475568-3498330	phosphatidylinositol-4,5-bisphosphate 3-kinase catalytic subunit delta [Source:NCBI gene;Acc:419444]	protein_coding	10.109	11.0451	10.1483	10.1442	10.0797	10.1382	10.2286	10.0685
ENSGALG00000002587	655.012	0.0461685	0.123264	0.692118	0.787774	CRCP	19:5108134-5143381	CGRP receptor component [Source:NCBI gene;Acc:396022]	protein_coding	9.5679	9.2438	9.35914	9.6536	9.40786	9.34841	9.39825	9.37865
ENSGALG00000002588	2134.32	0.854042	0.206514	3.07386e-06	2.78627e-05	PPARD	26:4087851-4102719	peroxisome proliferator activated receptor delta [Source:NCBI gene;Acc:395479]	protein_coding	11.26	12.2487	11.1782	10.9836	10.7261	10.6305	10.811	10.7562
ENSGALG00000002591	1712.16	-0.338942	0.118126	0.00242016	0.00920942	POLR2E	28:3032188-3034572	RNA polymerase II subunit E [Source:NCBI gene;Acc:420103]	protein_coding	10.3753	10.6867	10.2897	10.7484	10.9804	10.7488	10.7337	10.8451
ENSGALG00000002594	317.761	0.216809	0.209327	0.224867	0.356039	TFPI	7:999492-1117976	tissue factor pathway inhibitor [Source:NCBI gene;Acc:423989]	protein_coding	8.60819	7.8997	8.74977	8.19979	8.29936	8.28003	7.91944	8.34715
ENSGALG00000002595	2135.52	-0.112242	0.131674	0.363501	0.506357	GPX4	28:3034833-3036390	glutathione peroxidase 4 [Source:NCBI gene;Acc:374056]	protein_coding	10.9525	11.0963	10.7585	11.4395	11.3028	11.2437	10.951	11.0987
ENSGALG00000002597	3.46227	-0.104673	0.49933	0.640649	0.749908	MSS51	14:13469982-13472376	MSS51 mitochondrial translational activator [Source:NCBI gene;Acc:769454]	protein_coding	2.17518	1.62053	1.53069	1.49158	1.85522	1.52836	1.69628	1.95945
ENSGALG00000002598	955.974	0.265897	0.178965	0.0941825	0.183432	TPST1	19:5111091-5168955	tyrosylprotein sulfotransferase 1 [Source:NCBI gene;Acc:417546]	protein_coding	9.96581	9.79195	10.3015	10.4431	9.95341	9.93125	9.69526	9.93974
ENSGALG00000002599	128.442	-0.0211356	0.280272	0.920981	0.949172	ARHGEF39	Z:9282572-9296247	rho guanine nucleotide exchange factor 39 [Source:NCBI gene;Acc:431661]	protein_coding	6.97966	7.47281	6.97236	6.82701	7.27905	7.05699	7.10259	6.98116
ENSGALG00000002603	1251.39	-0.459572	0.0897957	1.17363e-07	1.60234e-06	COG4	11:1751185-1765843	component of oligomeric golgi complex 4 [Source:NCBI gene;Acc:415681]	protein_coding	10.0569	9.90387	10.1582	10.1393	10.3739	10.3907	10.6786	10.3231
ENSGALG00000002605	1130.97	-0.447321	0.169151	0.00315993	0.0114962	MRPL17	Z:9297716-9298745	mitochondrial ribosomal protein L17 [Source:NCBI gene;Acc:769700]	protein_coding	9.48135	9.57339	9.77219	9.91828	10.2336	10.053	9.90985	10.1086
ENSGALG00000002606	4979.31	0.698059	0.138628	6.40235e-08	9.48323e-07	CLSTN1	21:3498472-3533136	calsyntenin 1 [Source:NCBI gene;Acc:395372]	protein_coding	12.7948	12.6824	13.1368	12.3049	12.2165	12.3059	12.0269	12.2011
ENSGALG00000002610	56.8116	-0.852207	0.312822	0.000545057	0.00255425	ENSGALG00000002610	14:13466193-13472225	NA	pseudogene	5.64172	5.3002	4.99005	5.94649	5.93149	5.77177	6.45069	5.97079
ENSGALG00000002612	2916.29	-0.233962	0.155597	0.0996073	0.19199	U2SURP	9:10778211-10814015	U2 snRNP associated SURP domain containing [Source:NCBI gene;Acc:424773]	protein_coding	11.4427	11.8395	11.2149	11.3887	11.5748	11.519	12.0723	11.5863
ENSGALG00000002615	240.948	0.827056	0.340874	0.00138234	0.00569075	DEF6	26:4108401-4119816	DEF6, guanine nucleotide exchange factor [Source:NCBI gene;Acc:419893]	protein_coding	7.73595	9.17208	8.21157	8.48809	7.81408	7.64043	7.30772	7.88325
ENSGALG00000002616	1848.87	-0.345976	0.101981	0.00040308	0.00197057	LZIC	21:3576339-3587213	leucine zipper and CTNNBIP1 domain containing [Source:NCBI gene;Acc:419445]	protein_coding	10.4143	10.2	10.6566	10.5998	10.7903	10.7827	10.8187	10.7316
ENSGALG00000002618	251.252	0.306041	0.143253	0.0207531	0.0548234	KCTD7	19:5171753-5178604	potassium channel tetramerization domain containing 7 [Source:NCBI gene;Acc:417547]	protein_coding	8.21674	8.40218	8.53264	8.13634	8.19958	8.27497	7.60701	8.28646
ENSGALG00000002621	278.974	1.06847	0.164777	5.83004e-12	2.37209e-10	SLC25A42	28:3737181-3755054	solute carrier family 25 member 42 [Source:NCBI gene;Acc:427091]	protein_coding	8.4948	8.97788	8.44994	8.10367	7.80911	7.8177	7.46655	7.76691
ENSGALG00000002622	200.702	1.32464	0.169738	2.10964e-16	2.3693e-14	FCHSD1	13:2681277-2686153	FCH and double SH3 domains 1 [Source:NCBI gene;Acc:427616]	protein_coding	8.31766	8.66132	8.29305	8.06764	7.17594	7.37213	7.11838	7.59388
ENSGALG00000002623	2594.82	-0.488208	0.221384	0.00883348	0.0273288	PCOLCE2	9:10713989-10733607	procollagen C-endopeptidase enhancer 2 [Source:NCBI gene;Acc:429124]	protein_coding	10.9201	11.5287	10.367	11.0178	11.555	11.4263	11.6196	11.4093
ENSGALG00000002624	3292.39	-0.837534	0.153144	4.12808e-09	8.36689e-08	BMS1	6:5785245-5805815	Gallus gallus BMS1, ribosome biogenesis factor (BMS1), mRNA. [Source:RefSeq mRNA;Acc:NM_001364904]	protein_coding	11.0489	11.4396	10.9672	11.4477	11.9096	11.7598	12.1968	11.9286
ENSGALG00000002630	299.293	0.614067	0.134941	1.00735e-06	1.0474e-05	ZNF76	26:4121528-4129739	zinc finger protein 76 [Source:NCBI gene;Acc:772107]	protein_coding	8.38295	8.81727	8.72075	8.46573	8.27745	8.12133	7.75229	8.29689
ENSGALG00000002631	32.3259	2.14304	0.363239	3.48848e-11	1.19417e-09	LRRC75A	19:5234532-5284091	leucine rich repeat containing 75A [Source:NCBI gene;Acc:417550]	protein_coding	5.25056	6.06903	5.76584	5.08816	4.83185	4.47788	4.1091	4.60211
ENSGALG00000002632	245.874	0.374826	0.208215	0.0351183	0.0837944	CALCRL	7:1118003-1183599	calcitonin receptor like receptor [Source:NCBI gene;Acc:423990]	protein_coding	8.05844	7.67013	8.16068	7.64649	7.54025	7.43306	7.82306	7.30807
ENSGALG00000002634	1258.74	-0.241956	0.0997306	0.0117032	0.0345014	HDAC3	13:2655521-2670468	histone deacetylase 3 [Source:NCBI gene;Acc:395506]	protein_coding	10.1782	10.4037	9.95378	10.2797	10.3231	10.3231	10.5816	10.3805
ENSGALG00000002637	23.2847	0.124412	0.34537	0.592717	0.713724	RBP7	21:3596396-3598338	retinol binding protein 7 [Source:NCBI gene;Acc:419447]	protein_coding	4.84566	4.39414	4.94836	4.81668	4.46635	4.19423	4.54534	5.05293
ENSGALG00000002638	103.115	0.777082	0.253183	0.000232647	0.00122936	ENSGALG00000002638	6:5829189-5856130	serine racemase-like [Source:NCBI gene;Acc:423635]	protein_coding	7.18641	7.71718	6.95519	6.48993	6.27456	6.54099	6.67765	6.63532
ENSGALG00000002639	1123.72	-0.212432	0.0798172	0.00638773	0.0208728	TRPC1	9:10687964-10708703	transient receptor potential cation channel subfamily C member 1 [Source:NCBI gene;Acc:424776]	protein_coding	9.90658	9.82484	9.83672	9.93948	10.0975	9.96304	10.0797	10.1225
ENSGALG00000002643	1.38128	-0.244924	0.657283	0.150426	NA	ENSGALG00000002643	8:4090730-4097363	NA	protein_coding	0.259507	0.270195	0.272501	0.354176	0.271804	0.617333	0.351943	0.322361
ENSGALG00000002644	9208.29	0.161123	0.124537	0.170424	0.2897	RPL10A	26:4130378-4134782	ribosomal protein L10a [Source:NCBI gene;Acc:419895]	protein_coding	13.37	13.5795	13.2484	13.5757	13.3468	13.2741	13.1149	13.3522
ENSGALG00000002645	41.2661	-0.184654	0.328545	0.422491	0.56317	PIWIL1	15:3630416-3647097	piwi like RNA-mediated gene silencing 1 [Source:NCBI gene;Acc:416804]	protein_coding	4.92675	4.86664	5.13933	4.70042	4.94485	5.32084	5.00583	5.06113
ENSGALG00000002646	299.538	0.801972	0.214129	1.79799e-05	0.000130219	FAM171B	7:1316651-1326910	family with sequence similarity 171 member B [Source:NCBI gene;Acc:423991]	protein_coding	8.75064	9.02935	9.0263	8.53873	8.09883	8.10742	7.95486	8.36476
ENSGALG00000002647	22.3958	0.134085	0.320538	0.554649	0.682831	PLS1	9:10648483-10686787	plastin 1 [Source:NCBI gene;Acc:396291]	protein_coding	4.33792	4.56153	4.47419	4.21057	4.24902	4.6355	4.23073	4.07451
ENSGALG00000002648	167.537	0.350507	0.145706	0.00896938	0.0276813	ENSGALG00000002648	11:1766723-1770224	NA	pseudogene	7.5545	7.56221	7.83438	7.71196	7.46923	7.62079	7.14348	7.39076
ENSGALG00000002649	2292.02	0.546832	0.0986151	7.43995e-09	1.41893e-07	UBE4B	21:3600704-3636748	ubiquitination factor E4B [Source:NCBI gene;Acc:419448]	protein_coding	11.5357	11.3745	11.6231	11.2886	11.0624	11.126	10.752	11.1762
ENSGALG00000002651	2454.97	0.0804738	0.103288	0.41776	0.558558	ST3GAL2	11:1776442-1780422	ST3 beta-galactoside alpha-2,3-sialyltransferase 2 [Source:NCBI gene;Acc:395139]	protein_coding	11.2863	11.1408	11.2741	11.2684	11.161	11.2917	11.0358	11.1009
ENSGALG00000002653	1023.19	0.487799	0.0903455	2.23904e-08	3.76887e-07	NCBP3	19:5293364-5308527	nuclear cap binding subunit 3 [Source:NCBI gene;Acc:417552]	protein_coding	10.1807	10.4335	10.2003	10.1436	9.86353	9.64776	9.89279	9.92965
ENSGALG00000002655	31280.5	0.271279	0.157103	0.057981	0.125061	ITGAV	7:1348987-1399109	integrin subunit alpha V [Source:NCBI gene;Acc:396420]	protein_coding	14.8803	14.7806	15.042	14.4047	14.4714	14.7184	14.5035	14.5267
ENSGALG00000002656	1881.93	-0.380236	0.156515	0.00754756	0.0239886	CRK	19:5312374-5325437	CRK proto-oncogene, adaptor protein [Source:NCBI gene;Acc:107054794]	protein_coding	10.6825	9.75405	10.6871	10.6463	10.7092	10.7544	11.0018	10.824
ENSGALG00000002659	1934.19	-0.301607	0.0920891	0.000705464	0.00319191	WDR5B	17:7495903-7507682	WD repeat domain 5B [Source:NCBI gene;Acc:417144]	protein_coding	10.9508	11.0225	10.7353	10.7585	11.1248	11.0975	11.0481	11.2488
ENSGALG00000002661	7554.97	-0.472161	0.0741223	6.82143e-11	2.18033e-09	YWHAE	19:5330957-5350899	tyrosine 3-monooxygenase/tryptophan 5-monooxygenase activation protein epsilon [Source:NCBI gene;Acc:417554]	protein_coding	12.4211	12.5322	12.4629	12.6604	12.95	12.9762	12.8343	12.9629
ENSGALG00000002663	845.246	-0.781811	0.163976	1.94275e-07	2.48586e-06	ATR	9:10612524-10648117	ATR serine/threonine kinase [Source:NCBI gene;Acc:424777]	protein_coding	9.30625	9.30569	9.17829	9.34309	9.95626	9.71971	10.2452	9.77118
ENSGALG00000002666	2179.4	-0.245958	0.165475	0.0996009	0.19199	RAB11FIP3	14:13409979-13450780	RAB11 family interacting protein 3 [Source:NCBI gene;Acc:100857269]	protein_coding	10.452	10.26	10.7062	10.8839	10.9674	10.9505	10.6013	10.9238
ENSGALG00000002667	2595.97	-0.138304	0.248845	0.48926	0.624922	OLFML2B	8:4172583-4181579	olfactomedin like 2B [Source:NCBI gene;Acc:424366]	protein_coding	11.1547	10.7555	11.1342	11.0104	10.6327	11.2309	11.7255	10.9574
ENSGALG00000002671	3.80348	-0.197736	0.518746	0.392558	0.533774	ENSGALG00000002671	15:3797791-3988984	transmembrane protein 132D [Source:NCBI gene;Acc:416806]	protein_coding	1.55894	1.7618	1.78182	2.03447	1.72525	1.77393	1.78118	2.19481
ENSGALG00000002675	64.904	0.395141	0.357495	0.107839	0.204066	SCUBE3	26:4137342-4159954	signal peptide, CUB domain and EGF like domain containing 3 [Source:NCBI gene;Acc:419896]	protein_coding	5.27643	6.28139	5.45287	5.1684	5.02757	5.66078	5.21195	5.00961
ENSGALG00000002678	8921.52	0.192125	0.209514	0.282513	0.422879	ENSGALG00000002678	10:3160778-3172796	chondroitin sulfate proteoglycan 4 [Source:NCBI gene;Acc:425524]	pseudogene	13.3314	13.2011	13.6623	13.0226	13.1541	12.9262	13.2182	13.1232
ENSGALG00000002679	392.641	-0.273691	0.153388	0.0510516	0.112938	GLT1D1	15:4008082-4050199	glycosyltransferase 1 domain containing 1 [Source:NCBI gene;Acc:416807]	protein_coding	8.42768	8.80838	8.1821	8.59242	8.96411	8.81213	8.47042	8.89501
ENSGALG00000002682	450.83	0.567011	0.102109	6.46667e-09	1.25749e-07	BRD3	17:7458700-7488415	bromodomain containing 3 [Source:NCBI gene;Acc:427757]	protein_coding	8.97122	9.2125	9.1104	8.9805	8.638	8.8284	8.36122	8.71803
ENSGALG00000002683	1302.08	-0.0468797	0.0865312	0.577633	0.701381	DECR2	14:13403863-13409668	2,4-dienoyl-CoA reductase 2, peroxisomal [Source:NCBI gene;Acc:100858408]	protein_coding	10.5877	10.3981	10.252	10.2738	10.3944	10.3295	10.5843	10.3127
ENSGALG00000002686	1012.27	0.395191	0.23922	0.043973	0.100128	ECD	6:5904366-5912683	ecdysoneless cell cycle regulator [Source:NCBI gene;Acc:423638]	protein_coding	10.2524	11.2284	9.94895	9.69574	10.0134	9.8098	10.1581	9.93021
ENSGALG00000002688	2.54995	-0.252145	0.498166	0.302255	0.444054	NME4	14:13402002-13403341	NME/NM23 nucleoside diphosphate kinase 4 [Source:NCBI gene;Acc:395915]	protein_coding	1.30382	1.26916	1.23728	1.38152	1.40991	1.36635	1.37757	1.40576
ENSGALG00000002689	433.821	-0.768063	0.119228	1.25398e-11	4.68462e-10	NUP35	7:2249420-2257089	nucleoporin NUP53-like [Source:NCBI gene;Acc:107056600]	protein_coding	8.17814	8.00517	8.07761	8.43498	8.79546	8.73518	8.94631	8.65108
ENSGALG00000002690	450.768	0.221367	0.12389	0.0582236	0.125502	PDPR	11:1783777-1801364	pyruvate dehydrogenase phosphatase regulatory subunit [Source:NCBI gene;Acc:415683]	protein_coding	9.10055	9.43846	9.00669	8.90616	9.06572	8.8885	9.0189	8.7722
ENSGALG00000002692	18.4594	0.192753	0.366852	0.419455	0.560127	ENSGALG00000002692	26:4178714-4184847	t-complex 11 [Source:NCBI gene;Acc:419897]	protein_coding	3.76409	4.59043	3.97301	4.3848	3.77832	4.20606	3.90906	4.35553
ENSGALG00000002693	883.87	0.452319	0.130585	0.00020535	0.00110834	FAM149B1	6:5912791-5925081	family with sequence similarity 149 member B1 [Source:NCBI gene;Acc:423639]	protein_coding	10.1394	10.4243	10.3239	9.88628	9.8991	9.85369	9.64455	9.83721
ENSGALG00000002695	988.543	0.279008	0.122866	0.0160553	0.0445382	SLC15A4	15:4053657-4075057	solute carrier family 15 member 4 [Source:NCBI gene;Acc:416808]	protein_coding	10.0927	9.74394	10.3687	10.0353	9.85391	9.84229	9.89488	9.78308
ENSGALG00000002699	3130.65	-0.0399075	0.100702	0.680859	0.77946	VAV2	17:7348639-7446893	vav guanine nucleotide exchange factor 2 [Source:NCBI gene;Acc:373938]	protein_coding	11.4931	11.5585	11.4223	11.2445	11.4457	11.7356	11.3543	11.4244
ENSGALG00000002701	905.191	-0.682786	0.181566	2.48318e-05	0.000172236	DNAJC9	6:5926431-5929549	DnaJ heat shock protein family (Hsp40) member C9 [Source:NCBI gene;Acc:423640]	protein_coding	9.08756	9.015	9.46348	9.88171	10.0622	9.9502	9.98831	9.92357
ENSGALG00000002703	1248.07	-0.503642	0.0837696	5.69307e-10	1.46545e-08	TFAM	6:5929986-5935003	transcription factor A, mitochondrial [Source:NCBI gene;Acc:373888]	protein_coding	10.074	10.0724	9.80483	10.1029	10.4272	10.2244	10.6503	10.366
ENSGALG00000002705	3772.96	-0.578641	0.144948	1.44904e-05	0.000108223	CISD1	6:5951613-5961190	CDGSH iron sulfur domain 1 [Source:NCBI gene;Acc:423642]	protein_coding	11.254	10.903	11.548	11.6533	11.9411	11.7987	11.8856	11.9228
ENSGALG00000002706	2118.72	0.597993	0.0938009	3.62583e-11	1.23603e-09	XRN1	9:10579299-10611437	5'-3' exoribonuclease 1 [Source:NCBI gene;Acc:424778]	protein_coding	11.3953	11.3916	11.2584	11.1267	10.7295	10.8344	10.8284	10.7752
ENSGALG00000002707	75.3541	1.18913	0.332986	1.19487e-05	9.19029e-05	CHRNB2	25:2949573-2954364	cholinergic receptor nicotinic beta 2 subunit [Source:NCBI gene;Acc:395605]	protein_coding	7.30598	6.98267	7.24184	6.62424	6.10283	6.51015	5.66885	6.2176
ENSGALG00000002708	1350.54	0.122727	0.124085	0.295084	0.436727	LINGO1	10:3212741-3290778	leucine rich repeat and Ig domain containing 1 [Source:HGNC Symbol;Acc:HGNC:21205]	protein_coding	10.512	10.8089	11.098	10.3751	10.6951	10.6777	10.5979	10.6982
ENSGALG00000002709	13944.2	-0.171415	0.1414	0.191562	0.315483	MYO1C	19:5352851-5403539	myosin IC [Source:NCBI gene;Acc:417555]	protein_coding	13.3853	13.9937	13.4778	13.4477	13.5949	13.6975	14.0997	13.6212
ENSGALG00000002710	985.155	-0.134192	0.172852	0.386404	0.527812	IPMK	6:5966532-5997073	inositol polyphosphate multikinase [Source:NCBI gene;Acc:101751177]	protein_coding	9.64258	9.64673	9.91768	9.14229	9.83473	9.71559	9.81195	9.77465
ENSGALG00000002714	359.524	0.103109	0.146594	0.446562	0.585924	ENSGALG00000002714	15:4100056-4278736	transmembrane protein 132C [Source:NCBI gene;Acc:416809]	protein_coding	8.65101	8.81825	8.46073	8.56786	8.48283	8.552	8.5474	8.56567
ENSGALG00000002719	4262.08	-0.219171	0.0586629	0.00015312	0.00085836	CSNK1D	18:4841362-4862572	casein kinase 1 delta [Source:NCBI gene;Acc:417378]	protein_coding	11.9472	11.9796	11.8562	11.9847	12.0862	12.0755	12.2124	12.116
ENSGALG00000002722	210.513	-0.227472	0.281482	0.290252	0.431333	MST1	12:2901547-2905708	macrophage stimulating 1 (hepatocyte growth factor-like) [Source:NCBI gene;Acc:396135]	protein_coding	7.99186	6.86396	6.79001	8.07593	7.60594	7.67668	8.12193	7.70936
ENSGALG00000002723	458.072	0.846421	0.101202	5.55248e-18	9.58359e-16	ANKS1A	26:4191024-4271626	ankyrin repeat and sterile alpha motif domain containing 1A [Source:NCBI gene;Acc:419898]	protein_coding	8.99435	9.19556	9.15876	8.71063	8.40499	8.47712	8.24419	8.36392
ENSGALG00000002725	1208.88	0.164463	0.137409	0.199133	0.324694	UAP1	8:4203923-4207433	UDP-N-acetylglucosamine pyrophosphorylase 1 [Source:NCBI gene;Acc:424368]	protein_coding	10.299	10.4401	10.3054	10.6186	10.3521	10.3414	9.81776	10.4473
ENSGALG00000002726	5667.23	-0.0223295	0.0641998	0.724015	0.811892	KIF1B	21:3645371-3721077	kinesin family member 1B [Source:NCBI gene;Acc:419449]	protein_coding	12.5404	12.581	12.6704	12.3972	12.5335	12.5321	12.6603	12.5813
ENSGALG00000002728	7016.97	-0.0338492	0.17802	0.831054	0.88944	SLC16A3	18:4866126-4876014	solute carrier family 16 member 3 [Source:NCBI gene;Acc:395383]	protein_coding	12.704	12.0651	12.7204	13.0829	12.8073	12.8504	12.2883	12.8738
ENSGALG00000002729	269.212	-0.110602	0.192818	0.511492	0.644749	GK5	9:10550183-10571324	glycerol kinase 5 (putative) [Source:NCBI gene;Acc:424779]	protein_coding	7.76438	7.94616	7.67061	7.7759	7.97714	7.86601	7.90306	7.99451
ENSGALG00000002734	3022.01	0.338655	0.15468	0.0163553	0.0451858	UHMK1	8:4207866-4220980	U2AF homology motif kinase 1 [Source:NCBI gene;Acc:424369]	protein_coding	11.7471	11.2219	11.9793	11.6759	11.472	11.5386	10.9404	11.5387
ENSGALG00000002735	819.953	-0.310534	0.0972752	0.000916725	0.0039882	TAF11	26:4272223-4275688	TATA-box binding protein associated factor 11 [Source:NCBI gene;Acc:419899]	protein_coding	9.72408	9.504	9.43945	9.56947	9.80701	9.65131	9.9273	9.87536
ENSGALG00000002739	1911.06	-0.22716	0.0981951	0.0163725	0.0452132	INPP5K	19:5408476-5424636	inositol polyphosphate-5-phosphatase K [Source:NCBI gene;Acc:771549]	protein_coding	10.7186	10.5071	10.8073	10.663	10.9085	10.8611	10.9136	10.8407
ENSGALG00000002742	81.7623	2.14564	0.490299	8.51747e-08	1.22279e-06	TMEM132B	15:4562927-4746811	transmembrane protein 132B [Source:NCBI gene;Acc:416810]	protein_coding	5.23581	8.04756	7.04426	5.57386	4.98787	5.33377	5.04767	5.52787
ENSGALG00000002744	27.6104	0.612099	0.361343	0.0171427	0.0468795	PCDH15	6:7005075-7303413	protocadherin related 15 [Source:NCBI gene;Acc:423644]	protein_coding	4.75613	5.24131	4.56703	4.80687	4.17042	4.85094	4.47488	4.4005
ENSGALG00000002750	10048.7	-0.153598	0.0770774	0.0415857	0.0958372	NCKAP1	7:2277081-2327746	NCK associated protein 1 [Source:NCBI gene;Acc:424000]	protein_coding	13.2349	13.3164	13.124	13.0903	13.3313	13.3644	13.3	13.3529
ENSGALG00000002759	4810.59	0.39748	0.170478	0.00917354	0.0282158	PEAK1	10:3510449-3538948	pseudopodium enriched atypical kinase 1 [Source:NCBI gene;Acc:100857260]	protein_coding	13.0612	12.259	12.707	11.9806	12.0808	12.1033	12.2977	12.1381
ENSGALG00000002761	1089.1	0.0524976	0.123829	0.653828	0.759663	SIRT1	6:7315727-7337324	sirtuin 1 [Source:NCBI gene;Acc:423646]	protein_coding	10.1767	10.4749	10.1373	9.90816	10.155	9.97371	10.3956	10.0099
ENSGALG00000002762	768.385	0.676769	0.175267	1.68323e-05	0.000122994	UHRF1BP1	26:4279568-4303482	UHRF1 binding protein 1 [Source:NCBI gene;Acc:419900]	protein_coding	9.7149	9.7698	10.1625	9.63129	9.34419	9.46771	8.82896	9.56618
ENSGALG00000002763	391.685	-0.20285	0.198613	0.238335	0.371198	FRZB	7:2337402-2352802	frizzled related protein [Source:NCBI gene;Acc:395545]	protein_coding	8.06871	7.98979	8.44416	8.31671	8.10722	8.59298	8.71067	8.15695
ENSGALG00000002764	5691.51	-0.274412	0.12326	0.018223	0.0493537	ATP1B3	9:10461236-10501942	ATPase Na+/K+ transporting subunit beta 3 [Source:NCBI gene;Acc:396549]	protein_coding	12.3662	12.4805	12.3877	12.2389	12.5619	12.4381	12.902	12.5112
ENSGALG00000002765	2448.86	0.357718	0.066138	3.63591e-08	5.74355e-07	NBR1	27:7990870-8009225	NBR1, autophagy cargo receptor [Source:NCBI gene;Acc:420007]	protein_coding	11.5132	11.453	11.6687	11.4623	11.249	11.3684	11.1199	11.2214
ENSGALG00000002766	5.35957	0.436137	0.575698	0.10155	0.194773	MLKL	11:1886612-1890948	mixed lineage kinase domain like pseudokinase [Source:NCBI gene;Acc:415686]	protein_coding	2.02384	3.09671	2.16091	2.01804	2.05901	1.85905	2.06847	2.17742
ENSGALG00000002769	446.35	1.0939	0.249645	5.87025e-07	6.53903e-06	DNAJC12	6:7337219-7349970	DnaJ heat shock protein family (Hsp40) member C12 [Source:NCBI gene;Acc:423647]	protein_coding	9.54899	10.0052	9.68612	8.98012	8.27037	8.65995	8.87562	8.56412
ENSGALG00000002771	4444.27	-0.665728	0.233771	0.000704758	0.00319048	CRIP1	8:4371681-4375045	cysteine rich protein 1 [Source:NCBI gene;Acc:101747696]	protein_coding	11.0513	11.4405	11.1386	11.1763	11.9461	11.9432	11.6979	11.9263
ENSGALG00000002773	1372.83	-0.421895	0.0881212	7.52387e-07	8.12707e-06	SNRPC	26:4305415-4310043	small nuclear ribonucleoprotein polypeptide C [Source:NCBI gene;Acc:419901]	protein_coding	10.2746	10.2636	10.0606	10.433	10.7188	10.5038	10.5936	10.6036
ENSGALG00000002774	10349.1	-0.0490168	0.120053	0.666883	0.769249	TSPAN3	10:3562039-3587603	tetraspanin 3 [Source:NCBI gene;Acc:415348]	protein_coding	13.2126	12.9022	13.238	13.0333	13.0709	13.2772	13.1983	13.1137
ENSGALG00000002775	663.721	0.0845679	0.278181	0.690644	0.786313	FA2H	11:1892371-1901853	fatty acid 2-hydroxylase [Source:NCBI gene;Acc:415687]	protein_coding	8.6052	9.39935	8.81099	8.75271	9.00623	8.907	8.61558	8.97291
ENSGALG00000002781	936.664	-0.858685	0.280476	0.000184767	0.00100988	BRCA1	27:7970099-7990457	BRCA1, DNA repair associated [Source:NCBI gene;Acc:373983]	protein_coding	9.42904	8.94415	9.28711	9.77456	9.96978	9.83573	10.7835	9.91931
ENSGALG00000002783	1224.29	0.758419	0.194646	1.10613e-05	8.57772e-05	SLC43A2	19:5454360-5480180	solute carrier family 43 member 2 [Source:NCBI gene;Acc:417557]	protein_coding	10.9176	10.4858	10.8332	9.83616	9.88697	9.95582	9.68277	10.0512
ENSGALG00000002784	937.015	0.233027	0.127695	0.052175	0.114819	APEH	12:2910044-2914156	acylaminoacyl-peptide hydrolase [Source:NCBI gene;Acc:415926]	protein_coding	9.99906	9.78657	9.95223	10.1579	9.86584	9.96024	9.32572	9.94528
ENSGALG00000002786	17.8434	-0.192845	0.308076	0.389965	0.531482	PSTPIP1	10:3594815-3641597	proline-serine-threonine phosphatase interacting protein 1 [Source:NCBI gene;Acc:415349]	protein_coding	3.86387	4.00735	4.062	4.22284	3.96986	3.99628	4.40614	4.11827
ENSGALG00000002789	73.8286	1.05965	0.352759	0.000120233	0.000693197	MAP2	7:2471804-2577364	microtubule associated protein 2 [Source:NCBI gene;Acc:424001]	protein_coding	6.47586	6.88011	6.75284	6.61725	6.15587	5.84197	5.47496	6.06264
ENSGALG00000002790	22.3695	0.443464	0.33926	0.06675	0.139944	ABLIM3	13:9263565-9297986	actin binding LIM protein family member 3 [Source:NCBI gene;Acc:416201]	protein_coding	4.49921	5.11494	4.53428	5.2173	4.4729	4.43107	4.67125	4.61079
ENSGALG00000002792	558.186	0.176915	0.275244	0.403999	0.54571	SPDEF	26:4351853-4357451	SAM pointed domain containing ETS transcription factor [Source:NCBI gene;Acc:428271]	protein_coding	8.59376	8.30788	9.43103	8.41303	8.54989	8.98442	8.26894	8.50057
ENSGALG00000002797	4043.33	-0.137722	0.14185	0.295608	0.437304	PGD	21:3724856-3734646	phosphogluconate dehydrogenase [Source:NCBI gene;Acc:419450]	protein_coding	11.7068	11.5243	11.8223	12.1855	12.1013	12.0242	11.6029	12.0586
ENSGALG00000002798	729.465	0.370854	0.160388	0.0106686	0.0319997	WDR59	11:1901047-1949555	WD repeat domain 59 [Source:NCBI gene;Acc:415688]	protein_coding	9.76748	10.1952	9.59602	9.32394	9.24995	9.31746	9.63439	9.41469
ENSGALG00000002800	24.879	0.334675	0.279535	0.120732	0.222683	GRK7	9:10425071-10442463	G protein-coupled receptor kinase 7 [Source:NCBI gene;Acc:429125]	protein_coding	5.27586	4.60899	4.77077	4.57226	4.58051	4.65158	4.57729	4.51007
ENSGALG00000002802	16.3121	0.63798	0.384822	0.016547	0.0456003	PACSIN1	26:4359456-4369874	protein kinase C and casein kinase substrate in neurons 1 [Source:NCBI gene;Acc:419903]	protein_coding	4.02642	4.48992	4.13732	4.34865	3.8858	3.99906	3.90676	3.91918
ENSGALG00000002803	2792.43	-0.125987	0.0527763	0.0158627	0.044152	MTA1	8:4396089-4462422	metastasis associated 1 [Source:NCBI gene;Acc:429060]	protein_coding	11.2853	11.2975	11.2402	11.268	11.4487	11.4155	11.2753	11.4428
ENSGALG00000002804	473.245	-1.70879	0.316888	7.36053e-10	1.8398e-08	RND2	27:7945964-7960601	Rho family GTPase 2 [Source:NCBI gene;Acc:428307]	protein_coding	6.69129	6.42489	6.97172	7.3868	8.21493	8.35356	8.179	8.26873
ENSGALG00000002813	10960.7	0.0623672	0.0909785	0.479771	0.615833	RPS10	26:4376564-4382087	ribosomal protein S10 [Source:NCBI gene;Acc:419904]	protein_coding	13.5987	13.7606	13.4914	13.7056	13.6771	13.5187	13.4506	13.6375
ENSGALG00000002816	948.205	-0.189579	0.205519	0.282369	0.422792	STK10	13:9525284-9568153	serine/threonine kinase 10 [Source:NCBI gene;Acc:416204]	protein_coding	9.27186	8.77005	9.10807	9.33154	9.36959	9.29501	9.2977	9.36819
ENSGALG00000002818	1230.62	-0.196505	0.202291	0.259707	0.396507	VAT1	27:7935605-7944619	vesicle amine transport 1 [Source:NCBI gene;Acc:420009]	protein_coding	9.59613	8.89718	9.72402	9.73446	9.58029	9.89685	9.65613	9.81639
ENSGALG00000002820	420.724	0.306381	0.151718	0.0274034	0.0689586	DFFA	21:3741291-3744957	DNA fragmentation factor subunit alpha [Source:NCBI gene;Acc:419451]	protein_coding	9.17759	8.71381	8.8452	8.94734	8.7239	8.68187	8.53688	8.63598
ENSGALG00000002827	1602.17	0.100762	0.0643987	0.112099	0.210284	GPS1	18:4966111-4976221	G protein pathway suppressor 1 [Source:NCBI gene;Acc:417382]	protein_coding	10.7423	10.7718	10.55	10.7961	10.6849	10.669	10.5405	10.6539
ENSGALG00000002830	254.853	0.794694	0.142741	2.59222e-09	5.52008e-08	NUDT3	26:4383940-4403978	nudix hydrolase 3 [Source:NCBI gene;Acc:419905]	protein_coding	8.59485	8.52218	8.44238	8.19317	7.71409	7.99692	7.47633	8.08547
ENSGALG00000002831	5246.59	0.488022	0.171496	0.00145154	0.00592505	SH3PXD2B	13:9572001-9637277	SH3 and PX domains 2B [Source:NCBI gene;Acc:427625]	protein_coding	12.6529	13.0604	12.5736	12.4052	12.2048	12.1474	12.2193	12.2409
ENSGALG00000002832	1050.44	-0.019546	0.207023	0.912258	0.943326	IFI35	27:7921645-7924699	interferon-induced protein 35 [Source:NCBI gene;Acc:420011]	protein_coding	9.45316	8.59087	8.93245	9.80009	9.21162	9.09524	9.48968	9.26171
ENSGALG00000002836	523.616	-0.0510365	0.0969265	0.58575	0.707573	PEX14	21:3745002-3826918	peroxisomal biogenesis factor 14 [Source:NCBI gene;Acc:771421]	protein_coding	9.06032	9.01916	8.91506	9.1436	9.25381	8.9706	9.09425	8.9709
ENSGALG00000002837	9685.39	0.000347146	0.110134	0.997371	0.998711	RPL27	27:7918185-7920899	ribosomal protein L27 [Source:NCBI gene;Acc:396280]	protein_coding	13.2381	13.499	13.1868	13.5713	13.472	13.3418	13.2104	13.4094
ENSGALG00000002840	17.0607	0.106305	0.379578	0.653715	0.759661	GRM4	26:4440323-4474302	glutamate receptor, metabotropic 4 [Source:NCBI gene;Acc:419906]	protein_coding	3.54204	4.16491	4.26615	4.20498	4.15512	4.20068	3.67696	3.96019
ENSGALG00000002841	1524.99	0.434715	0.122632	0.000163366	0.000907729	RFNG	18:4976515-4983928	RFNG O-fucosylpeptide 3-beta-N-acetylglucosaminyltransferase [Source:NCBI gene;Acc:395789]	protein_coding	10.8181	10.4399	10.9044	10.5634	10.4589	10.372	10.163	10.3951
ENSGALG00000002843	129.451	1.26434	0.229893	1.38087e-09	3.22538e-08	RILP	19:5487858-5491925	Rab interacting lysosomal protein [Source:NCBI gene;Acc:417558]	protein_coding	7.58047	7.29774	7.69885	6.78572	6.34912	6.23004	6.62505	6.46725
ENSGALG00000002845	5.62184	0.286218	0.545368	0.235148	0.367806	CTNNA3	6:7369397-7806023	catenin alpha 3 [Source:NCBI gene;Acc:423648]	protein_coding	2.73814	2.39255	2.87792	2.52597	2.21124	2.68984	2.3633	2.21004
ENSGALG00000002846	678.725	0.0201356	0.224183	0.914359	0.944552	NEURL1B	13:9642877-9751876	neuralized E3 ubiquitin protein ligase 1B [Source:NCBI gene;Acc:427626]	protein_coding	9.34532	9.43901	9.24384	8.91551	9.23706	9.17822	9.27696	9.33132
ENSGALG00000002849	609.958	-0.0998298	0.143612	0.453335	0.5918	DCXR	18:4985113-4988234	dicarbonyl and L-xylulose reductase [Source:NCBI gene;Acc:374066]	protein_coding	9.00224	8.95893	9.10591	9.53885	9.41912	9.35412	8.93349	9.3742
ENSGALG00000002850	1127.7	0.105278	0.100887	0.278576	0.418643	RASA2	9:10367568-10409827	RAS p21 protein activator 2 [Source:NCBI gene;Acc:424782]	protein_coding	10.4117	10.2597	10.1323	10.0891	10.0924	10.0408	10.2889	10.043
ENSGALG00000002853	747.399	0.0289228	0.0998534	0.763856	0.841186	CFDP1	11:1980933-2031846	craniofacial development protein 1 [Source:NCBI gene;Acc:374073]	protein_coding	9.64829	9.60079	9.54898	9.75165	9.69393	9.50872	9.62576	9.61558
ENSGALG00000002854	93.2477	0.140127	0.188309	0.397105	0.538349	PDZD2	Z:9455347-9647483	PDZ domain containing 2 [Source:NCBI gene;Acc:427421]	protein_coding	6.97	6.73357	6.87342	6.45585	6.66734	6.5331	6.65621	6.75187
ENSGALG00000002855	84.5585	0.412969	0.28724	0.0609724	0.129907	SARDH	17:7335774-7343652	sarcosine dehydrogenase [Source:HGNC Symbol;Acc:HGNC:10536]	protein_coding	6.82924	6.73419	6.69121	7.15357	5.82655	6.89249	6.68265	6.1855
ENSGALG00000002856	1267.29	-0.343953	0.0901858	8.08009e-05	0.000490883	RUNDC1	27:7914430-7918149	RUN domain containing 1 [Source:NCBI gene;Acc:107055304]	protein_coding	10.2778	9.91141	10.1442	10.2254	10.3761	10.2588	10.6005	10.4433
ENSGALG00000002861	444.404	-0.130951	0.170881	0.39372	0.535132	TMEM170A	11:2032092-2036216	transmembrane protein 170A [Source:NCBI gene;Acc:770531]	protein_coding	8.81369	7.99667	8.99952	8.72246	8.82223	8.77769	8.78954	8.84339
ENSGALG00000002863	5715.66	-0.152324	0.0843812	0.0637464	0.134697	ERGIC1	13:9797415-9852537	endoplasmic reticulum-golgi intermediate compartment 1 [Source:NCBI gene;Acc:416205]	protein_coding	12.3948	12.4261	12.4454	12.3725	12.4872	12.4578	12.6832	12.4809
ENSGALG00000002864	74.2053	-0.737039	0.318404	0.00255628	0.00964236	LRRTM3	6:7492006-7573415	leucine rich repeat transmembrane neuronal 3 [Source:NCBI gene;Acc:423649]	protein_coding	5.8812	5.68009	6.07211	5.74334	6.43814	6.48904	6.6353	6.24874
ENSGALG00000002866	2068.82	0.194049	0.154841	0.170607	0.28998	KANSL1L	7:2714508-2770441	KAT8 regulatory NSL complex subunit 1-like [Source:NCBI gene;Acc:424004]	protein_coding	11.2288	11.4496	10.8687	10.6837	10.7725	10.8645	11.1885	10.7677
ENSGALG00000002868	8624.54	0.0438706	0.145303	0.744315	0.826978	RPL26L1	13:9856065-9860391	ribosomal protein L26 like 1 [Source:NCBI gene;Acc:396400]	protein_coding	13.302	13.4104	13.0623	13.4588	13.3307	13.1588	13.1909	13.2363
ENSGALG00000002870	1993.12	-0.171449	0.0729028	0.0164241	0.0453149	LEMD2	26:4584396-4595231	LEM domain containing 2 [Source:NCBI gene;Acc:419907]	protein_coding	10.9781	10.911	10.8443	10.9868	11.0124	10.9641	11.2299	11.03
ENSGALG00000002877	661.032	-0.496885	0.174047	0.00135846	0.00560509	LRRC45	18:4994148-5003643	leucine rich repeat containing 45 [Source:NCBI gene;Acc:770573]	protein_coding	9.01115	8.11933	9.01448	9.24634	9.40531	9.29293	9.3516	9.2915
ENSGALG00000002878	501.999	2.24843	0.298	6.0352e-16	6.10859e-14	CREBRF	13:9873168-9892226	CREB3 regulatory factor [Source:NCBI gene;Acc:416206]	protein_coding	10.1105	11.1258	9.78596	8.8294	8.47634	8.32955	8.01735	8.30488
ENSGALG00000002880	733.577	-0.275901	0.145127	0.0393611	0.0915856	AARSD1	27:7907883-7912277	alanyl-tRNA synthetase domain containing 1 [Source:NCBI gene;Acc:107049007]	protein_coding	9.29928	9.37188	9.16894	9.41764	9.539	9.36291	9.78534	9.5065
ENSGALG00000002881	537.736	-0.712971	0.158485	8.83208e-07	9.31915e-06	C26H6ORF125	26:4615270-4620658	chromosome 26 open reading frame, human C6orf125 [Source:NCBI gene;Acc:419909]	protein_coding	8.52501	8.3982	8.50864	9.06023	9.29679	9.1524	9.13379	9.30524
ENSGALG00000002882	367.101	0.241308	0.141238	0.0653663	0.13757	BNIP1	13:9897119-9902358	BCL2 interacting protein 1 [Source:NCBI gene;Acc:416207]	protein_coding	8.392	8.919	8.2731	8.3879	8.36002	8.19951	8.33558	8.38386
ENSGALG00000002883	969.239	0.236676	0.139489	0.0677644	0.141383	SCAPER	10:3662745-3799455	S-phase cyclin A associated protein in the ER [Source:NCBI gene;Acc:415352]	protein_coding	9.73201	10.3016	9.68117	9.77199	9.78746	9.85053	9.4435	9.74413
ENSGALG00000002886	109.788	-0.0439825	0.37439	0.851557	0.902118	NKX2-5	13:9921886-9924100	NK2 homeobox 5 [Source:NCBI gene;Acc:396073]	protein_coding	5.79574	5.95749	7.25286	6.36812	6.04099	7.4389	5.593	6.37156
ENSGALG00000002888	914.346	0.788113	0.257409	0.000230275	0.00122037	CASZ1	21:3830441-3953755	castor zinc finger 1 [Source:NCBI gene;Acc:419452]	protein_coding	10.2294	10.7727	9.64288	9.58273	9.26836	9.47228	9.46207	9.39495
ENSGALG00000002891	1847.64	-0.41882	0.143187	0.00150743	0.00611814	ACADL	7:2771932-2785778	acyl-CoA dehydrogenase, long chain [Source:NCBI gene;Acc:424005]	protein_coding	10.4506	10.3591	10.7099	10.9722	11.0039	10.9935	11.0118	11.0219
ENSGALG00000002892	280.781	-0.625927	0.208026	0.000486142	0.00231118	ENSGALG00000002892	6:8441148-8461055	solute carrier family 22 member 15-like [Source:NCBI gene;Acc:423653]	protein_coding	7.5569	7.21051	7.57103	7.74316	7.81716	7.8906	8.50443	7.94206
ENSGALG00000002893	8223.1	-0.0901531	0.256283	0.65749	0.762433	STC2	13:9947853-9957394	stanniocalcin 2 [Source:NCBI gene;Acc:416208]	protein_coding	11.7489	11.9265	12.3143	12.0737	12.2678	12.4995	11.5098	12.3306
ENSGALG00000002897	23.1953	0.591262	0.476186	0.038082	0.0892089	SLC16A14	9:10296206-10307893	solute carrier family 16 member 14 [Source:NCBI gene;Acc:424784]	protein_coding	5.01974	4.49786	4.68286	3.82233	4.09881	4.31192	4.01034	4.25718
ENSGALG00000002899	2269.34	0.429006	0.126571	0.000297398	0.00151677	AACS	15:4746626-4784057	acetoacetyl-CoA synthetase [Source:NCBI gene;Acc:416811]	protein_coding	10.3764	11.1861	11.3619	10.7012	10.8264	10.8787	10.1823	10.7145
ENSGALG00000002900	839.825	0.265124	0.23597	0.171406	0.290886	NOTUM	18:5048916-5054527	NOTUM, palmitoleoyl-protein carboxylesterase [Source:NCBI gene;Acc:417385]	protein_coding	8.99088	9.40806	9.27685	8.87974	8.94985	9.35995	8.01933	8.98832
ENSGALG00000002904	7797.38	0.0505594	0.23036	0.790767	0.861146	REEP3	6:8461693-8499207	receptor accessory protein 3 [Source:NCBI gene;Acc:423654]	protein_coding	12.7068	12.1853	13.0468	12.0944	12.5388	12.7443	12.3858	12.5669
ENSGALG00000002906	2267.72	-0.704451	0.211159	0.0001167	0.000675679	TARDBP	21:4071151-4076774	TAR DNA binding protein [Source:NCBI gene;Acc:419453]	protein_coding	10.2683	10.0525	10.5286	11.1522	11.3198	11.3086	10.8857	11.2818
ENSGALG00000002907	428.597	0.200857	0.346905	0.393086	0.534446	MYL1	7:2795396-2813128	myosin, light chain 1, alkali; skeletal, fast [Source:NCBI gene;Acc:396470]	protein_coding	8.81782	9.22742	9.20931	9.01753	8.28124	8.98802	8.73674	9.04584
ENSGALG00000002908	552.324	-0.449948	0.280006	0.0387901	0.0904753	TRAIP	12:2972533-2990373	TRAF interacting protein [Source:NCBI gene;Acc:415927]	protein_coding	8.71525	9.37076	8.587	8.59659	9.26141	9.08251	9.8286	9.17203
ENSGALG00000002911	3765.62	-0.0886198	0.261674	0.666632	0.769122	MOXD1	3:56993933-57046070	monooxygenase DBH like 1 [Source:NCBI gene;Acc:395333]	protein_coding	10.5247	10.6253	11.3154	10.6318	10.9093	11.3785	10.537	11.1001
ENSGALG00000002913	1560.99	-0.606834	0.104022	1.0372e-09	2.50934e-08	BRI3BP	15:4786518-4789593	BRI3 binding protein [Source:NCBI gene;Acc:416812]	protein_coding	10.3913	10.1287	10.3699	10.3938	10.8413	10.7024	10.9504	10.8147
ENSGALG00000002919	1078.89	0.714497	0.139685	3.97669e-08	6.216e-07	MON1A	12:3011044-3015929	MON1 homolog A, secretory trafficking associated [Source:NCBI gene;Acc:415929]	protein_coding	10.7763	10.7325	10.4761	9.98499	9.92824	9.92449	9.81898	10.0016
ENSGALG00000002921	752.172	-0.14144	0.126527	0.235499	0.368075	LANCL1	7:2826403-2842090	LanC like 1 [Source:NCBI gene;Acc:424006]	protein_coding	9.3856	8.91683	9.09815	9.61534	9.4436	9.24812	9.37759	9.40736
ENSGALG00000002922	13544.1	0.199374	0.0929775	0.0266972	0.0675858	NOTCH2	8:4546230-4625309	notch 2 [Source:NCBI gene;Acc:374031]	protein_coding	14.0389	13.7858	13.9475	14.1001	13.77	13.859	13.6418	13.8454
ENSGALG00000002925	2086.64	-0.456087	0.116692	3.54607e-05	0.000236361	ETFA	10:3810178-3840160	electron-transfer-flavoprotein, alpha polypeptide [Source:NCBI gene;Acc:415353]	protein_coding	10.5096	10.8082	10.7907	11.1023	11.2136	11.1987	11.2978	11.1546
ENSGALG00000002929	7186.7	0.221844	0.0687422	0.00101461	0.00434941	TRIP12	9:10169029-10271674	thyroid hormone receptor interactor 12 [Source:NCBI gene;Acc:424785]	protein_coding	12.9012	12.9276	13.0623	12.7771	12.7332	12.7761	12.7633	12.7435
ENSGALG00000002931	10.4351	0.163469	0.357545	0.488561	0.624196	REG4	8:4626888-4628302	regenerating family member 4 [Source:NCBI gene;Acc:424379]	protein_coding	3.26293	3.42377	3.45123	3.6823	3.46941	3.56462	3.13027	3.2211
ENSGALG00000002932	8371.6	0.0357541	0.154009	0.800156	0.868022	NME2	18:5064083-5066287	NME/NM23 nucleoside diphosphate kinase 2 [Source:NCBI gene;Acc:395916]	protein_coding	13.1034	13.4802	13.1053	13.408	13.3713	13.2653	12.9333	13.3093
ENSGALG00000002937	4887.02	-0.736307	0.0811497	1.31249e-20	4.03526e-18	PSME3	27:7879741-7886805	proteasome activator subunit 3 [Source:NCBI gene;Acc:420017]	protein_coding	11.6168	11.729	11.5364	12.0136	12.3058	12.3046	12.4228	12.31
ENSGALG00000002942	4531.52	0.156621	0.188925	0.345004	0.488475	JMJD1C	6:8516356-8663452	jumonji domain containing 1C [Source:NCBI gene;Acc:423655]	protein_coding	12.125	13.0013	11.8096	11.8673	12.0596	12.0231	12.3554	12.051
ENSGALG00000002943	8934.68	-0.382104	0.0696453	2.15217e-08	3.64557e-07	PRPF8	19:5492009-5509846	pre-mRNA processing factor 8 [Source:NCBI gene;Acc:417559]	protein_coding	13.042	12.9945	13.0261	13.0911	13.3828	13.4542	13.2322	13.3852
ENSGALG00000002944	25.668	0.916132	0.47251	0.00322277	0.0116911	CPS1	7:2842238-2943240	carbamoyl-phosphate synthase 1 [Source:NCBI gene;Acc:428994]	protein_coding	4.90692	5.80861	4.87252	4.6584	4.26194	4.71896	4.60491	4.4556
ENSGALG00000002945	132.335	0.825791	0.252978	0.000102153	0.000602084	TMEM266	10:3840816-3896080	transmembrane protein 266 [Source:NCBI gene;Acc:770288]	protein_coding	7.72822	8.16367	7.22948	7.13758	7.15831	6.83813	6.92326	6.88018
ENSGALG00000002952	80.6278	1.49438	0.240385	9.14763e-12	3.55435e-10	NRG4	10:3918768-3940587	neuregulin 4 [Source:NCBI gene;Acc:415354]	protein_coding	7.32092	7.14345	6.99012	6.48736	6.0783	5.92017	5.95063	5.97896
ENSGALG00000002954	1401.69	0.267787	0.147577	0.0486818	0.108802	MBTD1	18:5066741-5096291	mbt domain containing 1 [Source:NCBI gene;Acc:417387]	protein_coding	10.778	10.3001	10.9768	10.5029	10.4069	10.6518	10.3297	10.4133
ENSGALG00000002955	21194.8	0.0985578	0.245917	0.619523	0.73324	ADAMTSL2	17:7269757-7290205	ADAMTS like 2 [Source:NCBI gene;Acc:417147]	protein_coding	14.5617	15.0909	15.2269	14.802	14.9598	14.7464	14.6092	14.9392
ENSGALG00000002957	8.23896	0.807777	0.638696	0.0134735	0.0386977	ENSGALG00000002957	11:2036749-2043464	solute carrier family 12 member 3 [Source:NCBI gene;Acc:415692]	pseudogene	2.93554	3.34382	2.9624	3.3371	2.73842	2.84781	2.67683	2.94588
ENSGALG00000002958	342.27	0.18213	0.240536	0.352807	0.496206	DNER	9:10092468-10198054	delta/notch like EGF repeat containing [Source:NCBI gene;Acc:424786]	protein_coding	8.18333	8.69085	8.9487	8.59888	8.32846	8.7681	8.00602	8.63278
ENSGALG00000002959	809.278	0.255987	0.131188	0.0371437	0.0875819	NRBF2	6:8670653-8685139	nuclear receptor binding factor 2 [Source:NCBI gene;Acc:423656]	protein_coding	9.90267	9.58239	10.037	9.92011	9.83538	9.7726	9.39789	9.67802
ENSGALG00000002960	15.8837	0.192137	0.351856	0.415454	0.556325	HMGCS2	8:4627165-4632645	3-hydroxy-3-methylglutaryl-CoA synthase 2 [Source:NCBI gene;Acc:424380]	protein_coding	3.63195	4.13931	3.975	4.32095	3.95266	3.74889	4.04253	3.94331
ENSGALG00000002963	1829.34	-0.307981	0.245268	0.12158	0.223944	PID1	9:9999445-10077916	phosphotyrosine interaction domain containing 1 [Source:NCBI gene;Acc:424787]	protein_coding	10.4035	10.0088	11.1358	10.9028	10.9041	11.0334	11.1914	10.9288
ENSGALG00000002964	1952.52	-0.545307	0.101373	1.90899e-08	3.29839e-07	DHX37	15:4787567-4803782	DEAH-box helicase 37 [Source:NCBI gene;Acc:416813]	protein_coding	10.6641	10.6857	10.5174	10.8685	11.1853	10.9864	11.2624	11.0895
ENSGALG00000002967	1587.86	-0.304182	0.0953348	0.000939601	0.00407907	ZNF365	6:8889016-8904914	zinc finger protein 365 [Source:NCBI gene;Acc:423658]	protein_coding	10.2504	10.5057	10.1162	10.2593	10.6494	10.4234	10.6156	10.5119
ENSGALG00000002968	165.447	0.476868	0.143938	0.000319401	0.00161294	ZNF341	20:2146538-2166147	zinc finger protein 341 [Source:NCBI gene;Acc:419152]	protein_coding	7.33466	7.81151	7.76946	7.45828	7.0743	7.39171	7.20847	7.24996
ENSGALG00000002969	2586.59	-0.0717911	0.0862696	0.392408	0.533658	MAU2	28:3605676-3618416	MAU2 sister chromatid cohesion factor [Source:NCBI gene;Acc:428348]	protein_coding	11.4153	11.1366	11.0924	11.2	11.2125	11.3417	11.2688	11.3095
ENSGALG00000002971	1938.25	-0.206534	0.0987235	0.0299254	0.0740101	ENSGALG00000002971	13:10924239-10966316	nuclear receptor binding SET domain protein 1 [Source:NCBI gene;Acc:416214]	pseudogene	10.9304	10.4165	10.817	10.9202	10.9465	10.8503	11.0103	11.0016
ENSGALG00000002973	1058.89	-0.24668	0.116226	0.0253874	0.0648271	BECN1	27:7874990-7879971	beclin 1 [Source:NCBI gene;Acc:420018]	protein_coding	9.56274	9.68498	9.84948	10.1063	10.0449	9.91398	10.0595	10.0992
ENSGALG00000002974	23.6533	0.210511	0.410019	0.38912	0.53055	SPHKAP	9:9726068-9792058	SPHK1 interactor, AKAP domain containing [Source:NCBI gene;Acc:424789]	protein_coding	4.18068	4.55117	4.16198	4.2407	3.70484	4.41867	4.18852	4.00289
ENSGALG00000002980	146.618	0.397827	0.173192	0.0100228	0.0303325	RTKN2	6:8832056-8953024	rhotekin 2 [Source:NCBI gene;Acc:423660]	protein_coding	7.45857	7.37725	7.11486	7.09216	6.76662	6.9374	7.10461	6.89777
ENSGALG00000002981	712.41	-0.0937716	0.0912689	0.289377	0.430574	ERCC4	14:1071961-1082730	ERCC excision repair 4, endonuclease catalytic subunit [Source:NCBI gene;Acc:416420]	protein_coding	9.58183	9.48732	9.36373	9.41004	9.48403	9.51051	9.51895	9.58578
ENSGALG00000002982	68.464	0.301838	0.349564	0.207789	0.335114	SLC2A6	17:7235916-7240174	solute carrier family 2 member 6 [Source:NCBI gene;Acc:425954]	protein_coding	5.98148	5.47933	5.81582	5.60901	4.72775	5.18382	6.13721	5.06434
ENSGALG00000002984	547.608	0.312653	0.127539	0.00898759	0.0277323	RAB24	13:10916142-10918396	RAB24, member RAS oncogene family [Source:NCBI gene;Acc:427627]	protein_coding	9.11601	9.27343	9.12288	9.16951	9.07517	8.90976	8.62094	8.95176
ENSGALG00000002985	1586.8	-0.245377	0.103721	0.0136639	0.0391281	UTP18	18:5095894-5104494	UTP18, small subunit processome component [Source:NCBI gene;Acc:417388]	protein_coding	10.4784	10.5975	10.3478	10.6469	10.7729	10.6481	10.6728	10.7923
ENSGALG00000002987	113.795	-0.866878	0.566194	0.00797923	0.025069	SERPINF2	19:5543842-5551420	serpin family F member 2 [Source:NCBI gene;Acc:100857105]	protein_coding	6.43332	6.67445	5.43501	5.59108	7.38649	5.58239	8.62293	6.24579
ENSGALG00000002988	3678.91	1.93208	0.639007	1.37364e-05	0.000103177	ENSGALG00000002988	8:4633303-4636689	phosphoglycerate dehydrogenase [Source:NCBI gene;Acc:424381]	pseudogene	11.8181	12.8491	12.737	12.273	10.3105	10.1588	10.0072	10.5671
ENSGALG00000002990	3910.9	-0.499436	0.12598	2.31923e-05	0.000163002	PRELID1	13:10914280-10916096	PRELI domain containing 1 [Source:NCBI gene;Acc:395819]	protein_coding	11.4202	11.7277	11.2937	11.9061	12.1011	12.022	11.9325	12.0146
ENSGALG00000002992	13.4263	-0.10579	0.330227	0.643979	0.752356	DAW1	9:9704805-9721804	dynein assembly factor with WD repeats 1 [Source:NCBI gene;Acc:424790]	protein_coding	3.98229	3.85342	3.6442	3.83801	3.66726	4.12386	3.88822	3.87028
ENSGALG00000002993	244.638	0.000237898	0.382259	0.999193	0.999726	CA10	18:5153057-5313472	carbonic anhydrase 10 [Source:NCBI gene;Acc:417389]	protein_coding	6.5839	6.75199	7.20875	6.4764	6.90471	7.16423	6.34959	6.95487
ENSGALG00000003003	319.854	1.30296	0.4212	4.36321e-05	0.000284807	CCL20	9:9693543-9695640	C-C motif chemokine ligand 20 [Source:NCBI gene;Acc:395082]	protein_coding	8.5279	8.2941	8.88267	6.89361	7.39114	7.18086	6.2172	7.49535
ENSGALG00000003010	1319.17	-0.608284	0.131197	6.83421e-07	7.49569e-06	NUP93	11:2046725-2117520	nucleoporin 93 [Source:NCBI gene;Acc:415693]	protein_coding	10.104	9.97697	9.86902	10.292	10.6126	10.488	10.5724	10.5756
ENSGALG00000003011	969.217	-0.304021	0.256844	0.137607	0.24654	TOM1L1	18:5812118-5833003	target of myb1 like 1 membrane trafficking protein [Source:NCBI gene;Acc:417391]	protein_coding	8.70805	8.63171	9.0801	9.01126	9.25977	9.50134	9.01291	9.2169
ENSGALG00000003013	35.9049	0.168663	0.332638	0.465036	0.602069	ENSGALG00000003013	6:9115242-9166926	chromosome 6 C10orf107 homolog [Source:NCBI gene;Acc:423662]	protein_coding	5.06682	5.08978	4.89698	5.33867	4.6708	4.85677	5.48038	4.5711
ENSGALG00000003015	1473.56	-0.199102	0.379815	0.408628	0.549834	SERPINF1	19:5554574-5561459	serpin family F member 1 [Source:NCBI gene;Acc:417561]	protein_coding	10.1926	9.45153	9.64527	10.4801	10.0815	9.71006	10.803	9.95182
ENSGALG00000003016	4.96724	-0.110608	0.454605	0.637925	0.748002	MASP2	21:4078712-4105097	mannan binding lectin serine peptidase 2 [Source:NCBI gene;Acc:407089]	protein_coding	2.17286	2.60414	1.94474	2.11825	2.29818	2.32948	2.36525	2.13296
ENSGALG00000003021	75.1409	-0.301303	0.205605	0.0873993	0.172992	CHRNA5	10:4080158-4092860	cholinergic receptor nicotinic alpha 5 subunit [Source:NCBI gene;Acc:386577]	protein_coding	5.87288	6.34815	6.10689	6.52989	6.38676	6.51019	6.57276	6.43734
ENSGALG00000003022	56.1674	0.193542	0.247963	0.332647	0.475953	ENSGALG00000003022	8:4675696-4682832	dimethylaniline monooxygenase [N-oxide-forming] 5-like [Source:NCBI gene;Acc:100857724]	protein_coding	6.2194	5.97758	5.57657	6.1058	5.56297	5.60061	5.89561	5.93242
ENSGALG00000003024	1513.8	-0.33192	0.0816819	2.9788e-05	0.000202853	ARMC6	28:3755802-3761970	armadillo repeat containing 6 [Source:NCBI gene;Acc:420112]	protein_coding	10.4099	10.1246	10.2264	10.4755	10.7218	10.509	10.5379	10.5788
ENSGALG00000003025	5.35498	0.00407317	0.386432	0.986201	0.991401	ENSGALG00000003025	9:9667482-9672242	NA	protein_coding	2.65288	2.39873	2.39254	2.3374	2.50459	2.42161	2.43747	2.42041
ENSGALG00000003026	849.553	0.379221	0.131411	0.00199118	0.00780712	ENSGALG00000003026	14:1142254-1156542	NA	protein_coding	10.1551	9.74875	10.0953	9.60983	9.52019	9.74553	9.49159	9.66331
ENSGALG00000003029	200.891	0.106561	0.15225	0.446004	0.585331	PLPP6	8:4683627-4686254	phospholipid phosphatase 6 [Source:HGNC Symbol;Acc:HGNC:23682]	protein_coding	7.56389	7.34953	7.91369	7.84099	7.47256	7.53454	7.65178	7.71613
ENSGALG00000003031	419.818	-0.660613	0.205962	0.000216367	0.00115826	SMYD4	19:5561964-5568555	SET and MYND domain containing 4 [Source:NCBI gene;Acc:417562]	protein_coding	8.38891	7.36975	8.45667	8.67862	8.86046	8.8304	8.99896	8.83621
ENSGALG00000003033	393.487	0.431133	0.161838	0.00318845	0.0115871	STXBP4	18:5836752-5890639	syntaxin binding protein 4 [Source:NCBI gene;Acc:417393]	protein_coding	9.04743	8.97269	8.96495	8.54075	8.26684	8.63708	8.71915	8.35766
ENSGALG00000003034	11.7645	0.00220452	0.388055	0.992533	0.995752	SS2	21:4105253-4109012	somatostatin II [Source:NCBI gene;Acc:395106]	protein_coding	3.7933	3.55492	3.22778	3.3356	3.25742	3.47946	3.77159	3.33226
ENSGALG00000003035	84.475	-0.248944	0.239518	0.203306	0.329784	FAM78B	8:4686653-4690632	family with sequence similarity 78 member B [Source:NCBI gene;Acc:769830]	protein_coding	6.76348	5.80796	6.39206	6.07355	6.30549	6.566	6.49294	6.75138
ENSGALG00000003039	1504.04	-0.858342	0.197955	1.24951e-06	1.2694e-05	SRM	21:4116739-4124448	spermidine synthase [Source:NCBI gene;Acc:771447]	protein_coding	9.8546	9.974	9.70807	10.4199	10.7587	10.5024	10.9375	10.6586
ENSGALG00000003042	1422.28	-0.309579	0.10114	0.00143353	0.00586322	PXMP4	20:2166028-2172601	peroxisomal membrane protein 4 [Source:NCBI gene;Acc:419153]	protein_coding	10.0836	9.95793	10.3932	10.4161	10.5265	10.4499	10.5179	10.5003
ENSGALG00000003045	915.668	-0.793199	0.221089	3.42066e-05	0.000229214	E2F1	20:2177137-2180913	E2F transcription factor 1 [Source:NCBI gene;Acc:396142]	protein_coding	8.99608	9.67378	9.08647	9.42816	9.96716	9.75216	10.4805	9.88847
ENSGALG00000003046	3564.9	-0.384838	0.0891145	8.07492e-06	6.52158e-05	PSMA4	10:4097848-4102983	proteasome subunit alpha 4 [Source:NCBI gene;Acc:415357]	protein_coding	11.4015	11.5943	11.491	11.8614	11.9237	11.8455	11.9768	11.9235
ENSGALG00000003047	890.91	-0.125137	0.176946	0.427801	0.568218	SUGP2	28:3761765-3772296	SURP and G-patch domain containing 2 [Source:NCBI gene;Acc:420113]	protein_coding	9.66406	8.9313	9.99154	9.99604	9.82536	9.91909	9.73847	9.90426
ENSGALG00000003052	2575.08	0.207293	0.0798448	0.00780973	0.0246736	AGFG1	9:9629184-9664692	ArfGAP with FG repeats 1 [Source:NCBI gene;Acc:424793]	protein_coding	11.7033	11.6793	11.4241	11.504	11.4024	11.3934	11.3796	11.4546
ENSGALG00000003053	3634.9	0.0350151	0.129334	0.773487	0.848182	PRDX6	8:4695523-4702534	peroxiredoxin 6 [Source:NCBI gene;Acc:429062]	protein_coding	11.9512	11.419	11.987	11.9642	11.9348	11.8758	11.646	11.8841
ENSGALG00000003058	6.77509	0.951943	0.671423	0.00636159	0.0207957	ENSGALG00000003058	28:3777894-3786314	homer scaffolding protein 3 [Source:NCBI gene;Acc:420115]	protein_coding	2.74036	2.78856	3.04899	2.87437	2.56866	2.5664	2.56936	2.51594
ENSGALG00000003059	636.797	-0.0408965	0.268887	0.844595	0.897526	HLF	18:5906620-5937242	HLF, PAR bZIP transcription factor [Source:NCBI gene;Acc:417395]	protein_coding	9.57055	10.4574	9.12698	9.38817	9.30395	9.18124	10.6467	9.5947
ENSGALG00000003063	57.1768	1.09327	0.341718	5.7772e-05	0.000364201	HYKK	10:4103099-4108004	hydroxylysine kinase [Source:NCBI gene;Acc:415358]	protein_coding	6.21324	6.55253	6.71293	6.24541	5.84137	5.91694	5.41125	5.22947
ENSGALG00000003065	236.296	0.383082	0.317216	0.0987245	0.190634	NECAB3	20:2183024-2207161	N-terminal EF-hand calcium binding protein 3 [Source:NCBI gene;Acc:419154]	protein_coding	7.85923	8.92305	8.24315	7.90516	7.4076	7.44482	8.34923	7.88522
ENSGALG00000003067	1218.91	-0.229972	0.101358	0.0182695	0.0494495	MRPL44	9:9611815-9614811	mitochondrial ribosomal protein L44 [Source:NCBI gene;Acc:424795]	protein_coding	10.1728	10.2441	9.9664	10.3827	10.4053	10.1955	10.4702	10.3855
ENSGALG00000003068	887.064	0.369418	0.193403	0.02825	0.070612	EZH1	27:7833491-7847657	enhancer of zeste 1 polycomb repressive complex 2 subunit [Source:NCBI gene;Acc:420023]	protein_coding	9.7715	9.16804	10.1498	9.81469	9.49752	9.61282	9.21979	9.58321
ENSGALG00000003071	374.586	0.257712	0.125119	0.0287129	0.0715727	OGFOD1	11:2147564-2155667	2-oxoglutarate and iron dependent oxygenase domain containing 1 [Source:NCBI gene;Acc:415695]	protein_coding	8.68777	8.84141	8.55529	8.7039	8.6399	8.5277	8.26498	8.4246
ENSGALG00000003072	1991.93	-0.610842	0.0861738	2.5237e-13	1.43684e-11	RPA1	19:5568657-5590184	replication protein A1 [Source:NCBI gene;Acc:417563]	protein_coding	10.6976	10.601	10.4842	10.7222	11.0186	10.9788	11.3932	11.0234
ENSGALG00000003073	321.906	0.411886	0.151384	0.00291068	0.0107154	RHOBTB1	6:9336702-9386648	Rho related BTB domain containing 1 [Source:NCBI gene;Acc:423664]	protein_coding	8.22118	8.77078	8.86067	8.16646	7.97915	8.31266	8.30244	8.16388
ENSGALG00000003074	1827.75	0.374456	0.0972197	6.22712e-05	0.000390016	ENSGALG00000003074	28:3790233-3811820	homer scaffolding protein 3 [Source:NCBI gene;Acc:420115]	protein_coding	10.9088	10.9403	11.197	10.9201	10.5996	10.8315	10.6102	10.6735
ENSGALG00000003075	3.38346	0.124389	0.469625	0.594382	0.715028	SLC34A1	13:10834101-10837807	solute carrier family 34 member 1 [Source:NCBI gene;Acc:395402]	protein_coding	1.79971	1.86355	1.8084	1.56681	1.71652	1.82782	1.65915	1.58181
ENSGALG00000003076	13.8429	1.12732	0.620949	0.00191415	0.00754117	FASLG	8:4846877-4850856	Fas ligand (TNF superfamily, member 6) [Source:NCBI gene;Acc:429064]	protein_coding	3.67056	4.80279	3.72674	3.76886	3.42252	3.33368	3.41103	3.56073
ENSGALG00000003078	3760.72	0.0622986	0.161304	0.671056	0.772672	MMD	18:5945780-5973025	monocyte to macrophage differentiation associated [Source:NCBI gene;Acc:417397]	protein_coding	11.9582	11.9106	11.5788	11.4695	11.6466	11.6206	11.6046	11.5426
ENSGALG00000003079	1150.77	0.0829489	0.0796173	0.286216	0.427188	MFF	9:9588160-9610296	mitochondrial fission factor [Source:NCBI gene;Acc:424796]	protein_coding	10.3429	10.3893	10.204	10.1582	10.1991	10.1296	10.3352	10.1271
ENSGALG00000003081	2406.24	0.0958635	0.136917	0.453183	0.591675	SUCO	8:4860575-4897990	SUN domain containing ossification factor [Source:NCBI gene;Acc:424385]	protein_coding	11.0361	10.8755	11.1345	10.8057	10.8298	10.989	10.888	10.8935
ENSGALG00000003082	516.246	-0.137939	0.121221	0.229472	0.361528	DPH1	19:5643569-5658310	diphthamide biosynthesis 1 [Source:NCBI gene;Acc:417564]	protein_coding	8.98508	8.72215	8.70679	9.19893	9.13742	9.09854	8.89769	8.89685
ENSGALG00000003084	1161.01	-0.125338	0.100759	0.19646	0.321588	NUDT21	11:2155240-2162490	nudix hydrolase 21 [Source:NCBI gene;Acc:100858636]	protein_coding	10.1361	10.206	10.0379	10.2507	10.3231	10.1944	10.2446	10.2443
ENSGALG00000003085	1915.66	-0.950052	0.283861	5.31622e-05	0.000339401	CDK1	6:9409873-9417895	cyclin dependent kinase 1 [Source:NCBI gene;Acc:396252]	protein_coding	10.2289	10.6693	9.59623	10.4764	11.1444	10.8839	11.5704	11.0885
ENSGALG00000003086	1694.97	-0.376394	0.0986648	7.17593e-05	0.000442012	EXOSC10	21:4123703-4138661	exosome component 10 [Source:NCBI gene;Acc:419454]	protein_coding	10.6096	10.3994	10.3858	10.8647	10.9441	10.8515	10.7734	10.9162
ENSGALG00000003091	1386.41	-0.258793	0.0925237	0.00382968	0.0135393	PARN	14:1197084-1231716	poly(A)-specific ribonuclease [Source:NCBI gene;Acc:416423]	protein_coding	10.2266	10.4089	9.95185	10.163	10.4275	10.4437	10.4769	10.3496
ENSGALG00000003092	3430.62	-0.162697	0.0814129	0.0404811	0.0937028	ERLIN2	22:2492103-2501587	ER lipid raft associated 2 [Source:NCBI gene;Acc:426769]	protein_coding	11.8117	11.7911	11.603	11.7993	11.8783	11.8708	11.9286	11.7813
ENSGALG00000003096	748.246	0.511168	0.308768	0.0276924	0.0695576	CBFA2T2	20:2208406-2258331	CBFA2/RUNX1 translocation partner 2 [Source:NCBI gene;Acc:419155]	protein_coding	9.23718	10.855	9.21385	9.16109	9.16643	9.15171	9.32827	9.26348
ENSGALG00000003099	44.4298	1.136	0.386647	0.000116387	0.000674246	PCTP	18:6021507-6028831	phosphatidylcholine transfer protein [Source:NCBI gene;Acc:417399]	protein_coding	5.6552	6.54664	5.68924	5.66996	5.33359	5.41352	4.70109	5.16281
ENSGALG00000003101	1141.47	-0.119857	0.154602	0.397287	0.538529	PLPBP	22:2504687-2508843	proline synthetase cotranscribed homolog (bacterial) [Source:NCBI gene;Acc:426770]	protein_coding	9.87342	9.47662	10.0241	10.0948	10.0606	10.1189	9.86262	10.0709
ENSGALG00000003103	1044.26	0.556108	0.279601	0.0113715	0.0337177	MST1R	12:3002525-3009824	macrophage stimulating 1 receptor [Source:NCBI gene;Acc:427573]	protein_coding	10.6958	10.6983	10.4413	8.8738	10.0684	9.77788	9.18085	9.93291
ENSGALG00000003105	2.46536	0.270563	0.607521	0.206921	0.333978	ANKFN1	18:6106146-6162953	ankyrin repeat and fibronectin type III domain containing 1 [Source:NCBI gene;Acc:427807]	protein_coding	1.22231	1.10351	1.06351	1.26255	1.06241	1.15538	1.17252	1.06195
ENSGALG00000003106	2.73199	0.351437	0.591065	0.150047	0.263221	TOX2	20:2300399-2414076	TOX high mobility group box family member 2 [Source:NCBI gene;Acc:419156]	protein_coding	1.5996	1.64887	1.31635	1.54759	1.41009	1.49488	1.10649	1.25946
ENSGALG00000003107	1535.29	0.537363	0.0862628	1.23954e-10	3.7089e-09	AMFR	11:2162212-2182455	autocrine motility factor receptor [Source:NCBI gene;Acc:415697]	protein_coding	11.0203	11.0044	11.1136	10.6783	10.6733	10.567	10.2836	10.5908
ENSGALG00000003108	3273.36	-0.354025	0.110447	0.000760493	0.00341078	SMG6	19:5675613-5773312	SMG6, nonsense mediated mRNA decay factor [Source:NCBI gene;Acc:101750600]	protein_coding	11.1994	11.5202	11.2324	11.4126	11.6413	11.4908	11.8135	11.6366
ENSGALG00000003111	1015.34	-0.0489696	0.142659	0.711543	0.802584	BFAR	14:1232513-1241144	bifunctional apoptosis regulator [Source:NCBI gene;Acc:416424]	protein_coding	9.64873	9.10783	9.60613	9.80297	9.49002	9.69571	9.58266	9.68304
ENSGALG00000003113	1740.42	0.0913008	0.153296	0.51624	0.648991	RGS14	13:10825770-10832208	regulator of G-protein signaling 14 [Source:NCBI gene;Acc:769193]	protein_coding	10.7485	11.1755	11.0698	10.7855	10.8257	10.7725	11.0159	10.8217
ENSGALG00000003114	6.43003	0.682391	0.653939	0.0261655	0.0664553	NOG	18:6187592-6189553	noggin [Source:HGNC Symbol;Acc:HGNC:7866]	protein_coding	2.91665	3.21799	2.72856	2.46709	2.29688	2.73484	2.46206	2.18673
ENSGALG00000003118	306.977	0.849324	0.329492	0.000842969	0.00371264	ADGRA2	22:2510164-2527342	adhesion G protein-coupled receptor A2 [Source:NCBI gene;Acc:426771]	protein_coding	8.51833	9.26157	8.99536	8.48375	7.92804	8.04136	8.12433	7.83952
ENSGALG00000003120	8585.34	-0.110654	0.140458	0.396897	0.538156	NCOR2	15:4858160-5021986	nuclear receptor corepressor 2 [Source:NCBI gene;Acc:416815]	protein_coding	13.0296	13.3155	12.7125	12.7092	12.8897	12.8383	13.4636	12.9534
ENSGALG00000003122	1897.32	0.294005	0.137032	0.02106	0.0554822	ZFAND2A	14:2776904-2780273	zinc finger AN1-type containing 2A [Source:NCBI gene;Acc:425104]	protein_coding	11.2353	11.2394	10.8366	11.1429	10.9626	10.7563	10.6606	11.0235
ENSGALG00000003123	116.602	1.05879	0.357806	0.000138604	0.000787488	CNTNAP1	27:7823872-7832297	contactin associated protein 1 [Source:NCBI gene;Acc:428309]	protein_coding	7.33142	8.38469	7.43122	7.09049	6.63857	6.4322	6.95546	6.78122
ENSGALG00000003124	172.23	0.0297419	0.126173	0.802697	0.869801	BRF2	22:2527806-2530973	BRF2, RNA polymerase III transcription initiation factor subunit [Source:NCBI gene;Acc:426772]	protein_coding	7.42164	7.58248	7.56167	7.66469	7.49159	7.313	7.74389	7.46105
ENSGALG00000003126	162.099	0.454575	0.418064	0.0846368	0.168462	ERBB4	7:3087685-3490215	erb-b2 receptor tyrosine kinase 4 [Source:NCBI gene;Acc:395671]	protein_coding	6.71222	6.26398	7.15233	6.25676	5.65643	6.93711	5.75623	5.96043
ENSGALG00000003128	461.154	0.196756	0.129139	0.104753	0.199544	EDEM2	20:2544324-2553966	ER degradation enhancing alpha-mannosidase like protein 2 [Source:NCBI gene;Acc:770034]	protein_coding	8.63973	9.16009	8.98657	8.68517	8.80008	8.68132	8.62936	8.78536
ENSGALG00000003129	2601.29	-0.0858838	0.206524	0.627635	0.739692	RAB11FIP1	22:2532722-2543452	RAB11 family interacting protein 1 [Source:NCBI gene;Acc:770622]	protein_coding	10.639	10.6012	10.899	10.0005	10.7947	10.8313	10.48	10.744
ENSGALG00000003130	970.746	-0.480013	0.122819	3.19421e-05	0.000215981	DDX49	28:3818740-3824430	DEAD-box helicase 49 [Source:NCBI gene;Acc:420116]	protein_coding	9.70893	9.81146	9.32011	9.77664	9.99797	9.87277	10.3119	10.009
ENSGALG00000003131	435.589	0.048178	0.13095	0.695245	0.79018	DGKE	18:6259783-6271406	diacylglycerol kinase epsilon [Source:NCBI gene;Acc:770911]	protein_coding	8.90822	8.55843	8.67528	8.25561	8.45025	8.43935	8.75135	8.6265
ENSGALG00000003134	4.33799	-0.145591	0.526464	0.508262	0.642062	ENSGALG00000003134	13:10823042-10824827	NA	protein_coding	2.18896	2.01185	1.82726	1.97802	1.82497	2.03221	2.34986	2.07656
ENSGALG00000003135	1409.42	0.134617	0.216707	0.46206	0.5997	ANK3	6:9421563-9766762	ankyrin 3 [Source:NCBI gene;Acc:396309]	protein_coding	10.2394	10.2514	10.4733	10.4476	9.9854	10.3983	10.4162	10.1338
ENSGALG00000003136	476.345	-0.0558496	0.198224	0.745351	0.827667	IKZF2	7:3660255-3763201	IKAROS family zinc finger 2 [Source:NCBI gene;Acc:395309]	protein_coding	8.56215	8.61736	8.37913	8.24917	8.67456	8.61993	8.17672	8.74366
ENSGALG00000003137	34.4398	-0.319488	0.261705	0.123192	0.226302	RFLNA	15:5036041-5046876	refilin A [Source:NCBI gene;Acc:771797]	protein_coding	4.68756	4.72188	4.75774	5.08612	5.05888	5.10639	5.1479	4.59244
ENSGALG00000003138	2.60176	0.431644	0.646955	0.0841655	0.167666	OXTR	12:19681376-19684780	oxytocin receptor [Source:NCBI gene;Acc:429211]	protein_coding	1.54896	1.3241	1.35865	1.12266	1.21296	1.16198	1.12205	1.30165
ENSGALG00000003142	9.17825	0.297184	0.471052	0.240225	0.373363	PRLHRL	22:2545037-2547478	prolactin releasing hormone receptor-like [Source:NCBI gene;Acc:431251]	protein_coding	3.1363	3.03066	2.97326	2.79666	2.95276	2.74953	2.84529	2.65689
ENSGALG00000003143	2092.1	0.0588849	0.0728988	0.410123	0.551032	ZC3H7A	14:1270001-1291042	zinc finger CCCH-type containing 7A [Source:NCBI gene;Acc:416426]	protein_coding	11.1891	11.1897	11.0914	10.999	11.0243	11.1208	11.1281	11.0509
ENSGALG00000003144	3512.45	-0.427221	0.192057	0.0107527	0.0322149	TRIM25	18:6279757-6287152	tripartite motif containing 25 [Source:NCBI gene;Acc:417401]	protein_coding	10.4521	9.78916	9.72349	10.9788	10.3372	10.3637	11.1767	10.4101
ENSGALG00000003146	776.196	-0.0749071	0.174973	0.632209	0.743373	CCDC92	15:5140595-5154005	coiled-coil domain containing 92 [Source:NCBI gene;Acc:416817]	protein_coding	9.64572	9.65377	9.51055	9.0222	9.35536	9.39898	9.88441	9.5706
ENSGALG00000003147	6237.03	-0.198897	0.0930399	0.0271599	0.0685034	TRPC4AP	20:2557331-2590035	transient receptor potential cation channel subfamily C member 4 associated protein [Source:NCBI gene;Acc:428134]	protein_coding	12.3538	12.4596	12.083	12.2699	12.4351	12.4492	12.513	12.5064
ENSGALG00000003148	77.7883	0.718779	0.297386	0.00207645	0.00808537	SPAG16	7:3803059-4151276	sperm associated antigen 16 [Source:NCBI gene;Acc:424009]	protein_coding	6.69407	6.07124	6.63505	6.4132	5.95155	5.91821	5.9419	5.65985
ENSGALG00000003149	7749.42	0.368397	0.214281	0.0425245	0.0975539	ENSGALG00000003149	26:4621920-4659150	inositol 1,4,5-trisphosphate receptor type 3 [Source:NCBI gene;Acc:419910]	pseudogene	12.4809	12.6047	12.7255	12.2521	12.2612	12.5866	11.7229	12.3108
ENSGALG00000003153	3028.77	-0.39581	0.10073	4.17336e-05	0.000273176	COPE	28:3824581-3829413	coatomer protein complex subunit epsilon [Source:NCBI gene;Acc:420117]	protein_coding	11.2	11.237	11.1288	11.6828	11.6603	11.5525	11.75	11.5739
ENSGALG00000003154	2503.31	0.25148	0.128141	0.0366324	0.0866254	TXNDC11	14:1292131-1312468	thioredoxin domain containing 11 [Source:NCBI gene;Acc:416428]	protein_coding	11.9939	11.5342	11.3038	11.3497	11.3421	11.3282	11.291	11.3602
ENSGALG00000003155	106.274	0.442219	0.178054	0.00510028	0.0171935	SRR	19:5765094-5766811	serine racemase [Source:NCBI gene;Acc:771635]	protein_coding	6.85604	7.07058	6.88719	7.1005	6.68904	6.9774	6.37925	6.48653
ENSGALG00000003160	54.3744	0.882504	0.285753	0.000157197	0.000877868	CERS1	28:3831598-3842053	ceramide synthase 1 [Source:NCBI gene;Acc:420118]	protein_coding	6.18724	6.54819	5.99557	5.76364	5.45582	5.83672	5.28354	5.47835
ENSGALG00000003161	77.5497	0.710102	0.247581	0.000562984	0.00262251	GDF3	28:3843368-3845601	growth differentiation factor 3 [Source:NCBI gene;Acc:396132]	protein_coding	6.64758	6.79429	6.71493	6.09793	5.58708	6.23078	6.19898	6.02077
ENSGALG00000003162	796.682	0.0554645	0.135116	0.660753	0.764545	ENSGALG00000003162	27:7795407-7801973	family with sequence similarity 134 member C [Source:NCBI gene;Acc:772215]	protein_coding	9.72295	9.27481	9.74409	9.58049	9.52337	9.4684	9.55217	9.68675
ENSGALG00000003163	261.329	0.250329	0.18672	0.127331	0.231983	GNAO1	11:2204172-2321739	G protein subunit alpha o1 [Source:NCBI gene;Acc:415698]	protein_coding	8.04283	8.63817	7.90267	8.32257	8.19161	8.07128	7.67036	8.05149
ENSGALG00000003164	30.5882	0.182282	0.303403	0.412834	0.553767	ENSGALG00000003164	8:5049545-5081020	NA	protein_coding	4.93104	5.6162	4.94192	5.12787	5.07055	5.05951	5.04104	5.00503
ENSGALG00000003165	2082.49	0.353578	0.110725	0.000794047	0.0035279	CCDC6	6:9774397-9819482	coiled-coil domain containing 6 [Source:NCBI gene;Acc:423666]	protein_coding	11.5802	11.2853	11.247	10.9423	11.0117	11.0666	10.8643	10.9857
ENSGALG00000003168	597.692	-0.0954823	0.146823	0.481512	0.617548	MTMR12	Z:9711679-9742308	myotubularin related protein 12 [Source:NCBI gene;Acc:427423]	protein_coding	8.87908	9.09152	8.75665	8.62166	8.90556	9.16669	8.8675	8.90455
ENSGALG00000003169	2928.73	0.13518	0.102882	0.171723	0.291244	CBFB	11:2344366-2385704	core-binding factor beta subunit [Source:NCBI gene;Acc:395257]	protein_coding	11.6826	11.3896	11.6166	11.6232	11.4887	11.5697	11.3049	11.4922
ENSGALG00000003172	218.277	3.3205	0.449552	6.19969e-16	6.23658e-14	SLC16A9	6:9839922-9859361	solute carrier family 16 member 9 [Source:NCBI gene;Acc:423667]	protein_coding	9.67218	9.80023	9.0194	7.05924	6.23784	6.65097	6.03739	6.47025
ENSGALG00000003174	1.17124	0.0458879	0.570513	0.800095	NA	RIMS3	23:5047674-5051256	regulating synaptic membrane exocytosis 3 [Source:NCBI gene;Acc:428226]	protein_coding	0.114182	0.39598	0.142207	0.113545	0.0897995	0.138695	0.284719	0.0895623
ENSGALG00000003175	64.0438	0.121888	0.283154	0.570129	0.695514	ENSGALG00000003175	17:7193290-7201244	serine/threonine kinase like domain containing 1 [Source:NCBI gene;Acc:417154]	protein_coding	6.24815	6.38674	6.03316	6.13962	5.8223	6.01221	6.30698	6.09669
ENSGALG00000003176	1.8369	-0.0230607	0.504902	0.915272	0.945027	ENSGALG00000003176	6:9874825-9877832	NA	protein_coding	0.827664	0.960744	0.811209	0.864704	0.758626	0.940025	1.04505	0.758256
ENSGALG00000003179	0.816956	0.022565	0.630574	0.836704	NA	ANGPTL7	21:4174743-4179124	angiopoietin like 7 [Source:NCBI gene;Acc:101750033]	protein_coding	-0.49513	-0.524686	-0.117619	-0.495597	-0.421348	-0.523846	-0.400735	-0.52389
ENSGALG00000003181	303.606	-0.438769	0.161945	0.00270225	0.0100725	SURF2	17:7172768-7175847	surfeit 2 [Source:NCBI gene;Acc:417156]	protein_coding	7.98049	8.03135	7.71724	8.27482	8.31172	8.21432	8.50847	8.33378
ENSGALG00000003183	2072.23	0.121224	0.155509	0.394209	0.535598	C11H16orf70	11:2391861-2425403	chromosome 11 open reading frame, human C16orf70 [Source:NCBI gene;Acc:415699]	protein_coding	10.9607	11.2902	10.8789	10.507	10.6583	10.8657	11.02	10.7503
ENSGALG00000003185	839.216	0.601637	0.164446	5.11264e-05	0.000328109	SCPEP1	18:6293718-6304458	serine carboxypeptidase 1 [Source:NCBI gene;Acc:417403]	protein_coding	10.3559	9.70666	10.0326	9.77689	9.53822	9.54217	9.39323	9.43567
ENSGALG00000003189	1727.1	-0.237661	0.0834485	0.00343649	0.0123381	NFYC	23:5059841-5087792	nuclear transcription factor Y subunit gamma [Source:NCBI gene;Acc:419642]	protein_coding	10.734	10.6124	10.58	10.7122	10.8142	10.7822	11.0022	10.7481
ENSGALG00000003193	86.3142	-0.490739	0.364194	0.0515833	0.113807	CRABP-I	10:4148571-4161467	cellular retinoic acid binding protein 1 [Source:NCBI gene;Acc:374211]	protein_coding	5.35358	6.09541	5.85753	6.2845	6.51024	5.98672	6.97595	6.12655
ENSGALG00000003194	1651.13	0.405615	0.082382	4.05374e-07	4.71747e-06	ATP6V0A2	15:5211809-5226925	ATPase H+ transporting V0 subunit a2 [Source:NCBI gene;Acc:395473]	protein_coding	11.0668	10.9596	10.9836	10.7195	10.5471	10.608	10.6851	10.5443
ENSGALG00000003195	312.923	0.00392345	0.122633	0.973035	0.982972	TRADD	11:2445774-2456359	TNFRSF1A associated via death domain [Source:NCBI gene;Acc:415700]	protein_coding	8.25496	8.12062	8.17479	8.14409	8.05941	8.10491	8.22734	8.25506
ENSGALG00000003196	11.511	-0.351393	0.496917	0.174981	0.295211	RNASE6	6:9949854-9959635	ribonuclease A family member k6 [Source:NCBI gene;Acc:396194]	protein_coding	3.32486	3.08518	3.27347	3.57341	3.38967	3.38396	4.02765	3.38202
ENSGALG00000003197	18774.7	0.0822605	0.141859	0.532432	0.663309	RPL7A	17:7165127-7168878	ribosomal protein L7a [Source:NCBI gene;Acc:417158]	protein_coding	14.4309	14.6402	14.2597	14.4816	14.443	14.2793	14.3056	14.3778
ENSGALG00000003199	1882.63	-0.517041	0.0850415	3.51069e-10	9.51484e-09	MLX	27:7786835-7790716	MLX, MAX dimerization protein [Source:NCBI gene;Acc:420026]	protein_coding	10.5502	10.2532	10.4966	10.695	10.9009	10.7573	11.0716	10.9347
ENSGALG00000003201	455.779	-0.2513	0.129626	0.038702	0.0903187	FBXL8	11:2455977-2460100	F-box and leucine rich repeat protein 8 [Source:NCBI gene;Acc:415701]	protein_coding	8.58586	8.27026	8.85253	8.84054	8.98073	9.03932	8.7763	8.7969
ENSGALG00000003203	31.9788	0.729351	0.392239	0.00772384	0.0244636	ENSGALG00000003203	12:3079182-3080283	NA	protein_coding	5.84943	5.35463	5.67628	4.8058	4.98391	4.87993	4.91238	4.77538
ENSGALG00000003204	640.133	-0.0586314	0.122683	0.613545	0.729113	MED22	17:7158851-7165164	mediator complex subunit 22 [Source:NCBI gene;Acc:417159]	protein_coding	9.61084	9.10253	9.24644	9.49656	9.46517	9.20853	9.55246	9.32444
ENSGALG00000003205	2338.7	-0.238976	0.0793302	0.00202364	0.00791169	EIF4EBP1	22:2560417-2565086	eukaryotic translation initiation factor 4E binding protein 1 [Source:NCBI gene;Acc:426773]	protein_coding	10.9644	11.069	11.0576	11.3765	11.3394	11.258	11.3402	11.3053
ENSGALG00000003206	227.739	0.198009	0.128888	0.101967	0.195345	EEF1AKNMT	8:5082577-5087008	eEF1A lysine and N-terminal methyltransferase [Source:HGNC Symbol;Acc:HGNC:24248]	protein_coding	7.80306	7.86999	8.09478	7.98958	7.78649	7.64897	7.76191	7.93643
ENSGALG00000003208	883.077	-0.132258	0.122636	0.254159	0.389881	GABARAPL2	11:19898209-19912789	GABA type A receptor associated protein like 2 [Source:NCBI gene;Acc:770240]	protein_coding	9.5007	9.30008	9.7297	9.75182	9.79519	9.7354	9.65751	9.63314
ENSGALG00000003211	1411.72	-0.441549	0.0896088	3.42093e-07	4.06766e-06	POLDIP2	19:5773507-5782898	DNA polymerase delta interacting protein 2 [Source:NCBI gene;Acc:417565]	protein_coding	10.5047	10.162	10.1345	10.4692	10.7007	10.5912	10.802	10.5969
ENSGALG00000003212	8.21734	0.451324	0.564479	0.095205	0.185027	TSPO2	26:4698648-4703751	translocator protein 2 [Source:NCBI gene;Acc:419914]	protein_coding	2.81195	3.29131	3.4152	2.79893	2.95197	2.58182	2.70016	2.71726
ENSGALG00000003213	37.3859	0.0724882	0.284285	0.735675	0.820212	LGALS2	1:51206946-51218711	galectin 2 [Source:NCBI gene;Acc:425107]	protein_coding	4.67496	5.65562	4.87955	4.93929	5.12204	5.10843	5.01595	4.91865
ENSGALG00000003217	155.479	-0.278842	0.216113	0.126871	0.231376	LITAF	14:1329782-1337607	lipopolysaccharide induced TNF factor [Source:NCBI gene;Acc:374125]	protein_coding	6.74562	6.68599	6.89698	6.6206	7.00146	6.97723	7.30281	6.51303
ENSGALG00000003219	697.272	-0.266878	0.113736	0.0136214	0.0390471	TMEM231	11:19912202-19917951	transmembrane protein 231 [Source:NCBI gene;Acc:425108]	protein_coding	9.31819	9.078	9.25834	9.56326	9.53231	9.57708	9.53152	9.53962
ENSGALG00000003220	5199.31	-0.0881035	0.0915852	0.321105	0.464177	UPF1	28:3849564-3866418	UPF1, RNA helicase and ATPase [Source:NCBI gene;Acc:420119]	protein_coding	12.2744	12.4351	12.2164	12.1005	12.2596	12.2305	12.556	12.2988
ENSGALG00000003221	927.186	-0.449432	0.107883	1.22225e-05	9.34327e-05	WDR61	10:4160976-4188318	WD repeat domain 61 [Source:NCBI gene;Acc:415359]	protein_coding	9.75599	9.68622	9.37472	9.83627	10.0174	10.0434	10.0432	10.0243
ENSGALG00000003224	18.5848	0.7808	0.428618	0.00683233	0.0221012	HSF4	11:2460701-2475384	heat shock transcription factor 4 [Source:NCBI gene;Acc:427540]	protein_coding	4.25104	4.84083	4.71529	4.29317	4.19897	4.04881	3.93396	4.1323
ENSGALG00000003226	60.1952	0.465532	0.42098	0.0789339	0.159224	APOBEC2	26:4710399-4718290	apolipoprotein B mRNA editing enzyme catalytic subunit 2 [Source:NCBI gene;Acc:419915]	protein_coding	5.94166	6.05614	6.00674	6.13844	5.20637	5.19624	5.75129	5.74292
ENSGALG00000003227	377.945	0.571586	0.16742	0.00014693	0.000828478	RAB11FIP4	18:6309446-6396232	RAB11 family interacting protein 4 (class II) [Source:NCBI gene;Acc:427808]	protein_coding	8.50382	8.80549	8.77811	8.36139	8.37472	8.16273	7.7118	8.33644
ENSGALG00000003228	424.054	0.517184	0.155025	0.000246723	0.00129498	OARD1	26:4719126-4722373	O-acyl-ADP-ribose deacylase 1 [Source:NCBI gene;Acc:419916]	protein_coding	9.24262	9.20363	9.32645	8.94527	8.76521	8.55963	8.89048	8.66203
ENSGALG00000003233	1221.83	-0.0584707	0.0992467	0.541311	0.670992	ASH2L	22:2571212-2578623	ASH2 like histone lysine methyltransferase complex subunit [Source:NCBI gene;Acc:426774]	protein_coding	10.228	10.5287	10.2151	10.1565	10.3568	10.1328	10.4864	10.3777
ENSGALG00000003235	1521.79	0.479643	0.08702	1.23414e-08	2.22132e-07	ENSGALG00000003235	Z:9754369-9793178	zinc finger RNA binding protein 2 [Source:NCBI gene;Acc:427424]	protein_coding	10.7672	10.7765	10.9089	10.4931	10.3316	10.5364	10.1596	10.4232
ENSGALG00000003238	3278.6	-0.217287	0.102996	0.0280333	0.070274	GNA11	28:1354469-1369557	G protein subunit alpha 11 [Source:NCBI gene;Acc:374077]	protein_coding	11.3812	11.15	11.5924	11.6192	11.7472	11.6889	11.5152	11.6804
ENSGALG00000003241	52.6876	-0.0763392	0.264869	0.712359	0.803071	CCDC28B	23:5312890-5314715	coiled-coil domain containing 28B [Source:NCBI gene;Acc:419647]	protein_coding	5.17149	5.48176	5.33831	6.10379	5.67213	5.61341	5.52834	5.69859
ENSGALG00000003242	11.7443	0.547128	0.494376	0.0532833	0.116754	STAR	22:2578576-2581509	steroidogenic acute regulatory protein [Source:NCBI gene;Acc:395421]	protein_coding	3.63232	4.0423	3.58925	3.41031	3.36424	3.06079	3.6206	3.15374
ENSGALG00000003243	1929.66	0.683972	0.13896	1.21247e-07	1.64169e-06	RAD54L2	12:3083014-3119482	RAD54-like 2 (S. cerevisiae) [Source:NCBI gene;Acc:415933]	protein_coding	11.4884	11.8757	11.3015	11.0005	10.8589	10.8367	10.8475	10.8852
ENSGALG00000003245	223.299	-0.111949	0.154475	0.428891	0.569113	LSM1	22:2583326-2584747	LSM1 homolog, mRNA degradation associated [Source:NCBI gene;Acc:426775]	protein_coding	7.72169	7.25473	7.97866	8.00037	8.02437	7.76312	7.74762	7.87445
ENSGALG00000003247	1490.11	0.631539	0.125706	8.78875e-08	1.25011e-06	NFYA	26:4722844-4737094	nuclear transcription factor Y subunit alpha [Source:NCBI gene;Acc:419917]	protein_coding	10.5563	10.3864	10.923	10.6494	10.1923	10.0296	10.0899	10.1826
ENSGALG00000003248	5767.69	-0.974901	0.195289	4.1341e-08	6.43811e-07	SUB1	Z:9801245-9816238	SUB1 homolog, transcriptional regulator [Source:NCBI gene;Acc:427425]	protein_coding	11.1778	11.3112	11.6368	12.3017	12.4981	12.5076	12.5109	12.4751
ENSGALG00000003249	2662.01	-0.370219	0.106304	0.00026583	0.00137763	CHUK	6:9967532-10003120	CWF19-like 1, cell cycle control (S. pombe) [Source:NCBI gene;Acc:101749626]	protein_coding	11.0586	10.8806	10.8197	11.321	11.3938	11.352	11.3241	11.3127
ENSGALG00000003250	411.196	-0.233906	0.127299	0.0506558	0.112365	ITPA	8:5087422-5091070	inosine triphosphatase [Source:NCBI gene;Acc:424390]	protein_coding	8.671	8.68025	8.45343	8.88982	8.97745	8.75304	8.89044	8.81989
ENSGALG00000003254	533.379	0.13632	0.125666	0.250056	0.384992	BAG4	22:2584892-2587870	BCL2 associated athanogene 4 [Source:NCBI gene;Acc:426776]	protein_coding	9.24114	8.83316	9.24242	9.154	9.05435	9.00245	8.89654	9.0538
ENSGALG00000003256	1516.24	0.0867597	0.111375	0.414854	0.555839	ATP6V0A1	27:7749490-7777682	ATPase H+ transporting V0 subunit a1 [Source:NCBI gene;Acc:395474]	protein_coding	10.4215	10.5706	10.5003	10.375	10.3333	10.4755	10.4342	10.3402
ENSGALG00000003258	150.14	0.675834	0.165432	6.55383e-06	5.43842e-05	DNAAF1	11:2479810-2493248	dynein axonemal assembly factor 1 [Source:HGNC Symbol;Acc:HGNC:30539]	protein_coding	7.56199	7.8917	7.60615	7.47293	7.01374	7.24363	7.05329	7.16092
ENSGALG00000003259	592.588	-0.355483	0.100577	0.000230859	0.00122237	EIF2B1	15:5240730-5244581	eukaryotic translation initiation factor 2B subunit alpha [Source:NCBI gene;Acc:100857736]	protein_coding	8.99427	9.01199	8.72817	9.28128	9.333	9.28531	9.29435	9.21745
ENSGALG00000003260	1303.49	-0.579885	0.12715	1.11496e-06	1.14693e-05	UTP6	18:6568827-6578597	UTP6, small subunit processome component [Source:NCBI gene;Acc:417405]	protein_coding	10.0473	10.0541	9.8878	10.2491	10.5134	10.2782	10.7295	10.5512
ENSGALG00000003261	6937.98	-0.505892	0.139434	8.72446e-05	0.000524587	PTRF	27:7732348-7746653	polymerase I and transcript release factor [Source:NCBI gene;Acc:396006]	protein_coding	12.3369	12.2657	12.6145	12.5601	12.8098	12.9714	13.1155	12.7876
ENSGALG00000003265	2816.86	-0.420269	0.0707714	1.30252e-09	3.07743e-08	PTP4A2	23:5210834-5228269	protein tyrosine phosphatase type IVA, member 2 [Source:NCBI gene;Acc:419649]	protein_coding	11.2319	11.049	11.1154	11.2911	11.5564	11.5192	11.43	11.5989
ENSGALG00000003267	6631.92	0.308969	0.0995278	0.00124222	0.00518817	STAT3	27:7716059-7727343	signal transducer and activator of transcription 3 [Source:NCBI gene;Acc:420027]	protein_coding	13.0395	12.7672	12.6381	12.8156	12.5691	12.6204	12.4819	12.5425
ENSGALG00000003272	1940.4	-0.260053	0.10527	0.00991321	0.0300679	KHDRBS1	23:5230360-5245209	KH RNA binding domain containing, signal transduction associated 1 [Source:NCBI gene;Acc:374071]	protein_coding	10.6832	11.0531	10.4854	10.8713	10.9819	11.0474	11.0461	10.9889
ENSGALG00000003273	345.301	0.0635102	0.157293	0.658515	0.763238	HSDL1	11:2493276-2499485	hydroxysteroid dehydrogenase like 1 [Source:NCBI gene;Acc:415703]	protein_coding	8.33559	7.7531	8.20235	8.47622	8.30198	7.98879	8.00105	8.20776
ENSGALG00000003281	1088.99	0.270687	0.204545	0.123296	0.226468	GSS	20:2624555-2632499	glutathione synthetase [Source:NCBI gene;Acc:428135]	protein_coding	10.1948	9.63346	9.89388	9.97984	9.66625	9.87921	9.53387	9.68547
ENSGALG00000003282	2008.05	0.917305	0.203017	4.72072e-07	5.41299e-06	STAT5A	27:7694496-7699792	signal transducer and activator of transcription 5A [Source:NCBI gene;Acc:395556]	protein_coding	11.6181	12.0647	11.356	11.1977	10.7102	10.7709	10.8112	10.7821
ENSGALG00000003283	3294.85	0.165201	0.372709	0.488427	0.624073	ENSGALG00000003283	28:3881306-3901182	cartilage oligomeric matrix protein [Source:NCBI gene;Acc:420120]	protein_coding	11.426	10.722	11.0979	11.5779	10.7571	10.4236	11.2374	10.6603
ENSGALG00000003284	1676.13	0.424091	0.116209	0.000114479	0.000664934	CRLF3	18:6608206-6621462	cytokine receptor like factor 3 [Source:NCBI gene;Acc:417407]	protein_coding	10.9519	10.6887	11.1322	10.8264	10.4496	10.7465	10.4216	10.6291
ENSGALG00000003285	22.7155	1.14553	0.64744	0.00194035	0.0076352	CDHR2	13:11074501-11082223	cadherin related family member 2 [Source:NCBI gene;Acc:416223]	protein_coding	5.14033	6.06418	4.36099	4.31607	3.93612	3.88053	4.48969	4.28314
ENSGALG00000003286	54.7362	1.01566	0.434747	0.000912822	0.00397439	ACSBG1	10:4198612-4227772	acyl-CoA synthetase bubblegum family member 1 [Source:NCBI gene;Acc:415361]	protein_coding	5.45589	6.4736	5.94187	5.222	5.22416	5.01168	4.86977	5.3311
ENSGALG00000003287	300.437	0.20716	0.135137	0.100576	0.193393	TMEM39B	23:5251644-5259470	transmembrane protein 39B [Source:NCBI gene;Acc:419650]	protein_coding	8.3202	8.43666	8.12553	8.36854	8.21591	8.3419	7.88815	8.11464
ENSGALG00000003288	3318.32	0.315851	0.183791	0.0512735	0.113306	TARS	Z:10102092-10116802	threonyl-tRNA synthetase [Source:NCBI gene;Acc:427427]	protein_coding	11.341	11.9171	12.1194	11.5693	11.6743	11.6878	10.8615	11.6083
ENSGALG00000003293	2792.79	0.483981	0.0789408	2.98276e-10	8.23372e-09	MBTPS1	11:2501626-2526862	membrane bound transcription factor peptidase, site 1 [Source:NCBI gene;Acc:415704]	protein_coding	11.8773	11.9271	11.7208	11.568	11.4099	11.4389	11.3452	11.3018
ENSGALG00000003294	607.579	-0.466158	0.217561	0.0112789	0.0334853	ATAD5	18:6621921-6637172	ATPase family, AAA domain containing 5 [Source:NCBI gene;Acc:417408]	protein_coding	8.82779	9.13281	8.62168	8.88365	9.09747	9.06747	9.85324	9.13279
ENSGALG00000003295	625.529	0.415228	0.232473	0.0310199	0.0761313	ADAMTS12	Z:10140727-10313424	ADAM metallopeptidase with thrombospondin type 1 motif 12 [Source:NCBI gene;Acc:427428]	protein_coding	8.85125	9.61483	9.78885	9.00889	8.74581	9.16754	8.86712	8.9226
ENSGALG00000003297	2484.5	0.158496	0.18686	0.335247	0.47892	HDAC1	23:5272426-5285757	histone deacetylase 1 [Source:NCBI gene;Acc:373961]	protein_coding	11.081	10.5487	11.2705	11.5095	11.2048	11.2599	10.467	11.1898
ENSGALG00000003298	389.621	-0.0552363	0.157957	0.701689	0.79519	DDX55	15:5244199-5251014	DEAD-box helicase 55 [Source:NCBI gene;Acc:416820]	protein_coding	8.83949	8.78276	8.23131	8.64164	8.62682	8.40596	8.9726	8.62666
ENSGALG00000003299	2981.1	-0.0176041	0.0842709	0.830236	0.88885	NSD3	22:2604802-2634066	Wolf-Hirschhorn syndrome candidate 1-like 1 [Source:NCBI gene;Acc:426778]	protein_coding	11.5505	11.6425	11.5181	11.3738	11.4852	11.5101	11.6971	11.5038
ENSGALG00000003301	5.92092	0.806023	0.652823	0.013761	0.039351	FAM167B	23:5293606-5294513	family with sequence similarity 167 member B [Source:HGNC Symbol;Acc:HGNC:28133]	protein_coding	2.41356	2.57891	2.66446	2.80378	2.47753	2.32281	2.35209	2.3225
ENSGALG00000003302	2.09164	-0.240059	0.586326	0.264981	0.402456	SLC38A8	11:2527643-2531674	solute carrier family 38 member 8 [Source:NCBI gene;Acc:100857309]	protein_coding	0.860571	0.793494	0.74905	0.859379	0.898784	0.849576	0.858885	0.940437
ENSGALG00000003304	682.737	0.362477	0.108291	0.000448092	0.00215592	CRTC1	28:3909947-3943089	CREB regulated transcription coactivator 1 [Source:NCBI gene;Acc:771015]	protein_coding	9.79866	9.85394	9.64839	9.3688	9.31728	9.30098	9.43329	9.39022
ENSGALG00000003307	7669.42	-0.0845664	0.107154	0.410351	0.551112	TMED2	15:5251373-5257346	transmembrane p24 trafficking protein 2 [Source:NCBI gene;Acc:416821]	protein_coding	13.1264	12.7552	12.8742	13.0845	13.025	12.9693	12.9845	13.056
ENSGALG00000003308	1899.35	-0.244697	0.0707577	0.000421477	0.0020483	ERLIN1	6:10003715-10019905	ER lipid raft associated 1 [Source:NCBI gene;Acc:423670]	protein_coding	11.0019	10.6923	10.739	10.8954	11.0521	10.9462	10.9835	11.1033
ENSGALG00000003310	3.89195	0.433229	0.571477	0.103802	0.198067	SLC45A2	Z:10331208-10346031	solute carrier family 45 member 2 [Source:NCBI gene;Acc:431665]	protein_coding	1.93403	1.96746	1.88681	1.92369	1.83345	1.83108	1.78932	1.73669
ENSGALG00000003313	116.143	1.51385	0.267083	2.40598e-10	6.80187e-09	ENSGALG00000003313	23:5295424-5299538	myotubularin related protein 9-like, pseudogene [Source:NCBI gene;Acc:419652]	protein_coding	7.6511	8.18202	7.59759	7.18753	6.5547	6.72901	6.24816	6.72349
ENSGALG00000003314	2405.16	0.0896652	0.107492	0.384064	0.525711	RILPL1	15:5258917-5277195	Rab interacting lysosomal protein like 1 [Source:NCBI gene;Acc:416822]	protein_coding	11.3925	11.1796	11.587	11.0174	11.2288	11.2064	11.3321	11.1613
ENSGALG00000003318	222.265	-0.0587421	0.165267	0.694566	0.789628	SNRNP35	15:5262284-5281948	small nuclear ribonucleoprotein U11/U12 subunit 35 [Source:NCBI gene;Acc:416823]	protein_coding	7.80779	7.13609	7.69855	7.73872	7.8222	7.54276	7.4529	7.89269
ENSGALG00000003319	51.8392	0.265803	0.249903	0.186195	0.309324	ADAP2	18:6639244-6650095	ArfGAP with dual PH domains 2 [Source:NCBI gene;Acc:417409]	protein_coding	5.17263	5.85923	5.47873	5.77974	5.45781	5.50428	5.42644	5.21483
ENSGALG00000003321	247.468	0.725607	0.126546	1.18742e-09	2.83822e-08	RILPL2	15:5282073-5285226	Rab interacting lysosomal protein like 2 [Source:NCBI gene;Acc:416824]	protein_coding	8.3841	8.45329	8.61678	8.19326	8.02329	7.69298	7.69761	7.96175
ENSGALG00000003322	1367.13	0.755126	0.104013	4.2325e-14	2.84428e-12	TBC1D2B	10:4293509-4313367	TBC1 domain family member 2B [Source:NCBI gene;Acc:415364]	protein_coding	10.9667	10.7314	11.023	10.6113	10.2308	10.2516	10.108	10.2706
ENSGALG00000003323	1230.19	1.56604	0.601851	9.33243e-05	0.000556916	NECAB2	11:2532308-2633462	N-terminal EF-hand calcium binding protein 2 [Source:NCBI gene;Acc:415705]	protein_coding	12.2995	10.9589	11.1526	9.9901	9.27446	9.67599	9.89655	9.4275
ENSGALG00000003324	6752.2	0.0342963	0.271788	0.870146	0.915189	PRRX1	8:5216524-5248858	paired related homeobox 1 [Source:NCBI gene;Acc:373941]	protein_coding	13.2374	13.3496	12.9978	12.8794	13.0428	12.7509	13.2676	13.0631
ENSGALG00000003325	966.388	0.114151	0.085908	0.172063	0.291639	ENSGALG00000003325	15:5287583-5295697	lysine methyltransferase 5A [Source:NCBI gene;Acc:416825]	protein_coding	9.80542	9.89699	9.85346	9.86626	9.82238	9.80882	9.62121	9.79354
ENSGALG00000003326	349.283	0.415834	0.200847	0.016394	0.0452469	AMACR	Z:10347410-10368350	alpha-methylacyl-CoA racemase [Source:NCBI gene;Acc:427429]	protein_coding	8.04225	9.0854	8.8083	8.36151	8.51694	8.32297	7.84966	8.32906
ENSGALG00000003329	1382.08	0.203613	0.124917	0.0838333	0.167065	GORAB	8:5269307-5278242	golgin, RAB6 interacting [Source:NCBI gene;Acc:770613]	protein_coding	10.7223	10.8134	10.5047	10.555	10.4473	10.3009	10.6405	10.3985
ENSGALG00000003331	2253.28	-0.267066	0.103526	0.00715376	0.022946	FAF2	13:11098999-11113445	Fas associated factor family member 2 [Source:NCBI gene;Acc:416225]	protein_coding	10.9873	11.2602	10.7761	10.8951	11.1918	11.0788	11.4575	11.1126
ENSGALG00000003333	381.472	0.839319	0.163961	2.78426e-08	4.55624e-07	GHDC	27:7690790-7694475	GH3 domain containing [Source:NCBI gene;Acc:420028]	protein_coding	8.82363	8.60552	9.15514	9.16948	8.42341	8.20333	8.12073	8.41022
ENSGALG00000003336	249.892	-0.0629311	0.15289	0.653915	0.759679	DAPK2	10:4326596-4365657	death associated protein kinase 2 [Source:NCBI gene;Acc:100857587]	protein_coding	8.17476	7.84756	8.05141	8.00441	8.18681	7.98022	8.05437	8.16825
ENSGALG00000003337	4216.63	-0.225626	0.0913702	0.0107784	0.0322743	EIF3I	23:5299800-5304088	eukaryotic translation initiation factor 3 subunit I [Source:NCBI gene;Acc:419653]	protein_coding	11.9253	12.0091	11.7042	12.1575	12.1528	12.1728	12.0624	12.1464
ENSGALG00000003339	2072.48	0.048484	0.06964	0.47851	0.614708	MTOR	21:4138682-4198915	mechanistic target of rapamycin [Source:NCBI gene;Acc:419455]	protein_coding	10.934	11.2829	11.0359	11.0493	11.0548	11.0196	11.103	11.0394
ENSGALG00000003340	333.006	0.973836	0.209667	2.30514e-07	2.8875e-06	GBGT1	17:7130052-7137248	globoside alpha-1,3-N-acetylgalactosaminyltransferase 1 [Source:NCBI gene;Acc:417163]	protein_coding	8.68042	7.99258	9.02737	8.45286	7.72165	7.83559	7.66439	7.97831
ENSGALG00000003344	4528.72	-0.215923	0.0988876	0.0234158	0.0606459	CLTB	13:11113461-11120397	clathrin light chain B [Source:NCBI gene;Acc:416226]	protein_coding	11.7994	11.6803	11.9396	12.057	12.1477	12.1167	11.8985	12.1037
ENSGALG00000003345	164.535	0.71944	0.339355	0.00445445	0.0153719	ENSGALG00000003345	27:7678129-7689239	1-phosphatidylinositol-4,5-bisphosphate phosphodiesterase delta-4-like [Source:NCBI gene;Acc:420029]	protein_coding	7.87636	7.96352	8.04873	7.80821	7.10868	7.46954	6.75799	7.16468
ENSGALG00000003348	241.042	-0.345201	0.209536	0.0533888	0.116925	ENSGALG00000003348	13:11121563-11122199	HIG1 hypoxia inducible domain family member 2A [Source:NCBI gene;Acc:416227]	protein_coding	7.23427	7.84534	7.45648	8.24102	8.23731	7.93094	7.92362	8.12578
ENSGALG00000003349	163.202	1.11904	0.286583	4.10299e-06	3.58618e-05	PLEKHA2	22:2719080-2729173	pleckstrin homology domain containing A2 [Source:NCBI gene;Acc:395435]	protein_coding	7.72414	7.78328	7.16428	6.95172	6.58784	6.84129	6.25545	6.64026
ENSGALG00000003353	10634	0.318982	0.126141	0.0071077	0.022834	RAI14	Z:10460141-10544706	retinoic acid induced 14 [Source:NCBI gene;Acc:427431]	protein_coding	13.0218	13.1689	13.2312	12.8352	12.6503	13.0876	12.6978	12.6884
ENSGALG00000003354	1.34435	0.157369	0.563048	0.4441	NA	KCNH4	27:7667566-7676495	potassium voltage-gated channel subfamily H member 4 [Source:NCBI gene;Acc:772091]	protein_coding	0.342985	0.479701	0.353643	0.532728	0.352986	0.401841	0.335611	0.401551
ENSGALG00000003355	639.741	-1.22615	0.169976	2.58942e-14	1.8787e-12	ENSGALG00000003355	13:11122341-11124691	NOP16 nucleolar protein [Source:NCBI gene;Acc:416228]	protein_coding	8.19286	8.30245	8.01957	9.05084	9.4026	9.09225	9.71509	9.30364
ENSGALG00000003356	572.178	-0.288528	0.117869	0.00976115	0.0296615	TM2D2	22:2731653-2733379	TM2 domain containing 2 [Source:NCBI gene;Acc:426780]	protein_coding	9.19072	8.50597	8.96142	9.04456	9.22139	9.04266	9.28865	9.12821
ENSGALG00000003357	1877.38	0.195392	0.0768783	0.00934005	0.0286259	FKBP8	28:3991121-3997724	FK506 binding protein 8 [Source:NCBI gene;Acc:420123]	protein_coding	10.8195	10.9276	10.7548	10.7502	10.6686	10.7667	10.6046	10.6192
ENSGALG00000003358	1510.44	-0.486838	0.178612	0.00210758	0.00818713	UBIAD1	21:4200628-4206138	UbiA prenyltransferase domain containing 1 [Source:NCBI gene;Acc:419456]	protein_coding	10.2036	9.4596	10.5769	10.5315	10.6654	10.4994	10.848	10.8099
ENSGALG00000003359	3459.4	-0.116976	0.0856376	0.160438	0.276741	RAB5C	27:7656881-7668808	RAB5C, member RAS oncogene family [Source:NCBI gene;Acc:395197]	protein_coding	11.5652	11.6147	11.516	11.6849	11.7598	11.682	11.7071	11.6652
ENSGALG00000003360	19.8056	1.18252	0.420196	0.000146021	0.000824203	ARL10	13:11124638-11127201	ADP ribosylation factor like GTPase 10 [Source:NCBI gene;Acc:416229]	protein_coding	4.37965	4.69822	4.79753	4.5716	4.23756	3.76496	4.02315	4.15669
ENSGALG00000003361	1.21166	0.162194	0.588042	0.397644	NA	TREM-B1	26:4741023-4747509	triggering receptor expressed on myeloid cells B1 [Source:NCBI gene;Acc:768535]	protein_coding	0.0992596	0.5481	0.0994649	0.098574	0.145917	0.144439	0.0982904	0.0955129
ENSGALG00000003362	803.321	1.23393	0.149058	6.16173e-18	1.05244e-15	ACSS2	20:2633593-2665223	acyl-CoA synthetase short-chain family member 2 [Source:NCBI gene;Acc:419158]	protein_coding	10.1676	10.3412	10.2782	10.2533	9.32858	9.34298	8.6437	9.57354
ENSGALG00000003365	168.819	-0.114346	0.154255	0.418514	0.559417	RAD1	Z:10557632-10563411	RAD1 checkpoint DNA exonuclease [Source:NCBI gene;Acc:427432]	protein_coding	7.10739	7.04718	7.32969	7.32761	7.61384	7.32964	7.05901	7.18516
ENSGALG00000003369	869.049	0.827212	0.178083	3.16207e-07	3.82081e-06	KAT2A	27:7646435-7652243	lysine acetyltransferase 2A [Source:NCBI gene;Acc:374232]	protein_coding	9.74604	10.6555	9.78378	9.62408	9.44614	9.43416	8.98841	9.45037
ENSGALG00000003370	1708.74	0.0386379	0.137449	0.763252	0.840802	KIAA1191	13:11127919-11135666	KIAA1191 [Source:NCBI gene;Acc:416230]	protein_coding	10.4432	10.5702	10.6035	10.4372	10.5368	10.5547	10.355	10.5899
ENSGALG00000003373	1230.79	-0.655484	0.129377	6.37797e-08	9.45892e-07	BRIX1	Z:10563505-10567859	BRX1, biogenesis of ribosomes [Source:NCBI gene;Acc:427433]	protein_coding	9.48151	9.70204	9.58614	9.67954	10.2322	10.2378	10.0042	10.1872
ENSGALG00000003374	3652.96	-0.177664	0.237106	0.360362	0.503353	ESRP2	11:3254661-3298212	epithelial splicing regulatory protein 2 [Source:NCBI gene;Acc:415710]	protein_coding	10.5214	10.8087	11.3646	10.6082	11.239	11.2955	10.708	11.2959
ENSGALG00000003377	271.932	1.00422	0.191632	1.06847e-08	1.95752e-07	SIMC1	13:11137633-11143985	SUMO interacting motifs containing 1 [Source:NCBI gene;Acc:416231]	protein_coding	8.63208	9.10218	8.78016	8.36707	8.21194	8.1179	7.34603	8.09682
ENSGALG00000003378	500.356	-0.340362	0.116086	0.00197574	0.00776329	ENSGALG00000003378	14:1349084-1352298	NA	protein_coding	8.68575	8.65225	8.33171	8.52194	8.71245	8.75617	9.0936	8.65249
ENSGALG00000003381	4852.28	0.15468	0.0725992	0.0297702	0.0736928	HERC1	10:4402619-4479564	HECT and RLD domain containing E3 ubiquitin protein ligase family member 1 [Source:NCBI gene;Acc:415367]	protein_coding	12.3858	12.3409	12.5384	12.1188	12.32	12.353	11.9977	12.3956
ENSGALG00000003383	2245.28	0.138602	0.108628	0.18247	0.304615	KPNA6	23:5323393-5339496	karyopherin subunit alpha 6 [Source:NCBI gene;Acc:419656]	protein_coding	11.2333	11.1047	11.0195	10.9355	11.0275	11.0282	10.8693	11.0401
ENSGALG00000003385	1288.6	-1.21259	0.153935	1.7245e-16	1.99131e-14	LSM4	28:4068722-4075053	LSM4 homolog, U6 small nuclear RNA and mRNA degradation associated [Source:NCBI gene;Acc:420128]	protein_coding	9.19175	9.17007	9.44604	9.92309	10.4281	10.2829	10.7117	10.3487
ENSGALG00000003387	213.301	-0.42452	0.130689	0.000500602	0.00236962	ENSGALG00000003387	Z:10575852-10577897	NA	protein_coding	7.37901	7.42455	7.19722	7.44941	7.54568	7.65231	7.8271	7.68658
ENSGALG00000003391	823.549	0.157355	0.111613	0.139679	0.249272	EIF2AK1	14:1363474-1379693	eukaryotic translation initiation factor 2 alpha kinase 1 [Source:NCBI gene;Acc:395360]	protein_coding	9.73827	9.83571	9.79909	9.66743	9.58591	9.59538	9.7652	9.53665
ENSGALG00000003392	5137.78	-0.0443002	0.0950678	0.630034	0.741506	SBNO1	15:5299498-5328661	strawberry notch homolog 1 [Source:NCBI gene;Acc:427694]	protein_coding	12.433	12.4646	12.2775	12.1646	12.3136	12.2977	12.529	12.3445
ENSGALG00000003396	2255.09	0.599099	0.095222	6.2043e-11	2.00655e-09	NFATC3	11:3320835-3378444	nuclear factor of activated T-cells 3 [Source:NCBI gene;Acc:415711]	protein_coding	11.6704	11.6494	11.7731	11.3604	11.1381	11.325	10.8661	11.2299
ENSGALG00000003397	1641.48	0.150822	0.0922473	0.091444	0.179119	RHOT1	18:6650286-6673539	ras homolog family member T1 [Source:NCBI gene;Acc:417410]	protein_coding	10.9655	10.9323	10.6905	10.6235	10.6555	10.7092	10.6396	10.7068
ENSGALG00000003398	2915.88	0.239225	0.118257	0.0328294	0.0794661	ADAM9	22:2737380-2757692	ADAM metallopeptidase domain 9 [Source:NCBI gene;Acc:426781]	protein_coding	11.6364	11.3323	11.6315	11.575	11.3719	11.4935	11.2758	11.2934
ENSGALG00000003400	1012.6	-0.75064	0.145081	2.59391e-08	4.28754e-07	AIMP2	14:1379901-1382292	aminoacyl tRNA synthetase complex interacting multifunctional protein 2 [Source:NCBI gene;Acc:769030]	protein_coding	9.3056	9.25867	9.53913	9.71332	10.1649	9.96386	10.0607	10.1509
ENSGALG00000003403	4.74817	0.233845	0.469837	0.3407	0.484195	ZNF385C	27:7580080-7589611	zinc finger protein 385C [Source:NCBI gene;Acc:420031]	protein_coding	2.29932	2.44403	2.41006	2.28121	2.0677	2.15718	2.23925	2.31538
ENSGALG00000003405	1755.57	-0.307325	0.176658	0.0505031	0.112089	BSDC1	23:5342394-5348814	BSD domain containing 1 [Source:NCBI gene;Acc:419658]	protein_coding	10.3926	9.94617	10.5478	10.6193	10.6404	10.7881	10.7589	10.6882
ENSGALG00000003408	336.809	-0.143224	0.151364	0.303123	0.445129	RP1-27O5.3	23:5263950-5353331	zinc finger and BTB domain containing 8B [Source:NCBI gene;Acc:419659]	protein_coding	8.50493	7.9262	8.28787	8.14923	8.34047	8.28826	8.43531	8.39195
ENSGALG00000003409	1848.66	0.437935	0.119949	0.000107377	0.000628808	ENSGALG00000003409	20:2669019-2694181	suppressor of glucose, autophagy associated 1 [Source:NCBI gene;Acc:419159]	protein_coding	11.053	11.2158	10.977	11.2079	10.8201	10.9502	10.2856	10.9163
ENSGALG00000003412	2118.36	0.0371709	0.127562	0.757115	0.836156	ENSGALG00000003412	17:7090031-7108362	ral guanine nucleotide dissociation stimulator like 4 [Source:NCBI gene;Acc:427758]	protein_coding	11.1952	11.3335	10.7223	10.9654	11.0204	11.0136	11.1332	11.0014
ENSGALG00000003416	883.366	0.240926	0.126665	0.0431572	0.0985996	FAM160A2	1:197379735-197386740	family with sequence similarity 160, member A2 [Source:NCBI gene;Acc:425130]	protein_coding	9.81963	9.62064	9.63805	9.80712	9.68901	9.60922	9.18725	9.59114
ENSGALG00000003419	308.676	0.157488	0.186982	0.338576	0.482349	ENSGALG00000003419	15:5364336-5380950	M-phase phosphoprotein 9 [Source:NCBI gene;Acc:416829]	protein_coding	8.50456	8.74146	8.30191	8.21251	8.42951	8.17812	8.43797	8.05624
ENSGALG00000003420	351.539	0.0339654	0.166521	0.821477	0.882827	ZBTB8A	23:5358716-5363244	zinc finger and BTB domain-containing protein 8A-like [Source:NCBI gene;Acc:112530206]	protein_coding	8.42988	7.69607	8.60519	8.45412	8.39718	8.40194	7.96657	8.40211
ENSGALG00000003424	4.59206	-0.0182574	0.47999	0.935321	0.958769	LMX1A	8:5540636-5563972	LIM homeobox transcription factor 1, alpha [Source:NCBI gene;Acc:777133]	protein_coding	2.11838	2.14712	2.01201	2.32283	2.21345	2.1639	2.14831	2.00866
ENSGALG00000003426	13.065	0.389446	0.430204	0.134875	0.242573	RHBDL3	18:6678071-6721351	rhomboid like 3 [Source:NCBI gene;Acc:417411]	protein_coding	3.93683	3.71415	3.66076	4.17202	3.52615	3.59661	3.60972	3.63034
ENSGALG00000003427	2086.48	0.0321149	0.0812077	0.685379	0.782166	USP3	10:4490788-4524948	ubiquitin specific peptidase 3 [Source:NCBI gene;Acc:415369]	protein_coding	11.1869	11.1626	10.9798	11.0126	11.0831	11.0499	11.0655	11.0634
ENSGALG00000003428	2122.97	0.698133	0.132179	1.71035e-08	2.97714e-07	ENSGALG00000003428	28:4104469-4114609	phosphoinositide-3-kinase regulatory subunit 2 [Source:NCBI gene;Acc:771142]	protein_coding	11.58	11.8808	11.4436	11.0605	10.9977	10.9238	10.7084	11.0591
ENSGALG00000003429	3414.93	0.252353	0.112271	0.0182927	0.0494795	PBX1	8:5588882-5693333	PBX homeobox 1 [Source:NCBI gene;Acc:395505]	protein_coding	12.1928	11.8104	11.8229	11.9415	11.784	11.8413	11.4423	11.8487
ENSGALG00000003430	727.45	-0.217581	0.0958383	0.0187014	0.0503772	PMS2	14:1382543-1394283	PMS1 homolog 2, mismatch repair system component [Source:NCBI gene;Acc:101752182]	protein_coding	9.39575	9.29738	9.50131	9.39013	9.56456	9.41317	9.66209	9.67491
ENSGALG00000003432	7.26124	-0.123446	0.432586	0.604439	0.722007	AGXT2	Z:10583389-10597099	alanine--glyoxylate aminotransferase 2 [Source:NCBI gene;Acc:431666]	protein_coding	2.62114	2.84313	2.67273	2.51319	2.70235	2.73785	2.81626	2.5669
ENSGALG00000003433	11.4269	0.252651	0.443718	0.309773	0.452423	DPEP2	11:3459157-3474477	dipeptidase 2-like [Source:NCBI gene;Acc:107054267]	protein_coding	3.06625	3.83711	3.36666	3.92457	3.30615	3.46838	3.40102	3.30015
ENSGALG00000003434	762.886	0.0604879	0.121658	0.599635	0.718128	C17orf75	18:6726265-6731088	chromosome 18 C17orf75 homolog [Source:NCBI gene;Acc:417412]	protein_coding	9.60684	9.73467	9.57398	9.88688	9.87782	9.51124	9.47966	9.72247
ENSGALG00000003435	15.1305	2.69891	0.635689	7.89174e-08	1.13975e-06	PGC	26:4946576-4950586	progastricsin (pepsinogen C) [Source:NCBI gene;Acc:395690]	protein_coding	4.13058	4.89699	4.02259	3.5732	3.49283	3.24792	3.07276	3.1914
ENSGALG00000003438	635.753	-0.58886	0.257884	0.00483664	0.0164707	NUF2	8:5837470-5849103	NUF2, NDC80 kinetochore complex component [Source:NCBI gene;Acc:395135]	protein_coding	8.8362	9.07751	8.59362	9.06275	9.23109	9.15076	9.98833	9.36506
ENSGALG00000003439	4283.45	0.108846	0.0790429	0.158755	0.27459	PLEKHM2	21:4207169-4227450	pleckstrin homology and RUN domain containing M2 [Source:NCBI gene;Acc:419457]	protein_coding	12.144	12.3594	11.9995	12.0261	12.0571	12.0257	12.0908	12.0604
ENSGALG00000003441	386.456	-0.384472	0.135043	0.00220358	0.00849566	GTF3C5	17:7080384-7087304	general transcription factor IIIC subunit 5 [Source:NCBI gene;Acc:417164]	protein_coding	8.5146	8.22948	8.36986	8.52479	8.857	8.37142	8.96565	8.61644
ENSGALG00000003443	28.1885	-0.4192	0.408364	0.105886	0.201231	LRRC52	8:5849184-5851743	leucine rich repeat containing 52 [Source:HGNC Symbol;Acc:HGNC:32156]	protein_coding	4.46084	4.82808	4.43404	4.76872	5.16406	4.64134	5.17358	4.9433
ENSGALG00000003445	776.631	-0.0650692	0.132989	0.601636	0.71967	MGST3	8:5849191-5858523	microsomal glutathione S-transferase 3 [Source:NCBI gene;Acc:424404]	protein_coding	9.6319	9.2617	9.74738	9.71245	9.6487	9.72585	9.58542	9.67532
ENSGALG00000003446	14.3233	1.7584	0.728951	9.25788e-05	0.000553414	PRLR	Z:10610212-10705011	prolactin receptor [Source:NCBI gene;Acc:395660]	protein_coding	3.89713	4.57075	4.36053	3.55777	3.3599	3.24665	3.33338	3.54218
ENSGALG00000003447	556.867	0.722714	0.153834	3.27082e-07	3.92618e-06	FRS3	26:4956769-4965400	fibroblast growth factor receptor substrate 3 [Source:NCBI gene;Acc:419923]	protein_coding	9.5906	9.82039	9.3975	9.19664	8.92461	9.06815	8.6326	9.06631
ENSGALG00000003454	4242.8	-0.541045	0.122067	2.4323e-06	2.2738e-05	ZNF207	18:6731429-6743995	zinc finger protein 207 [Source:NCBI gene;Acc:417413]	protein_coding	11.6517	11.4587	11.7235	12.1716	12.2656	12.2685	12.2286	12.2507
ENSGALG00000003456	29.5899	-0.424085	0.55545	0.111407	0.209224	CA12	10:4543071-4556711	carbonic anhydrase 12 [Source:NCBI gene;Acc:415370]	protein_coding	3.57489	4.02238	4.27993	4.98824	4.52643	4.25219	5.35887	4.72919
ENSGALG00000003457	2587.73	0.306256	0.134598	0.0146371	0.0413657	CNP	27:7553413-7558599	2',3'-cyclic nucleotide 3' phosphodiesterase [Source:NCBI gene;Acc:395921]	protein_coding	10.9039	10.8087	10.9859	10.9902	10.6542	10.4406	10.8972	10.5631
ENSGALG00000003458	1250.18	-0.449433	0.0849218	4.80572e-08	7.337e-07	CCZ1	14:1408659-1422508	CCZ1 vacuolar protein trafficking and biogenesis associated homolog (S. cerevisiae) [Source:NCBI gene;Acc:416433]	protein_coding	9.96666	10.0053	9.8427	10.0279	10.4031	10.2851	10.3935	10.2807
ENSGALG00000003461	290.711	0.727517	0.280887	0.00123508	0.00516624	USP49	26:4986067-5018796	ubiquitin specific peptidase 49 [Source:NCBI gene;Acc:419925]	protein_coding	8.21878	8.18777	8.70777	8.58863	7.84177	8.03344	7.34818	7.85324
ENSGALG00000003464	59.0054	0.540028	0.321848	0.0236158	0.0610771	ENSGALG00000003464	27:7544945-7553226	tetratricopeptide repeat domain 25 [Source:NCBI gene;Acc:100857899]	protein_coding	6.04488	7.04693	5.83734	6.18054	5.81274	5.85466	5.98229	5.93697
ENSGALG00000003466	233.369	-0.0275139	0.387621	0.90707	0.940332	ENSGALG00000003466	1:62141900-62159550	aldo-keto reductase family 1, member B1-like [Source:NCBI gene;Acc:425137]	protein_coding	8.36575	7.86141	7.70772	8.15038	7.90483	8.18016	8.39791	8.0891
ENSGALG00000003467	1292.04	-0.0650026	0.123649	0.578191	0.701643	BYSL	26:5026434-5029084	bystin like [Source:NCBI gene;Acc:419927]	protein_coding	10.4016	10.3444	10.2427	10.7172	10.6675	10.5089	10.1626	10.5056
ENSGALG00000003470	19.0923	0.616079	0.479605	0.0323826	0.0786515	ZMAT4	22:2825849-2861391	zinc finger matrin-type 4 [Source:NCBI gene;Acc:426786]	protein_coding	4.6652	4.58081	4.74095	3.98001	3.81587	4.59024	3.81314	3.85434
ENSGALG00000003472	15.1176	0.984925	0.487403	0.00211356	0.0082026	VWC2L	7:4153280-4189147	von Willebrand factor C domain containing protein 2 like [Source:NCBI gene;Acc:428995]	protein_coding	4.18844	4.20899	3.99012	3.96143	3.53003	3.65141	3.80884	3.52355
ENSGALG00000003473	582.823	-0.566725	0.383453	0.0304784	0.0750719	SFRP1	22:2877954-2888842	secreted frizzled related protein 1 [Source:NCBI gene;Acc:395237]	protein_coding	8.68971	8.83631	8.3774	9.16791	9.44971	8.62553	10.0574	9.28841
ENSGALG00000003474	689.828	0.0345478	0.142764	0.794323	0.863748	MED20	26:5021528-5026376	mediator complex subunit 20 [Source:NCBI gene;Acc:419926]	protein_coding	9.33839	9.13885	9.5826	9.87924	9.47377	9.4411	9.42513	9.58919
ENSGALG00000003475	11848.2	-0.167163	0.177732	0.29088	0.431986	ACLY	27:7521200-7545007	ATP citrate lyase [Source:NCBI gene;Acc:395373]	protein_coding	12.3085	13.1372	13.21	13.1593	13.4252	13.3155	12.7395	13.4734
ENSGALG00000003476	1871.36	0.359439	0.145782	0.00738078	0.0235407	ERN1	18:6755211-6787645	endoplasmic reticulum to nucleus signaling 1 [Source:NCBI gene;Acc:417414]	protein_coding	11.2211	11.4245	11.1734	11.28	11.0675	10.8843	10.7228	11.0476
ENSGALG00000003483	2367.57	-0.298449	0.0751669	4.88317e-05	0.000315358	GOLGA7	22:2899324-2903254	golgin A7 [Source:NCBI gene;Acc:426787]	protein_coding	11.0709	11.0005	11.0722	11.0457	11.2714	11.0999	11.4963	11.2439
ENSGALG00000003484	516.403	-0.963263	0.267651	2.04455e-05	0.000145939	BARD1	7:4211052-4254224	BRCA1 associated RING domain 1 [Source:NCBI gene;Acc:424010]	protein_coding	8.49701	8.69602	8.08115	8.31028	9.09562	8.95566	9.81855	9.11671
ENSGALG00000003485	1370.18	0.612469	0.0915177	4.06836e-12	1.76013e-10	CCND3	26:5030630-5043220	cyclin D3 [Source:NCBI gene;Acc:419928]	protein_coding	10.7439	10.788	10.5429	10.594	10.2688	10.1444	10.0538	10.2576
ENSGALG00000003487	804.395	0.263237	0.127651	0.0281307	0.0704428	RAB8B	10:4563114-4590828	RAB8B, member RAS oncogene family [Source:NCBI gene;Acc:415371]	protein_coding	10.1596	9.50394	9.86638	9.6471	9.6182	9.65708	9.4003	9.66491
ENSGALG00000003492	2184.8	-0.217621	0.0954368	0.0182222	0.0493537	PPP1R3E	22:2903466-2911854	GINS complex subunit 4 (Sld5 homolog) [Source:NCBI gene;Acc:770899]	protein_coding	10.9551	11.0547	10.9199	10.9918	11.0967	11.0477	11.4198	11.0654
ENSGALG00000003495	2068.4	-0.201878	0.0943173	0.0268265	0.0678715	ALDH9A1	8:5858744-5866421	aldehyde dehydrogenase 9 family member A1 [Source:NCBI gene;Acc:424405]	protein_coding	10.7436	10.8527	10.9306	11.2292	11.1235	11.1779	11.0655	11.0864
ENSGALG00000003496	998.657	0.150327	0.163225	0.309652	0.452346	TEX2	18:6791861-6805476	testis expressed 2 [Source:NCBI gene;Acc:417415]	protein_coding	10.1043	9.58169	9.94504	9.68113	9.78078	9.75899	9.69505	9.71886
ENSGALG00000003498	758.208	-0.794944	0.130284	1.04879e-10	3.19646e-09	TAF8	26:5068732-5076378	TATA-box binding protein associated factor 8 [Source:NCBI gene;Acc:419929]	protein_coding	9.14191	8.95276	8.89524	9.27508	9.60571	9.46967	10.0904	9.56093
ENSGALG00000003499	435.13	1.48512	0.342369	2.35899e-07	2.94147e-06	MAST3	28:4120115-4138482	microtubule associated serine/threonine kinase 3 [Source:NCBI gene;Acc:420130]	protein_coding	8.86546	10.5317	9.26562	8.89641	8.34428	8.4866	7.75117	8.21914
ENSGALG00000003500	197.745	0.792617	0.197247	5.98846e-06	5.03295e-05	ENSGALG00000003500	17:7036633-7041507	NA	protein_coding	8.18763	8.31749	8.26204	7.53582	7.16173	7.51244	7.56864	7.62047
ENSGALG00000003503	934.132	-0.688543	0.146737	3.78059e-07	4.43105e-06	MYBL2	20:3612403-3627085	MYB proto-oncogene like 2 [Source:NCBI gene;Acc:396258]	protein_coding	9.51008	9.49555	9.4033	9.71414	10.0173	9.93951	10.4118	9.96559
ENSGALG00000003505	471.773	-0.0219456	0.180048	0.89094	0.929014	LACTB	10:4602240-4609086	lactamase beta [Source:NCBI gene;Acc:415373]	protein_coding	8.96762	8.00488	8.87405	8.8967	8.76745	8.95309	8.57854	8.63718
ENSGALG00000003507	631.105	-0.000353238	0.171339	0.99817	0.999073	TECPR1	14:1515927-1534922	tectonin beta-propeller repeat containing 1 [Source:NCBI gene;Acc:416436]	protein_coding	9.13759	9.2282	8.84688	9.20608	8.96459	8.9593	9.44704	8.98619
ENSGALG00000003509	19.526	0.094009	0.324451	0.679197	0.778416	SPACA9	17:7014967-7020150	sperm acrosome associated 9 [Source:NCBI gene;Acc:772069]	protein_coding	4.35357	4.0105	4.05149	4.74564	4.50216	3.98389	4.23011	4.12561
ENSGALG00000003510	1285.88	-0.332077	0.128894	0.00595131	0.0196385	UCK2	8:5888634-5903888	uridine-cytidine kinase 2 [Source:NCBI gene;Acc:424406]	protein_coding	10.0541	10.1559	9.55625	10.1858	10.3302	10.1458	10.3105	10.3405
ENSGALG00000003517	801.162	-0.0752756	0.0919788	0.398518	0.53991	ZBTB8OS	23:5371267-5376872	zinc finger and BTB domain containing 8 opposite strand [Source:NCBI gene;Acc:419663]	protein_coding	9.60326	9.56549	9.28954	9.63572	9.63385	9.53335	9.51801	9.57355
ENSGALG00000003518	1197.4	0.592276	0.153961	2.49991e-05	0.000173251	GPAT4	22:2911977-2921567	glycerol-3-phosphate acyltransferase 4 [Source:NCBI gene;Acc:426788]	protein_coding	10.3939	11.0065	10.2531	10.4435	10.1283	10.027	9.72457	10.2229
ENSGALG00000003519	17.5701	-0.043744	0.395869	0.853058	0.903299	ENSGALG00000003519	26:5083108-5085044	NA	protein_coding	3.79877	3.45408	4.08795	3.62842	3.61728	4.22522	3.81653	3.33831
ENSGALG00000003520	217.707	0.457543	0.18107	0.00424594	0.0147815	POLG2	18:6878337-6885109	DNA polymerase gamma 2, accessory subunit [Source:NCBI gene;Acc:417418]	protein_coding	8.0443	8.78024	7.83289	8.28276	7.83163	7.98687	7.80072	7.9365
ENSGALG00000003521	90384.7	-0.626097	0.137877	1.00259e-06	1.04311e-05	TPM1	10:4617488-4636539	tropomyosin 1 (alpha) [Source:NCBI gene;Acc:396366]	protein_coding	15.4067	15.5947	15.6414	15.8123	16.1591	16.2977	16.0028	16.1577
ENSGALG00000003522	6976.93	-0.116124	0.0906837	0.186777	0.309853	RBBP4	23:5376041-5383122	RB binding protein 4, chromatin remodeling factor [Source:NCBI gene;Acc:395658]	protein_coding	12.6314	12.6701	12.7464	12.7683	12.8585	12.8135	12.6644	12.8498
ENSGALG00000003523	1179.98	0.106618	0.112399	0.320283	0.463479	IFT52	20:3630048-3642568	intraflagellar transport 52 [Source:NCBI gene;Acc:419165]	protein_coding	10.3574	10.3496	10.3339	10.2188	10.2725	10.2052	10.2393	10.2013
ENSGALG00000003526	1172.73	0.621599	0.0930554	4.25288e-12	1.8303e-10	TUBGCP2	6:10033025-10057694	tubulin gamma complex associated protein 2 [Source:NCBI gene;Acc:423673]	protein_coding	10.4298	10.6611	10.456	10.215	9.91662	9.96429	9.89239	10.0179
ENSGALG00000003527	404.921	2.24187	0.420126	8.62065e-10	2.1129e-08	ARRDC2	28:4148246-4156109	arrestin domain containing 2 [Source:NCBI gene;Acc:771165]	protein_coding	8.51939	11.0777	8.96938	8.42271	7.80504	7.86024	7.20968	7.78917
ENSGALG00000003529	2651.18	-0.448906	0.164488	0.00244328	0.00928661	SYNC	23:5383539-5388690	syncoilin, intermediate filament protein [Source:NCBI gene;Acc:419664]	protein_coding	10.753	10.0553	10.847	11.0128	11.1045	11.3035	10.955	11.0546
ENSGALG00000003532	26322.6	-0.708538	0.134187	1.66374e-08	2.90835e-07	DDX5	18:6885268-6892792	DEAD-box helicase 5 [Source:NCBI gene;Acc:395629]	protein_coding	14.1528	13.8459	14.1515	14.598	14.7037	14.662	15.0766	14.7073
ENSGALG00000003533	211.603	0.00422995	0.119928	0.970345	0.981363	ZNF511	6:10057707-10062489	zinc finger protein 511 [Source:NCBI gene;Acc:428940]	protein_coding	7.7371	7.70269	7.69676	7.77394	7.85264	7.50578	7.61367	7.88639
ENSGALG00000003536	492.388	-0.509966	0.244522	0.0108693	0.0325048	KLHL11	27:7517127-7520296	kelch like family member 11 [Source:NCBI gene;Acc:428313]	protein_coding	8.03916	7.4114	8.26853	9.0611	8.69763	8.82703	8.73046	8.97629
ENSGALG00000003539	3764.89	-0.0494256	0.193764	0.770112	0.845669	KIAA1522	23:5393111-5412913	KIAA1522 [Source:NCBI gene;Acc:419665]	protein_coding	10.9047	11.2736	11.1497	11.0883	11.2954	11.3165	10.9333	11.2979
ENSGALG00000003540	127.864	0.73472	0.265424	0.000706818	0.00319716	CEP95	18:6895937-6909697	centrosomal protein 95 [Source:NCBI gene;Acc:417419]	protein_coding	7.66459	8.03135	7.30294	7.4166	7.2741	7.11758	6.66412	6.74595
ENSGALG00000003545	5.62866	-0.411095	0.578933	0.114874	0.214239	CFAP77	17:6827636-6880154	cilia and flagella associated protein 77 [Source:NCBI gene;Acc:417168]	protein_coding	2.35826	2.17633	2.24236	2.66185	2.65777	2.77805	2.62354	2.28601
ENSGALG00000003547	2031.37	-0.231096	0.117135	0.0376165	0.0883927	SKP2	Z:10978967-10990022	S-phase kinase associated protein 2 [Source:NCBI gene;Acc:427437]	protein_coding	10.8878	11.1043	10.6581	10.8934	11.093	10.9258	11.2554	11.0126
ENSGALG00000003548	1086.75	-0.330737	0.167867	0.028324	0.0707754	BAIAP2L1	14:1552022-1586667	BAI1 associated protein 2 like 1 [Source:NCBI gene;Acc:416437]	protein_coding	9.72118	9.86623	9.46959	9.48665	10.056	9.93066	10.0634	9.92264
ENSGALG00000003549	423.494	0.151086	0.156569	0.29079	0.431931	MTG1	6:10069198-10071589	mitochondrial ribosome associated GTPase 1 [Source:NCBI gene;Acc:791224]	protein_coding	8.90786	8.96125	8.72614	9.12144	8.92374	8.98212	8.56499	8.78436
ENSGALG00000003550	96.6711	-0.0565518	0.224494	0.762838	0.840496	ARHGAP40	20:3697349-3734407	Rho GTPase activating protein 40 [Source:NCBI gene;Acc:419168]	protein_coding	6.67432	6.60496	6.83555	6.98304	6.71246	6.76852	7.06567	6.86956
ENSGALG00000003553	133.365	-1.63049	0.282647	9.84259e-11	3.03934e-09	ABCA12	7:4266278-4345086	ATP binding cassette subfamily A member 12 [Source:NCBI gene;Acc:424011]	protein_coding	5.41413	5.80116	5.45424	6.17163	6.52724	6.85444	7.23225	6.64541
ENSGALG00000003554	4.09034	0.0535907	0.486941	0.811039	0.875023	OPTC	26:5176373-5179960	opticin [Source:NCBI gene;Acc:395130]	protein_coding	1.6697	2.33932	2.05235	1.97177	1.80283	2.07875	2.1619	2.07745
ENSGALG00000003557	0.426292	0.0506988	0.635766	0.632997	NA	ENSGALG00000003557	6:10074805-10081046	lipase member M-like 3 [Source:NCBI gene;Acc:770870]	protein_coding	-1.16026	-1.15372	-1.23135	-1.24292	-1.23245	-1.23279	-1.24345	-1.23291
ENSGALG00000003558	422.759	0.212598	0.143647	0.10975	0.2068	NADK2	Z:10992888-11023261	NAD kinase 2, mitochondrial [Source:NCBI gene;Acc:427438]	protein_coding	8.90478	9.04527	8.92269	8.59623	8.63644	8.78559	8.75524	8.59657
ENSGALG00000003559	348.808	-0.393502	0.136081	0.00185116	0.00732469	ACTR5	20:3738686-3748958	ARP5 actin-related protein 5 homolog [Source:NCBI gene;Acc:419169]	protein_coding	8.43351	8.32739	8.11922	8.38955	8.46596	8.37972	8.95001	8.6987
ENSGALG00000003560	2.32807	-0.172211	0.469954	0.46991	0.606272	SLC6A2	11:3571368-3634461	solute carrier family 6 member 2 [Source:NCBI gene;Acc:395458]	protein_coding	1.22382	1.24986	1.14035	1.1746	1.22724	1.18178	1.32514	1.2656
ENSGALG00000003562	129.456	1.9334	0.311709	4.94961e-12	2.06511e-10	NPTX2	14:1586869-1639631	neuronal pentraxin 2 [Source:NCBI gene;Acc:416438]	protein_coding	7.97904	8.1544	8.30429	7.03593	6.35791	6.49848	6.5446	6.36099
ENSGALG00000003563	2585.18	0.228783	0.124021	0.0504761	0.112057	YARS	23:5412996-5417808	tyrosyl-tRNA synthetase [Source:NCBI gene;Acc:419666]	protein_coding	11.4946	11.8444	11.7849	11.7222	11.6544	11.5598	11.2596	11.5795
ENSGALG00000003566	3344.76	0.245693	0.153907	0.0809034	0.162351	SMURF2	18:6912721-6941858	SMAD specific E3 ubiquitin protein ligase 2 [Source:NCBI gene;Acc:427809]	protein_coding	11.5037	12.2124	11.6098	11.5929	11.5758	11.6066	11.2884	11.6091
ENSGALG00000003567	224.71	-0.193483	0.296138	0.37968	0.521321	FNDC5	23:5427586-5438486	fibronectin type III domain containing 5 [Source:NCBI gene;Acc:419667]	protein_coding	7.96283	8.00049	8.41785	7.88498	7.79663	8.9253	8.46703	7.78489
ENSGALG00000003568	347.062	0.731663	0.201802	3.58002e-05	0.00023814	PPP1R16B	20:3767099-3812479	protein phosphatase 1 regulatory subunit 16B [Source:NCBI gene;Acc:419170]	protein_coding	8.60458	9.23996	8.45419	8.35738	8.13707	8.02228	8.0334	8.17056
ENSGALG00000003569	63.2632	0.921	0.218855	1.90558e-06	1.83583e-05	TMEM130	14:1712152-1721236	transmembrane protein 130 [Source:NCBI gene;Acc:416439]	protein_coding	6.59378	6.90197	6.31704	6.17907	5.8885	6.03516	5.85936	5.86929
ENSGALG00000003570	2905.95	0.322322	0.130682	0.00836154	0.0260506	ATIC	7:4368941-4386891	5-aminoimidazole-4-carboxamide ribonucleotide formyltransferase/IMP cyclohydrolase [Source:NCBI gene;Acc:396091]	protein_coding	11.935	11.9985	11.7816	11.882	11.7452	11.5422	11.4018	11.6961
ENSGALG00000003572	2149.86	-0.0373142	0.111752	0.726693	0.814011	ENSGALG00000003572	28:4172075-4211793	Rho/Rac guanine nucleotide exchange factor 18 [Source:NCBI gene;Acc:420132]	protein_coding	10.8155	10.6117	10.2033	10.5349	10.5787	10.4124	10.7361	10.5157
ENSGALG00000003574	2307.33	-0.0162729	0.0796163	0.834301	0.891825	LPCAT2	11:3655780-3683801	lysophosphatidylcholine acyltransferase 2 [Source:NCBI gene;Acc:415716]	protein_coding	11.0509	11.2206	11.0464	11.1993	11.2233	11.0827	11.02	11.2678
ENSGALG00000003575	537.755	-0.358392	0.126154	0.00247191	0.00937804	ENSGALG00000003575	20:10505844-10507903	NA	protein_coding	8.79078	9.1596	8.66678	9.01528	9.30158	9.06533	9.25708	9.28515
ENSGALG00000003578	468614	0.13406	0.158433	0.353378	0.496807	FN1	7:4388774-4439109	fibronectin 1 [Source:NCBI gene;Acc:396133]	protein_coding	18.5706	18.2421	19.1664	18.5039	18.4583	18.9484	18.2586	18.5207
ENSGALG00000003580	25514.4	0.0926145	0.260376	0.651693	0.758124	MMP2	11:3706912-3741657	matrix metallopeptidase 2 [Source:NCBI gene;Acc:386583]	protein_coding	14.8712	14.769	14.8629	14.9847	14.8337	14.4447	14.6116	14.7432
ENSGALG00000003582	3.88286	0.138163	0.499588	0.544448	0.673549	SLC1A3	Z:11170515-11234911	solute carrier family 1 member 3 [Source:NCBI gene;Acc:395443]	protein_coding	1.8635	1.88937	1.84344	1.85483	1.69229	2.18747	1.71194	1.63896
ENSGALG00000003584	4387.16	-1.16394	0.267006	5.3874e-07	6.08383e-06	KPNA2	18:6978815-6984489	karyopherin subunit alpha 2 [Source:NCBI gene;Acc:417420]	protein_coding	11.233	11.4508	10.9508	11.8723	12.4395	12.2786	12.6702	12.4274
ENSGALG00000003588	368.283	0.215209	0.158413	0.135699	0.243869	IRX5	11:4181069-4183523	iroquois homeobox 5 [Source:NCBI gene;Acc:770775]	protein_coding	8.36118	8.60123	8.13646	8.05233	8.22953	8.0276	8.09985	8.17343
ENSGALG00000003589	29.9284	-0.717238	0.521338	0.0184437	0.0498304	VTN	19:5790911-5795785	vitronectin [Source:NCBI gene;Acc:395935]	protein_coding	4.9125	4.72606	4.37731	4.49689	5.38376	4.4257	5.92404	5.00507
ENSGALG00000003590	30.069	0.335147	0.306525	0.139468	0.249032	ENSGALG00000003590	18:6987331-6993610	chromosome 18 C17orf58 homolog [Source:NCBI gene;Acc:417421]	protein_coding	4.55822	5.15683	4.59039	5.08934	4.84392	4.43001	4.75365	4.55358
ENSGALG00000003594	8.04534	0.573942	0.446787	0.0392089	0.0912443	ANK1	22:2927488-2974857	ankyrin 1 [Source:NCBI gene;Acc:396311]	protein_coding	3.59251	3.07599	3.06806	3.0888	2.88808	2.92687	2.96402	2.92537
ENSGALG00000003595	7.4502	0.927702	0.729538	0.00757062	0.0240386	ENSGALG00000003595	19:5795706-5798772	NA	protein_coding	2.71887	3.09323	2.94058	3.41322	2.78829	2.57182	2.27198	2.51029
ENSGALG00000003596	3575.38	-0.0022962	0.136662	0.985648	0.991093	TRRAP	14:1723283-1795839	transformation/transcription domain associated protein [Source:NCBI gene;Acc:416440]	protein_coding	11.6784	12.2074	11.8289	11.623	11.7288	11.7386	12.107	11.8279
ENSGALG00000003597	1808.57	-0.173044	0.0677238	0.00932883	0.0286023	AK2	23:5470579-5477371	adenylate kinase 2 [Source:NCBI gene;Acc:428227]	protein_coding	10.619	10.6487	10.6767	10.8331	10.8748	10.8208	10.7357	10.9026
ENSGALG00000003601	5700.88	-0.203403	0.122241	0.0783131	0.158277	ATP2B4	26:5221530-5245884	ATPase plasma membrane Ca2+ transporting 4 [Source:NCBI gene;Acc:419934]	protein_coding	12.2012	12.1134	12.1673	12.3114	12.4826	12.5415	12.0538	12.5447
ENSGALG00000003602	232.121	1.50897	0.384448	1.27348e-06	1.29055e-05	RPGRIP1L	11:4878175-4936909	RPGRIP1 like [Source:NCBI gene;Acc:425392]	protein_coding	8.44988	9.83348	8.07518	7.61644	7.15418	7.41033	7.47133	7.47217
ENSGALG00000003604	162.478	0.806232	0.143176	1.74713e-09	3.92972e-08	SLC46A1	19:5804285-5807797	solute carrier family 46 member 1 [Source:NCBI gene;Acc:417569]	protein_coding	7.89133	7.75858	8.02283	7.56547	7.41364	7.16395	6.97417	7.32992
ENSGALG00000003605	4076.29	0.259596	0.137438	0.042343	0.0972135	ENSGALG00000003605	Z:11358146-11454064	Nipped-B homolog-like [Source:NCBI gene;Acc:427439]	protein_coding	11.9042	12.3655	12.081	11.5509	11.7856	12.0323	11.537	11.7446
ENSGALG00000003614	133.662	1.02003	0.257613	4.28694e-06	3.72709e-05	AZIN2	23:5476662-5483514	arginine decarboxylase [Source:NCBI gene;Acc:428228]	protein_coding	7.12103	7.97095	6.81468	7.48836	6.60084	6.67516	6.6253	6.57914
ENSGALG00000003624	87.8315	1.1558	0.351625	3.57167e-05	0.000237778	KLHL10	27:7510372-7514135	kelch like family member 10 [Source:NCBI gene;Acc:420033]	protein_coding	5.78226	5.783	4.95152	5.9007	4.77663	4.39769	5.36342	4.79418
ENSGALG00000003625	1255.31	-0.55245	0.155782	9.72708e-05	0.000577253	NDUFS5	23:5484215-5485837	NADH:ubiquinone oxidoreductase subunit S5 [Source:NCBI gene;Acc:771510]	protein_coding	9.65568	9.84066	9.72497	10.5324	10.4356	10.4122	10.5728	10.3165
ENSGALG00000003628	1055.45	0.121177	0.104549	0.227443	0.359251	TLN2	10:4710761-4798157	talin 2 [Source:NCBI gene;Acc:415374]	protein_coding	10.0547	10.0275	10.326	10.0422	9.95997	10.2478	9.89305	9.95576
ENSGALG00000003631	1116	-0.0153065	0.158865	0.915874	0.945393	CPLANE1	Z:11468109-11532281	chromosome Z open reading frame, human C5orf42 [Source:NCBI gene;Acc:427440]	protein_coding	9.81983	9.64663	10.5533	10.0228	10.072	10.1829	10.0462	10.0567
ENSGALG00000003634	2892.17	0.0581158	0.0918089	0.513823	0.646792	PTEN	6:10235979-10280889	phosphatase and tensin homolog [Source:NCBI gene;Acc:423675]	protein_coding	11.7116	11.6201	11.5351	11.4429	11.5086	11.4135	11.6429	11.4735
ENSGALG00000003636	269.117	0.333014	0.155933	0.0190325	0.0510931	FBLIM1	21:4234399-4237316	filamin binding LIM protein 1 [Source:NCBI gene;Acc:419458]	protein_coding	8.37105	7.88413	8.41782	8.50827	8.08902	8.14633	7.71435	8.10483
ENSGALG00000003641	2189.77	0.26619	0.168521	0.0789078	0.159204	KAT6A	22:2982759-3009704	lysine acetyltransferase 6A [Source:NCBI gene;Acc:426789]	protein_coding	11.2857	11.9563	11.0981	10.9154	11.0973	10.9254	11.2944	11.1154
ENSGALG00000003642	2352.53	0.13879	0.210109	0.438566	0.578285	PDGFA	14:2394173-2416757	platelet derived growth factor subunit A [Source:NCBI gene;Acc:374196]	protein_coding	11.3619	11.2529	11.1932	10.1627	10.8091	11.0183	10.8878	10.9374
ENSGALG00000003644	13.5155	0.902801	0.604804	0.00723528	0.0231441	ENSGALG00000003644	10:4876557-4878284	C2 calcium dependent domain containing 4A [Source:NCBI gene;Acc:427491]	protein_coding	3.43834	4.73858	3.82068	3.53124	3.32793	3.40187	3.44663	3.31987
ENSGALG00000003645	159.71	0.398608	0.189064	0.0160068	0.0444401	ENSGALG00000003645	15:5419880-5476679	phosphatidylinositol transfer protein membrane associated 2 [Source:NCBI gene;Acc:416830]	protein_coding	7.08458	6.80099	7.62031	7.16016	6.94588	7.16511	6.48342	7.05858
ENSGALG00000003648	639.058	0.354803	0.237628	0.068953	0.143444	SVIP	5:3281271-3284689	small VCP interacting protein [Source:NCBI gene;Acc:771022]	protein_coding	9.16321	9.33175	9.50044	9.9507	9.32272	9.07638	8.78832	9.0262
ENSGALG00000003650	1635.96	-0.505326	0.090896	8.34876e-09	1.56989e-07	NOL11	18:7046647-7057756	nucleolar protein 11 [Source:NCBI gene;Acc:417423]	protein_coding	10.5398	10.5574	10.1764	10.5361	10.8782	10.6918	11.0576	10.7939
ENSGALG00000003651	895.906	0.274263	0.150038	0.0464274	0.104671	NT5C3B	27:7505169-7510246	5'-nucleotidase, cytosolic IIIB [Source:NCBI gene;Acc:420034]	protein_coding	9.52395	9.17458	9.04453	9.59009	9.10551	9.0028	9.1758	9.00245
ENSGALG00000003652	1841.42	-0.145793	0.101725	0.13633	0.244707	ATAD1	6:10285644-10300082	ATPase family, AAA domain containing 1 [Source:NCBI gene;Acc:423676]	protein_coding	10.7619	10.7333	10.3614	10.6004	10.753	10.5855	10.9354	10.6881
ENSGALG00000003655	278.132	0.712113	0.277046	0.00138115	0.00568727	GAS2	5:3197905-3276726	growth arrest specific 2 [Source:NCBI gene;Acc:422970]	protein_coding	8.33774	8.20703	7.97206	8.68717	7.98211	7.61964	6.80921	7.62444
ENSGALG00000003657	474.212	0.284077	0.236532	0.143532	0.254157	UNC119	19:5870573-5874427	unc-119 lipid binding chaperone [Source:NCBI gene;Acc:771690]	protein_coding	8.86689	8.56441	8.78463	8.47602	8.37853	8.8977	7.55207	8.65835
ENSGALG00000003658	382.875	-0.336125	0.157455	0.0188724	0.0507298	DHX35	20:3828357-3854961	DEAH-box helicase 35 [Source:NCBI gene;Acc:419172]	protein_coding	8.28118	8.73396	8.18147	8.21023	8.68125	8.36735	8.98973	8.56879
ENSGALG00000003660	146.503	-0.707234	0.304943	0.0028156	0.010431	FANCF	5:3167825-3169000	Fanconi anemia, complementation group F [Source:NCBI gene;Acc:101750641]	protein_coding	6.96318	6.15419	6.3163	7.28677	7.27554	7.16647	7.16107	7.29098
ENSGALG00000003661	2925.91	-0.268026	0.146546	0.0471638	0.106054	SETX	17:6788839-6816609	senataxin [Source:NCBI gene;Acc:417170]	protein_coding	11.0491	10.4777	11.2246	11.1874	11.2114	11.1348	11.3692	11.255
ENSGALG00000003663	1422.89	-0.0768145	0.101778	0.43302	0.573062	RBL2	11:4991886-5011381	RB transcriptional corepressor like 2 [Source:NCBI gene;Acc:425111]	protein_coding	10.6857	10.5652	10.3387	10.3564	10.6467	10.4731	10.6023	10.447
ENSGALG00000003665	788.828	-0.338182	0.134213	0.00684244	0.0221249	PIGS	19:5880064-5884125	phosphatidylinositol glycan anchor biosynthesis class S [Source:NCBI gene;Acc:417571]	protein_coding	9.34959	9.44292	9.09086	9.46531	9.56641	9.69472	9.69873	9.56337
ENSGALG00000003670	1837.21	1.01445	0.253729	3.71173e-06	3.28093e-05	MAFB	20:4690689-4693338	MAF bZIP transcription factor B [Source:NCBI gene;Acc:419173]	protein_coding	11.8814	11.5268	11.5941	10.7716	10.3583	10.2878	10.9366	10.44
ENSGALG00000003672	976.597	-0.0673826	0.117354	0.545873	0.674709	UBLCP1	13:11317888-11330697	ubiquitin like domain containing CTD phosphatase 1 [Source:NCBI gene;Acc:416237]	protein_coding	9.78195	10.183	9.65049	9.83238	9.90276	9.79026	10.1597	9.80985
ENSGALG00000003674	372.648	0.411524	0.19455	0.0149742	0.0420937	DHTKD1	1:6811050-6827488	dehydrogenase E1 and transketolase domain containing 1 [Source:NCBI gene;Acc:426076]	protein_coding	8.27676	8.64325	9.00696	8.96375	8.57669	8.49535	7.94949	8.62415
ENSGALG00000003675	674.614	0.332218	0.155314	0.0189273	0.0508354	PRKAR1B	14:2436022-2524536	protein kinase cAMP-dependent type I regulatory subunit beta [Source:NCBI gene;Acc:416446]	protein_coding	9.31096	9.83804	9.82561	9.65211	9.24967	9.37953	9.35524	9.42314
ENSGALG00000003677	44.975	0.184845	0.298954	0.403161	0.544847	NTNG2	17:6746034-6781803	netrin G2 [Source:NCBI gene;Acc:417171]	protein_coding	5.14969	5.50051	5.13534	5.01505	4.73589	5.22227	5.09285	5.09426
ENSGALG00000003681	4008.43	-0.0288362	0.104951	0.774829	0.849313	TOP1	20:4862868-4896419	DNA topoisomerase I [Source:NCBI gene;Acc:396004]	protein_coding	11.6074	12.17	11.6461	11.8652	11.8769	11.8485	11.8638	11.9135
ENSGALG00000003682	902.357	-1.16352	0.209537	1.36756e-09	3.20341e-08	ARL6IP4	15:5492846-5498570	ADP ribosylation factor like GTPase 6 interacting protein 4 [Source:NCBI gene;Acc:427695]	protein_coding	8.66582	8.35436	8.87999	9.69577	9.85854	9.79042	10.2935	9.77528
ENSGALG00000003683	443.476	0.0585018	0.133036	0.638928	0.748856	MED27	17:6634913-6715908	mediator complex subunit 27 [Source:NCBI gene;Acc:417172]	protein_coding	8.91953	9.20077	9.03405	8.79709	9.08344	8.83351	8.84534	8.99783
ENSGALG00000003684	96.4917	0.264127	0.161711	0.0714821	0.147489	ENSGALG00000003684	14:2536745-2544323	NA	protein_coding	6.89822	6.66272	6.7292	6.71673	6.70917	6.64975	6.38868	6.54182
ENSGALG00000003687	171.472	0.519303	0.159507	0.000325417	0.00163878	OGFOD2	15:5498812-5504141	2-oxoglutarate and iron dependent oxygenase domain containing 2 [Source:NCBI gene;Acc:416832]	protein_coding	7.79201	8.11468	7.56075	7.78659	7.32691	7.47111	7.47425	7.31069
ENSGALG00000003688	2172.8	-0.559137	0.193787	0.000950219	0.00411862	NUP155	Z:11533783-11564661	nucleoporin 155 [Source:NCBI gene;Acc:427443]	protein_coding	10.5099	10.9058	10.5655	10.471	11.169	11.2117	11.0828	11.138
ENSGALG00000003689	312.911	0.385964	0.188036	0.0191789	0.0514269	PAPSS2	6:10302749-10312180	3'-phosphoadenosine 5'-phosphosulfate synthase 2 [Source:NCBI gene;Acc:423678]	protein_coding	8.3234	9.07062	8.34612	8.13864	8.25027	8.06215	8.40597	7.90274
ENSGALG00000003690	42730.1	-0.410263	0.347062	0.0916306	0.179399	KRT14	27:7438735-7442565	keratin 14 [Source:NCBI gene;Acc:408039]	protein_coding	13.7086	13.6947	14.5532	14.0156	14.8539	15.0211	13.724	14.8742
ENSGALG00000003691	2499.98	-0.827092	0.180397	4.22692e-07	4.89529e-06	RNF145	13:11336604-11375924	ring finger protein 145 [Source:NCBI gene;Acc:416239]	protein_coding	10.2597	9.74475	10.4436	10.3448	10.9273	11.1023	10.8396	10.9634
ENSGALG00000003693	23818.4	0.20952	0.129428	0.0846185	0.168446	MACF1	23:5492614-5603434	microtubule-actin crosslinking factor 1 [Source:NCBI gene;Acc:419671]	protein_coding	14.2896	14.7166	14.4666	14.3014	14.1987	14.4897	14.1733	14.2751
ENSGALG00000003695	607.432	0.250511	0.152644	0.0731153	0.149784	MINPP1	6:10338413-10355225	multiple inositol-polyphosphate phosphatase 1 [Source:NCBI gene;Acc:395356]	protein_coding	9.8146	9.1763	9.42818	9.27559	9.19824	9.1697	9.32403	9.03713
ENSGALG00000003696	371.084	0.375393	0.176306	0.0166167	0.0457463	ENSGALG00000003696	15:5504462-5509411	NA	protein_coding	9.01167	9.17799	8.9808	8.86399	8.63567	8.48304	8.7446	8.66568
ENSGALG00000003699	52.4456	-0.479819	0.334277	0.0468632	0.105492	EBF1	13:11388767-11649631	early B-cell factor 1 [Source:NCBI gene;Acc:395512]	protein_coding	4.95978	6.07564	5.32103	5.23805	5.78648	5.78917	6.24879	5.817
ENSGALG00000003701	1686.91	-0.173969	0.182996	0.282453	0.42286	SGMS1	6:10373860-10450843	sphingomyelin synthase 1 [Source:NCBI gene;Acc:378907]	protein_coding	10.9099	9.85983	10.6313	10.4772	10.6241	10.6932	10.8877	10.5676
ENSGALG00000003702	5657.52	-0.390252	0.12612	0.000970869	0.00419593	CLINT1	13:11940304-11988525	clathrin interactor 1 [Source:NCBI gene;Acc:416240]	protein_coding	12.2557	11.9701	12.0684	12.2515	12.5216	12.4614	12.5791	12.4441
ENSGALG00000003703	542.802	-0.174865	0.11959	0.122899	0.225865	USE1	28:4258017-4262921	unconventional SNARE in the ER 1 [Source:NCBI gene;Acc:420134]	protein_coding	9.21389	9.00009	8.8132	9.05376	9.12782	9.09392	9.30842	9.08707
ENSGALG00000003705	1915.05	0.599335	0.149462	1.22859e-05	9.38728e-05	VPS13C	10:4903456-4984184	vacuolar protein sorting 13 homolog C [Source:NCBI gene;Acc:415376]	protein_coding	11.2339	11.2678	11.3111	10.89	10.7894	10.9094	10.2946	10.757
ENSGALG00000003708	888.523	0.0851136	0.142838	0.520752	0.652822	WDR70	Z:11566273-11702158	WD repeat domain 70 [Source:NCBI gene;Acc:427444]	protein_coding	9.4075	10.0401	9.79873	9.59078	9.79006	9.87047	9.34862	9.63343
ENSGALG00000003709	101.474	0.701699	0.246437	0.00061948	0.00283732	PLAT	22:3021586-3034748	plasminogen activator, tissue [Source:NCBI gene;Acc:426791]	protein_coding	7.20711	7.23182	6.94811	6.8484	6.3836	6.57131	6.36901	6.60265
ENSGALG00000003712	3048.81	0.422004	0.162647	0.00404653	0.0141819	RAPGEF1	17:6539667-6617270	Rap guanine nucleotide exchange factor 1 [Source:NCBI gene;Acc:417173]	protein_coding	11.5826	12.3598	11.9196	11.5813	11.3581	11.4737	11.7578	11.3412
ENSGALG00000003713	253.959	0.0132605	0.24003	0.945926	0.966076	ENSGALG00000003713	21:4318060-4322084	NA	protein_coding	7.66638	7.94873	7.95566	7.81579	7.92893	8.05268	7.57421	7.56745
ENSGALG00000003716	38.1697	1.64135	0.404773	5.60653e-07	6.27511e-06	GDNF	Z:11726876-11742913	glial cell derived neurotrophic factor [Source:NCBI gene;Acc:395569]	protein_coding	6.10139	6.17059	5.80744	5.02192	4.44774	4.96944	4.74359	5.12901
ENSGALG00000003717	7189.69	0.404053	0.104476	5.21361e-05	0.000333936	MYO9B	28:4263083-4303548	myosin IXB [Source:NCBI gene;Acc:420135]	protein_coding	12.7208	13.3242	12.9828	12.7371	12.6781	12.6568	12.4569	12.7077
ENSGALG00000003720	1759.48	-0.233981	0.0732726	0.00111286	0.00471513	FANCD2	12:3154917-3201908	Fanconi anemia complementation group D2 [Source:NCBI gene;Acc:415935]	protein_coding	10.4272	10.6363	10.4983	10.6553	10.7156	10.6686	10.8774	10.7728
ENSGALG00000003722	683.056	-0.0919123	0.129217	0.449437	0.588564	THG1L	13:12010392-12015815	tRNA-histidine guanylyltransferase 1 like [Source:NCBI gene;Acc:416242]	protein_coding	9.5089	9.73695	9.21019	9.33267	9.58477	9.31655	9.72954	9.46311
ENSGALG00000003726	1591.24	-0.102149	0.25709	0.616101	0.731011	EGFLAM	Z:11920848-11993157	EGF like, fibronectin type III and laminin G domains [Source:NCBI gene;Acc:427445]	protein_coding	9.59117	9.56059	10.0672	9.84476	9.49712	10.3601	9.53172	9.62323
ENSGALG00000003727	324.606	0.415422	0.208749	0.019807	0.0527833	HAUS8	28:4303372-4312690	HAUS augmin like complex subunit 8 [Source:HGNC Symbol;Acc:HGNC:30532]	protein_coding	8.59134	9.15594	8.494	8.51325	8.25794	8.13294	8.46499	8.33975
ENSGALG00000003731	2816.41	-0.0198266	0.118723	0.860424	0.908518	FBXO42	21:4339299-4377676	F-box protein 42 [Source:NCBI gene;Acc:419461]	protein_coding	11.1411	11.0252	10.872	11.009	11.1315	11.0757	10.9027	11.1537
ENSGALG00000003732	1385.5	-0.134422	0.165833	0.369863	0.512086	UCK1	17:6532711-6537248	uridine-cytidine kinase 1 [Source:NCBI gene;Acc:771901]	protein_coding	10.3789	10.1514	10.5792	10.5766	10.2557	10.6373	10.8156	10.4342
ENSGALG00000003733	316.846	0.464078	0.274699	0.0312309	0.076569	LIFR	Z:12007437-12057034	leukemia inhibitory factor receptor alpha [Source:NCBI gene;Acc:395262]	protein_coding	8.56495	9.58064	8.60505	8.17491	8.14402	8.4305	8.40989	8.32735
ENSGALG00000003734	2533.46	-0.442229	0.150691	0.00132816	0.00549943	SZRD1	21:4377697-4391855	SUZ RNA binding domain containing 1 [Source:NCBI gene;Acc:419462]	protein_coding	11.1187	10.1623	10.9874	10.9904	11.2959	11.1581	11.344	11.1915
ENSGALG00000003736	202.909	0.566146	0.219158	0.00231375	0.00884763	ABCB9	15:5511096-5523595	ATP binding cassette subfamily B member 9 [Source:NCBI gene;Acc:416834]	protein_coding	7.75373	7.84872	7.97173	6.95464	6.95937	7.39622	7.24068	7.20915
ENSGALG00000003738	1229.39	-0.110846	0.0927344	0.217215	0.347006	EMC3	12:3201509-3205400	ER membrane protein complex subunit 3 [Source:NCBI gene;Acc:415936]	protein_coding	10.1966	10.1091	10.0848	10.1179	10.2704	10.1182	10.2995	10.1692
ENSGALG00000003741	4304.73	-0.173135	0.0907424	0.0490604	0.109463	MYO18A	19:6077659-6104244	myosin XVIIIA [Source:NCBI gene;Acc:417581]	protein_coding	11.7779	11.9956	12.0116	12.1998	12.1501	12.2691	12.0621	12.1434
ENSGALG00000003742	964.736	-0.0318465	0.223473	0.864662	0.911651	CPAMD8	28:4313215-4353604	C3 and PZP like, alpha-2-macroglobulin domain containing 8 [Source:NCBI gene;Acc:420138]	protein_coding	9.28871	8.90234	9.86513	10.1936	9.73075	10.0723	9.27363	9.76965
ENSGALG00000003743	818.896	0.359242	0.152023	0.00973933	0.0296062	VPS37B	15:5528999-5539743	VPS37B, ESCRT-I subunit [Source:NCBI gene;Acc:416835]	protein_coding	9.90136	9.17638	9.75591	9.5419	9.2498	9.29431	9.31487	9.34081
ENSGALG00000003744	18.2005	-0.00800565	0.34146	0.972264	0.98251	ADAM19	13:12027893-12054652	ADAM metallopeptidase domain 19 [Source:NCBI gene;Acc:416244]	protein_coding	4.2274	4.3386	4.25023	3.70695	4.26758	3.85799	4.42287	3.95502
ENSGALG00000003745	1004.93	-0.20504	0.120187	0.0715784	0.147627	NECAP2	21:4391515-4398036	NECAP endocytosis associated 2 [Source:NCBI gene;Acc:419464]	protein_coding	9.67592	9.34304	9.86154	9.9951	9.96258	9.95016	9.85457	9.93381
ENSGALG00000003747	4579.43	-0.234772	0.186546	0.152534	0.266529	ENSGALG00000003747	Z:12167208-12182395	oncostatin M receptor [Source:NCBI gene;Acc:427446]	protein_coding	11.9448	12.2789	12.2338	12.1323	12.3595	12.1296	12.7695	12.2483
ENSGALG00000003748	10635.6	-0.0647852	0.101557	0.507624	0.641693	ANO5	5:2963916-3014137	anoctamin 5 [Source:NCBI gene;Acc:422973]	protein_coding	13.385	13.365	13.5443	13.2713	13.3795	13.418	13.6339	13.4152
ENSGALG00000003750	1608.05	0.171332	0.0785521	0.0255856	0.0652249	PLCG1	20:4900259-4930546	phospholipase C gamma 1 [Source:NCBI gene;Acc:419175]	protein_coding	10.7352	10.8216	10.9027	10.6173	10.7266	10.644	10.5529	10.7522
ENSGALG00000003751	10.9205	0.0843078	0.401224	0.722398	0.810633	ENSGALG00000003751	6:10457505-10473583	N-acylsphingosine amidohydrolase 2 [Source:NCBI gene;Acc:423679]	protein_coding	3.41211	3.41579	3.13537	3.7245	3.49984	3.35993	3.41179	3.35786
ENSGALG00000003753	583.302	0.552467	0.116581	5.31451e-07	6.01394e-06	CYLD	11:6153713-6171640	CYLD lysine 63 deubiquitinase [Source:NCBI gene;Acc:415725]	protein_coding	9.55867	9.87963	9.56921	9.16059	9.16189	9.16179	9.06311	9.1349
ENSGALG00000003757	482.69	0.0879791	0.105563	0.385203	0.526635	POMT1	17:6519929-6533687	protein O-mannosyltransferase 1 [Source:NCBI gene;Acc:417175]	protein_coding	9.13743	9.12849	8.9842	9.15943	9.1325	8.89562	9.05696	8.99544
ENSGALG00000003758	155.704	0.608672	0.286263	0.0066731	0.0216671	MREG	7:4556218-4564139	melanoregulin [Source:NCBI gene;Acc:424013]	protein_coding	7.49189	7.72606	7.70681	6.79241	7.19366	7.12182	6.34987	7.08085
ENSGALG00000003759	67.8086	0.677376	0.285881	0.00274819	0.0102243	RORA	10:5138735-5486292	RAR related orphan receptor A [Source:NCBI gene;Acc:415377]	protein_coding	6.67551	6.70584	6.30194	5.92691	5.97913	6.02128	5.79901	5.89888
ENSGALG00000003766	1712.99	0.303664	0.112713	0.00462162	0.0158471	KIAA0100	19:5896970-5913837	KIAA0100 [Source:NCBI gene;Acc:417573]	protein_coding	11.0564	10.6205	10.8411	10.8302	10.7161	10.5649	10.4698	10.6217
ENSGALG00000003767	1442.21	-0.529062	0.214716	0.00377232	0.0133567	NKD1	11:6241053-6411630	naked cuticle homolog 1 [Source:NCBI gene;Acc:415729]	protein_coding	9.72037	10.1449	9.35746	9.63751	9.94116	10.0511	10.8124	9.99889
ENSGALG00000003770	45912.4	-0.102963	0.196917	0.547328	0.676098	ANXA2	10:5524170-5556443	annexin A2 pseudogene 2 [Source:NCBI gene;Acc:396297]	protein_coding	14.8406	14.8515	15.2196	15.1524	15.2248	15.425	14.8883	15.2352
ENSGALG00000003771	1450.18	0.841883	0.133869	2.9059e-11	1.00949e-09	SIN3B	28:4364672-4376473	SIN3 transcription regulator family member B [Source:NCBI gene;Acc:420140]	protein_coding	10.7995	11.3878	10.8918	10.4683	10.2892	10.3061	9.95581	10.3497
ENSGALG00000003774	1774.97	0.208899	0.184311	0.199064	0.32462	ATP13A2	21:4421128-4431113	ATPase 13A2 [Source:NCBI gene;Acc:419466]	protein_coding	10.59	10.1562	10.7652	10.5324	10.4887	10.5525	9.96695	10.4152
ENSGALG00000003775	1154.67	0.49315	0.15482	0.000465614	0.0022278	RICTOR	Z:12187279-12262599	RPTOR independent companion of MTOR complex 2 [Source:NCBI gene;Acc:427447]	protein_coding	10.3355	10.8315	10.5205	9.91113	9.86537	10.1352	10.0548	9.91255
ENSGALG00000003777	89.9604	0.814239	0.416668	0.0045659	0.0156921	NELL1	5:2461637-2746195	neural EGFL like 1 [Source:NCBI gene;Acc:770845]	protein_coding	6.55994	6.52127	6.98949	6.10879	5.68894	6.32034	5.45941	5.5659
ENSGALG00000003778	921.202	-0.0749935	0.152241	0.591818	0.713113	TMEM38A	28:4384819-4391056	transmembrane protein 38A [Source:NCBI gene;Acc:771253]	protein_coding	10.0169	9.70261	9.82465	9.7876	9.81736	9.89224	10.1266	9.87651
ENSGALG00000003781	1739.62	0.500771	0.115645	4.67461e-06	4.0427e-05	SUN1	14:2550586-2578126	Sad1 and UNC84 domain containing 1 [Source:NCBI gene;Acc:416449]	protein_coding	11.0945	11.3775	11.1301	10.6842	10.5357	10.7576	10.7336	10.6488
ENSGALG00000003786	2831.5	-0.23946	0.0924373	0.00741959	0.0236501	BRD7	11:6508615-6522917	bromodomain containing 7 [Source:NCBI gene;Acc:415730]	protein_coding	11.273	11.0688	11.3291	11.3096	11.428	11.4365	11.5269	11.4652
ENSGALG00000003788	2140.28	-0.234521	0.108411	0.0236371	0.0611226	BNIP2	10:5823812-5839785	BCL2 interacting protein 2 [Source:NCBI gene;Acc:415379]	protein_coding	11.0203	10.906	10.7553	10.6536	10.9381	10.9744	11.3016	10.9262
ENSGALG00000003789	2.12779	-0.165377	0.522367	0.461835	0.599486	ENSGALG00000003789	17:6438262-6443322	NA	protein_coding	0.900933	1.11816	1.00483	0.947349	1.00169	1.00072	1.14828	1.09175
ENSGALG00000003792	15.3293	-0.428606	0.398718	0.0965408	0.187059	FYB	Z:12272880-12313334	FYN binding protein [Source:NCBI gene;Acc:427448]	protein_coding	3.55514	3.40665	3.73216	3.67713	3.67569	3.87569	3.73084	3.66817
ENSGALG00000003793	787.675	-0.922866	0.16698	2.54789e-09	5.43982e-08	GTF2A2	10:5843239-5848304	general transcription factor IIA subunit 2 [Source:NCBI gene;Acc:770910]	protein_coding	8.92848	8.204	8.97642	9.34853	9.6379	9.47066	9.89899	9.57987
ENSGALG00000003794	1558.86	-0.00138318	0.0726704	0.984518	0.990697	SLC35E1	28:4412468-4417567	solute carrier family 35 member E1 [Source:NCBI gene;Acc:420143]	protein_coding	10.672	10.6566	10.4313	10.4737	10.4875	10.5351	10.6896	10.4951
ENSGALG00000003795	864.554	-0.116827	0.0983409	0.218205	0.348113	DENR	15:5566666-5572747	density regulated re-initiation and release factor [Source:NCBI gene;Acc:771794]	protein_coding	9.64129	9.82914	9.57462	9.70767	9.96481	9.71635	9.62005	9.86979
ENSGALG00000003798	3071.71	-0.646779	0.0790277	4.32341e-17	5.85876e-15	GET4	14:2579659-2589053	golgi to ER traffic protein 4 [Source:NCBI gene;Acc:416450]	protein_coding	11.1914	11.2344	10.9165	11.2274	11.6912	11.6639	11.7801	11.5556
ENSGALG00000003799	1964.68	-0.321428	0.0591728	3.58846e-08	5.67953e-07	USP4	12:3209127-3238321	ubiquitin specific peptidase 4 [Source:NCBI gene;Acc:415937]	protein_coding	10.7113	10.5873	10.5711	10.787	10.9222	10.8392	10.9985	10.9472
ENSGALG00000003800	321.621	0.152308	0.183	0.34685	0.490369	PABPC4	23:5616117-5628117	poly(A) binding protein cytoplasmic 4 [Source:NCBI gene;Acc:419674]	protein_coding	8.47086	9.02383	8.35024	8.31754	8.46142	8.35867	8.37727	8.48992
ENSGALG00000003802	148.975	0.0730836	0.216595	0.689603	0.78562	OTUD7A	10:5926089-5995672	OTU deubiquitinase 7A [Source:NCBI gene;Acc:415380]	protein_coding	6.52579	6.45642	7.13893	7.01071	6.70668	7.15197	6.59493	6.56779
ENSGALG00000003803	1823.39	-1.32178	0.284551	9.25692e-08	1.30737e-06	DAB2	Z:12347586-12371157	DAB2, clathrin adaptor protein [Source:NCBI gene;Acc:427449]	protein_coding	10.4962	10.0094	9.66071	10.4833	11.0573	10.638	12.338	10.8422
ENSGALG00000003805	767.085	0.4	0.260184	0.0536798	0.117484	ENSGALG00000003805	6:10769461-10913135	protein kinase, cGMP-dependent, type I [Source:NCBI gene;Acc:423682]	protein_coding	9.64469	10.5563	10.2007	9.46181	9.67073	9.61067	9.49092	9.49947
ENSGALG00000003806	25314.8	-0.283909	0.0917796	0.0013848	0.00569658	RHOA	12:3243952-3262378	ras homolog family member A [Source:NCBI gene;Acc:395442]	protein_coding	14.1797	14.2843	14.3266	14.4294	14.5815	14.6017	14.5579	14.5274
ENSGALG00000003807	738.22	-0.551925	0.109421	1.12881e-07	1.54758e-06	GPN3	15:5572249-5577062	GPN-loop GTPase 3 [Source:NCBI gene;Acc:427696]	protein_coding	9.11214	9.03509	8.8847	9.45455	9.7173	9.42405	9.67128	9.39905
ENSGALG00000003812	806.784	0.278964	0.0815278	0.00044367	0.00213817	UBE2F	7:4582880-4684385	ubiquitin conjugating enzyme E2 F (putative) [Source:NCBI gene;Acc:424015]	protein_coding	9.8951	9.91984	9.9713	9.79932	9.71101	9.65359	9.64371	9.64668
ENSGALG00000003814	108.324	1.04699	0.55385	0.00221107	0.00851254	DKK1	6:10918336-10919304	dickkopf WNT signaling pathway inhibitor 4 [Source:NCBI gene;Acc:374156]	protein_coding	5.52814	7.80599	7.40359	5.65096	5.27771	6.60838	5.17328	5.43784
ENSGALG00000003815	9373.59	0.126829	0.0524348	0.0145384	0.0411578	RPN2	20:5019515-5049331	ribophorin II [Source:NCBI gene;Acc:419177]	protein_coding	13.4064	13.3034	13.2849	13.2623	13.2315	13.2228	13.1493	13.2237
ENSGALG00000003816	9.85858	0.24347	0.482945	0.320859	0.463944	NT5C1A	23:5644988-5652023	5'-nucleotidase, cytosolic IA [Source:NCBI gene;Acc:419675]	protein_coding	2.68489	4.22149	3.02357	3.50087	3.08927	2.6961	3.80975	3.03967
ENSGALG00000003818	102.091	1.41451	0.216688	1.5936e-12	7.53032e-11	CYFIP2	13:12072751-12112751	cytoplasmic FMR1 interacting protein 2 [Source:NCBI gene;Acc:416246]	protein_coding	7.22493	7.15869	7.30904	7.11753	6.61911	6.25855	5.70767	6.3904
ENSGALG00000003819	169.307	0.0870657	0.307034	0.695475	0.790277	ENSGALG00000003819	14:2591498-2598184	NA	protein_coding	6.71917	6.98503	6.88443	6.67545	6.54333	7.0472	6.59953	6.81463
ENSGALG00000003820	2530.79	-0.33091	0.0797122	2.04633e-05	0.000145949	ARPC3	15:5578016-5582595	actin related protein 2/3 complex subunit 3 [Source:NCBI gene;Acc:416837]	protein_coding	11.0273	10.7863	11.0348	11.0847	11.335	11.1954	11.2673	11.2854
ENSGALG00000003821	158.395	-0.483144	0.409651	0.0670971	0.140409	RAMP1	7:4685059-4695434	receptor activity modifying protein 1 [Source:NCBI gene;Acc:424016]	protein_coding	6.41328	6.44371	6.39219	6.44893	6.89424	6.53601	7.70539	6.65812
ENSGALG00000003824	2039.88	-0.271105	0.0694685	6.96289e-05	0.000430353	CHERP	28:4420685-4433351	calcium homeostasis endoplasmic reticulum protein [Source:NCBI gene;Acc:420144]	protein_coding	10.9662	10.9415	10.7996	10.8972	11.1373	10.9777	11.239	11.1094
ENSGALG00000003826	881.965	-0.31797	0.0738794	1.08305e-05	8.4325e-05	ANAPC7	15:5583594-5591583	anaphase promoting complex subunit 7 [Source:NCBI gene;Acc:416838]	protein_coding	9.60629	9.70203	9.5996	9.7471	9.90319	9.84866	10.0227	9.90517
ENSGALG00000003829	4.45076	0.529796	0.724614	0.0383256	0.0896726	HPCAL4	23:5653211-5655702	hippocalcin like 4 [Source:NCBI gene;Acc:419676]	protein_coding	1.79264	2.90052	1.55495	1.82827	1.48776	1.60655	1.77568	1.48672
ENSGALG00000003832	1204.2	0.470312	0.0907663	7.96957e-08	1.1473e-06	TEX264	12:3286872-3310838	testis expressed 264 [Source:NCBI gene;Acc:415938]	protein_coding	10.528	10.4529	10.564	10.463	10.2105	10.2787	9.84461	10.1543
ENSGALG00000003833	131.538	1.80122	0.297201	1.27281e-11	4.71112e-10	CACNA1E	8:6089202-6161870	calcium voltage-gated channel subunit alpha1 E [Source:NCBI gene;Acc:424412]	protein_coding	7.4881	8.96776	8.20888	7.40276	6.47998	6.97908	6.71591	6.66004
ENSGALG00000003836	5.51634	-0.0227356	0.448375	0.92196	0.949521	ENSGALG00000003836	7:4695620-4701337	RNA binding motif protein 44 [Source:NCBI gene;Acc:107049003]	protein_coding	2.19283	2.65707	2.34013	2.36609	2.38193	2.51031	2.66765	2.28
ENSGALG00000003837	990.877	-0.110815	0.265577	0.593305	0.714222	ADCY7	11:6526571-6580958	adenylate cyclase 7 [Source:NCBI gene;Acc:415732]	protein_coding	9.23613	8.6423	9.43139	8.7237	9.13993	9.36383	8.99451	9.40162
ENSGALG00000003838	1.22916	-0.00988227	0.598304	0.948507	NA	ENSGALG00000003838	23:5656815-5662254	protein FAM49A-like [Source:NCBI gene;Acc:419677]	protein_coding	0.220788	0.374524	0.181136	0.073946	0.126637	0.225811	0.497802	0.12638
ENSGALG00000003841	21.0142	0.130436	0.333081	0.57075	0.696101	ENSGALG00000003841	4:1834265-1850149	diacylglycerol kinase kappa [Source:NCBI gene;Acc:422129]	protein_coding	4.05613	5.01196	3.9507	4.33373	4.27492	4.00143	4.63125	4.29149
ENSGALG00000003842	0.727368	0.0891914	0.626262	0.499571	NA	GHRH	20:5042743-5050245	growth hormone releasing hormone [Source:NCBI gene;Acc:419178]	protein_coding	-0.532496	-0.425871	-0.5928	-0.582613	-0.593159	-0.543874	-0.582778	-0.593307
ENSGALG00000003845	443.17	1.85376	0.207054	3.03614e-21	1.24459e-18	MKNK2	28:2220234-2226350	MAP kinase interacting serine/threonine kinase 2 [Source:NCBI gene;Acc:429269]	protein_coding	9.64996	9.67198	9.99852	9.12784	8.50606	8.54284	7.37742	8.27163
ENSGALG00000003849	18.7998	0.0208972	0.352529	0.928285	0.953931	TRPM1	10:6125779-6175117	transient receptor potential cation channel subfamily M member 1 [Source:NCBI gene;Acc:427494]	protein_coding	4.03512	4.77949	4.52784	3.97369	3.84855	4.31168	4.79363	4.30848
ENSGALG00000003851	473.048	0.707969	0.195658	3.98889e-05	0.000262148	TRIT1	23:5664869-5678872	tRNA isopentenyltransferase 1 [Source:NCBI gene;Acc:419678]	protein_coding	9.1526	9.7724	9.12287	8.56243	8.63691	8.56543	8.58842	8.61301
ENSGALG00000003854	596.323	0.146114	0.105235	0.147901	0.260152	IFT81	15:5671460-5710128	intraflagellar transport 81 [Source:NCBI gene;Acc:416839]	protein_coding	9.31342	9.20837	9.24959	9.4805	9.15344	9.13344	9.15668	9.315
ENSGALG00000003855	2609.01	0.145171	0.173997	0.351181	0.494459	SRC	20:5066108-5083688	SRC proto-oncogene, non-receptor tyrosine kinase [Source:NCBI gene;Acc:396442]	protein_coding	10.84	11.5773	11.0375	10.665	11.068	10.9928	10.8498	10.9838
ENSGALG00000003859	12.889	0.102779	0.351966	0.659523	0.763931	KRT222	27:7320674-7326276	keratin 222 [Source:NCBI gene;Acc:420046]	protein_coding	3.72609	3.65061	3.82476	3.58788	3.58276	3.44771	3.86235	3.65329
ENSGALG00000003860	173.559	1.33946	0.291058	1.07378e-07	1.48706e-06	MID2	4:1724355-1762986	midline 2 [Source:NCBI gene;Acc:422131]	protein_coding	8.2095	8.53746	7.65624	7.59067	7.11292	7.06598	6.80397	7.11766
ENSGALG00000003861	1734.9	-0.346372	0.065102	6.15569e-08	9.19029e-07	HERC4	6:11141114-11168922	HECT and RLD domain containing E3 ubiquitin protein ligase 4 [Source:NCBI gene;Acc:423683]	protein_coding	10.5088	10.5676	10.6649	10.5703	10.9036	10.9662	10.8767	10.8027
ENSGALG00000003862	1450.04	0.0294355	0.130076	0.809758	0.874236	LRRFIP1	7:4706293-4793733	LRR binding FLII interacting protein 1 [Source:NCBI gene;Acc:428996]	protein_coding	10.6362	10.8251	10.686	10.3876	10.5439	10.4828	10.9307	10.4599
ENSGALG00000003863	74.0747	0.179656	0.376696	0.453387	0.5918	P2RX7	15:5714657-5727150	purinergic receptor P2X 7 [Source:NCBI gene;Acc:771952]	protein_coding	4.57264	3.51872	4.10063	4.91534	4.29335	4.00358	4.46278	3.83392
ENSGALG00000003866	1.04794	0.0213243	0.593809	0.892873	NA	FIBCD1	17:6343648-6354483	ficolin 3 [Source:NCBI gene;Acc:427762]	protein_coding	-0.038564	-0.0143168	0.08961	0.00772921	-0.00826702	0.123407	-0.0393687	-0.0580225
ENSGALG00000003870	391.66	0.127317	0.160073	0.382165	0.523919	MED7	13:12159620-12161948	mediator complex subunit 7 [Source:NCBI gene;Acc:100857575]	protein_coding	8.85564	8.05085	8.88173	8.80959	8.71077	8.45646	8.37091	8.72035
[truncated: 16,866 more rows]

## Sheet: DMV_3H.v.CTRL_3H_DEGs_RNA
Gene	baseMean	log2FoldChange	lfcSE	pvalue	padj	Symbol	Locus	Gene_description	Gene_type	DMV-1639-3H-R1.rlogCounts	DMV-1639-3H-R2.rlogCounts	DMV-1639-3H-R3.rlogCounts	DMV-1639-3H-R4.rlogCounts	CTRL-3H-R1.rlogCounts	CTRL-3H-R2.rlogCounts	CTRL-3H-R3.rlogCounts	CTRL-3H-R4.rlogCounts
[truncated: 18,560 more rows]

[truncated: 5 more sheets: DMV_18H.v.CTRL_18H_DEGs_RNA, DMV_18H.v.DMV_3H_DEGs_RNA, MASS_3H.v.CTRL_3H_DEGs_RNA, MASS_18H.v.CTRL_18H_DEGs_RNA, MASS_18H.v.MASS_3H_DEGs_RNA]
