# Supplementary material for: Host Immune Response Modulation in Avian Coronavirus Infection: Tracheal Transcriptome Profiling In Vitro and In Vivo
Source: Viruses. 2024 Apr 14;16(4):605. doi: 10.3390/v16040605 (PMC11053446; doi:10.3390/v16040605)
Supplement: Supplementary file 1 [file viruses-16-00605-s001.zip › Table_S3_Filtered_DEGs_mRNA_cTEC_in_vitro.xlsx]

## Sheet: DMV_3H.v.CTRL_3H_DEGs mRNA
Gene	baseMean	log2FoldChange	lfcSE	pvalue	padj	Symbol	Locus	Gene_description	Gene_type	DMV-1639-3H-R1.rlogCounts	DMV-1639-3H-R2.rlogCounts	DMV-1639-3H-R3.rlogCounts	DMV-1639-3H-R4.rlogCounts	CTRL-3H-R1.rlogCounts	CTRL-3H-R2.rlogCounts	CTRL-3H-R3.rlogCounts	CTRL-3H-R4.rlogCounts
ENSGALG00000039750	90.1665	4.11896	0.640893	1.3e-16	5.13e-14	EDSC	25:3276603-3308639	epidermal differentiation protein rich in serine and cysteine [Source:NCBI gene;Acc:110224119]	protein_coding	5.69776	7.13245	6.63587	6.09326	3.86676	3.91358	4.71409	3.96471
ENSGALG00000016400	13838.6	3.53865	0.420509	1.07e-20	6.24e-18	RSAD2	3:94991681-95016338	radical S-adenosyl methionine domain containing 2 [Source:NCBI gene;Acc:428650]	protein_coding	13.7477	14.118	14.1391	13.7497	10.585	10.6602	11.4371	10.701
ENSGALG00000003624	87.8315	3.34314	0.325474	1.5e-27	3.13e-24	KLHL10	27:7510372-7514135	kelch like family member 10 [Source:NCBI gene;Acc:420033]	protein_coding	7.05774	6.80813	6.85512	7.03568	4.77663	4.39769	5.36342	4.79418
ENSGALG00000045085	11278.2	3.11797	0.47774	1.86e-13	4.6e-11	IFIT5	6:20187816-20191669	interferon induced protein with tetratricopeptide repeats 5 [Source:NCBI gene;Acc:423790]	protein_coding	13.7057	13.5005	13.7659	13.6322	10.7007	10.6065	10.9439	10.665
ENSGALG00000006138	23260.3	3.07527	0.313249	5.53e-25	6.72e-22	HELZ2	20:9732482-9752786	helicase with zinc finger 2 [Source:NCBI gene;Acc:419265]	protein_coding	14.2629	14.866	14.8237	14.2404	11.7917	11.9158	11.8676	11.9335
ENSGALG00000053773	34.348	2.88877	0.554177	9.32e-10	1.28e-07	ENSGALG00000053773	1:50692384-50695619	NA	protein_coding	4.83088	5.57303	5.66396	5.0503	3.99126	4.08007	4.08121	3.7595
ENSGALG00000023709	125.15	2.80337	0.360099	8.77e-17	3.66e-14	ENSGALG00000023709	17:5990121-5992857	torsin family 1, member B-like [Source:NCBI gene;Acc:417192]	protein_coding	7.22315	7.15101	7.40445	6.78162	4.70437	4.57431	5.63746	5.47642
ENSGALG00000016556	85.1933	2.78299	0.518842	6.71e-10	9.42e-08	ENSGALG00000016556	3:104955256-104962557	GTPase, very large interferon inducible pseudogene 1 [Source:NCBI gene;Acc:428660]	protein_coding	7.80466	7.21615	6.37109	7.65849	4.49564	4.74091	6.18862	5.12711
ENSGALG00000009479	1710	2.77472	0.481805	8.21e-11	1.38e-08	ENSGALG00000009479	2:22911382-22916121	sterile alpha motif domain containing 9 like [Source:NCBI gene;Acc:420559]	protein_coding	10.6832	10.2994	10.9368	10.3667	7.99884	7.55338	8.65504	7.99598
ENSGALG00000000081	15.1186	2.75797	0.54713	3.64e-09	4.5e-07	IL4I1	16:2367597-2478250	interleukin 4 induced 1 [Source:NCBI gene;Acc:417039]	protein_coding	4.40451	3.92896	4.04481	4.41652	3.00441	3.00078	3.59752	3.10697
ENSGALG00000051980	15.1443	2.68021	0.635434	1.35e-07	1.21e-05	ENSGALG00000051980	2:26260949-26285776	NA	protein_coding	3.98792	3.86248	3.86914	3.86179	2.74471	2.92234	3.29734	3.02517
ENSGALG00000001835	159.65	2.67526	0.359592	1.79e-15	6.07e-13	SCNN1D	21:2453661-2465445	sodium channel epithelial 1 delta subunit [Source:NCBI gene;Acc:428184]	protein_coding	6.92553	7.29603	7.64108	6.72643	5.15277	4.67772	5.84634	5.13119
ENSGALG00000043257	177.432	2.65663	0.505021	1.78e-09	2.28e-07	ENSGALG00000043257	1:133819265-133823382	lysozyme g-like [Source:NCBI gene;Acc:418700]	protein_coding	8.21166	7.39771	7.82849	7.99157	5.28156	5.34953	6.26523	5.82626
ENSGALG00000023821	612.536	2.64022	0.239423	6.59e-30	1.6e-26	DHX58	27:7642263-7646075	DExH-box helicase 58 [Source:NCBI gene;Acc:100858653]	protein_coding	9.4044	9.29525	9.38389	9.37522	7.28428	6.85527	7.54596	7.02603
ENSGALG00000005757	2523.7	2.6139	0.221388	9.12e-34	5.84e-30	IRF8	11:17590414-17597150	interferon regulatory factor 8 [Source:NCBI gene;Acc:396385]	protein_coding	11.7913	11.6783	11.821	11.8959	9.30594	9.46147	9.9655	9.41665
ENSGALG00000037629	4627.42	2.59532	0.283047	1.17e-21	7.43e-19	TRANK1	2:45896594-45935972	tetratricopeptide repeat and ankyrin repeat containing 1 [Source:NCBI gene;Acc:420728]	protein_coding	12.5482	12.7474	12.7784	12.5278	10.0317	10.3572	10.7657	10.1745
ENSGALG00000032428	265.009	2.49006	0.253262	2.65e-24	2.98e-21	ENSGALG00000032428	11:8389347-8396105	chromosome 11 open reading frame, human C19orf12-like [Source:NCBI gene;Acc:100858381]	protein_coding	8.56464	7.90724	8.34271	8.37595	6.29952	6.13272	6.67319	6.45344
ENSGALG00000015032	376.04	2.47213	0.386701	4.43e-12	8.87e-10	ENSGALG00000015032	Z:27663890-27681451	CD274 molecule [Source:NCBI gene;Acc:427224]	protein_coding	9.20888	8.96314	9.2425	9.15514	6.63236	6.75523	8.00468	6.44922
ENSGALG00000006785	2231.33	2.46982	0.341087	1.33e-14	3.89e-12	IRF1	13:17591206-17597339	interferon regulatory factor 1 [Source:NCBI gene;Acc:396384]	protein_coding	11.2256	11.3342	11.2404	11.2032	8.76866	8.65144	9.6894	8.86963
ENSGALG00000013723	8377.46	2.4602	0.306712	3.38e-17	1.5e-14	OASL	12:3635427-3637460	2'-5'-oligoadenylate synthetase like [Source:NCBI gene;Acc:395908]	protein_coding	13.0254	12.8747	13.082	12.976	10.8345	10.7041	11.0158	10.8184
ENSGALG00000003863	74.0747	2.40846	0.485631	1.6e-08	1.8e-06	P2RX7	15:5714657-5727150	purinergic receptor P2X 7 [Source:NCBI gene;Acc:771952]	protein_coding	5.46307	5.56986	5.81549	5.31713	4.29335	4.00358	4.46278	3.83392
ENSGALG00000028982	4319.55	2.39811	0.282541	8.05e-19	4.05e-16	CMPK2	3:94980479-94986009	cytidine/uridine monophosphate kinase 2 [Source:NCBI gene;Acc:421921]	protein_coding	12.1259	11.8594	11.9818	12.0161	9.8209	9.67851	10.4971	9.81094
ENSGALG00000007158	435.786	2.38619	0.265416	9.84e-21	5.99e-18	SOCS1	14:9342202-9344743	suppressor of cytokine signaling 1 [Source:NCBI gene;Acc:416630]	protein_coding	8.84197	9.30105	9.23021	9.00814	6.77843	6.76878	7.86964	7.04853
ENSGALG00000041192	4413.59	2.38266	0.245971	1.41e-23	1.47e-20	IFIH1	7:21044187-21071090	interferon induced with helicase C domain 1 [Source:NCBI gene;Acc:424185]	protein_coding	12.1109	12.253	12.3175	12.0487	9.9562	10.0216	10.5773	10.0086
ENSGALG00000005503	107.585	2.32282	0.342031	4.52e-13	1.05e-10	WFDC1	11:16725796-16738294	WAP four-disulfide core domain 1 [Source:NCBI gene;Acc:395238]	protein_coding	7.75414	6.9354	7.2556	8.17377	5.73359	6.20181	6.44451	5.76742
ENSGALG00000030571	261.257	2.31406	0.352713	2.17e-12	4.66e-10	ENSGALG00000030571	1:168025737-168042111	NA	protein_coding	8.07496	7.40344	7.94254	7.68379	5.37455	5.82563	6.59884	5.85465
ENSGALG00000004859	9985.6	2.3041	0.195876	3.07e-33	1.12e-29	ZNFX1	20:6715285-6727531	zinc finger NFX1-type containing 1 [Source:NCBI gene;Acc:419218]	protein_coding	13.4629	13.3593	13.5123	13.5042	11.3048	11.5113	12.0103	11.4788
ENSGALG00000050503	68.1825	2.29742	0.347602	1.63e-12	3.67e-10	TNFRSF4	21:2550327-2557418	TNF receptor superfamily member 4 [Source:NCBI gene;Acc:101751037]	protein_coding	6.45812	6.69487	6.7007	6.43699	4.67634	5.03601	5.61019	4.91043
ENSGALG00000016142	3460.18	2.26773	0.282579	5.07e-17	2.18e-14	MX1	1:110239567-110260524	myxovirus (influenza virus) resistance 1, interferon-inducible protein p78 (mouse) [Source:NCBI gene;Acc:395313]	protein_coding	11.3815	11.2829	11.5356	11.1786	9.20059	9.20055	9.87666	9.36806
ENSGALG00000013468	618.992	2.25981	0.355019	8.72e-12	1.64e-09	TLR3	4:61315317-61322880	toll like receptor 3 [Source:NCBI gene;Acc:422720]	protein_coding	9.38401	9.30957	9.34907	9.28307	7.49979	7.00499	7.84963	7.33249
ENSGALG00000013057	7764.05	2.24458	0.272739	9.94e-18	4.53e-15	ENSGALG00000013057	1:62069663-62083647	ubiquitin specific peptidase 41 [Source:NCBI gene;Acc:418167]	protein_coding	13.2124	12.7494	13.0259	13.1586	10.9089	10.7453	11.8118	10.9803
ENSGALG00000048325	11.6801	2.2431	0.856169	1.28e-05	0.000633	GBP	12:2706975-2709494	guanylate binding protein [Source:NCBI gene;Acc:395366]	protein_coding	4.04311	4.03011	3.4005	3.76529	2.7722	3.06251	3.04942	2.70965
ENSGALG00000030907	17.5658	2.21471	0.670357	5.13e-06	0.000286	CSF3	27:7128855-7130727	colony stimulating factor 3 [Source:NCBI gene;Acc:396216]	protein_coding	4.22151	4.54716	4.0788	4.25727	3.28189	2.89363	3.52774	2.89206
ENSGALG00000034478	718.225	2.21244	0.546471	8.67e-07	6.3e-05	CCL4	19:576608-578177	C-C motif chemokine ligand 4 [Source:NCBI gene;Acc:395468]	protein_coding	11.3376	9.66744	10.0913	10.9569	8.26755	7.36383	9.08106	8.47769
ENSGALG00000014603	772.492	2.19629	0.314762	1.63e-13	4.18e-11	C1S	1:78045961-78055022	complement C1s [Source:NCBI gene;Acc:418294]	protein_coding	11.2751	9.77649	10.383	11.0268	8.8989	8.19752	9.57532	8.83763
ENSGALG00000016964	591.367	2.16749	0.334931	5.33e-12	1.05e-09	ENSGALG00000016964	1:167989491-168020290	NA	protein_coding	9.16463	8.55863	8.99143	8.93641	6.9524	6.89105	7.57023	6.9433
ENSGALG00000028627	3187.82	2.16583	0.327068	1.99e-12	4.33e-10	TIMP3	1:53094947-53127580	TIMP metallopeptidase inhibitor 3 [Source:NCBI gene;Acc:396483]	protein_coding	13.1241	11.7778	12.2226	12.9766	10.7741	10.3123	11.8102	10.4782
ENSGALG00000039376	424.837	2.15602	0.391224	1.72e-09	2.22e-07	DPT	1:85034495-85061724	dermatopontin [Source:NCBI gene;Acc:768904]	protein_coding	10.3077	8.60342	9.36727	9.94674	8.11085	7.51103	7.61843	8.10839
ENSGALG00000012072	5657.26	2.14858	0.19146	2.21e-30	6.46e-27	ENSGALG00000012072	7:28237978-28253588	poly(ADP-ribose) polymerase family member 14 [Source:NCBI gene;Acc:101747378]	protein_coding	12.7554	12.5562	12.5928	12.7044	10.6914	10.7071	11.3137	10.7196
ENSGALG00000010915	277.259	2.14534	0.356991	1.01e-10	1.65e-08	IL6	2:30863310-30866004	interleukin 6 [Source:NCBI gene;Acc:395337]	protein_coding	9.1573	8.25648	8.95289	8.98693	7.53266	6.89111	6.66615	7.05591
ENSGALG00000014011	262.087	2.1316	0.289748	1.2e-14	3.65e-12	LRMP	1:67126380-67162894	lymphoid restricted membrane protein [Source:NCBI gene;Acc:418205]	protein_coding	9.09861	7.99808	8.82699	9.06849	6.79502	7.33168	7.60765	7.17491
ENSGALG00000040561	24.8515	2.11531	0.366001	4.13e-10	6.03e-08	GPR171	9:23717093-23720109	G protein-coupled receptor 171 [Source:NCBI gene;Acc:101749516]	protein_coding	4.70631	5.03568	4.93637	4.61067	3.70036	3.90074	4.09336	4.0383
ENSGALG00000009639	1227.48	2.11233	0.378512	1.28e-09	1.71e-07	DDX60	4:24959132-24997825	DExD/H-box helicase 60 [Source:NCBI gene;Acc:422427]	protein_coding	9.72882	9.59493	9.85988	9.35662	7.49592	7.49484	8.37018	7.65368
ENSGALG00000050441	22.6308	2.10564	0.495905	5.69e-07	4.4e-05	ENSGALG00000050441	1:51558852-51565932	cytokine receptor common subunit beta-like [Source:NCBI gene;Acc:771315]	protein_coding	4.925	4.66814	4.57542	5.03548	3.48064	3.86327	3.83429	3.963
ENSGALG00000001256	165.947	2.05911	0.586316	4.7e-06	0.000268	NLRC5	11:631380-666403	NLR family CARD domain containing 5 [Source:NCBI gene;Acc:100857413]	protein_coding	8.14395	7.76985	8.19962	8.05389	5.68273	5.55807	7.01474	5.55298
ENSGALG00000032052	141.493	2.0571	0.291747	1.27e-13	3.38e-11	ENSGALG00000032052	33:7062646-7064050	NA	protein_coding	7.32459	7.56594	7.47714	7.38082	6.09427	6.04391	6.19532	5.67798
ENSGALG00000050206	28.2478	2.05109	0.444074	1.54e-07	1.35e-05	ENSGALG00000050206	18:9488925-9489876	NA	protein_coding	4.83996	4.72825	4.72372	5.01258	3.85307	3.8456	4.19598	3.79873
ENSGALG00000044155	117.754	2.03946	0.28969	1.42e-13	3.7e-11	TMEM140	1:47922457-47927316	transmembrane protein 140 [Source:NCBI gene;Acc:417940]	protein_coding	7.35883	7.11127	7.41655	7.38144	5.94419	5.7018	5.9087	5.92434
ENSGALG00000004722	7217.41	2.03397	0.474342	5.58e-07	4.33e-05	ASPN	12:3792114-3806886	biglycan [Source:NCBI gene;Acc:415954]	protein_coding	14.3927	12.5377	13.1314	14.5882	12.2091	11.2075	12.5081	11.9445
ENSGALG00000038943	199.484	2.02288	0.335416	1.11e-10	1.77e-08	RASSF5	26:2489952-2508040	Ras association domain family member 5 [Source:NCBI gene;Acc:419844]	protein_coding	7.63324	7.93536	7.94227	7.44858	6.30504	5.73406	6.27635	6.11457
ENSGALG00000014297	2870.17	2.00487	0.227432	1.04e-19	5.4e-17	IRF7	5:16053125-16056590	interferon regulatory factor 7 [Source:NCBI gene;Acc:396330]	protein_coding	11.3062	11.6294	11.6832	11.3078	9.77715	9.42382	10.1849	9.63791
ENSGALG00000032701	48.0404	2.00106	0.348389	6.2e-10	8.78e-08	LY96	2:118035819-118043555	lymphocyte antigen 96 [Source:NCBI gene;Acc:420189]	protein_coding	6.04604	5.796	6.03127	5.96627	4.71525	4.60795	5.21385	4.63705
ENSGALG00000051290	9.64639	1.99211	1.29411	3.7e-05	0.00151553	ENSGALG00000051290	22:3998557-4007124	NA	protein_coding	2.80548	3.51504	2.81126	3.15494	2.55035	2.49029	2.81718	2.54741
ENSGALG00000026422	901.846	1.98726	0.258613	1.3e-15	4.75e-13	ENSGALG00000026422	7:28217915-28235171	poly(ADP-ribose) polymerase family member 14 [Source:NCBI gene;Acc:101747378]	protein_coding	9.51319	10.0298	9.79483	9.33301	7.9782	8.10815	7.92376	7.9399
ENSGALG00000035182	779.563	1.98135	0.265475	7.1e-15	2.21e-12	CMKLR1	15:6777719-6785231	chemerin chemokine-like receptor 1 [Source:NCBI gene;Acc:425507]	protein_coding	10.5404	9.78425	10.5472	10.4885	8.61942	8.3876	9.43365	8.6778
ENSGALG00000040755	53.7307	1.95058	0.609037	1.08e-05	0.000546	ANGPT4	20:9893704-9900319	angiopoietin 4 [Source:NCBI gene;Acc:771763]	protein_coding	7.04714	5.34972	5.73854	6.87059	4.78797	4.81046	5.9702	4.96367
ENSGALG00000003144	3512.45	1.9308	0.199099	3.12e-23	2.9e-20	TRIM25	18:6279757-6287152	tripartite motif containing 25 [Source:NCBI gene;Acc:417401]	protein_coding	12.296	11.9714	12.0392	12.3038	10.3372	10.3637	11.1767	10.4101
ENSGALG00000051954	469.939	1.91232	0.239136	1.24e-16	5.02e-14	RBM43	7:35095688-35100528	RNA binding motif protein 43 [Source:NCBI gene;Acc:424313]	protein_coding	9.26126	9.34118	9.44629	9.1953	7.69993	7.44997	8.09019	7.77525
ENSGALG00000010149	2891.6	1.90989	0.212728	2.81e-20	1.58e-17	CMTR1	3:30280731-30303453	cap methyltransferase 1 [Source:NCBI gene;Acc:421434]	protein_coding	12.0099	11.5866	11.7862	11.9987	10.0019	9.95873	11.0542	10.1064
ENSGALG00000005905	145.732	1.90474	0.306167	4.13e-11	7.09e-09	ZDHHC4	14:6905008-6910974	zinc finger DHHC-type containing 4 [Source:NCBI gene;Acc:416561]	protein_coding	7.57319	7.28398	7.65398	7.58225	6.10103	5.82625	6.5726	6.00394
ENSGALG00000011446	912.094	1.90067	0.387176	5.45e-08	5.61e-06	TNFAIP2	5:50330268-50347510	TNF alpha induced protein 2 [Source:NCBI gene;Acc:423477]	protein_coding	11.3383	10.084	10.5778	11.3454	8.49445	8.61317	10.6136	9.00121
ENSGALG00000045511	1272.87	1.8861	0.291727	8.95e-12	1.65e-09	PARP9	7:28261411-28270003	poly(ADP-ribose) polymerase family member 9 [Source:NCBI gene;Acc:424269]	protein_coding	10.3039	10.4037	10.4258	10.1696	8.49748	8.71248	9.06675	8.61029
ENSGALG00000017191	83.1999	1.86514	0.711349	3.32e-05	0.00138626	ANGPTL5	1:184143212-184157279	angiopoietin like 5 [Source:NCBI gene;Acc:772036]	protein_coding	7.94022	6.2627	6.34526	7.90153	5.86332	4.72024	7.07789	5.72357
ENSGALG00000011271	8608.22	1.85053	0.403072	2.3e-07	1.92e-05	LUM	1:44018283-44031180	lumican [Source:NCBI gene;Acc:417891]	protein_coding	14.7906	12.9678	13.4667	14.726	12.8448	11.7859	13.0979	12.3712
ENSGALG00000039269	6794.11	1.84873	0.219655	4.2e-18	1.98e-15	RNF213	18:9489328-9537525	ring finger protein 213 [Source:NCBI gene;Acc:422080]	protein_coding	12.2704	12.5188	12.3684	12.2033	10.451	10.5931	11.0384	10.5605
ENSGALG00000010560	2468.37	1.84254	0.266826	4.91e-13	1.12e-10	EIF2AK2	3:32108928-32127395	eukaryotic translation initiation factor 2 alpha kinase 2 [Source:NCBI gene;Acc:395147]	protein_coding	11.1111	11.2816	11.2632	11.1364	9.53855	9.53859	9.51022	9.62717
ENSGALG00000011046	957.864	1.82829	0.203584	3.07e-20	1.66e-17	SNX10	2:32217070-32251177	sorting nexin 10 [Source:NCBI gene;Acc:420628]	protein_coding	9.9678	10.1441	10.1697	9.85031	8.43478	8.2466	8.88727	8.44145
ENSGALG00000003283	3294.85	1.82298	0.609961	1.98e-05	0.000904	ENSGALG00000003283	28:3881306-3901182	cartilage oligomeric matrix protein [Source:NCBI gene;Acc:420120]	protein_coding	13.1661	10.9918	11.8157	13.4037	10.7571	10.4236	11.2374	10.6603
ENSGALG00000012075	1522.35	1.77023	0.243251	3.73e-14	1.03e-11	DTX3L	7:28256073-28261454	deltex E3 ubiquitin ligase 3L [Source:NCBI gene;Acc:424267]	protein_coding	10.7971	10.6724	10.8435	10.6954	9.23911	8.95044	9.65005	9.26948
ENSGALG00000054322	45.6313	1.76616	0.297749	2.81e-10	4.14e-08	ENSGALG00000054322	KZ626835.1:1193737-1204943	NA	protein_coding	5.38681	5.83547	5.64424	5.61837	4.33355	4.68973	5.0768	4.74638
ENSGALG00000030291	355.022	1.76192	0.266315	3.82e-12	7.75e-10	IRF9	20:10063682-10066572	interferon regulatory factor 9 [Source:NCBI gene;Acc:395243]	protein_coding	9.09126	8.59709	8.83238	8.96237	7.33097	7.31216	7.48728	7.48478
ENSGALG00000016919	44.1959	1.75546	0.406813	7.2e-07	5.36e-05	ACOD1	1:155850483-155873611	aconitate decarboxylase 1 [Source:NCBI gene;Acc:418812]	protein_coding	6.04043	6.01686	5.99097	5.97443	4.79487	4.93611	4.97837	5.01418
ENSGALG00000042001	6097.27	1.74776	0.237092	1.9e-14	5.44e-12	ENSGALG00000042001	4:35025993-35044154	hect domain and RLD 4-like [Source:NCBI gene;Acc:422513]	protein_coding	12.3496	12.136	12.3113	12.3051	10.5325	10.6727	11.0994	10.6162
ENSGALG00000013356	458.52	1.73553	0.181563	1.53e-22	1.17e-19	IKBKE	26:2475894-2486807	inhibitor of kappa light polypeptide gene enhancer in B-cells, kinase epsilon [Source:NCBI gene;Acc:430480]	protein_coding	8.98902	9.17217	9.2327	9.00483	7.59237	7.49909	7.92086	7.70244
ENSGALG00000008349	1184.96	1.73328	0.229021	4.38e-15	1.42e-12	LMCD1	12:19629856-19651438	LIM and cysteine rich domains 1 [Source:NCBI gene;Acc:416113]	protein_coding	11.073	10.5381	10.7609	11.1021	9.21065	9.65079	9.66341	9.20256
ENSGALG00000046032	345.631	1.71256	0.341064	3.89e-08	4.09e-06	CD83	2:60692920-60705622	CD83 molecule [Source:NCBI gene;Acc:420838]	protein_coding	7.77117	8.50649	8.39634	7.63062	6.31108	6.80977	6.50154	6.71428
ENSGALG00000050943	878.744	1.70881	0.226154	4.9e-15	1.56e-12	RNF19B	23:5446874-5449628	ring finger protein 19B [Source:HGNC Symbol;Acc:HGNC:26886]	protein_coding	9.55128	10.2693	10.1118	9.68602	8.37205	8.534	8.59069	8.35708
ENSGALG00000012542	120.053	1.681	0.550467	2.13e-05	0.000949	RASD2	1:52034440-52042836	RASD family member 2 [Source:NCBI gene;Acc:418057]	protein_coding	8.4267	6.74555	7.04727	8.5064	6.19785	6.02055	7.54252	6.68961
ENSGALG00000030661	1131.21	1.67934	0.210019	1.59e-16	6.1e-14	STAT2	33:6934615-6940207	signal transducer and activator of transcription 2 [Source:NCBI gene;Acc:100858732]	protein_coding	10.3957	10.1032	10.2044	10.3681	8.84387	8.86315	8.97627	8.67956
ENSGALG00000035325	218.198	1.67793	0.400437	1.17e-06	8.31e-05	PMAIP1	Z:9445555-9446532	phorbol-12-myristate-13-acetate-induced protein 1 [Source:NCBI gene;Acc:770077]	protein_coding	6.91738	7.20955	7.28326	7.20269	5.79634	5.48484	5.75492	5.77437
ENSGALG00000026663	230.902	1.66796	0.337141	5.66e-08	5.78e-06	CX3CL1	11:771897-778309	C-X3-C motif chemokine ligand 1 [Source:NCBI gene;Acc:415651]	protein_coding	8.2083	8.41186	8.16873	8.29103	6.6091	6.49837	7.0335	6.9465
ENSGALG00000013503	220.608	1.66237	0.416205	2.22e-06	0.000144	FAM149A	4:61340939-61353442	family with sequence similarity 149 member A [Source:NCBI gene;Acc:422721]	protein_coding	7.1642	8.05621	7.97222	7.23082	5.68031	6.37656	6.60056	6.24294
ENSGALG00000054634	14.1081	1.66203	0.728448	7.92e-05	0.00286065	ENSGALG00000054634	28:1197427-1200633	NA	protein_coding	3.72496	3.93671	3.66941	4.00187	3.38675	3.28174	3.26752	3.38093
ENSGALG00000029811	1550.46	1.63137	0.347382	1.76e-07	1.52e-05	BMPER	2:47461980-47608491	BMP binding endothelial regulator [Source:NCBI gene;Acc:420744]	protein_coding	11.582	10.1978	10.8979	11.6894	9.77881	9.86358	9.44746	9.80777
ENSGALG00000013911	4093.71	1.62448	0.167879	5.21e-23	4.47e-20	ZC3HAV1	1:71375201-71400743	zinc finger CCCH-type containing, antiviral 1 [Source:NCBI gene;Acc:426315]	protein_coding	12.1021	12.046	12.0907	12.0745	10.5596	10.6362	11.0096	10.6225
ENSGALG00000005853	40.3158	1.62059	0.526826	2.18e-05	0.000963	HTR2C	4:2708137-2824865	5-hydroxytryptamine receptor 2C [Source:NCBI gene;Acc:428707]	protein_coding	5.58122	5.08684	5.63883	5.39307	4.14375	4.25474	5.17507	3.60364
ENSGALG00000007701	572.659	1.62017	0.252239	1.47e-11	2.65e-09	B3GNT7	9:15424639-15428284	UDP-GlcNAc:betaGal beta-1,3-N-acetylglucosaminyltransferase 7 [Source:NCBI gene;Acc:424930]	protein_coding	8.47878	9.09219	9.0807	8.40927	7.39792	7.27678	7.57992	7.50772
ENSGALG00000026152	628.075	1.60952	0.330819	8.46e-08	8.29e-06	ENSGALG00000026152	12:2699650-2704153	guanylate-binding protein 4-like [Source:NCBI gene;Acc:415922]	protein_coding	9.39079	9.34393	9.40771	9.00999	7.54973	7.76707	8.44965	7.80467
ENSGALG00000046098	421.234	1.60877	0.208405	1.46e-15	5.19e-13	ENSGALG00000046098	5:17257123-17258502	ubiquitin-conjugating enzyme E2L 6 [Source:NCBI gene;Acc:100858073]	protein_coding	9.17445	8.92005	8.84232	8.88356	7.72295	7.56573	7.93349	7.43009
ENSGALG00000011531	954.045	1.60792	0.165294	3.17e-23	2.9e-20	APAF1	1:46718130-46743511	apoptotic peptidase activating factor 1 [Source:NCBI gene;Acc:417926]	protein_coding	10.0551	10.1086	10.1657	9.93494	8.70252	8.64109	8.9418	8.56118
ENSGALG00000006375	17.3601	1.59706	0.36809	7.27e-07	5.38e-05	TM4SF19	9:4917495-4926717	transmembrane 4 L six family member 19 [Source:NCBI gene;Acc:424855]	protein_coding	4.51654	4.44447	4.35698	4.5506	3.82045	3.95828	3.78438	3.84964
ENSGALG00000045534	739.019	1.59122	0.133371	1.2e-33	5.84e-30	ENSGALG00000045534	10:3076839-3081647	promyelocytic leukemia-like [Source:NCBI gene;Acc:100857563]	protein_coding	9.44305	9.48616	9.58892	9.46794	8.16202	8.01965	8.30715	8.22216
ENSGALG00000000720	2322.22	1.58002	0.253143	4.71e-11	8e-09	ENSGALG00000000720	23:1516302-1523141	guanylate binding protein 1 [Source:NCBI gene;Acc:419563]	protein_coding	11.1234	10.918	11.123	11.0095	9.4847	9.51313	10.089	9.43549
ENSGALG00000039264	693.663	1.57422	0.278373	1.53e-09	2.02e-07	SLA	2:141829134-141867820	Src like adaptor [Source:NCBI gene;Acc:378908]	protein_coding	9.45417	8.51442	9.14179	9.35242	7.58544	8.07763	7.30471	7.95848
ENSGALG00000029558	26.4607	1.57028	0.733152	0.000113	0.00385556	ENSGALG00000029558	27:6555609-6557437	NA	protein_coding	4.3863	4.62539	4.55101	4.83168	4.14854	3.88807	3.08293	4.34613
ENSGALG00000003015	1473.56	1.56936	0.683293	9.07e-05	0.00321378	SERPINF1	19:5554574-5561459	serpin family F member 1 [Source:NCBI gene;Acc:417561]	protein_coding	12.421	10.1308	10.9937	12.4154	10.0815	9.71006	10.803	9.95182
ENSGALG00000027184	13.7294	1.5597	0.932638	0.000186	0.00575613	OLFML1	5:7557383-7566023	olfactomedin like 1 [Source:NCBI gene;Acc:428842]	protein_coding	4.38706	3.36627	4.02267	4.60518	3.02525	3.28374	4.38996	3.02048
ENSGALG00000042570	21.0337	1.54366	0.379118	1.83e-06	0.000122	ENSGALG00000042570	1:176815363-176825041	microtubule associated scaffold protein 2 [Source:HGNC Symbol;Acc:HGNC:20595]	protein_coding	4.71168	4.65709	4.99865	4.27367	3.85893	3.92359	4.14354	3.9882
ENSGALG00000008840	51.639	1.54334	0.27386	1.72e-09	2.22e-07	ACSL5	6:27661391-27681605	acyl-CoA synthetase long-chain family member 5 [Source:NCBI gene;Acc:423896]	protein_coding	6.09098	6.16402	5.81788	5.85595	4.8985	4.9836	5.36738	5.0687
ENSGALG00000001392	458.308	1.54213	0.392219	2.82e-06	0.000177	MMP23B	21:2032641-2041878	matrix metallopeptidase 23A (pseudogene) [Source:NCBI gene;Acc:419407]	protein_coding	10.0916	9.21201	8.97386	10.0665	8.24028	8.13981	9.14558	8.43827
ENSGALG00000014428	249.812	1.53636	0.29946	2.45e-08	2.67e-06	TAPBPL	1:77546387-77554991	TAP binding protein like [Source:NCBI gene;Acc:426340]	protein_coding	8.33124	8.01159	8.28112	8.2177	6.91733	6.68452	7.49721	6.77625
ENSGALG00000046187	4133.13	1.52978	0.144924	6.75e-27	1.1e-23	PARP12	1:55733220-55749482	poly(ADP-ribose) polymerase family member 12 [Source:NCBI gene;Acc:418100]	protein_coding	11.9345	12.0364	12.0151	11.9709	10.5726	10.6311	11.0845	10.6076
ENSGALG00000051041	13.4602	1.52729	0.615841	7.18e-05	0.00266531	ENSGALG00000051041	33:7729329-7735343	nuclear factor, erythroid 2 [Source:HGNC Symbol;Acc:HGNC:7780]	protein_coding	4.01042	3.95483	4.06679	3.75926	3.31182	3.49721	3.64303	3.49549
ENSGALG00000014980	33.2643	1.52466	0.375461	1.9e-06	0.000126	ENSGALG00000014980	1:80915820-80927454	NA	protein_coding	5.41145	5.31737	5.55062	4.9613	4.44673	4.6057	4.71227	4.56359
ENSGALG00000002167	131.685	1.51745	0.293096	1.94e-08	2.17e-06	PATL2	10:1778245-1784620	PAT1 homolog 2 [Source:NCBI gene;Acc:415327]	protein_coding	7.08429	6.94124	7.04161	6.9697	5.57024	5.63578	6.42795	5.77754
ENSGALG00000007174	644.77	1.51095	0.374074	2.04e-06	0.000134	TNFSF15	17:2929454-2943258	tumor necrosis factor superfamily member 15 [Source:NCBI gene;Acc:417247]	protein_coding	10.5963	9.53317	9.61275	10.4013	8.89336	8.71667	8.30219	8.77778
ENSGALG00000005363	238.997	1.51057	0.276342	4.35e-09	5.29e-07	CHDH	12:7618908-7631523	choline dehydrogenase [Source:NCBI gene;Acc:415993]	protein_coding	9.0017	7.87059	8.18931	8.69547	7.20063	7.49943	7.32778	7.30159
ENSGALG00000040493	267.296	1.5092	0.613679	7.6e-05	0.00278621	PTN	1:57668138-57738114	pleiotrophin [Source:NCBI gene;Acc:418125]	protein_coding	9.35102	7.38511	8.18326	9.40623	7.34011	7.38413	7.36209	7.45087
ENSGALG00000014811	3115.62	1.50776	0.160269	6.87e-22	4.77e-19	SMCHD1	2:101090869-101163136	structural maintenance of chromosomes flexible hinge domain containing 1 [Source:NCBI gene;Acc:421057]	protein_coding	12.105	11.6949	11.9603	12.0719	10.5776	10.6559	11.0542	10.5826
ENSGALG00000026080	93.8923	1.50741	0.312296	1.02e-07	9.49e-06	OMD	12:3823378-3827933	osteomodulin [Source:NCBI gene;Acc:101747586]	protein_coding	6.92581	6.55782	7.26548	6.84799	5.45175	5.98162	6.46011	5.82151
ENSGALG00000043208	2560.4	1.49885	0.14104	3.12e-27	5.7e-24	TRAFD1	15:6590284-6599691	TRAF-type zinc finger domain containing 1 [Source:NCBI gene;Acc:416884]	protein_coding	11.4312	11.3223	11.3654	11.3882	9.9668	10.0357	10.42	10.0781
ENSGALG00000010868	593.901	1.49868	0.413027	6.65e-06	0.00036	MACC1	2:29901282-29932513	MACC1, MET transcriptional regulator [Source:NCBI gene;Acc:420604]	protein_coding	8.59257	9.18254	9.39657	8.51637	7.71093	7.52482	7.20142	7.81464
ENSGALG00000019094	2006.36	1.49548	0.18913	3.31e-16	1.24e-13	PHF11	1:170550122-170564885	PHD finger protein 11 [Source:HGNC Symbol;Acc:HGNC:17024]	protein_coding	11.3126	11.0256	11.0421	11.3073	9.74047	9.70255	10.6102	9.83569
ENSGALG00000011708	2123.04	1.49175	0.291719	2.66e-08	2.88e-06	MYLK	7:27172896-27356465	myosin light chain kinase [Source:NCBI gene;Acc:396445]	protein_coding	12.1097	10.9227	11.4653	12.0188	10.2186	10.7569	10.204	10.4285
ENSGALG00000048671	572.58	1.4889	0.288263	2.06e-08	2.28e-06	ENSGALG00000048671	13:9077075-9083870	E3 ubiquitin/ISG15 ligase TRIM25-like [Source:NCBI gene;Acc:416147]	protein_coding	8.97101	8.73741	8.89242	8.60562	7.41145	7.32041	8.06831	7.40647
ENSGALG00000011635	274.228	1.48716	0.56307	5.66e-05	0.00216752	TFCP2L1	7:26038309-26066954	transcription factor CP2 like 1 [Source:NCBI gene;Acc:424238]	protein_coding	9.27428	7.80701	8.38037	9.2871	7.23223	6.742	8.17721	7.52713
ENSGALG00000046877	21.7733	1.48373	0.757149	0.000169	0.00533945	ENSGALG00000046877	15:9563746-9566046	NA	protein_coding	4.44153	4.64059	4.29571	4.0757	3.52344	3.6985	3.69111	3.69603
ENSGALG00000013535	98.9034	1.47744	0.583552	6.95e-05	0.00259317	CYP4V2	4:61357027-61369973	cytochrome P450 family 4 subfamily V member 2 [Source:NCBI gene;Acc:415121]	protein_coding	6.97079	7.38746	7.17352	6.655	5.55507	5.65483	6.53609	5.60552
ENSGALG00000050332	202.456	1.4716	0.431627	1.16e-05	0.000577	ENSGALG00000050332	14:2745676-2753557	NA	protein_coding	8.64381	7.31026	7.89914	8.46826	7.24287	6.67329	6.5706	7.22004
ENSGALG00000007651	5350.23	1.46475	0.244925	2.32e-10	3.5e-08	STAT1	7:7912708-7932691	signal transducer and activator of transcription 1 [Source:NCBI gene;Acc:424044]	protein_coding	12.6914	12.1625	12.5025	12.556	11.1661	11.0497	11.4875	11.1674
ENSGALG00000029047	439.104	1.45271	0.395014	5.89e-06	0.000325	TMEM204	14:14114192-14142038	transmembrane protein 204 [Source:NCBI gene;Acc:416759]	protein_coding	9.97192	8.80494	9.53226	9.89839	8.31928	8.24474	8.34072	8.62959
ENSGALG00000010801	277.134	1.4351	0.50483	4.02e-05	0.001613	TMEM61	8:25624594-25626958	transmembrane protein 61 [Source:NCBI gene;Acc:424662]	protein_coding	9.40955	8.0492	7.76545	9.54056	7.36464	7.56462	7.82552	7.7749
ENSGALG00000012480	3099.55	1.43373	0.152965	9.19e-22	6.1e-19	NMI	7:35101444-35110812	N-myc and STAT interactor [Source:NCBI gene;Acc:424314]	protein_coding	11.9311	11.5834	11.7517	11.8755	10.5304	10.3204	11.0175	10.5398
ENSGALG00000034025	38.8346	1.4324	0.383753	5.08e-06	0.000284	ASIC1	33:5798329-5813145	acid sensing ion channel subunit 1 [Source:NCBI gene;Acc:426883]	protein_coding	5.96493	5.02825	5.6657	5.738	4.68709	4.96654	5.28048	4.74534
ENSGALG00000006443	18.9363	1.42824	0.783334	0.000223	0.00650842	MADPRT1	1:195587654-195590524	mono(ADP-ribosyl)transferase 1 [Source:NCBI gene;Acc:428123]	protein_coding	3.92757	4.59018	3.79129	4.16702	3.34346	3.44011	3.86094	3.38904
ENSGALG00000000504	61.4935	1.42644	0.334409	9.53e-07	6.85e-05	ETV7	26:1539943-1544102	ETS variant 7 [Source:NCBI gene;Acc:419813]	protein_coding	5.64289	6.10095	6.03195	5.42413	4.89268	4.66446	5.30651	4.90354
ENSGALG00000014659	625.999	1.42333	0.410013	1.01e-05	0.000519	C1R	1:78058485-78065761	complement C1r [Source:NCBI gene;Acc:418295]	protein_coding	10.5051	9.54877	9.80673	10.3353	8.40554	8.1484	9.74177	8.81846
ENSGALG00000026465	68.3038	1.41547	0.747975	0.000209	0.00621907	TMEM100	18:6008187-6014208	transmembrane protein 100 [Source:NCBI gene;Acc:417398]	protein_coding	6.77603	5.62837	5.87938	6.70668	5.12609	5.30431	4.29908	5.27007
ENSGALG00000010049	263.141	1.41336	0.340805	1.43e-06	9.85e-05	PTPRB	1:35964985-36023189	protein tyrosine phosphatase, receptor type B [Source:NCBI gene;Acc:417853]	protein_coding	7.71291	7.40765	8.42643	7.80983	6.56267	6.50309	7.04453	7.02307
ENSGALG00000006511	81.0763	1.41059	0.527168	5.66e-05	0.00216752	BCL2A1	10:13078381-13081323	BCL2 related protein A1 [Source:NCBI gene;Acc:395673]	protein_coding	6.65225	5.7963	5.94409	6.59947	5.58565	4.81753	5.1908	5.15331
ENSGALG00000000997	1069.7	1.4077	0.135967	5.32e-26	7.77e-23	GJC3	27:3660178-3663464	gap junction protein gamma 3 [Source:NCBI gene;Acc:396501]	protein_coding	10.5843	10.275	10.6776	10.6606	9.24608	9.40673	9.94637	9.33014
ENSGALG00000007448	34.1573	1.40652	0.562408	7.86e-05	0.00284951	SPRY3	4:11028600-11029490	sprouty RTK signaling antagonist 3 [Source:NCBI gene;Acc:428712]	protein_coding	4.61922	5.29428	5.4576	4.73774	4.02435	4.32404	4.43147	4.19429
ENSGALG00000040971	263.323	1.40528	0.502252	4.48e-05	0.00177618	EGR2	6:8758662-8761245	uncharacterized LOC101748577 [Source:NCBI gene;Acc:101748577]	protein_coding	8.38442	7.85835	8.07368	8.81542	6.93877	6.99409	7.28828	6.65128
ENSGALG00000026736	223.484	1.40005	0.664254	0.000155	0.0049598	OGN	12:3834014-3844075	osteoglycin [Source:NCBI gene;Acc:374039]	protein_coding	8.91083	7.45958	7.75237	8.89372	7.15672	6.80167	7.15492	7.19609
ENSGALG00000043623	13.9269	1.39582	0.719022	0.000201	0.00605028	ARL14	9:22259518-22261234	ADP ribosylation factor like GTPase 14 [Source:NCBI gene;Acc:101749876]	protein_coding	4.18809	3.99942	3.69344	4.32367	3.14695	3.27027	3.75296	3.22711
ENSGALG00000035453	922.976	1.38255	0.143808	8.84e-23	7.17e-20	ENSGALG00000035453	2:47971867-47979912	retinitis pigmentosa 9 (autosomal dominant) [Source:NCBI gene;Acc:420747]	protein_coding	10.2698	10.0036	10.2534	10.1625	8.86719	8.94449	9.24882	9.0687
ENSGALG00000004695	1848.37	1.36768	0.211648	1.11e-11	2.02e-09	ECM2	12:3762272-3778378	extracellular matrix protein 2 [Source:NCBI gene;Acc:415953]	protein_coding	11.8018	11.0407	11.5119	11.7999	10.2021	10.3355	11.1215	10.2861
ENSGALG00000005947	2008.76	1.36243	0.132923	1.5e-25	1.99e-22	MYD88	2:4892458-4905115	myeloid differentiation primary response 88 [Source:NCBI gene;Acc:420420]	protein_coding	11.2807	11.2604	11.2239	11.2327	10.0666	9.98666	10.4989	9.9786
ENSGALG00000005609	1088.44	1.34287	0.193356	4.16e-13	9.79e-11	OGFR	20:8328212-8337556	opioid growth factor receptor [Source:NCBI gene;Acc:428150]	protein_coding	10.4248	10.3154	10.3707	10.3256	9.07565	9.05348	9.88229	9.11618
ENSGALG00000002118	462.254	1.33295	0.422946	2.17e-05	0.000963	KCNMB1	13:4533095-4541847	potassium calcium-activated channel subfamily M regulatory beta subunit 1 [Source:NCBI gene;Acc:395301]	protein_coding	9.55405	8.42854	9.51296	9.35665	8.35163	8.1304	7.71929	8.06256
ENSGALG00000008060	57.1978	1.33161	0.441946	2.95e-05	0.00125712	PRKAR2B	1:14593473-14674699	protein kinase cAMP-dependent type II regulatory subunit beta [Source:NCBI gene;Acc:769420]	protein_coding	6.54472	5.39202	6.03015	6.24275	5.00508	5.40447	5.3322	5.27028
ENSGALG00000008933	631.948	1.3295	0.18932	2.39e-13	5.81e-11	CASP7	6:28458646-28478945	caspase 7 [Source:NCBI gene;Acc:423901]	protein_coding	9.46861	9.53471	9.50851	9.46481	8.29498	8.14875	8.78248	8.33047
ENSGALG00000045115	88.3672	1.32336	0.469292	4.46e-05	0.00177227	ENSGALG00000045115	30:595215-599886	Fc fragment of IgE receptor II [Source:NCBI gene;Acc:100858751]	protein_coding	7.51351	7.11786	6.36493	7.36661	5.57716	6.34629	6.74836	5.88157
ENSGALG00000029768	65.9655	1.31805	0.374699	8.94e-06	0.000464	PTGDR	5:58266782-58269815	prostaglandin D2 receptor-like [Source:NCBI gene;Acc:107051813]	protein_coding	6.37337	6.19119	6.31916	6.63713	5.30099	5.18358	5.71044	5.72587
ENSGALG00000005721	43.9889	1.31608	0.691201	0.00024	0.00690192	DGKG	9:5304098-5318084	diacylglycerol kinase gamma [Source:NCBI gene;Acc:424839]	protein_coding	5.85567	4.85513	5.45583	6.01896	4.73254	4.83376	4.69593	4.9774
ENSGALG00000014615	104.758	1.31504	0.352821	5.06e-06	0.000284	LAMA1	2:99519352-99618009	laminin subunit alpha 1 [Source:NCBI gene;Acc:374016]	protein_coding	7.26238	6.32782	6.4361	7.10508	5.36705	5.85749	6.56198	5.7243
ENSGALG00000004239	66.7512	1.31007	0.274882	1.24e-07	1.13e-05	IFITM5	5:1821594-1823163	interferon induced transmembrane protein 5 [Source:NCBI gene;Acc:422992]	protein_coding	5.91888	6.10086	6.12038	5.67326	4.97743	4.98915	5.36042	5.28699
ENSGALG00000009017	435.352	1.30548	0.215377	1.33e-10	2.12e-08	STEAP2	2:21667322-21673630	STEAP2 metalloreductase [Source:NCBI gene;Acc:420541]	protein_coding	9.4055	8.73955	9.05537	9.38113	8.18938	7.96054	8.15202	8.18254
ENSGALG00000011806	2220.14	1.30361	0.410735	2.07e-05	0.000926	ENSGALG00000011806	7:27920485-27939639	mucin 13, cell surface associated [Source:NCBI gene;Acc:100859223]	protein_coding	11.0661	11.3445	11.5965	10.8691	10.0304	10.0127	10.0538	9.98434
ENSGALG00000011206	123.381	1.29641	0.29211	4.74e-07	3.72e-05	KITLG	1:43015486-43066975	KIT ligand [Source:NCBI gene;Acc:396028]	protein_coding	7.04045	7.0156	7.2217	7.01252	5.84906	6.31487	6.26488	5.90753
ENSGALG00000050182	6.83265	1.28719	1.33462	0.00017	0.00535168	ENSGALG00000050182	2:1055416-1056745	GTPase IMAP family member 7-like 5 [Source:NCBI gene;Acc:101751647]	protein_coding	2.80136	2.24058	2.86061	2.95524	1.99895	2.05833	2.36527	1.99741
ENSGALG00000001633	33.6898	1.28617	0.336049	3.74e-06	0.000221	DUSP26	22:1926335-1931020	dual specificity phosphatase 26 (putative) [Source:NCBI gene;Acc:426921]	protein_coding	5.34591	5.42428	5.22396	5.67738	4.81225	4.60841	5.20407	4.82719
ENSGALG00000007052	768.383	1.2837	0.172939	1.25e-14	3.72e-12	PXK	12:12191823-12223412	PX domain containing serine/threonine kinase like [Source:NCBI gene;Acc:416065]	protein_coding	10.0173	9.65228	9.72993	10.01	8.68448	8.70474	8.92586	8.81106
ENSGALG00000048091	553.962	1.27708	0.236925	5.96e-09	7.13e-07	ENSGALG00000048091	27:7924157-7931121	interferon-induced protein 35 [Source:NCBI gene;Acc:420011]	protein_coding	9.6862	9.28387	9.47184	9.50331	8.33031	8.21561	8.80798	8.47115
ENSGALG00000012076	85.3858	1.26573	0.616078	0.000199	0.00602895	TIFA	4:57171233-57177054	TRAF interacting protein with forkhead associated domain [Source:NCBI gene;Acc:422692]	protein_coding	6.14242	6.70524	6.83703	5.74706	5.37579	5.41189	5.1943	5.33153
ENSGALG00000052643	291.558	1.2644	0.522125	0.000101	0.00352668	C15orf48	10:11117010-11120725	chromosome 15 open reading frame 48 [Source:HGNC Symbol;Acc:HGNC:29898]	protein_coding	8.34171	8.7806	8.74423	8.14355	6.99111	7.4498	7.30664	7.05469
ENSGALG00000046708	155.832	1.24404	0.271064	2.5e-07	2.07e-05	PTGES	17:5974914-5990576	prostaglandin E synthase [Source:NCBI gene;Acc:417193]	protein_coding	7.83735	7.52475	8.12119	7.88643	7.07475	6.3989	7.40358	6.743
ENSGALG00000027345	156.258	1.23896	0.413406	3.09e-05	0.00130577	SLC46A2	Z:66053892-66060597	solute carrier family 46 member 2 [Source:NCBI gene;Acc:431636]	protein_coding	8.19442	7.54422	7.90047	7.97107	6.65306	6.55893	7.59343	6.71174
ENSGALG00000033391	27.2158	1.2389	0.79799	0.000448	0.0109555	ISL2	10:3800164-3803610	ISL LIM homeobox 2 [Source:NCBI gene;Acc:396382]	protein_coding	4.37246	4.05123	4.23668	4.34781	3.35701	3.41481	3.6845	3.77515
ENSGALG00000027533	607.163	1.23599	0.169072	2.8e-14	7.85e-12	RNF24	4:88515871-88524501	ring finger protein 24 [Source:NCBI gene;Acc:100857605]	protein_coding	9.65705	9.68419	9.69475	9.67825	8.69981	8.67636	8.41364	8.72845
ENSGALG00000033157	520.554	1.23493	0.185492	2.81e-12	5.94e-10	ADAMTS10	28:1861080-1896528	ADAM metallopeptidase with thrombospondin type 1 motif 10 [Source:HGNC Symbol;Acc:HGNC:13201]	protein_coding	9.63055	9.10341	9.55969	9.67474	8.53731	8.41031	8.77413	8.54348
ENSGALG00000047977	912.421	1.23249	0.216773	1.15e-09	1.57e-07	NANP	3:32105098-32108985	N-acetylneuraminic acid phosphatase [Source:NCBI gene;Acc:421467]	protein_coding	9.83693	10.1647	10.112	10.0181	8.96559	9.00449	9.05137	9.00784
ENSGALG00000003821	158.395	1.2251	0.653338	0.000284	0.00774728	RAMP1	7:4685059-4695434	receptor activity modifying protein 1 [Source:NCBI gene;Acc:424016]	protein_coding	8.74807	6.90662	7.26083	8.59011	6.89424	6.53601	7.70539	6.65812
ENSGALG00000048672	1634.88	1.21617	0.398675	2.73e-05	0.0011709	ENSGALG00000048672	1:110587792-110605006	uncharacterized LOC112530909 [Source:NCBI gene;Acc:112530909]	protein_coding	11.0856	10.6147	11.155	11.1281	9.57048	9.87652	10.4872	9.67021
ENSGALG00000007698	179.044	1.21398	0.368389	1.52e-05	0.000726	ENSGALG00000007698	15:10313011-10321910	caspase recruitment domain family, member 8 [Source:NCBI gene;Acc:416998]	protein_coding	8.375	7.73778	7.65214	8.02734	6.5386	6.8902	7.3625	6.96106
ENSGALG00000024486	156.34	1.21134	0.321447	4.25e-06	0.000246	C4orf48	4:83117730-83129665	chromosome 4 open reading frame 48 [Source:NCBI gene;Acc:422894]	protein_coding	8.18773	7.6342	7.44829	7.95854	6.78065	7.04798	6.95294	6.94535
ENSGALG00000008914	29.1856	1.20521	0.468416	7.68e-05	0.00280287	NRAP	6:28407511-28452857	nebulin-related anchoring protein [Source:NCBI gene;Acc:423899]	protein_coding	5.40941	5.44294	5.16271	5.26108	4.78267	4.63322	5.04227	4.15117
ENSGALG00000001470	1147.81	1.20439	0.127285	3.29e-22	2.4e-19	STOML1	10:3071342-3074466	stomatin like 1 [Source:NCBI gene;Acc:415303]	protein_coding	10.3418	10.2042	10.3039	10.4186	9.26795	9.4309	9.35508	9.16322
ENSGALG00000030179	58.0252	1.20258	0.369134	1.66e-05	0.000773	ENSGALG00000030179	6:12620516-12626469	chromosome 6 C10orf54 homolog [Source:NCBI gene;Acc:769500]	protein_coding	6.464	6.2013	6.09972	6.574	5.59526	5.85706	5.34016	5.3476
ENSGALG00000030687	181.898	1.19626	0.456924	7.01e-05	0.00261061	LGI3	22:62899-68531	leucine rich repeat LGI family member 3 [Source:NCBI gene;Acc:107049625]	protein_coding	8.52704	7.44261	7.59667	8.87785	7.06323	6.94705	7.67378	7.50687
ENSGALG00000006174	1600.49	1.19531	0.534117	0.00015	0.0048315	VSTM4	6:19392946-19425288	V-set and transmembrane domain containing 4 [Source:NCBI gene;Acc:423782]	protein_coding	12.1237	10.2994	11.0778	11.8889	10.1412	9.71018	11.154	10.2199
ENSGALG00000006963	240.674	1.18665	0.19661	1.45e-10	2.2e-08	ENDOV	18:9480639-9489310	endonuclease V [Source:NCBI gene;Acc:422079]	protein_coding	8.20063	8.09729	7.96226	8.41779	6.98007	7.14873	7.31953	7.37739
ENSGALG00000028721	2540.25	1.18309	0.301473	2.59e-06	0.000165	LMOD1	26:1123454-1132975	leiomodin 1 [Source:NCBI gene;Acc:771476]	protein_coding	12.3987	11.3877	11.6454	12.1904	10.7042	11.2736	10.7329	10.9138
ENSGALG00000038096	2172.44	1.17652	0.300841	2.68e-06	0.000169	NOS2	19:9342031-9361245	nitric oxide synthase 2 [Source:NCBI gene;Acc:395807]	protein_coding	10.9497	11.7276	11.5974	10.8307	9.98781	10.3417	10.3104	10.0126
ENSGALG00000023396	100.733	1.17434	0.422718	4.99e-05	0.0019651	ASPHD2	15:7425953-7432354	aspartate beta-hydroxylase domain containing 1 [Source:NCBI gene;Acc:425447]	protein_coding	7.50381	6.95458	6.57326	7.43067	5.94102	6.20839	6.85479	6.18045
ENSGALG00000038146	295.855	1.16321	0.230916	3.18e-08	3.36e-06	ENSGALG00000038146	19:558650-564550	tripartite motif containing 58 [Source:NCBI gene;Acc:770718]	protein_coding	8.26413	8.24383	8.17076	8.08456	7.34799	6.95241	7.02633	7.46336
ENSGALG00000016559	1178.43	1.16282	0.164715	1.66e-13	4.19e-11	PIGA	1:123457973-123467284	phosphatidylinositol glycan anchor biosynthesis class A [Source:NCBI gene;Acc:418624]	protein_coding	10.1376	10.395	10.3828	10.1185	9.21469	9.17627	9.56264	9.24106
ENSGALG00000013642	346.121	1.15942	0.209284	2.44e-09	3.07e-07	KAZN	21:4968293-5020062	kazrin, periplakin interacting protein [Source:NCBI gene;Acc:426211]	protein_coding	8.42136	8.7681	8.69167	8.39981	7.77022	7.47076	7.28049	7.84341
ENSGALG00000009006	417.017	1.15704	0.191748	1.43e-10	2.2e-08	ENSGALG00000009006	2:21641463-21650943	STEAP family member 1 [Source:NCBI gene;Acc:420540]	protein_coding	9.17533	8.59162	9.05235	9.22362	8.05886	7.97167	8.04572	8.31788
ENSGALG00000012761	119.667	1.13652	0.544476	0.000209	0.00622217	DRAM1	1:55492486-55507806	DNA damage regulated autophagy modulator 1 [Source:NCBI gene;Acc:418095]	protein_coding	7.03456	6.56656	6.98253	6.90391	5.81663	5.67273	5.9976	5.85519
ENSGALG00000049958	41.9479	1.13251	0.582506	0.000276	0.00763568	ENSGALG00000049958	20:10750639-10752778	NA	protein_coding	5.48687	5.59994	5.64055	5.47899	4.85058	4.42592	5.15103	4.6
ENSGALG00000037166	616.865	1.12867	0.319765	7.84e-06	0.000418	ENSGALG00000037166	5:115674-120614	uncharacterized LOC101752158 [Source:NCBI gene;Acc:101752158]	protein_coding	10.3817	9.32299	9.70433	10.3723	9.15888	8.60875	9.4962	8.87345
ENSGALG00000001701	149.145	1.12389	0.234783	9.54e-08	9.04e-06	ENSGALG00000001701	21:2351877-2357793	Gallus gallus lysophosphatidic acid receptor 6-like (LOC114977882), mRNA. [Source:RefSeq mRNA;Acc:NM_001370763]	protein_coding	7.78045	7.36714	7.41297	7.48183	6.83223	6.47102	6.7925	6.33137
ENSGALG00000010290	4343.37	1.12138	0.211484	8.24e-09	9.7e-07	VEGFA	3:30775054-30796571	vascular endothelial growth factor A [Source:NCBI gene;Acc:395909]	protein_coding	12.7157	12.0563	12.5257	12.7094	11.6458	11.4578	11.2706	11.7021
ENSGALG00000012834	64.8749	1.12018	0.640028	0.0004	0.00999324	AKR1D1	1:56550352-56584722	aldo-keto reductase family 1 member D1 [Source:NCBI gene;Acc:418107]	protein_coding	5.67106	5.7494	5.83511	5.75264	5.19351	5.18306	3.96301	5.27947
ENSGALG00000016759	504.189	1.11652	0.218927	2.24e-08	2.46e-06	MITD1	1:133809550-133813733	microtubule interacting and trafficking domain containing 1 [Source:NCBI gene;Acc:418698]	protein_coding	9.65093	9.13523	9.44318	9.49506	8.4441	8.27643	8.93068	8.35987
ENSGALG00000027365	856.357	1.11623	0.241862	1.96e-07	1.66e-05	HIVEP3	23:919640-1029021	human immunodeficiency virus type I enhancer binding protein 3 [Source:NCBI gene;Acc:428208]	protein_coding	9.57449	9.83454	10.0142	9.66882	8.79232	8.81599	8.37573	8.93698
ENSGALG00000009915	1379.65	1.11039	0.276572	1.79e-06	0.000119	EML4	3:23698626-23850581	echinoderm microtubule associated protein like 4 [Source:NCBI gene;Acc:771345]	protein_coding	11.5513	10.5556	10.6309	11.4427	9.88089	10.0019	10.5073	9.98667
ENSGALG00000008098	1522.06	1.10357	0.211172	1.19e-08	1.37e-06	NAMPTP1	1:14365885-14392312	nicotinamide phosphoribosyltransferase pseudogene 1 [Source:NCBI gene;Acc:417707]	protein_coding	11.1689	10.7183	10.7608	11.1335	9.81999	9.72377	10.4788	9.87754
ENSGALG00000009092	608.48	1.10074	0.232625	1.18e-07	1.08e-05	STON1	3:8270256-8292236	stonin 1 [Source:NCBI gene;Acc:100534590]	protein_coding	9.61933	9.44323	9.52946	9.69466	8.61131	8.61115	8.41689	8.76583
ENSGALG00000021340	184.307	1.08898	0.334103	1.55e-05	0.000734	CA9	Z:9225475-9236423	carbonic anhydrase 9 [Source:NCBI gene;Acc:770004]	protein_coding	8.24451	7.79837	7.66283	8.36465	7.17012	7.25007	7.29259	7.14665
ENSGALG00000002843	129.451	1.08854	0.241655	2.95e-07	2.41e-05	RILP	19:5487858-5491925	Rab interacting lysosomal protein [Source:NCBI gene;Acc:417558]	protein_coding	7.30261	7.25571	7.34303	7.16801	6.34912	6.23004	6.62505	6.46725
ENSGALG00000008759	41.3939	1.08787	0.659256	0.000496	0.0117228	LAMP3	9:16528504-16544195	lysosomal associated membrane protein 3 [Source:NCBI gene;Acc:424961]	protein_coding	5.87624	5.59643	5.76881	6.00416	4.49513	4.80646	5.7272	4.93329
ENSGALG00000030259	180.351	1.08129	1.01201	0.00078	0.0161353	ENSGALG00000030259	18:1942703-1953196	uncharacterized LOC101749287 [Source:NCBI gene;Acc:101749287]	protein_coding	9.38805	6.91577	6.36211	9.46667	6.51521	6.32577	7.12566	6.73862
ENSGALG00000008544	201.975	1.07958	0.768196	0.000737	0.0156641	SLC8A1	3:16420525-16490003	solute carrier family 8 member A1 [Source:NCBI gene;Acc:395760]	protein_coding	7.42896	7.26867	6.35887	7.85574	6.23045	6.01019	5.87933	6.2116
ENSGALG00000008555	2163.45	1.07878	0.128244	4.13e-18	1.98e-15	MXI1	6:26774727-26826626	MAX interactor 1, dimerization protein [Source:NCBI gene;Acc:423888]	protein_coding	11.1589	11.2743	11.1807	11.0406	10.2262	10.1418	10.2169	10.2216
ENSGALG00000016820	793.453	1.07795	0.312797	9.41e-06	0.000487	GAS6	1:138512589-138549860	growth arrest specific 6 [Source:NCBI gene;Acc:418737]	protein_coding	10.4152	9.76345	9.47301	10.5168	8.98672	9.19676	9.06036	9.38365
ENSGALG00000006203	100.001	1.07545	0.505194	0.0002	0.00602895	ENSGALG00000006203	20:9976045-9983068	chromosome 20 C20orf96 homolog [Source:NCBI gene;Acc:419273]	protein_coding	7.81924	6.75143	6.58616	7.67847	6.24958	6.37686	6.95927	6.22918
ENSGALG00000011443	46.467	1.0713	0.513153	0.000217	0.00637359	EXOC3L4	5:50298314-50318822	exocyst complex component 3 like 4 [Source:NCBI gene;Acc:423476]	protein_coding	4.94341	5.42678	5.79302	4.77964	4.36695	4.64749	4.6781	4.69885
ENSGALG00000003651	895.906	1.0705	0.159554	1.82e-12	4.02e-10	NT5C3B	27:7505169-7510246	5'-nucleotidase, cytosolic IIIB [Source:NCBI gene;Acc:420034]	protein_coding	10.1073	9.77817	9.94301	10.0784	9.10551	9.0028	9.1758	9.00245
ENSGALG00000006343	39311	1.06756	0.335413	1.86e-05	0.000853	ACTA2	6:20062668-20118932	actin, alpha 2, smooth muscle, aorta [Source:NCBI gene;Acc:423787]	protein_coding	16.203	15.387	15.4793	16.2636	14.8227	15.1866	14.6147	14.8914
ENSGALG00000028005	305.129	1.06663	0.281785	3.5e-06	0.00021	GADD45G	Z:43742056-43743702	growth arrest and DNA damage inducible gamma [Source:NCBI gene;Acc:429929]	protein_coding	8.96504	8.7039	8.82645	8.8533	7.73655	7.79236	8.26563	7.88069
ENSGALG00000032836	365.202	1.05716	0.343428	2.39e-05	0.00104911	ENSGALG00000032836	1:112544502-112593382	monoamine oxidase B [Source:NCBI gene;Acc:418561]	protein_coding	8.80527	8.19497	8.0601	8.73531	6.99786	7.83169	8.09119	7.17956
ENSGALG00000004009	39.6732	1.05584	0.395686	6.28e-05	0.00238034	ENSGALG00000004009	19:6026937-6029799	dehydrogenase/reductase 13 [Source:NCBI gene;Acc:100858939]	protein_coding	5.35325	5.08623	5.56934	5.47511	4.93102	4.80665	4.49582	4.88096
ENSGALG00000003655	278.132	1.05503	0.327038	1.65e-05	0.000771	GAS2	5:3197905-3276726	growth arrest specific 2 [Source:NCBI gene;Acc:422970]	protein_coding	8.77101	8.10709	8.3785	8.55084	7.98211	7.61964	6.80921	7.62444
ENSGALG00000011190	145.634	1.05298	0.448884	0.000128	0.00425083	ENSGALG00000011190	4:46423727-46424857	Placenta-specific gene 8-like 2 [Source:NCBI gene;Acc:100857411]	protein_coding	6.36759	6.20349	6.43294	5.92828	4.93483	5.23531	5.71529	5.39529
ENSGALG00000031430	26.7888	1.04907	0.996528	0.000875	0.017555	ENSGALG00000031430	8:5495630-5502809	selectin E [Source:NCBI gene;Acc:424402]	protein_coding	4.69145	4.33325	4.06231	4.68958	3.52855	3.66731	3.43876	3.73059
ENSGALG00000039708	30.1222	1.0456	0.763769	0.000826	0.0168209	ENSGALG00000039708	28:1003379-1008537	PML-RARA regulated adaptor molecule 1 [Source:NCBI gene;Acc:420067]	protein_coding	5.40734	5.17989	4.75521	5.02059	4.62918	4.44476	3.89581	4.48877
ENSGALG00000040131	1270.26	1.04537	0.149626	2.66e-13	6.36e-11	ENSGALG00000040131	15:5736465-5747274	calcium/calmodulin dependent protein kinase kinase 2 [Source:NCBI gene;Acc:396405]	protein_coding	10.5172	10.3303	10.4223	10.4667	9.4	9.37595	9.76388	9.48416
ENSGALG00000026299	562.588	1.04163	0.298248	7.97e-06	0.000422	ENSGALG00000026299	1:89913297-89928361	chromosome 3 open reading frame 52 [Source:HGNC Symbol;Acc:HGNC:26255]	protein_coding	8.5534	9.37649	9.11979	8.56208	7.80356	8.05006	8.41761	7.70393
ENSGALG00000040168	22.2217	1.03986	0.686392	0.000669	0.0145966	GPR61	26:1239193-1240533	G protein-coupled receptor 61 [Source:NCBI gene;Acc:100858985]	protein_coding	4.9005	4.10297	4.64002	4.95621	3.97914	4.11237	4.28918	4.19318
ENSGALG00000033068	78.9125	1.03735	0.305205	1.03e-05	0.000526	TLR21	11:323349-350122	Toll-like receptor 21 [Source:NCBI gene;Acc:415623]	protein_coding	6.44448	6.39314	6.44968	6.76036	5.94211	5.92811	5.24844	5.94579
ENSGALG00000001900	9.11635	1.03445	0.997877	0.000907	0.0179369	PHF24	Z:8501025-8509540	PHD finger protein 24 [Source:NCBI gene;Acc:427408]	protein_coding	3.09889	2.87982	3.4606	3.29524	2.51906	2.31305	2.5932	2.31187
ENSGALG00000009968	2375.02	1.02346	0.143719	1.01e-13	2.73e-11	OTUD4	4:31026953-31052941	OTU deubiquitinase 4 [Source:NCBI gene;Acc:422463]	protein_coding	11.6586	11.2725	11.4762	11.6521	10.5188	10.4496	11.1446	10.5945
ENSGALG00000003792	15.3293	1.02272	0.603869	0.000494	0.0116914	FYB	Z:12272880-12313334	FYN binding protein [Source:NCBI gene;Acc:427448]	protein_coding	4.36135	4.22756	4.05173	4.09658	3.67569	3.87569	3.73084	3.66817
ENSGALG00000007320	12.4705	1.00712	0.742342	0.000905	0.0179369	FXYD2	24:5405480-5406721	FXYD domain containing ion transport regulator 2 [Source:NCBI gene;Acc:419770]	protein_coding	3.47614	3.65628	3.80408	3.58452	3.2274	3.40101	3.07434	3.26979
ENSGALG00000021475	2695.45	1.00448	0.187239	5.15e-09	6.22e-07	ADAR	25:2955362-2966558	adenosine deaminase, RNA specific [Source:NCBI gene;Acc:769675]	protein_coding	11.4579	11.4753	11.5296	11.4241	10.5603	10.4554	10.8785	10.573
ENSGALG00000047483	64.7694	1.00024	0.843359	0.00110274	0.0205758	C1QTNF6	1:51440395-51445547	C1q and tumor necrosis factor related protein 6 [Source:NCBI gene;Acc:427908]	protein_coding	6.65091	6.39608	5.77185	7.1425	5.88358	5.05798	5.34059	5.44723
ENSGALG00000007254	1137.34	-1.03897	0.178947	4.95e-10	7.08e-08	ARHGAP12	2:14277537-14339863	Rho GTPase activating protein 12 [Source:NCBI gene;Acc:420473]	protein_coding	8.99721	9.81384	9.33285	9.19914	10.2665	10.2565	10.0762	10.2865
ENSGALG00000036883	2254.31	-1.04884	0.235345	3.35e-07	2.7e-05	MET	1:25059910-25147690	MET proto-oncogene, receptor tyrosine kinase [Source:NCBI gene;Acc:396134]	protein_coding	9.96854	10.9342	10.3451	10.1573	11.126	11.3028	11.6751	11.2028
ENSGALG00000012382	30.2633	-1.05396	0.82946	0.000903	0.0179334	ENSGALG00000012382	7:31584693-31720416	NA	protein_coding	4.65112	4.59637	4.42882	4.3937	4.92494	6.17616	5.49511	4.90979
ENSGALG00000008599	45.7195	-1.06193	0.462697	0.000142	0.00462698	ENSGALG00000008599	5:24874554-24881577	carbohydrate sulfotransferase 9-like [Source:NCBI gene;Acc:101747844]	protein_coding	4.99153	5.2761	4.83293	4.92118	5.93929	6.01396	5.2485	5.89166
ENSGALG00000011322	30.6434	-1.09108	0.559455	0.000282	0.00774728	NEK10	2:38299506-38378275	NIMA related kinase 10 [Source:NCBI gene;Acc:776071]	protein_coding	4.01335	4.56266	4.25293	4.10244	4.83604	4.88778	4.84958	4.68098
ENSGALG00000002287	34.7711	-1.11099	0.72171	0.000576	0.0130331	ENSGALG00000002287	8:2876608-2906095	crumbs cell polarity complex component 1 [Source:HGNC Symbol;Acc:HGNC:2343]	protein_coding	5.023	4.47472	4.52576	5.03021	5.19025	6.00699	5.74971	5.39798
ENSGALG00000003965	92.4003	-1.13061	0.847871	0.00071	0.0152864	LEUTX	5:2267447-2271334	leucine twenty homeobox [Source:NCBI gene;Acc:422976]	protein_coding	6.32779	5.46761	5.72553	6.32217	7.11127	8.30281	6.4184	7.04349
ENSGALG00000053921	89.3572	-1.1462	0.465357	9.78e-05	0.00344142	ENSGALG00000053921	3:56642469-56645858	uncharacterized LOC112532140 [Source:NCBI gene;Acc:112532140]	protein_coding	5.84203	6.33179	5.67216	5.76714	6.37698	7.33926	6.76188	6.44883
ENSGALG00000033925	16.1397	-1.14751	0.618926	0.000322	0.00852734	ENSGALG00000033925	4:83135257-83149163	uncharacterized LOC422895 [Source:NCBI gene;Acc:422895]	protein_coding	3.5538	3.84062	3.69894	3.77179	4.22235	4.67756	4.41116	4.32655
ENSGALG00000005802	605.28	-1.16389	0.240628	8.01e-08	7.9e-06	FLT4	13:14053033-14099309	fms related tyrosine kinase 4 [Source:NCBI gene;Acc:395742]	protein_coding	8.57766	8.71723	8.30966	8.321	9.27662	9.36599	9.78891	9.25331
ENSGALG00000004243	161.687	-1.17816	0.245287	9.45e-08	9.01e-06	ENSGALG00000004243	5:1817672-1819250	interferon-induced transmembrane protein 3-like [Source:NCBI gene;Acc:422993]	protein_coding	6.4374	6.9391	6.18226	6.39222	7.24261	7.54092	7.16092	7.67532
ENSGALG00000041028	112.362	-1.19259	0.384539	2.41e-05	0.0010509	DPYSL5	3:104550333-104557734	dihydropyrimidinase-related protein 5-like [Source:NCBI gene;Acc:107053190]	protein_coding	6.00457	6.20679	5.75886	5.83576	6.28161	7.1622	6.4465	6.87389
ENSGALG00000035602	45.0525	-1.19957	0.758398	0.000465	0.0112134	ZNF536	11:8735364-8961629	zinc finger protein 536 [Source:NCBI gene;Acc:415761]	protein_coding	4.81312	4.78098	4.9451	5.0604	5.69253	6.4992	5.69802	5.40811
ENSGALG00000008193	11.5331	-1.21335	0.782268	0.000472	0.0113177	RELN	1:13185663-13457234	reelin [Source:NCBI gene;Acc:427850]	protein_coding	2.97055	3.2478	3.14672	2.99231	3.36847	4.08354	3.2168	3.65225
ENSGALG00000015419	1293.92	-1.28724	0.783753	0.000365	0.0093603	PENK	2:111379997-111384344	proenkephalin [Source:NCBI gene;Acc:421131]	protein_coding	10.1595	9.3241	9.31823	10.0531	10.5356	12.6049	10.5862	10.7813
ENSGALG00000012575	684.277	-1.29761	0.214332	1.39e-10	2.18e-08	TLE1	Z:39183808-39265774	transducin like enhancer of split 1 [Source:NCBI gene;Acc:427450]	protein_coding	8.20245	8.62081	8.44861	8.26294	9.26349	9.54404	9.62267	9.34189
ENSGALG00000006379	71.62	-1.31506	0.382337	1.09e-05	0.000551	SHH	2:8166209-8175880	sonic hedgehog [Source:NCBI gene;Acc:395615]	protein_coding	4.9086	5.83462	5.24097	4.61003	6.213	6.34424	5.62773	6.55334
ENSGALG00000008918	61.8221	-1.38115	0.282457	7.45e-08	7.4e-06	LAMP5	3:14045653-14055302	lysosomal associated membrane protein family member 5 [Source:NCBI gene;Acc:416732]	protein_coding	5.81103	5.60553	5.02524	6.01756	6.47678	6.64876	6.51806	6.52839
ENSGALG00000004246	36.5304	-1.41048	0.635676	0.000128	0.00425237	SLC6A4	19:6349841-6361974	solute carrier family 6 member 4 [Source:NCBI gene;Acc:404747]	protein_coding	4.81485	4.63859	4.30777	4.35684	5.42311	5.53385	5.38286	5.54191
ENSGALG00000055021	110.578	-1.46518	0.375295	3.1e-06	0.000192	GREM2	3:36252106-36294690	gremlin 2, DAN family BMP antagonist [Source:NCBI gene;Acc:421507]	protein_coding	6.79874	5.85087	5.78273	6.60711	7.40095	7.39997	7.55641	7.68284
ENSGALG00000011296	558.88	-1.53824	0.242092	2.33e-11	4.09e-09	ENSGALG00000011296	3:42134063-42159856	FERM domain containing 1 [Source:NCBI gene;Acc:421562]	protein_coding	8.17587	8.77088	8.3067	8.03812	9.31	9.49647	10.2668	9.5706
ENSGALG00000011663	1613.88	-1.55465	0.281212	3.1e-09	3.87e-07	FNDC1	3:45891575-45929214	fibronectin type III domain containing 1 [Source:NCBI gene;Acc:421589]	protein_coding	10.4706	9.80633	9.52001	10.3008	11.6416	11.2884	10.6961	11.8348
ENSGALG00000047208	146.777	-1.61508	0.352111	2.79e-07	2.29e-05	KLF1	8:20767812-20771114	Kruppel-like factor 1 (erythroid) [Source:NCBI gene;Acc:424577]	protein_coding	6.0578	6.11536	6.16009	5.59468	7.43098	7.15595	6.69492	7.46507
ENSGALG00000043033	100.069	-1.69807	0.417222	1.71e-06	0.000116	EYA1	2:116925618-117074063	EYA transcriptional coactivator and phosphatase 1 [Source:NCBI gene;Acc:395718]	protein_coding	6.21796	5.91303	6.13751	6.31078	7.10471	8.06461	7.02391	7.01892
ENSGALG00000045196	32.9021	-1.80334	0.367576	6.18e-08	6.26e-06	LAPTM4B	2:127225486-127287310	lysosomal protein transmembrane 4 beta [Source:NCBI gene;Acc:770893]	protein_coding	4.35386	4.61205	4.19251	4.21052	5.40614	5.15381	5.07796	5.62736
ENSGALG00000015089	111.48	-1.88012	0.337627	1.97e-09	2.5e-07	GAP43	1:83026159-83080167	growth associated protein 43 [Source:NCBI gene;Acc:427955]	protein_coding	5.5191	6.41733	6.51833	6.06428	7.73845	7.26353	7.75235	7.62135
ENSGALG00000010950	12.7874	-1.98764	0.879767	3.78e-05	0.00153839	PPP4R4	5:45636526-45697900	protein phosphatase 4 regulatory subunit 4 [Source:NCBI gene;Acc:423430]	protein_coding	3.14159	3.06278	3.25218	3.32387	3.22041	4.02858	3.74858	3.86068
ENSGALG00000000568	10.5057	-2.46471	0.861676	4.93e-06	0.00028	LGR6	26:429845-474775	leucine rich repeat containing G protein-coupled receptor 6 [Source:HGNC Symbol;Acc:HGNC:19719]	protein_coding	2.28242	2.7023	2.3464	2.42052	3.56991	3.49793	2.93099	3.57423
ENSGALG00000001977	27.3134	-2.48449	0.541683	6.63e-08	6.63e-06	LDB3	6:3104861-3175701	LIM domain binding 3 [Source:NCBI gene;Acc:423610]	protein_coding	4.01998	4.06483	4.08227	4.31861	5.03301	4.57114	5.06926	5.21796
ENSGALG00000040101	20.0086	-2.75135	0.798703	7.51e-07	5.54e-05	ENSGALG00000040101	16:2272154-2410307	NA	protein_coding	3.14574	3.53525	3.36733	3.10373	4.77928	4.46072	4.23628	4.43783
Count	248
Count up-regulated	218
Count down-regulated	30

## Sheet: DMV_18H.v.CTRL_18H_DEGs mRNA
Gene	baseMean	log2FoldChange	lfcSE	pvalue	padj	Symbol	Locus	Gene_description	Gene_type	DMV-1639-18H-R1.rlogCounts	DMV-1639-18H-R2.rlogCounts	DMV-1639-18H-R3.rlogCounts	DMV-1639-18H-R4.rlogCounts	CTRL-18H-R1.rlogCounts	CTRL-18H-R2.rlogCounts	CTRL-18H-R3.rlogCounts	CTRL-18H-R4.rlogCounts
ENSGALG00000039750	90.1665	5.71833	0.854156	3.5e-16	6.3e-14	EDSC	25:3276603-3308639	epidermal differentiation protein rich in serine and cysteine [Source:NCBI gene;Acc:110224119]	protein_coding	6.4954	6.33842	6.57313	5.90585	4.52344	3.60272	3.63585	4.41988
ENSGALG00000005759	229.598	5.69035	0.70593	1.06e-20	3.62e-18	IFNW1	Z:7372029-7372640	interferon omega 1 [Source:NCBI gene;Acc:554219]	protein_coding	8.87045	10.1506	8.12296	8.79502	3.97784	4.95108	4.44037	3.56483
ENSGALG00000009479	1710	4.68584	0.519265	7.08e-23	3.75e-20	ENSGALG00000009479	2:22911382-22916121	sterile alpha motif domain containing 9 like [Source:NCBI gene;Acc:420559]	protein_coding	10.6749	10.9647	10.7912	10.7572	7.0284	5.72224	5.87311	8.49628
ENSGALG00000009639	1227.48	4.6572	0.398123	8.02e-35	1.32e-31	DDX60	4:24959132-24997825	DExD/H-box helicase 60 [Source:NCBI gene;Acc:422427]	protein_coding	11.0039	11.3067	10.438	11.0857	7.2095	6.47164	6.13048	8.12113
ENSGALG00000011190	145.634	4.61566	0.387825	7.87e-36	1.61e-32	ENSGALG00000011190	4:46423727-46424857	Placenta-specific gene 8-like 2 [Source:NCBI gene;Acc:100857411]	protein_coding	8.15722	7.96536	7.40179	8.11998	4.71925	4.72217	4.3	5.35168
ENSGALG00000016964	591.367	4.38696	0.355625	5.14e-38	1.69e-34	ENSGALG00000016964	1:167989491-168020290	NA	protein_coding	9.71656	10.0215	9.58952	9.74979	6.1558	6.11845	5.26861	7.25152
ENSGALG00000033695	27.7584	4.12759	0.761162	1.57e-11	9.86e-10	CYP26A1	6:21525301-21528367	cytochrome P450 family 26 subfamily A member 1 [Source:NCBI gene;Acc:408183]	protein_coding	5.35227	4.81394	4.71351	5.51409	3.72665	3.24872	3.26328	3.6384
ENSGALG00000030571	261.257	4.11147	0.381448	3.06e-30	2.95e-27	ENSGALG00000030571	1:168025737-168042111	NA	protein_coding	8.62543	8.70195	8.24778	8.60083	5.51205	5.29923	4.84395	6.26097
ENSGALG00000016142	3460.18	4.00208	0.291713	5.96e-46	4.89e-42	MX1	1:110239567-110260524	myxovirus (influenza virus) resistance 1, interferon-inducible protein p78 (mouse) [Source:NCBI gene;Acc:395313]	protein_coding	12.2193	12.2577	12.0641	12.2478	8.69874	8.22144	8.22228	9.86222
ENSGALG00000003863	74.0747	3.75064	0.521029	2.44e-16	4.64e-14	P2RX7	15:5714657-5727150	purinergic receptor P2X 7 [Source:NCBI gene;Acc:771952]	protein_coding	6.97242	6.8398	6.02924	6.80355	4.57264	3.51872	4.10063	4.91534
ENSGALG00000028376	163.187	3.74465	0.579064	3.83e-14	4.72e-12	FGF19	5:17813609-17818546	fibroblast growth factor 19 [Source:NCBI gene;Acc:395394]	protein_coding	8.34017	7.17533	7.6004	8.63988	5.2959	4.5961	5.06923	5.41375
ENSGALG00000013575	2538.5	3.59934	0.392841	2.06e-23	1.17e-20	IFI6	2:89717661-89722211	interferon alpha inducible protein 6 [Source:NCBI gene;Acc:403120]	protein_coding	12.4155	12.1932	11.6754	12.3819	8.62944	7.95035	8.51169	9.9676
ENSGALG00000033391	27.2158	3.48897	0.654312	4.29e-11	2.51e-09	ISL2	10:3800164-3803610	ISL LIM homeobox 2 [Source:NCBI gene;Acc:396382]	protein_coding	4.52635	6.07273	4.90335	4.86149	3.71713	3.4328	3.50104	3.69416
ENSGALG00000013468	618.992	3.45274	0.38382	9.44e-23	4.84e-20	TLR3	4:61315317-61322880	toll like receptor 3 [Source:NCBI gene;Acc:422720]	protein_coding	9.04623	9.39939	9.34158	9.18362	6.78	5.47416	5.61323	7.7403
ENSGALG00000028982	4319.55	3.43403	0.293769	5.51e-35	1e-31	CMPK2	3:94980479-94986009	cytidine/uridine monophosphate kinase 2 [Source:NCBI gene;Acc:421921]	protein_coding	12.1772	12.3412	12.3457	12.1695	9.15313	9.11138	8.30276	10.431
ENSGALG00000016400	13838.6	3.34703	0.434449	5.99e-18	1.45e-15	RSAD2	3:94991681-95016338	radical S-adenosyl methionine domain containing 2 [Source:NCBI gene;Acc:428650]	protein_coding	12.8775	13.2072	13.3154	12.8527	10.8968	8.85961	8.47486	11.7285
ENSGALG00000049414	6551.31	3.14939	0.371623	1.4e-20	4.41e-18	CYP2C23a	6:18418468-18425791	cytochrome P450, family 2, subfamily C, polypeptide 23a [Source:NCBI gene;Acc:414746]	protein_coding	12.8847	12.1605	12.9017	13.0114	9.94903	9.73245	10.2652	9.82985
ENSGALG00000048671	572.58	3.12397	0.29861	7.4e-29	6.07e-26	ENSGALG00000048671	13:9077075-9083870	E3 ubiquitin/ISG15 ligase TRIM25-like [Source:NCBI gene;Acc:416147]	protein_coding	9.54963	9.57848	9.22665	9.46316	7.14865	6.1626	6.52032	7.69174
ENSGALG00000004239	66.7512	3.11739	0.325224	5.55e-25	3.5e-22	IFITM5	5:1821594-1823163	interferon induced transmembrane protein 5 [Source:NCBI gene;Acc:422992]	protein_coding	6.31902	6.45821	6.47181	6.22341	4.72387	4.56479	4.08329	5.22593
ENSGALG00000041621	6518.54	3.00802	0.291418	4.45e-28	3.32e-25	LY6E	2:148338397-148344678	lymphocyte antigen 6 family member E [Source:NCBI gene;Acc:395550]	protein_coding	13.6502	13.3799	13.0415	13.6685	10.635	10.162	10.4972	11.5878
ENSGALG00000043257	177.432	2.94817	0.559241	1.69e-10	8.31e-09	ENSGALG00000043257	1:133819265-133823382	lysozyme g-like [Source:NCBI gene;Acc:418700]	protein_coding	7.70619	7.87268	7.45598	7.55932	5.77223	4.80816	4.32379	6.42026
ENSGALG00000045085	11278.2	2.94182	0.508145	8.73e-12	5.86e-10	IFIT5	6:20187816-20191669	interferon induced protein with tetratricopeptide repeats 5 [Source:NCBI gene;Acc:423790]	protein_coding	13.2755	13.7311	13.5103	13.2773	10.7313	9.46909	9.12951	12.2554
ENSGALG00000013057	7764.05	2.92645	0.281757	3.01e-28	2.35e-25	ENSGALG00000013057	1:62069663-62083647	ubiquitin specific peptidase 41 [Source:NCBI gene;Acc:418167]	protein_coding	13.2173	13.3796	13.1307	13.1934	10.8282	10.2267	10.0022	11.6717
ENSGALG00000006322	105.462	2.84846	0.581594	1.64e-09	5.81e-08	CLCA1	8:16349218-16362800	chloride channel accessory 1 [Source:NCBI gene;Acc:424523]	protein_coding	6.90792	7.36701	6.96691	6.60443	5.37842	4.58213	4.16971	5.62731
ENSGALG00000046877	21.7733	2.83482	0.740713	2.04e-07	3.94e-06	ENSGALG00000046877	15:9563746-9566046	NA	protein_coding	4.40669	4.46047	4.78308	4.15812	3.59154	3.27298	3.68516	3.64039
ENSGALG00000013723	8377.46	2.82256	0.317979	1.13e-21	4.43e-19	OASL	12:3635427-3637460	2'-5'-oligoadenylate synthetase like [Source:NCBI gene;Acc:395908]	protein_coding	13.0453	13.344	13.266	13.0515	10.6302	10.5079	9.29558	11.761
ENSGALG00000041372	844.055	2.81848	0.448677	6.06e-13	5.49e-11	ENSGALG00000041372	2:43943919-43986021	NA	protein_coding	9.51566	8.64237	9.29399	9.51061	7.04976	7.06444	6.15303	7.34065
ENSGALG00000015662	753.674	2.81791	0.259198	2.54e-30	2.6e-27	ENSGALG00000015662	1:99391578-99407800	lipase member I [Source:NCBI gene;Acc:418466]	protein_coding	9.51568	9.4972	9.60689	9.60536	7.37999	6.66194	7.17776	7.77183
ENSGALG00000051980	15.1443	2.81001	0.923117	2.84e-06	3.67e-05	ENSGALG00000051980	2:26260949-26285776	NA	protein_coding	3.31514	4.0295	3.70191	3.55011	3.31327	2.89458	2.75256	3.24048
ENSGALG00000001835	159.65	2.74555	0.396585	1.04e-14	1.44e-12	SCNN1D	21:2453661-2465445	sodium channel epithelial 1 delta subunit [Source:NCBI gene;Acc:428184]	protein_coding	6.72608	7.03123	7.3268	6.57684	5.37215	5.27443	4.20225	5.60563
ENSGALG00000005795	882.231	2.72548	0.442829	1.93e-12	1.52e-10	CYP2C23b	6:18406321-18414396	cytochrome P450, family 2, subfamily C, polypeptide 23b [Source:NCBI gene;Acc:414841]	protein_coding	9.28032	8.9683	9.29222	9.43937	7.46639	6.1945	6.2277	7.85674
ENSGALG00000001169	3359.27	2.67381	0.398897	6.43e-14	7.53e-12	CRB2	17:9279299-9313749	crumbs 2, cell polarity complex component [Source:NCBI gene;Acc:417104]	protein_coding	11.8804	11.4307	11.6565	11.9079	9.04804	8.3336	9.47256	9.81146
ENSGALG00000045511	1272.87	2.63051	0.300126	7.15e-21	2.49e-18	PARP9	7:28261411-28270003	poly(ADP-ribose) polymerase family member 9 [Source:NCBI gene;Acc:424269]	protein_coding	10.6907	10.7555	10.5707	10.6782	8.31054	7.62964	7.81842	9.47005
ENSGALG00000042001	6097.27	2.59668	0.240735	1.8e-29	1.64e-26	ENSGALG00000042001	4:35025993-35044154	hect domain and RLD 4-like [Source:NCBI gene;Acc:422513]	protein_coding	13.2207	13.1658	12.7615	13.2143	10.9072	10.0329	10.7237	11.3516
ENSGALG00000053296	1043.47	2.52731	0.260321	1.73e-24	1.01e-21	ENSGALG00000053296	3:105068315-105078451	chromosome 3 open reading frame, human C8orf80 [Source:NCBI gene;Acc:422000]	protein_coding	10.4961	10.2958	10.1578	10.5353	8.20504	7.52439	8.09397	8.75608
ENSGALG00000023709	125.15	2.51713	0.369301	5.78e-14	6.86e-12	ENSGALG00000023709	17:5990121-5992857	torsin family 1, member B-like [Source:NCBI gene;Acc:417192]	protein_coding	7.31711	7.36351	6.9984	7.09186	5.82658	5.12222	4.78427	5.77261
ENSGALG00000013993	25090.4	2.48184	0.324124	1.41e-16	2.82e-14	VNN1	3:56889501-56916337	vanin 1 [Source:NCBI gene;Acc:421702]	protein_coding	15.198	14.1933	14.9172	15.2002	12.5966	12.0927	13.1337	12.4925
ENSGALG00000004859	9985.6	2.46859	0.198057	9.93e-38	2.71e-34	ZNFX1	20:6715285-6727531	zinc finger NFX1-type containing 1 [Source:NCBI gene;Acc:419218]	protein_coding	13.0434	13.0859	13.3205	13.0631	11.5289	10.2943	10.5413	11.9468
ENSGALG00000011740	1885.85	2.44264	0.495323	5.79e-09	1.78e-07	MGP	1:48028649-48034022	matrix Gla protein [Source:NCBI gene;Acc:395912]	protein_coding	11.8115	10.4785	10.4623	11.9441	8.69056	8.17184	9.01853	8.85592
ENSGALG00000005347	143.763	2.43719	0.74037	3.68e-06	4.54e-05	ADAMTS18	11:13794910-13862852	ADAM metallopeptidase with thrombospondin type 1 motif 18 [Source:NCBI gene;Acc:100858277]	protein_coding	8.30259	6.58718	6.91939	8.46422	4.70834	5.76232	5.78113	5.00036
ENSGALG00000017184	1072.01	2.35876	0.336386	2.92e-14	3.77e-12	MMP7	1:183873073-183877709	matrix metallopeptidase 7 [Source:NCBI gene;Acc:418983]	protein_coding	10.8551	10.0406	9.99804	10.8318	8.26717	7.09711	8.88099	8.41895
ENSGALG00000010152	1987.81	2.31794	0.353278	7.65e-13	6.74e-11	TSPAN8	1:36249788-36266933	tetraspanin 8 [Source:NCBI gene;Acc:417854]	protein_coding	10.9497	10.363	10.9846	10.9658	8.63402	8.25858	8.96903	9.09321
ENSGALG00000041192	4413.59	2.31656	0.248537	1.88e-22	8.8e-20	IFIH1	7:21044187-21071090	interferon induced with helicase C domain 1 [Source:NCBI gene;Acc:424185]	protein_coding	12.1199	12.524	12.1959	12.1739	10.6697	9.89353	9.44458	10.8772
ENSGALG00000014820	601.695	2.28955	0.373462	1.36e-11	8.71e-10	VTCN1	1:80157630-80163043	V-set domain containing T cell activation inhibitor 1 [Source:NCBI gene;Acc:101752024]	protein_coding	8.55709	8.43535	9.21427	8.65176	6.54591	7.04305	6.0204	7.58064
ENSGALG00000014908	5884.32	2.27338	0.339472	3.71e-13	3.56e-11	FST	Z:16072541-16079179	follistatin [Source:NCBI gene;Acc:396119]	protein_coding	12.1587	12.1549	12.5112	12.2078	10.3521	9.62671	10.3979	10.4125
ENSGALG00000005504	88.7002	2.27108	0.419304	9.15e-10	3.5e-08	HNF1B	19:8792517-8809163	HNF1 homeobox B [Source:NCBI gene;Acc:427838]	protein_coding	7.15034	6.74932	6.59646	7.14595	5.44937	4.93786	5.14316	5.13049
ENSGALG00000040855	237.749	2.2706	0.322759	3.6e-14	4.5e-12	PTPRR	1:36025156-36168865	protein tyrosine phosphatase, receptor type R [Source:NCBI gene;Acc:771985]	protein_coding	7.71605	7.21333	7.809	7.61469	6.03838	5.46015	5.82037	6.49964
ENSGALG00000012072	5657.26	2.25035	0.192739	3.83e-33	5.71e-30	ENSGALG00000012072	7:28237978-28253588	poly(ADP-ribose) polymerase family member 14 [Source:NCBI gene;Acc:101747378]	protein_coding	12.5817	12.6565	12.5862	12.5976	11.1388	10.1396	10.2305	11.2982
ENSGALG00000026768	355.227	2.24785	0.239068	1.16e-22	5.78e-20	ENSGALG00000026768	Z:50341879-50367907	solute carrier organic anion transporter family member 4C1 [Source:NCBI gene;Acc:769132]	protein_coding	8.86667	8.77137	8.58558	8.8901	7.10928	6.43015	7.14408	6.98335
ENSGALG00000007651	5350.23	2.24651	0.243857	6.97e-22	2.93e-19	STAT1	7:7912708-7932691	signal transducer and activator of transcription 1 [Source:NCBI gene;Acc:424044]	protein_coding	12.8308	13.0683	12.7545	12.779	10.9123	10.4409	10.3491	11.6469
ENSGALG00000036942	40.2013	2.24397	0.495842	7.82e-08	1.71e-06	KCNA3	26:1492029-1493771	potassium voltage-gated channel subfamily A member 3 [Source:NCBI gene;Acc:404303]	protein_coding	5.74503	5.42388	5.11394	5.85872	4.68444	4.10903	3.91462	4.37551
ENSGALG00000044841	130.005	2.2419	0.320377	5.27e-14	6.3e-12	ENSGALG00000044841	19:9717099-9722490	tapasin-related protein-like [Source:NCBI gene;Acc:100857331]	protein_coding	7.79213	7.48144	7.0876	7.66228	5.97553	5.5353	5.45973	6.24402
ENSGALG00000047314	192.945	2.24068	0.379997	6.78e-11	3.72e-09	YF5	KZ626819.1:10440-13565	MHC class I antigen YF5 [Source:NCBI gene;Acc:427746]	protein_coding	7.8011	8.35748	7.97068	8.11276	6.13625	5.83708	6.59829	6.19
ENSGALG00000007701	572.659	2.2384	0.255976	4.99e-20	1.44e-17	B3GNT7	9:15424639-15428284	UDP-GlcNAc:betaGal beta-1,3-N-acetylglucosaminyltransferase 7 [Source:NCBI gene;Acc:424930]	protein_coding	9.2134	9.11139	9.07889	9.22894	7.32801	6.80399	7.20306	7.77972
ENSGALG00000006575	49.5053	2.23381	0.444555	7.97e-09	2.36e-07	VIPR2	2:9698844-9749846	vasoactive intestinal peptide receptor 2 [Source:NCBI gene;Acc:420453]	protein_coding	6.26416	5.91317	5.51335	6.05168	4.39139	4.77551	4.36183	4.7503
ENSGALG00000011443	46.467	2.22462	0.400881	5.27e-10	2.19e-08	EXOC3L4	5:50298314-50318822	exocyst complex component 3 like 4 [Source:NCBI gene;Acc:423476]	protein_coding	6.02676	5.71389	5.57395	5.79532	4.95774	4.42166	4.09915	4.60596
ENSGALG00000032428	265.009	2.22331	0.256137	9.35e-20	2.56e-17	ENSGALG00000032428	11:8389347-8396105	chromosome 11 open reading frame, human C19orf12-like [Source:NCBI gene;Acc:100858381]	protein_coding	8.36647	8.1981	8.312	8.18649	6.62675	6.00125	6.11536	7.29626
ENSGALG00000026152	628.075	2.21969	0.329351	3.45e-13	3.34e-11	ENSGALG00000026152	12:2699650-2704153	guanylate-binding protein 4-like [Source:NCBI gene;Acc:415922]	protein_coding	9.70351	9.86747	9.33209	9.72842	7.88703	7.06372	7.14303	8.61666
ENSGALG00000042116	223.911	2.18112	0.383773	2.92e-10	1.32e-08	FUT9	3:72904936-73020779	fucosyltransferase 9 [Source:NCBI gene;Acc:771133]	protein_coding	7.69234	8.13912	8.1406	7.89317	5.84762	5.33077	6.2528	7.08998
ENSGALG00000040561	24.8515	2.17846	0.507964	2.61e-07	4.84e-06	GPR171	9:23717093-23720109	G protein-coupled receptor 171 [Source:NCBI gene;Acc:101749516]	protein_coding	3.88497	4.14057	4.6879	4.30293	3.82682	3.40396	3.39357	4.14643
ENSGALG00000006973	469.379	2.16827	0.383651	3.66e-10	1.59e-08	SH2D6	6:22051933-22144236	SH2 domain containing 6 [Source:NCBI gene;Acc:395733]	protein_coding	8.91021	8.61849	9.02338	8.78847	7.0564	6.80964	7.0429	6.97315
ENSGALG00000028069	374.082	2.16081	0.394131	9.61e-10	3.63e-08	WNT16	1:23387565-23397783	Wnt family member 16 [Source:NCBI gene;Acc:427856]	protein_coding	8.84278	8.38497	8.61197	8.99102	6.53458	6.43916	7.14971	6.99883
ENSGALG00000012075	1522.35	2.1421	0.245666	9.11e-20	2.56e-17	DTX3L	7:28256073-28261454	deltex E3 ubiquitin ligase 3L [Source:NCBI gene;Acc:424267]	protein_coding	10.5668	10.6431	10.5081	10.5267	9.19785	7.80004	8.34725	9.54033
ENSGALG00000048781	54.0553	2.13982	0.341409	1.03e-11	6.74e-10	ENSGALG00000048781	3:56901720-56903309	NA	protein_coding	6.30964	5.62706	5.72501	6.10335	5.22545	4.39758	4.67603	4.52139
ENSGALG00000026422	901.846	2.11745	0.260466	1.51e-17	3.48e-15	ENSGALG00000026422	7:28217915-28235171	poly(ADP-ribose) polymerase family member 14 [Source:NCBI gene;Acc:101747378]	protein_coding	9.99546	10.2195	9.88764	9.92608	8.50798	7.21982	8.03324	8.64792
ENSGALG00000045153	10.4219	2.11095	0.67258	1.4e-05	0.000142	SHISA3	4:68245100-68247053	shisa family member 3 [Source:NCBI gene;Acc:100857319]	protein_coding	3.40076	3.44717	3.24016	3.62698	3.08551	2.8221	2.9513	2.97612
ENSGALG00000044889	65.0474	2.09176	0.383411	1.41e-09	5.07e-08	FYB2	8:26134544-26153376	chromosome 8 C1orf168 homolog [Source:NCBI gene;Acc:424668]	protein_coding	6.40768	6.12431	5.67646	6.32064	5.00727	4.62277	4.31911	5.39343
ENSGALG00000014684	2096.43	2.03794	0.217063	2.95e-22	1.34e-19	ERAP1	Z:57207629-57222063	endoplasmic reticulum aminopeptidase 1 [Source:NCBI gene;Acc:427122]	protein_coding	11.6666	11.7975	11.4537	11.6586	9.84961	9.16815	10.093	10.0532
ENSGALG00000028682	5.41848	2.02649	1.01817	0.000161	0.0010925	CBLN2	2:92619424-92624933	cerebellin 2 precursor [Source:NCBI gene;Acc:421019]	protein_coding	2.75683	2.31039	2.27738	2.63532	1.94226	1.8359	1.91627	1.93894
ENSGALG00000006138	23260.3	2.02524	0.313176	4.27e-12	3.07e-10	HELZ2	20:9732482-9752786	helicase with zinc finger 2 [Source:NCBI gene;Acc:419265]	protein_coding	14.0284	14.3005	14.256	14.0168	12.8035	11.6161	11.3037	13.3134
ENSGALG00000033932	2707.6	2.00249	0.291307	2.99e-13	2.97e-11	BF1	16:2565405-2595262	MHC BF1 class I [Source:NCBI gene;Acc:693260]	protein_coding	12.4167	11.6944	11.4757	12.3907	10.398	9.78139	9.91517	10.6943
ENSGALG00000000720	2322.22	2.00051	0.251633	9.71e-17	2.02e-14	ENSGALG00000000720	23:1516302-1523141	guanylate binding protein 1 [Source:NCBI gene;Acc:419563]	protein_coding	11.7582	11.7918	11.5077	11.7594	9.63573	10.3045	8.99776	10.3611
ENSGALG00000002804	473.245	1.99671	0.303258	2.17e-12	1.68e-10	RND2	27:7945964-7960601	Rho family GTPase 2 [Source:NCBI gene;Acc:428307]	protein_coding	8.36424	8.33471	8.74286	8.44743	6.69129	6.42489	6.97172	7.3868
ENSGALG00000045028	8.8662	1.9898	1.0806	0.000208	0.00135236	ENSGALG00000045028	Z:68732647-68738470	leucine rich repeat containing 19 [Source:NCBI gene;Acc:101752041]	protein_coding	3.35093	2.84422	2.9011	3.23395	2.77757	2.40425	2.48323	2.77246
ENSGALG00000006443	18.9363	1.98779	0.640453	2.12e-05	0.000199	MADPRT1	1:195587654-195590524	mono(ADP-ribosyl)transferase 1 [Source:NCBI gene;Acc:428123]	protein_coding	4.32992	4.40429	4.19118	4.26414	3.7094	3.71471	3.17783	3.53194
ENSGALG00000004373	997.922	1.98717	0.351429	6.55e-10	2.63e-08	KCNJ16	18:8145867-8171206	potassium inwardly rectifying channel subfamily J member 16 [Source:NCBI gene;Acc:427812]	protein_coding	10.1475	9.78258	10.201	10.1166	7.85719	7.33784	8.73238	8.66978
ENSGALG00000048624	205.721	1.96354	0.324272	6.81e-11	3.72e-09	SGPP2	9:8124373-8146246	sphingosine-1-phosphate phosphatase 2 [Source:NCBI gene;Acc:424813]	protein_coding	8.16981	7.48627	7.51299	8.05362	5.89221	6.06183	6.42861	6.52068
ENSGALG00000051188	217.765	1.96063	0.330125	1.38e-10	7.01e-09	ENSGALG00000051188	KZ626819.1:1139-38348	class I histocompatibility antigen, F10 alpha chain-like [Source:NCBI gene;Acc:107054704]	protein_coding	8.17271	8.66649	8.04963	8.15756	6.70892	5.93764	6.91348	6.7911
ENSGALG00000020906	80.359	1.95836	0.559111	7.54e-06	8.35e-05	ENSGALG00000020906	19:4527737-4529428	NA	protein_coding	7.26766	6.7984	5.82989	7.26653	4.91702	4.36176	5.32302	5.98618
ENSGALG00000002167	131.685	1.95583	0.293312	1.4e-12	1.17e-10	PATL2	10:1778245-1784620	PAT1 homolog 2 [Source:NCBI gene;Acc:415327]	protein_coding	7.25373	7.37641	7.09075	7.18968	6.04361	5.54982	5.53153	6.09247
ENSGALG00000041878	222.811	1.93061	0.392355	3.39e-08	8.28e-07	AQP5	33:5116552-5120291	aquaporin 5 [Source:NCBI gene;Acc:431305]	protein_coding	8.49119	8.07214	7.72281	8.22728	6.14392	5.66274	6.26461	7.56295
ENSGALG00000002160	7664.22	1.92754	0.208381	1.55e-21	5.89e-19	B2M	10:1784065-1786985	beta-2-microglobulin [Source:NCBI gene;Acc:414830]	protein_coding	13.6498	13.399	13.2267	13.6645	11.8722	11.3059	11.7655	12.1255
ENSGALG00000045074	14.2673	1.92364	0.700446	5.83e-05	0.000459	ENSGALG00000045074	Z:64318551-64319764	protein FAM151B-like [Source:NCBI gene;Acc:427316]	protein_coding	3.92028	3.96191	4.08961	3.40639	3.29389	3.31635	3.26754	3.17555
ENSGALG00000015062	4.33749	1.92274	1.62872	0.000253	0.0015907	IFNK	Z:34282011-34285224	interferon kappa-like 1 [Source:NCBI gene;Acc:101750245]	protein_coding	2.1415	2.60132	2.15645	2.11023	1.48554	1.44955	1.5231	1.48279
ENSGALG00000029932	2539.97	1.91224	0.328083	3e-10	1.35e-08	LURAP1L	Z:30770192-30796780	leucine rich adaptor protein 1-like [Source:NCBI gene;Acc:768654]	protein_coding	11.6814	11.2097	11.5608	11.6639	9.33685	9.4297	10.4936	9.27422
ENSGALG00000015413	539.966	1.90858	0.286105	1.57e-12	1.28e-10	STX19	1:91145013-91160961	syntaxin 19 [Source:NCBI gene;Acc:770351]	protein_coding	9.37423	8.80797	8.99807	9.44478	7.74789	6.79333	7.78813	7.55567
ENSGALG00000011046	957.864	1.90784	0.204553	7.98e-22	3.19e-19	SNX10	2:32217070-32251177	sorting nexin 10 [Source:NCBI gene;Acc:420628]	protein_coding	9.91361	10.2652	10.1473	9.90073	8.56622	8.22105	8.15875	8.89401
ENSGALG00000026241	4008.52	1.90678	0.359409	5.35e-09	1.67e-07	GRIN3B	28:2984284-2988778	glutamate ionotropic receptor NMDA type subunit 3B [Source:NCBI gene;Acc:429171]	protein_coding	12.399	11.845	12.0421	12.3936	10.2546	9.60628	10.598	10.6257
ENSGALG00000051461	3.59992	1.90636	1.3415	0.000305	0.00185111	ENSGALG00000051461	KZ626833.1:641968-649155	NA	protein_coding	1.90021	1.78926	1.70496	1.64786	1.59537	1.53847	1.54446	1.59336
ENSGALG00000014965	30.0227	1.90274	0.617274	2.77e-05	0.00025	ENSGALG00000014965	3:64024537-64031213	collagen, type X, alpha 1 [Source:NCBI gene;Acc:100858979]	protein_coding	5.01483	4.58441	4.99671	5.25374	3.92902	4.05208	4.03715	4.19065
ENSGALG00000041491	4716.52	1.89929	0.318192	1.36e-10	6.96e-09	ACKR4	2:42256779-42262620	atypical chemokine receptor 4 [Source:NCBI gene;Acc:100859797]	protein_coding	12.2669	12.2603	12.3825	12.2786	10.3497	9.65784	9.95152	11.8636
ENSGALG00000026970	3863.42	1.89589	0.385701	3.78e-08	9.13e-07	ENSGALG00000026970	5:1814210-1815550	interferon-induced transmembrane protein 1-like [Source:NCBI gene;Acc:770612]	protein_coding	13.3739	12.8749	12.1688	13.3847	10.9543	10.7959	10.4949	11.9294
ENSGALG00000021627	3186.41	1.89589	0.223482	1.61e-18	4.18e-16	IFI27L2	23:4490448-4491440	interferon, alpha-inducible protein 27-like 2 [Source:NCBI gene;Acc:403121]	protein_coding	12.3008	12.006	11.8304	12.2949	10.1714	10.2115	10.2366	10.7653
ENSGALG00000053682	99.7828	1.89403	0.32003	1.86e-10	9e-09	ENSGALG00000053682	16:1913575-1929106	MHC-like class I Y [Source:NCBI gene;Acc:768350]	protein_coding	6.90557	7.43719	6.94111	6.87855	5.54961	5.10248	6.06359	5.83465
ENSGALG00000044471	259.043	1.88602	0.392854	6.58e-08	1.48e-06	ENSGALG00000044471	28:1967443-1976068	NA	protein_coding	7.92359	8.32683	7.71413	7.80864	6.98877	5.66566	5.62926	7.27346
ENSGALG00000003144	3512.45	1.86626	0.199646	7.36e-22	3.02e-19	TRIM25	18:6279757-6287152	tripartite motif containing 25 [Source:NCBI gene;Acc:417401]	protein_coding	11.6425	11.8803	11.8973	11.6848	10.4521	9.78916	9.72349	10.9788
ENSGALG00000001231	3904.96	1.86223	0.226444	1.57e-17	3.57e-15	SAMHD1	20:630016-655765	SAM and HD domain containing deoxynucleoside triphosphate triphosphohydrolase 1 [Source:NCBI gene;Acc:419125]	protein_coding	12.4816	12.291	11.9763	12.5454	10.8929	10.0893	10.4569	10.8912
ENSGALG00000014640	762.699	1.85989	0.289263	8.69e-12	5.86e-10	GOLPH3L	25:3675357-3682115	golgi phosphoprotein 3 like [Source:NCBI gene;Acc:425072]	protein_coding	9.67627	9.49902	9.66413	9.69312	7.83056	7.48	8.09589	8.5006
ENSGALG00000015109	9420.63	1.84859	0.239127	8.56e-16	1.4e-13	TJP2	Z:34597386-34662316	tight junction protein 2 [Source:NCBI gene;Acc:395751]	protein_coding	13.6937	13.3925	13.2973	13.7389	11.6874	11.6261	12.0131	11.9714
ENSGALG00000001892	156.813	1.83587	0.307606	1.59e-10	7.88e-09	CYGB	18:4342538-4349605	cytoglobin [Source:NCBI gene;Acc:427802]	protein_coding	7.36458	6.71154	7.46032	7.38188	5.79771	5.45616	5.7656	6.72121
ENSGALG00000046187	4133.13	1.83513	0.145215	1.25e-37	2.93e-34	PARP12	1:55733220-55749482	poly(ADP-ribose) polymerase family member 12 [Source:NCBI gene;Acc:418100]	protein_coding	11.9419	11.9876	11.9982	11.9571	10.836	9.959	10.2015	10.7725
ENSGALG00000019261	305.905	1.83318	0.278805	3.59e-12	2.63e-10	ARHGAP8	1:69831525-69908956	Rho GTPase activating protein 8 [Source:NCBI gene;Acc:418239]	protein_coding	8.26242	8.24929	8.24156	8.44912	7.13818	6.73906	6.85121	6.39272
ENSGALG00000005619	81868.3	1.83007	0.257393	9.21e-14	1.04e-11	F3	8:13932222-13939362	coagulation factor III, tissue factor [Source:NCBI gene;Acc:429084]	protein_coding	16.1078	15.9149	16.2005	16.1224	14.3455	14.3042	14.4239	14.7529
ENSGALG00000005956	10053.6	1.82752	0.344419	6.37e-09	1.94e-07	ENSGALG00000005956	6:18712501-18725961	annexin A8-like 1 [Source:NCBI gene;Acc:423774]	protein_coding	13.3142	12.5923	13.3447	13.3399	11.0555	11.5229	11.4502	11.776
ENSGALG00000019114	167.008	1.82601	0.318231	6.16e-10	2.51e-08	CLDN10	1:147451550-147510983	claudin 10 [Source:NCBI gene;Acc:418790]	protein_coding	8.10205	7.58878	7.31844	8.16369	6.55491	5.68528	6.46998	6.83672
ENSGALG00000010798	1875.81	1.8186	0.216706	4.28e-18	1.05e-15	DHCR24	8:25608221-25616427	24-dehydrocholesterol reductase [Source:NCBI gene;Acc:424661]	protein_coding	11.5642	11.4472	11.4369	11.556	9.09016	9.50442	10.4674	9.86477
ENSGALG00000042621	46.2828	1.81825	0.400438	2.38e-07	4.51e-06	HNF4G	2:118700641-118730662	hepatocyte nuclear factor 4 gamma [Source:NCBI gene;Acc:428364]	protein_coding	5.42566	5.01436	5.49372	5.42213	4.51804	4.45228	3.94022	4.96248
ENSGALG00000040832	142.736	1.81694	0.382822	9.73e-08	2.07e-06	CFD	28:2928051-2932763	complement factor D [Source:NCBI gene;Acc:100857593]	protein_coding	8.09982	7.75808	7.36962	8.01582	6.42493	6.04245	6.52863	5.85776
ENSGALG00000041101	754.246	1.8151	0.20014	1.12e-20	3.68e-18	GALNT6	33:5048685-5068444	polypeptide N-acetylgalactosaminyltransferase 6 [Source:NCBI gene;Acc:429501]	protein_coding	9.50632	9.1885	9.59759	9.50436	7.95828	7.87337	7.86268	8.22342
ENSGALG00000012761	119.667	1.80739	0.408771	4e-07	6.94e-06	DRAM1	1:55492486-55507806	DNA damage regulated autophagy modulator 1 [Source:NCBI gene;Acc:418095]	protein_coding	7.38779	7.93937	6.82224	7.57744	6.42506	5.21199	5.59016	6.36355
ENSGALG00000034094	132.276	1.80437	0.392552	1.93e-07	3.76e-06	SP5	7:18254139-18255999	Sp5 transcription factor [Source:NCBI gene;Acc:693261]	protein_coding	6.77584	6.5155	6.90366	6.84398	5.35199	5.66276	4.89459	6.00163
ENSGALG00000045199	1641.53	1.80037	0.236496	2.39e-15	3.63e-13	ENSGALG00000045199	5:1819414-1821290	dispanin subfamily A member 2b-like [Source:NCBI gene;Acc:107053353]	protein_coding	11.4291	11.3136	11.0335	11.3989	9.44884	9.58036	9.4186	10.3628
ENSGALG00000000994	80.1454	1.7918	0.394578	2.5e-07	4.65e-06	ENSGALG00000000994	23:2419840-2421026	RAB42, member RAS oncogene family [Source:NCBI gene;Acc:428212]	protein_coding	6.46261	6.29425	6.53597	6.52332	5.01102	4.98563	5.00572	5.81586
ENSGALG00000032052	141.493	1.78524	0.297436	1.44e-10	7.27e-09	ENSGALG00000032052	33:7062646-7064050	NA	protein_coding	6.96509	7.09039	7.67591	6.63261	6.14993	5.91859	5.72293	5.80057
ENSGALG00000041808	1413.94	1.78035	0.246436	4.52e-14	5.49e-12	ANO1	5:17981909-18053418	anoctamin 1 [Source:NCBI gene;Acc:423144]	protein_coding	11.2597	10.6941	10.2944	11.2727	9.32766	8.8065	9.37769	9.48547
ENSGALG00000011806	2220.14	1.77602	0.356379	3.48e-08	8.46e-07	ENSGALG00000011806	7:27920485-27939639	mucin 13, cell surface associated [Source:NCBI gene;Acc:100859223]	protein_coding	11.1113	11.2982	11.2285	11.1315	9.47568	7.78474	9.54703	10.5511
ENSGALG00000007786	644.672	1.77284	0.309832	7.47e-10	2.93e-08	DOK5	20:12254307-12288709	docking protein 5 [Source:NCBI gene;Acc:419336]	protein_coding	9.99223	9.42722	9.54592	9.98509	7.6937	7.89387	8.56118	8.06793
ENSGALG00000040038	7.04881	1.77233	1.26315	0.000457	0.00257456	MLC1	1:20257352-20275372	megalencephalic leukoencephalopathy with subcortical cysts 1 [Source:NCBI gene;Acc:417737]	protein_coding	2.75396	2.68404	2.66155	2.52013	2.49287	2.21295	2.22464	2.54152
ENSGALG00000041380	4314.85	1.76853	0.26865	3.91e-12	2.84e-10	BF2	16:2606528-2609057	Major histocompatibility complex class I antigen BF2 [Source:NCBI gene;Acc:425389]	protein_coding	12.9289	12.6838	12.125	12.9413	10.9959	10.3036	11.1625	11.4461
ENSGALG00000002553	6055.89	1.76799	0.311199	9.47e-10	3.59e-08	PCDH1	13:2788001-2834253	protocadherin 1 [Source:NCBI gene;Acc:416194]	protein_coding	12.5497	12.1057	12.3908	12.5397	10.7924	9.66529	11.2475	10.9825
ENSGALG00000051754	11282.8	1.75302	0.578581	4.45e-05	0.000367	KRT17	27:7445506-7449624	keratin 17 [Source:NCBI gene;Acc:100858439]	protein_coding	14.391	12.6224	13.029	14.3911	11.5214	10.7901	12.0941	11.7479
ENSGALG00000042360	11323.9	1.74908	0.371491	1.29e-07	2.65e-06	TRIM29	24:3898255-3922124	tripartite motif containing 29 [Source:NCBI gene;Acc:419754]	protein_coding	13.6634	13.1458	13.4874	13.6748	11.4538	11.4931	12.1413	11.915
ENSGALG00000029921	17466.1	1.74658	0.19729	9.2e-20	2.56e-17	CSRP2	1:38319983-38328004	cysteine and glycine rich protein 2 [Source:NCBI gene;Acc:396128]	protein_coding	14.3845	14.4845	14.4512	14.3719	12.6357	12.5493	12.7782	13.5762
ENSGALG00000000184	29.3576	1.74447	0.380496	2.23e-07	4.26e-06	SLC27A6	Z:45721101-45760913	solute carrier family 27 (fatty acid transporter), member 6 [Source:NCBI gene;Acc:769933]	protein_coding	4.92082	5.05694	5.42377	5.23042	4.18797	4.29808	4.57986	4.08528
ENSGALG00000029381	197.058	1.74113	0.297173	3.6e-10	1.58e-08	ENSGALG00000029381	16:2592345-2605843	NA	protein_coding	8.64669	8.55665	7.62717	8.50825	7.18723	6.49191	6.66593	7.11263
ENSGALG00000038364	194.6	1.73971	0.455427	4.3e-06	5.17e-05	CCN3	2:136482292-136487586	nephroblastoma overexpressed [Source:NCBI gene;Acc:396204]	protein_coding	7.31676	8.81507	7.8915	7.14297	5.8288	5.99002	6.85188	6.58332
ENSGALG00000038579	10.5949	1.73881	0.911292	0.000406	0.0023421	ENSGALG00000038579	33:5356373-5369524	keratin 71 [Source:NCBI gene;Acc:768881]	protein_coding	3.37649	3.21298	3.39906	3.62116	2.9534	2.75256	2.88621	3.00171
ENSGALG00000010156	134.745	1.73663	0.386071	3.27e-07	5.86e-06	DOCK8	Z:25744347-25805121	dedicator of cytokinesis 8 [Source:NCBI gene;Acc:427348]	protein_coding	7.61104	7.44561	7.17386	7.83236	5.76302	5.68053	6.6685	5.74003
ENSGALG00000011717	1141.55	1.736	0.356526	6.34e-08	1.43e-06	ENSGALG00000011717	1:47862544-47884993	solute carrier family 23 member 1-like [Source:NCBI gene;Acc:417937]	protein_coding	10.1859	9.9171	10.0731	10.146	8.29344	6.94176	8.74091	9.34154
ENSGALG00000019094	2006.36	1.7212	0.189654	1.3e-20	4.17e-18	PHF11	1:170550122-170564885	PHD finger protein 11 [Source:HGNC Symbol;Acc:HGNC:17024]	protein_coding	10.5499	10.7441	10.808	10.5095	9.30399	9.04633	8.67836	10.0121
ENSGALG00000030940	74.9809	1.71563	0.324003	8.13e-09	2.4e-07	BLB2	16:2572332-2573868	Major histocompatibility complex class II beta chain BLB2, (similar to HLA class II, D beta chain) [Source:NCBI gene;Acc:101747454]	protein_coding	6.55691	6.26529	7.01317	6.79121	5.26411	5.67954	5.55098	5.48171
ENSGALG00000000504	61.4935	1.71371	0.315954	4.16e-09	1.33e-07	ETV7	26:1539943-1544102	ETS variant 7 [Source:NCBI gene;Acc:419813]	protein_coding	6.1807	6.33551	6.08006	6.33266	5.0854	5.34626	4.67785	5.32584
ENSGALG00000004199	858.257	1.7112	0.251753	1.03e-12	8.86e-11	TMEM184A	14:3015631-3023103	transmembrane protein 184A [Source:NCBI gene;Acc:769655]	protein_coding	10.3169	9.73128	9.80315	10.3262	8.2888	8.31567	8.73398	8.5963
ENSGALG00000015721	623.563	1.7097	0.24207	1.64e-13	1.74e-11	SVEP1	Z:66748440-66871680	complement C3b/C4b receptor 1 (Knops blood group) [Source:NCBI gene;Acc:427338]	protein_coding	10.0141	9.70456	9.6769	10.1446	7.88592	8.10438	8.92586	8.26929
ENSGALG00000031183	2095.4	1.70898	0.379626	3.34e-07	5.96e-06	CRYBG2	23:304549-312669	absent in melanoma 1-like [Source:NCBI gene;Acc:419544]	protein_coding	11.2216	10.6343	11.0637	11.1139	8.9251	9.03949	9.75782	9.55966
ENSGALG00000015154	434.544	1.70705	0.363909	1.48e-07	2.96e-06	TRPM6	Z:36720674-36812329	transient receptor potential cation channel subfamily M member 6 [Source:HGNC Symbol;Acc:HGNC:17995]	protein_coding	9.04269	8.6552	9.06	8.9313	7.01109	7.32908	8.00038	6.98354
ENSGALG00000025872	5451.03	1.70633	0.311908	3.28e-09	1.07e-07	ENSGALG00000025872	20:6660421-6674076	protein-glutamine gamma-glutamyltransferase 6-like [Source:NCBI gene;Acc:771136]	protein_coding	12.7857	12.4629	12.4041	12.854	10.603	10.5917	11.5608	10.9014
ENSGALG00000042123	24.5664	1.70498	0.548683	3.99e-05	0.000336	CLDN23	4:49580673-49581374	claudin 23 [Source:NCBI gene;Acc:428756]	protein_coding	4.8854	4.05572	4.56701	4.79066	3.87814	3.45043	3.93166	4.22897
ENSGALG00000000608	10160.2	1.70228	0.307917	2.42e-09	8.21e-08	CDH1	11:18870452-18879210	cadherin 1 [Source:NCBI gene;Acc:415860]	protein_coding	13.5663	13.0708	13.1544	13.6039	11.6693	11.4594	11.9533	11.8636
ENSGALG00000014428	249.812	1.69838	0.29818	9.69e-10	3.64e-08	TAPBPL	1:77546387-77554991	TAP binding protein like [Source:NCBI gene;Acc:426340]	protein_coding	8.2395	8.10408	7.96338	8.28362	6.98828	5.96185	6.58336	7.48064
ENSGALG00000012593	856.871	1.69484	0.294976	7.35e-10	2.89e-08	SLC28A3	Z:40176150-40219592	solute carrier family 28 member 3 [Source:NCBI gene;Acc:427459]	protein_coding	9.94885	9.72849	9.89333	9.94939	8.19227	7.04124	8.91235	8.73818
ENSGALG00000012480	3099.55	1.69285	0.152724	1.93e-29	1.66e-26	NMI	7:35101444-35110812	N-myc and STAT interactor [Source:NCBI gene;Acc:424314]	protein_coding	11.5748	11.7741	11.7871	11.6522	10.3118	10.1206	9.95857	10.7672
ENSGALG00000027986	551.756	1.69226	0.264657	1.5e-11	9.55e-10	NIPAL1	4:66564200-66574430	NIPA like domain containing 1 [Source:NCBI gene;Acc:428783]	protein_coding	9.11149	8.67287	8.82063	9.18552	7.63874	7.41674	7.69015	7.33312
ENSGALG00000038671	2019.11	1.68868	0.188075	3.32e-20	9.71e-18	ENSGALG00000038671	18:9873216-9874223	uncharacterized LOC422090 [Source:NCBI gene;Acc:422090]	protein_coding	11.2708	11.0466	11.0441	11.2461	9.62251	9.37672	9.7023	9.99642
ENSGALG00000048063	35.618	1.68599	0.409988	1.62e-06	2.3e-05	ENSGALG00000048063	16:2019863-2057283	NA	protein_coding	5.32125	5.67875	5.41686	5.42677	4.64141	4.29962	4.50798	4.73213
ENSGALG00000012419	170.424	1.68473	0.36915	2.64e-07	4.87e-06	ENSGALG00000012419	1:51162834-51165452	urotensin-2 receptor-like [Source:NCBI gene;Acc:771154]	protein_coding	7.23702	7.05612	7.09384	7.54773	5.97563	4.81006	6.09672	6.53998
ENSGALG00000013427	144.582	1.68151	0.357297	1.42e-07	2.87e-06	SORBS2	4:61098758-61239973	sorbin and SH3 domain containing 2 [Source:NCBI gene;Acc:422719]	protein_coding	7.62543	7.13607	7.17746	7.65116	5.90869	5.92596	6.27595	6.11864
ENSGALG00000005805	8560.51	1.67716	0.305325	3.01e-09	9.98e-08	PLCD1	2:4687442-4736540	phospholipase C delta 1 [Source:NCBI gene;Acc:420416]	protein_coding	13.494	13.1628	13.053	13.4872	11.6802	11.9742	11.235	11.7339
ENSGALG00000032701	48.0404	1.67375	0.374488	3.99e-07	6.92e-06	LY96	2:118035819-118043555	lymphocyte antigen 96 [Source:NCBI gene;Acc:420189]	protein_coding	5.31859	5.66695	5.74437	5.42468	4.71466	4.3224	4.46903	5.15798
ENSGALG00000017715	1448.5	1.66928	0.273339	9.17e-11	4.85e-09	TINAGL1	23:5106695-5112284	tubulointerstitial nephritis antigen like 1 [Source:NCBI gene;Acc:430648]	protein_coding	10.9233	10.7567	10.8326	10.8924	8.81522	9.4214	9.5756	9.31904
ENSGALG00000007959	32.1119	1.66596	0.782947	0.000369	0.00216946	SLC26A3	1:14959701-14973287	solute carrier family 26 member 3 [Source:NCBI gene;Acc:417700]	protein_coding	4.68953	4.82084	4.84099	4.97995	4.39932	3.50236	3.26764	4.32329
ENSGALG00000012018	1525.9	1.66435	0.26738	4.49e-11	2.59e-09	UGT8	4:56248208-56292940	UDP glycosyltransferase 8 [Source:NCBI gene;Acc:374033]	protein_coding	10.5199	10.0857	10.346	10.4793	9.02307	8.17356	9.04918	9.28279
ENSGALG00000004243	161.687	1.66428	0.242747	7.37e-13	6.53e-11	ENSGALG00000004243	5:1817672-1819250	interferon-induced transmembrane protein 3-like [Source:NCBI gene;Acc:422993]	protein_coding	7.84834	7.73704	7.27972	7.62011	6.00439	6.38617	6.28552	6.50474
ENSGALG00000035244	576.048	1.66379	0.293984	1.23e-09	4.49e-08	ENSGALG00000035244	1:48117646-48118846	histone cluster 2 H3 family member d [Source:NCBI gene;Acc:770022]	protein_coding	8.47208	8.72805	9.41332	8.35734	6.69742	7.75039	7.02752	7.89257
ENSGALG00000000745	519.759	1.66131	0.377973	5.49e-07	9.07e-06	SLC26A9	26:2324250-2343007	solute carrier family 26 member 9 [Source:NCBI gene;Acc:428262]	protein_coding	10.1893	9.10778	8.82884	10.1377	7.84304	6.98287	8.6118	7.61695
ENSGALG00000016761	273.255	1.66108	0.315332	9.94e-09	2.86e-07	LYG2	1:133828101-133831585	lysozyme g2 [Source:NCBI gene;Acc:395708]	protein_coding	8.50164	8.85108	8.28064	8.59429	7.29873	6.13646	7.34454	7.44736
ENSGALG00000008037	269.762	1.65224	0.34402	9.48e-08	2.03e-06	HORMAD2	15:11167231-11190833	HORMA domain containing 2 [Source:NCBI gene;Acc:417012]	protein_coding	7.70288	7.6512	7.88978	7.57604	6.14235	6.3505	6.74603	6.33671
ENSGALG00000036255	767.156	1.65018	0.316208	1.29e-08	3.56e-07	WNT7B	1:70750805-70843717	Wnt family member 7B [Source:NCBI gene;Acc:427937]	protein_coding	9.55706	9.43244	9.5282	9.55546	7.85114	7.61176	7.9469	8.60919
ENSGALG00000052786	6074.57	1.63922	0.260094	2.84e-11	1.71e-09	ENSGALG00000052786	4:11216793-11249616	zinc finger protein 185-like [Source:NCBI gene;Acc:422301]	protein_coding	12.8232	12.2887	12.5547	12.8382	10.8822	10.8928	11.3219	11.3758
ENSGALG00000009959	1686.61	1.63913	0.278798	3.63e-10	1.58e-08	ENSGALG00000009959	1:35681991-35711338	RAB3A interacting protein [Source:NCBI gene;Acc:417850]	protein_coding	11.0726	10.6817	10.8528	11.0992	9.22171	9.0703	9.8302	9.41269
ENSGALG00000024024	252.309	1.6313	0.265331	7.41e-11	3.98e-09	TGFA	22:4160195-4172378	transforming growth factor alpha [Source:NCBI gene;Acc:414743]	protein_coding	8.02421	7.75071	7.91292	8.0035	6.7432	6.46635	6.53111	6.79935
ENSGALG00000032402	108.895	1.62874	0.312538	1.36e-08	3.73e-07	VSTM2B	11:8324532-8326905	V-set and transmembrane domain containing 2B [Source:NCBI gene;Acc:101751621]	protein_coding	7.01916	6.99637	6.78213	6.95468	5.98801	5.90949	5.44982	5.46149
ENSGALG00000001028	375.421	1.62073	0.305733	8.66e-09	2.54e-07	ENSGALG00000001028	19:713614-767109	ring finger protein 43 [Source:NCBI gene;Acc:100857874]	protein_coding	8.23885	7.83225	8.24038	8.15757	6.83738	7.24289	6.34753	6.75306
ENSGALG00000006809	15.2643	1.61964	0.705981	0.000311	0.00188549	POU2AF1	24:4343410-4355489	POU class 2 associating factor 1 [Source:NCBI gene;Acc:373994]	protein_coding	4.00642	3.87491	3.82557	4.21363	3.36759	3.35119	3.41642	3.41479
ENSGALG00000010149	2891.6	1.61809	0.21371	4.43e-15	6.35e-13	CMTR1	3:30280731-30303453	cap methyltransferase 1 [Source:NCBI gene;Acc:421434]	protein_coding	11.0867	11.215	11.3125	11.0584	10.1936	9.17923	9.53593	10.5442
ENSGALG00000032231	285.072	1.61802	0.279073	5.89e-10	2.42e-08	C4	16:2609635-2624278	complement 4 [Source:NCBI gene;Acc:426611]	protein_coding	8.10332	7.98749	8.94768	8.1996	6.52817	7.2511	7.20524	7.03684
ENSGALG00000022720	804.812	1.60959	0.271597	2.82e-10	1.28e-08	GJB2	1:180296063-180296740	gap junction protein beta 2 [Source:NCBI gene;Acc:428083]	protein_coding	9.86079	9.53011	9.74605	9.88355	8.01347	7.72118	8.9442	8.26955
ENSGALG00000008434	21.6906	1.60073	0.704228	0.000339	0.00202731	SORCS3	6:25384378-25647775	sortilin related VPS10 domain containing receptor 3 [Source:NCBI gene;Acc:423884]	protein_coding	5.41537	4.33532	4.17966	5.06821	3.88416	3.56188	3.52421	4.07401
ENSGALG00000014971	571.236	1.58099	0.286934	2.95e-09	9.79e-08	SLC2A9	4:78383025-78453860	solute carrier family 2 member 9 [Source:NCBI gene;Acc:422843]	protein_coding	8.52038	8.59053	9.07933	8.46257	7.07691	7.47804	7.08106	7.8854
ENSGALG00000014267	830.298	1.58011	0.237009	2.83e-12	2.12e-10	RBM47	4:68865637-68933834	RNA binding motif protein 47 [Source:HGNC Symbol;Acc:HGNC:30358]	protein_coding	9.56915	9.16179	9.44456	9.64572	8.43768	7.98626	7.96477	8.21917
ENSGALG00000045534	739.019	1.57332	0.134264	1.61e-32	2.03e-29	ENSGALG00000045534	10:3076839-3081647	promyelocytic leukemia-like [Source:NCBI gene;Acc:100857563]	protein_coding	9.52345	9.76331	9.74839	9.47511	8.41357	8.49133	7.95346	8.40997
ENSGALG00000000241	2900.52	1.56977	0.243933	1.28e-11	8.29e-10	STARD4	Z:46594962-46603606	StAR related lipid transfer domain containing 4 [Source:NCBI gene;Acc:769322]	protein_coding	11.8805	12.1491	12.0038	11.8104	9.90857	9.95699	11.2606	10.4367
ENSGALG00000043584	7.71079	1.56904	1.03315	0.000915	0.00452955	ENSGALG00000043584	3:82935508-83074937	NA	protein_coding	3.10349	3.58649	3.25524	3.03694	2.36525	2.4927	2.47905	2.30035
ENSGALG00000034675	80.3778	1.56886	0.528534	7.33e-05	0.000554	XKR9	2:116774238-116782120	XK related 9 [Source:NCBI gene;Acc:428363]	protein_coding	6.71312	6.20374	5.89005	6.47766	5.00546	4.10755	5.54783	5.42685
ENSGALG00000019719	45535.4	1.56202	0.382102	2e-06	2.74e-05	KRT24	27:7369267-7374026	keratin 24 [Source:NCBI gene;Acc:395861]	protein_coding	15.6073	15.2068	15.4468	15.6144	13.4661	13.7448	14.0875	14.1909
ENSGALG00000004203	591.383	1.56086	0.252772	6.53e-11	3.62e-09	PSMG3	14:3023831-3027172	proteasome assembly chaperone 3 [Source:NCBI gene;Acc:416463]	protein_coding	9.31127	9.41386	9.58402	9.2438	7.60822	7.77702	7.65494	9.03913
ENSGALG00000046685	3.61772	1.55584	1.22476	0.000863	0.00431776	ENSGALG00000046685	14:16113435-16115975	NA	protein_coding	1.7201	1.83416	1.72755	1.69895	1.61828	1.54188	1.54788	1.61627
ENSGALG00000037632	328.328	1.55452	0.324237	1.04e-07	2.2e-06	NKX2-1	5:36840166-36842654	NK2 homeobox 1 [Source:NCBI gene;Acc:395322]	protein_coding	9.01159	8.51531	8.09734	8.92112	7.50907	5.99867	7.44624	7.43188
ENSGALG00000026231	6177.61	1.55432	0.315676	5.71e-08	1.3e-06	ARID3A	28:2949235-2970919	AT-rich interaction domain 3A [Source:NCBI gene;Acc:100858440]	protein_coding	12.6508	12.1454	12.5064	12.7506	11.0396	11.1207	11.0563	11.0222
ENSGALG00000054322	45.6313	1.54775	0.320738	9.04e-08	1.95e-06	ENSGALG00000054322	KZ626835.1:1193737-1204943	NA	protein_coding	5.39001	5.2511	5.61216	5.29326	4.83326	4.67463	4.36248	4.7603
ENSGALG00000010114	1461.21	1.54643	0.252331	8.68e-11	4.64e-09	PAX9	5:36928525-36946793	paired box 9 [Source:NCBI gene;Acc:395740]	protein_coding	10.4905	10.2208	10.4558	10.438	8.50003	9.12397	9.01403	9.33959
ENSGALG00000004320	2171.3	1.53948	0.324502	1.31e-07	2.69e-06	FAT2	13:13664153-13701069	FAT atypical cadherin 2 [Source:NCBI gene;Acc:416266]	protein_coding	10.7503	10.3749	10.4381	10.7094	9.23653	8.53344	9.31495	9.58389
ENSGALG00000010868	593.901	1.53745	0.394633	4.13e-06	4.99e-05	MACC1	2:29901282-29932513	MACC1, MET transcriptional regulator [Source:NCBI gene;Acc:420604]	protein_coding	8.97516	8.82912	9.0664	9.10141	7.8577	5.79328	7.88166	7.97476
ENSGALG00000052732	7.91593	1.5373	0.710577	0.000486	0.00270674	ENSGALG00000052732	16:2095761-2115687	NA	protein_coding	3.08162	3.40915	3.0822	2.88442	2.73311	2.50692	2.72768	2.67488
ENSGALG00000037953	16127.9	1.5284	0.277172	2.9e-09	9.69e-08	TUBA1A	33:7117397-7121192	tubulin alpha 1a [Source:NCBI gene;Acc:429035]	protein_coding	14.0555	14.1481	14.1083	13.9524	12.4043	11.7096	12.7737	13.3812
ENSGALG00000054289	92.9929	1.52769	0.398994	5.28e-06	6.12e-05	GJB5	23:4606524-4607414	gap junction protein beta 5 [Source:NCBI gene;Acc:428225]	protein_coding	6.63946	6.32422	6.47293	6.76648	5.54721	4.76678	5.58649	5.67767
ENSGALG00000030834	581.922	1.52767	0.286599	7.66e-09	2.29e-07	ATP8B1	Z:334119-365812	ATPase phospholipid transporting 8B1 [Source:NCBI gene;Acc:426857]	protein_coding	9.58879	9.22071	9.40332	9.51992	7.64929	7.52317	8.64182	8.11436
ENSGALG00000015010	1120.22	1.52606	0.352534	7.85e-07	1.23e-05	NSG1	4:78573670-78595712	neuron specific gene family member 1 [Source:NCBI gene;Acc:395251]	protein_coding	10.2387	9.97537	9.95718	10.2974	8.30721	8.48705	9.09509	8.54931
ENSGALG00000010163	152.156	1.52143	0.317447	1.05e-07	2.23e-06	LGR5	1:36352208-36436218	leucine rich repeat containing G protein-coupled receptor 5 [Source:NCBI gene;Acc:427867]	protein_coding	7.93462	7.41754	7.03424	8.05546	6.52711	6.30301	6.51465	5.90313
ENSGALG00000005763	3710.64	1.51618	0.272425	2.2e-09	7.52e-08	VILL	2:4666085-4685727	villin like [Source:NCBI gene;Acc:420415]	protein_coding	11.7823	11.6667	11.8022	11.7484	10.2788	9.51346	10.6115	10.92
ENSGALG00000038399	585.048	1.51429	0.263852	8.41e-10	3.26e-08	PLEKHA6	26:1736524-1776457	pleckstrin homology domain containing A6 [Source:NCBI gene;Acc:419821]	protein_coding	9.87197	9.40836	9.23002	9.78872	8.31934	7.81138	8.24724	8.34706
ENSGALG00000004221	1889.77	1.50517	0.292164	1.89e-08	4.99e-07	IL22RA1	23:5809698-5818061	interleukin 22 receptor subunit alpha 1 [Source:HGNC Symbol;Acc:HGNC:13700]	protein_coding	10.6604	10.4717	10.8012	10.7247	9.55007	8.2514	9.74735	9.38057
ENSGALG00000010316	566.591	1.50306	0.439085	2.1e-05	0.000198	ENSGALG00000010316	4:34756078-34919149	Fraser extracellular matrix complex subunit 1 [Source:NCBI gene;Acc:422506]	protein_coding	9.92434	8.91102	8.91538	10.0368	7.55697	7.97006	7.94907	8.50241
ENSGALG00000048261	1605.33	1.50204	0.425709	1.5e-05	0.000151	HES6	9:5640778-5642220	translation initiation factor IF-2-like [Source:NCBI gene;Acc:107051857]	protein_coding	10.7907	10.7127	10.5475	11.0207	9.11306	8.16565	9.61987	9.48016
ENSGALG00000023821	612.536	1.49635	0.237634	3.07e-11	1.84e-09	DHX58	27:7642263-7646075	DExH-box helicase 58 [Source:NCBI gene;Acc:100858653]	protein_coding	9.22572	9.54627	9.35833	9.34757	8.08319	8.28549	7.23736	8.54012
ENSGALG00000011664	171.486	1.49567	0.328847	3.13e-07	5.65e-06	RASSF6	4:50876758-50893943	Ras association domain family member 6 [Source:NCBI gene;Acc:422653]	protein_coding	7.89111	7.49964	7.23747	7.91308	6.49704	5.62647	6.64188	6.41814
ENSGALG00000009382	505.829	1.49517	0.285137	1.19e-08	3.32e-07	CAPN8	3:17803816-17833090	calpain 8 [Source:NCBI gene;Acc:428561]	protein_coding	9.15117	8.53771	9.07505	9.16247	7.45297	7.70528	7.7698	7.82078
ENSGALG00000008952	104.952	1.49511	0.329878	3.36e-07	5.98e-06	NOXA1	17:1265985-1279220	NADPH oxidase activator 1 [Source:NCBI gene;Acc:417282]	protein_coding	7.1028	6.60066	6.80768	6.87555	5.87948	5.3052	5.90584	5.98771
ENSGALG00000033118	3429.64	1.49408	0.343659	7.31e-07	1.15e-05	FAM83H	2:149289749-149300056	family with sequence similarity 83 member H [Source:NCBI gene;Acc:101750205]	protein_coding	12.0537	11.5559	11.5614	12.0981	10.2366	9.97284	10.7707	10.2894
ENSGALG00000038933	1990.83	1.48585	0.24721	1.74e-10	8.51e-09	FABP7	3:61282801-61286154	fatty acid binding protein 7 [Source:NCBI gene;Acc:396246]	protein_coding	10.972	11.0948	11.4658	10.8054	8.77587	9.8841	9.79584	10.3051
ENSGALG00000040269	307.995	1.4852	0.218599	1.21e-12	1.02e-10	ENSGALG00000040269	20:6483833-6496693	NA	protein_coding	8.35818	8.13427	8.32985	8.45194	7.09192	7.12754	6.93015	7.30386
ENSGALG00000027641	4127.15	1.4837	0.253376	4.29e-10	1.82e-08	DUSP14	19:8728278-8740918	dual specificity phosphatase 14 [Source:NCBI gene;Acc:417657]	protein_coding	11.8134	11.7119	11.9526	11.7875	10.25	10.4685	10.2601	10.9963
ENSGALG00000044985	31.3237	1.48195	0.521543	0.000117	0.000827	ENSGALG00000044985	28:2865118-2871277	mitotic spindle positioning [Source:NCBI gene;Acc:420097]	protein_coding	5.04833	5.08102	4.8271	4.88151	4.22227	4.10352	3.73014	4.58279
ENSGALG00000016364	15.1166	1.47981	0.539074	0.000151	0.00102902	ALKAL2	3:91939182-91952584	family with sequence similarity 150 member B [Source:NCBI gene;Acc:421910]	protein_coding	4.24805	3.88489	3.81502	4.35229	3.52466	3.47817	3.27619	3.45879
ENSGALG00000016140	241.212	1.47953	0.283631	1.36e-08	3.72e-07	FAM3B	1:110226286-110236394	family with sequence similarity 3 member B [Source:NCBI gene;Acc:418527]	protein_coding	8.1578	7.67588	7.79272	8.15927	6.77438	6.66992	6.73823	6.82134
ENSGALG00000012171	435.86	1.47936	0.322642	2.66e-07	4.9e-06	GPR39	7:29705706-29769983	G protein-coupled receptor 39 [Source:NCBI gene;Acc:424282]	protein_coding	8.64028	8.4578	8.49709	8.71097	7.68687	6.19937	7.45098	7.6752
ENSGALG00000047652	58.9885	1.47569	0.356976	1.73e-06	2.42e-05	ENSGALG00000047652	1:190729172-190799934	NA	protein_coding	5.41349	5.69656	6.142	5.76532	5.08576	4.89714	4.6069	5.17302
ENSGALG00000001181	1171.2	1.46851	0.259268	1.26e-09	4.56e-08	KCNJ5	24:1097586-1142577	Potassium inwardly rectifying channel subfamily J member 5 [Source:NCBI gene;Acc:395925]	protein_coding	10.1574	9.98508	9.91431	10.0801	8.87861	8.53412	8.93359	8.51791
ENSGALG00000022557	8438.45	1.46784	0.25331	6.02e-10	2.46e-08	CLDN3	19:855485-857200	claudin 3 [Source:NCBI gene;Acc:374029]	protein_coding	13.3054	12.8768	12.9916	13.31	11.4469	11.2326	12.2195	11.9373
ENSGALG00000039311	458.348	1.46752	0.457213	4.2e-05	0.00035	SMAGP	33:5028317-5029596	small cell adhesion glycoprotein [Source:NCBI gene;Acc:107055421]	protein_coding	8.82084	8.57573	8.83656	8.66326	6.87182	7.46973	7.58603	7.20157
ENSGALG00000007645	262.568	1.46164	0.389083	7.05e-06	7.85e-05	ENSGALG00000007645	6:23492176-23498630	prominin 1-like [Source:NCBI gene;Acc:423849]	protein_coding	8.56475	8.47089	8.20817	8.6647	7.36839	6.14927	7.17236	7.56023
ENSGALG00000028759	1719.88	1.46099	0.380356	5.21e-06	6.07e-05	LYPD6B	7:34863519-34870762	LY6/PLAUR domain containing 6B [Source:NCBI gene;Acc:424310]	protein_coding	10.6946	10.3157	10.5279	10.7543	8.91058	9.28919	9.39557	8.93746
ENSGALG00000002832	1050.44	1.45727	0.240178	1.22e-10	6.3e-09	IFI35	27:7921645-7924699	interferon-induced protein 35 [Source:NCBI gene;Acc:420011]	protein_coding	10.7679	10.5759	10.157	10.5855	9.45316	8.59087	8.93245	9.80009
ENSGALG00000043208	2560.4	1.45671	0.141276	9.72e-26	6.38e-23	TRAFD1	15:6590284-6599691	TRAF-type zinc finger domain containing 1 [Source:NCBI gene;Acc:416884]	protein_coding	11.2888	11.4729	11.3519	11.3997	10.2095	9.73283	10.0757	10.5982
ENSGALG00000037856	922.304	1.45454	0.321896	3.54e-07	6.25e-06	CHL1	12:17603136-17707996	cell adhesion molecule L1 like [Source:NCBI gene;Acc:416102]	protein_coding	10.0209	9.47854	9.77289	9.94034	8.26297	8.28929	8.772	8.46585
ENSGALG00000039989	557.876	1.4541	0.253575	8.39e-10	3.26e-08	GPR160	9:20022139-20024015	G protein-coupled receptor 160 [Source:NCBI gene;Acc:424992]	protein_coding	9.02304	8.82189	8.98572	9.15166	7.92177	6.66448	7.9267	8.39012
ENSGALG00000030889	144.596	1.45083	0.385805	6.98e-06	7.79e-05	FOXA2	3:3366094-3369593	forkhead box A2 [Source:NCBI gene;Acc:395539]	protein_coding	7.31968	7.30626	7.11036	7.36912	5.96	5.53905	6.40365	6.21622
ENSGALG00000006131	12.8413	1.44577	0.828804	0.001173	0.00555084	FTCD	7:6813342-6820174	formimidoyltransferase cyclodeaminase [Source:NCBI gene;Acc:395726]	protein_coding	3.77651	3.35414	3.51678	4.12911	3.19612	2.92294	3.15809	3.18647
ENSGALG00000005077	5993.53	1.44531	0.389605	8.36e-06	9.12e-05	F8	4:2144014-2164240	coagulation factor VIII [Source:NCBI gene;Acc:422199]	protein_coding	12.6338	12.3043	11.9884	12.713	10.7943	10.0535	11.381	11.1286
ENSGALG00000008815	3550.31	1.44431	0.227358	2.09e-11	1.29e-09	LRRN4	3:15421291-15430454	leucine rich repeat neuronal 4 [Source:NCBI gene;Acc:427686]	protein_coding	11.7406	11.9178	11.6684	11.6917	10.6645	10.2107	10.4062	10.6326
ENSGALG00000052593	75.1068	1.44178	0.397763	1.12e-05	0.000117	ENSGALG00000052593	KZ626828.1:161-2376	NA	protein_coding	6.49553	6.78324	6.59748	6.54094	5.30216	5.01605	5.64486	5.95864
ENSGALG00000029857	294.03	1.4405	0.367058	3.85e-06	4.71e-05	ENSGALG00000029857	2:4138557-4140735	GTPase, IMAP family member 6 [Source:NCBI gene;Acc:420413]	protein_coding	7.98242	7.81178	8.00234	7.97428	6.68538	6.1463	7.13643	6.72705
ENSGALG00000030661	1131.21	1.43906	0.210934	9.67e-13	8.35e-11	STAT2	33:6934615-6940207	signal transducer and activator of transcription 2 [Source:NCBI gene;Acc:100858732]	protein_coding	10.4555	10.5356	10.2546	10.3157	9.39443	8.58776	8.80302	9.63853
ENSGALG00000008969	14589.9	1.43517	0.219625	6.49e-12	4.46e-10	EPCAM	3:9260060-9446795	epithelial cell adhesion molecule [Source:NCBI gene;Acc:421292]	protein_coding	13.9633	13.5831	13.7329	14.0005	12.6134	12.1414	12.7184	12.5674
ENSGALG00000013911	4093.71	1.43082	0.168407	2.62e-18	6.71e-16	ZC3HAV1	1:71375201-71400743	zinc finger CCCH-type containing, antiviral 1 [Source:NCBI gene;Acc:426315]	protein_coding	11.9336	12.0958	11.9433	12.0168	11.2782	10.3477	10.48	10.9932
ENSGALG00000030376	3920.21	1.43057	0.245393	4.79e-10	2.01e-08	DHRS3	21:5314485-5343907	dehydrogenase/reductase 3 [Source:NCBI gene;Acc:419480]	protein_coding	12.5384	11.9455	11.8499	12.5527	11.0766	10.7732	10.9269	10.7545
ENSGALG00000005609	1088.44	1.42506	0.194639	2.83e-14	3.68e-12	OGFR	20:8328212-8337556	opioid growth factor receptor [Source:NCBI gene;Acc:428150]	protein_coding	9.75081	9.75888	10.0372	9.82406	8.78021	8.29019	8.27222	9.44248
ENSGALG00000010901	1881.66	1.42197	0.206251	5.81e-13	5.32e-11	ENSGALG00000010901	2:30069508-30103222	ATP binding cassette subfamily B member 5 [Source:NCBI gene;Acc:420606]	protein_coding	11.1479	10.601	10.84	11.0721	9.71006	9.34738	10.0526	9.48511
ENSGALG00000005905	145.732	1.42082	0.320135	4.94e-07	8.27e-06	ZDHHC4	14:6905008-6910974	zinc finger DHHC-type containing 4 [Source:NCBI gene;Acc:416561]	protein_coding	7.19716	7.36415	7.11269	7.10456	6.64648	5.16512	5.9113	6.7259
ENSGALG00000007412	1836.07	1.42056	0.361863	3.84e-06	4.7e-05	MPZL2	24:5471930-5477522	myelin protein zero like 2 [Source:NCBI gene;Acc:419779]	protein_coding	11.1282	10.6899	10.6995	11.0645	9.43393	8.59255	9.95632	9.62897
ENSGALG00000010533	83.6105	1.4196	0.407274	1.82e-05	0.000176	ELAVL4	8:23901404-23976471	ELAV like RNA binding protein 4 [Source:NCBI gene;Acc:395634]	protein_coding	6.52196	6.46978	6.37769	6.74076	5.1241	5.83102	5.51487	5.31474
ENSGALG00000015115	4353.16	1.41704	0.275998	1.97e-08	5.14e-07	MAMDC2	Z:34893638-34957995	MAM domain containing 2 [Source:NCBI gene;Acc:427247]	protein_coding	12.5708	12.4888	12.1811	12.6166	10.8621	10.6617	11.6813	10.9158
ENSGALG00000010560	2468.37	1.41702	0.272281	1.38e-08	3.79e-07	EIF2AK2	3:32108928-32127395	eukaryotic translation initiation factor 2 alpha kinase 2 [Source:NCBI gene;Acc:395147]	protein_coding	11.6553	11.8305	11.2374	11.6477	10.8867	9.3915	9.90591	10.5232
ENSGALG00000006436	49.0839	1.41191	0.41016	2.1e-05	0.000198	AQP12A	9:4800305-4802155	aquaporin 12A [Source:NCBI gene;Acc:424861]	protein_coding	5.52163	5.54096	5.18509	5.88713	4.86083	4.1623	5.02449	4.87137
ENSGALG00000046188	45.7479	1.41028	0.601393	0.000445	0.00252495	CDC20B	Z:16671494-16692322	cell division cycle 20B [Source:NCBI gene;Acc:426169]	protein_coding	6.01696	5.17789	5.28381	5.97888	4.43186	4.56773	5.00873	4.3436
ENSGALG00000046223	166.659	1.41022	0.30415	2.06e-07	3.98e-06	GPR21	17:9147825-9149878	G protein-coupled receptor 21 [Source:NCBI gene;Acc:772385]	protein_coding	7.7803	7.14389	7.29431	7.57398	6.28547	5.81193	6.67557	6.39013
ENSGALG00000014979	441.208	1.40865	0.230635	9.11e-11	4.83e-09	FRK	3:64064317-64109976	fyn related Src family tyrosine kinase [Source:NCBI gene;Acc:421747]	protein_coding	9.3973	9.00719	9.01011	9.41921	7.84702	7.36252	8.42292	8.02106
ENSGALG00000034168	203.086	1.40826	0.242864	5.58e-10	2.31e-08	WNT5A	12:8303804-8315223	Wnt family member 5A [Source:NCBI gene;Acc:395703]	protein_coding	7.76755	7.39855	7.51559	7.95241	6.79629	6.54232	6.337	6.88455
ENSGALG00000027536	3445.02	1.40805	0.379836	8.52e-06	9.22e-05	PERP1	3:54615333-54632861	PERP1, TP53 apoptosis effector [Source:NCBI gene;Acc:421683]	protein_coding	11.5393	11.332	11.5991	11.5695	9.68347	10.067	10.4185	10.1898
ENSGALG00000006382	1084.93	1.40683	0.23992	3.83e-10	1.65e-08	PTPRJ	5:13013917-13081114	protein tyrosine phosphatase, receptor type J [Source:NCBI gene;Acc:395330]	protein_coding	10.3713	9.79624	9.99423	10.35	9.32419	8.27274	8.71221	9.34508
ENSGALG00000014923	1384.53	1.40276	0.216001	8.11e-12	5.51e-10	ARHGEF28	Z:24570156-24702274	Rho guanine nucleotide exchange factor 28 [Source:NCBI gene;Acc:427201]	protein_coding	11.1269	11.1261	10.6502	11.128	9.86559	9.34204	9.55354	10.0755
ENSGALG00000038789	1475.86	1.40059	0.248075	1.31e-09	4.72e-08	CLIC3	17:778807-781437	chloride intracellular channel 3 [Source:NCBI gene;Acc:417293]	protein_coding	10.4899	10.0742	10.2341	10.5129	8.9297	9.038	9.09059	9.30243
ENSGALG00000006805	8670.38	1.39255	0.232331	1.76e-10	8.59e-09	PLSCR1	9:11715875-11727846	phospholipid scramblase 1 [Source:NCBI gene;Acc:424883]	protein_coding	13.2505	12.8844	13.133	13.2308	12.101	11.3466	12.0217	11.9653
ENSGALG00000023379	402.283	1.39046	0.371526	7.52e-06	8.33e-05	F2RL2	Z:23491652-23495738	coagulation factor II thrombin receptor like 2 [Source:NCBI gene;Acc:768449]	protein_coding	8.94873	9.02631	8.71603	8.96892	7.43498	5.98721	8.25552	7.88799
ENSGALG00000006633	98.4247	1.39029	0.417257	3.04e-05	0.00027	TMEM243	1:8021261-8028175	transmembrane protein 243 [Source:NCBI gene;Acc:418647]	protein_coding	7.03435	7.10992	7.005	7.30493	6.02081	5.15152	6.3066	5.92779
ENSGALG00000030027	1981.95	1.38742	0.238396	4.81e-10	2.02e-08	MCAM	24:4240693-4250430	melanoma cell adhesion molecule [Source:NCBI gene;Acc:448832]	protein_coding	11.4886	11.1817	10.8881	11.442	9.84958	9.7002	10.2228	10.0019
ENSGALG00000006409	7613.68	1.38036	0.287024	9.15e-08	1.97e-06	PODXL	1:3688056-3728758	podocalyxin like [Source:NCBI gene;Acc:395755]	protein_coding	13.128	12.975	12.8489	13.1606	11.4101	11.4394	12.1138	11.6096
ENSGALG00000019489	307.8	1.37504	0.414068	3.18e-05	0.00028	CHST9	2:104463815-104551433	carbohydrate sulfotransferase 9 [Source:NCBI gene;Acc:421089]	protein_coding	8.23771	8.35923	8.20837	8.27765	6.59147	6.74104	7.12102	7.36699
ENSGALG00000002081	682.544	1.37455	0.369883	8.28e-06	9.05e-05	MMP28	19:4519805-4527564	matrix metallopeptidase 28 [Source:NCBI gene;Acc:417523]	protein_coding	9.95721	9.4559	9.19912	10.0525	8.2215	7.5934	8.60482	8.6995
ENSGALG00000014790	506.491	1.37362	0.259028	7.95e-09	2.36e-07	CDK7	Z:21927561-21950303	cyclin dependent kinase 7 [Source:NCBI gene;Acc:771294]	protein_coding	8.96885	9.35189	9.60325	9.11789	7.67158	7.56466	8.30903	8.62049
ENSGALG00000007406	485.262	1.373	0.196783	3.05e-13	3e-11	ENSGALG00000007406	24:5443038-5445653	transmembrane protease, serine 4 [Source:NCBI gene;Acc:770454]	protein_coding	8.7135	8.60325	8.73138	8.90512	7.84782	7.04015	7.72491	7.96921
ENSGALG00000016791	67.4083	1.36648	0.295358	2.09e-07	4.02e-06	SLC9A2	1:135300958-135332438	solute carrier family 9 member A2 [Source:NCBI gene;Acc:418719]	protein_coding	6.46988	5.93362	6.06128	6.53527	5.42122	5.09186	5.61761	5.24033
ENSGALG00000023909	616.541	1.36598	0.323326	1.17e-06	1.73e-05	ENSGALG00000023909	17:2251947-2263808	ectonucleoside triphosphate diphosphohydrolase 2-like [Source:NCBI gene;Acc:427773]	protein_coding	9.0738	9.20967	9.2675	9.17179	7.89773	6.83336	8.04307	8.7591
ENSGALG00000010224	2142.19	1.36597	0.213667	1.46e-11	9.34e-10	GLIPR1L	1:37882246-37890696	GLI pathogenesis-related 1-like [Source:NCBI gene;Acc:417862]	protein_coding	11.4074	11.5928	11.4275	11.3357	10.2889	9.48018	10.6225	10.3034
ENSGALG00000008933	631.948	1.36232	0.189668	7.03e-14	8.06e-12	CASP7	6:28458646-28478945	caspase 7 [Source:NCBI gene;Acc:423901]	protein_coding	9.51515	9.585	9.37565	9.60002	8.77169	8.01286	8.09827	8.66355
ENSGALG00000011861	1023.61	1.36218	0.246427	2.37e-09	8.07e-08	SYT16	5:54047342-54104268	synaptotagmin 16 [Source:NCBI gene;Acc:423516]	protein_coding	10.1723	9.67202	9.86762	10.2628	9.26882	8.42776	8.79132	8.60837
ENSGALG00000027207	4187.29	1.35569	0.330524	1.92e-06	2.65e-05	PERP2	3:54597280-54606430	PERP2, TP53 apoptosis effector [Source:NCBI gene;Acc:421682]	protein_coding	12.0878	11.6719	11.9295	12.1175	10.4586	10.1966	11.2499	10.3258
ENSGALG00000037316	1813.93	1.35529	0.290916	1.79e-07	3.51e-06	OCLN	28:3463016-3469363	occludin [Source:NCBI gene;Acc:396026]	protein_coding	11.0137	10.6853	10.8227	10.9791	9.5975	9.17118	9.83143	9.74371
ENSGALG00000019553	1604.87	1.35219	0.340662	3.22e-06	4.09e-05	SERPINB10B	2:67656284-67662678	serpin peptidase inhibitor, clade B (ovalbumin), member 10 B [Source:NCBI gene;Acc:395715]	protein_coding	9.81092	9.31257	10.3705	9.71703	8.54979	8.64767	8.64031	8.82036
ENSGALG00000016904	717.818	1.34698	0.409446	3.56e-05	0.000306	SLITRK6	1:151668738-151671260	SLIT and NTRK like family member 6 [Source:NCBI gene;Acc:418797]	protein_coding	9.92953	9.6689	9.35525	9.81812	8.3486	6.61209	8.91662	8.35036
ENSGALG00000017244	4489.98	1.34539	0.264981	2.41e-08	6.09e-07	PRSS23	1:190099704-190104302	protease, serine 23 [Source:NCBI gene;Acc:419017]	protein_coding	12.05	12.1428	12.3316	12.0394	10.5749	10.7437	11.0525	11.2315
ENSGALG00000028880	4162.36	1.34095	0.284577	1.38e-07	2.79e-06	FDPS	25:3549515-3553094	farnesyl diphosphate synthase [Source:NCBI gene;Acc:425061]	protein_coding	12.5539	12.844	12.7084	12.424	10.3282	11.0965	11.7148	11.7029
ENSGALG00000033664	478.304	1.34094	0.464522	0.000122	0.000859	MOV10L1	1:20276230-20312309	Mov10 RISC complex RNA helicase like 1 [Source:NCBI gene;Acc:417738]	protein_coding	8.72023	8.50305	8.20299	8.68676	7.51167	6.33543	6.4352	8.73456
ENSGALG00000002204	343.878	1.33903	0.243677	2.73e-09	9.17e-08	SLC7A4	15:10363855-10366678	solute carrier family 7 member 4 [Source:HGNC Symbol;Acc:HGNC:11062]	protein_coding	8.80973	8.28629	8.34268	8.6461	7.35032	6.84199	7.69317	7.52223
ENSGALG00000007668	4482.91	1.338	0.334449	2.83e-06	3.67e-05	BMP7	20:11682314-11723878	bone morphogenetic protein 7 [Source:NCBI gene;Acc:395494]	protein_coding	12.3147	11.8862	11.979	12.3949	10.8532	10.6028	11.1096	10.6538
ENSGALG00000002121	1396.94	1.3374	0.349978	5.61e-06	6.45e-05	PLEKHN1	21:2857631-2868762	pleckstrin homology domain containing N1 [Source:NCBI gene;Acc:771179]	protein_coding	10.4111	10.2122	10.421	10.3364	8.59139	9.34081	9.21357	8.94325
ENSGALG00000002097	53.3759	1.33626	0.293516	2.83e-07	5.17e-06	ENSGALG00000002097	10:1847504-1849186	epididymal protein-like [Source:NCBI gene;Acc:415324]	protein_coding	6.09529	5.62662	5.63601	6.18486	5.11421	4.70954	5.3583	5.04052
ENSGALG00000009626	99087.3	1.33224	0.139692	1.82e-22	8.8e-20	THBS1	5:29833567-29849200	thrombospondin 1 [Source:NCBI gene;Acc:373987]	protein_coding	16.3788	16.409	16.8759	16.2875	15.5088	15.4003	15.4571	15.2
ENSGALG00000015142	17017.5	1.33171	0.446578	9.34e-05	0.000681	DSG2	2:106086315-106107525	desmoglein 2 [Source:NCBI gene;Acc:428529]	protein_coding	14.4089	13.9746	13.872	14.4131	12.6277	11.7762	13.3255	12.4675
ENSGALG00000007703	272.948	1.33008	0.262614	2.51e-08	6.31e-07	ENSGALG00000007703	4:12171879-12187890	ligand of Numb protein X 2-like [Source:NCBI gene;Acc:422320]	protein_coding	8.54731	8.06951	8.04816	8.61212	7.34074	6.65929	7.19632	7.42087
ENSGALG00000000309	2173.32	1.32996	0.28527	1.71e-07	3.38e-06	ENSGALG00000000309	26:797808-805378	ladinin 1 [Source:NCBI gene;Acc:421160]	protein_coding	11.1413	10.8533	10.8299	11.1566	9.44926	9.4763	10.0898	9.87835
ENSGALG00000026137	6585.77	1.32562	0.436857	8.02e-05	0.000597	CDKN2B	Z:78858726-78862135	cyclin dependent kinase inhibitor 2B [Source:NCBI gene;Acc:395076]	protein_coding	12.889	12.9187	13.2334	12.7645	10.8725	11.4895	12.4758	10.7442
ENSGALG00000051773	290.565	1.32109	0.4629	0.000137	0.000948	JHY	24:3135533-3149845	chromosome 11 open reading frame 63 [Source:NCBI gene;Acc:101749107]	protein_coding	8.12162	8.14446	8.41619	8.27548	7.55521	6.48806	6.93377	6.71213
ENSGALG00000028041	293.422	1.32105	0.375723	1.68e-05	0.000165	ENSGALG00000028041	4:38131005-38252094	dickkopf WNT signaling pathway inhibitor 2 [Source:NCBI gene;Acc:422531]	protein_coding	8.9896	8.31787	8.29482	9.06904	7.25999	7.0121	8.05149	6.98266
ENSGALG00000017136	735.892	1.32053	0.355237	8.22e-06	8.99e-05	GJB6	1:180268523-180278083	gap junction protein beta 6 [Source:NCBI gene;Acc:395771]	protein_coding	10.0147	9.66545	9.62962	10.0111	8.4482	7.24389	9.34308	8.16413
ENSGALG00000039269	6794.11	1.31925	0.22439	3.04e-10	1.36e-08	RNF213	18:9489328-9537525	ring finger protein 213 [Source:NCBI gene;Acc:422080]	protein_coding	12.8492	12.9347	12.5416	12.833	11.6217	12.1115	10.9664	11.3212
ENSGALG00000029382	272.787	1.31845	0.326092	2.37e-06	3.17e-05	BARX2	24:1375288-1401419	BARX homeobox 2 [Source:NCBI gene;Acc:395714]	protein_coding	8.31366	8.01738	8.00315	8.42196	6.95791	6.84472	7.3233	7.05539
ENSGALG00000016471	1822.32	1.31604	0.172247	2.15e-15	3.29e-13	ENSGALG00000016471	3:100541466-100547451	5'-nucleotidase, cytosolic IB [Source:NCBI gene;Acc:421954]	protein_coding	11.0428	11.0739	10.9477	10.9926	9.87857	9.62907	9.83704	10.2239
ENSGALG00000028483	114.456	1.31418	0.306699	8.82e-07	1.35e-05	NKX2-8	5:36884558-36886207	NK2 homeobox 8 [Source:NCBI gene;Acc:771397]	protein_coding	7.13855	6.62685	6.57117	7.31655	5.78659	5.62294	6.11632	6.08449
ENSGALG00000002118	462.254	1.31024	0.395322	3.34e-05	0.00029	KCNMB1	13:4533095-4541847	potassium calcium-activated channel subfamily M regulatory beta subunit 1 [Source:NCBI gene;Acc:395301]	protein_coding	7.90089	8.78348	9.34722	7.76686	7.5994	6.9635	7.28086	7.96743
ENSGALG00000000775	1272.93	1.30976	0.23365	1.41e-09	5.07e-08	CTSS	25:165228-169865	cathepsin S [Source:NCBI gene;Acc:425657]	protein_coding	11.0796	10.6564	10.3175	11.1301	9.76714	9.07944	9.57804	9.92051
ENSGALG00000013803	252.788	1.30851	0.359577	1.09e-05	0.000114	ADGRG6	3:52959497-53067360	adhesion G protein-coupled receptor G6 [Source:NCBI gene;Acc:421673]	protein_coding	7.97835	7.88914	7.77377	7.98511	6.68612	6.58573	6.8243	6.94025
ENSGALG00000016138	125.589	1.30611	0.392393	3.19e-05	0.00028	DSCAM	1:109565520-110029599	DS cell adhesion molecule [Source:NCBI gene;Acc:418525]	protein_coding	7.28017	6.96927	6.86795	7.38455	5.95253	6.28912	6.06559	5.64352
ENSGALG00000032681	1461.59	1.30133	0.272338	9.65e-08	2.06e-06	SYTL2	1:191554511-191595817	synaptotagmin like 2 [Source:NCBI gene;Acc:426394]	protein_coding	10.7882	10.313	10.4933	10.797	9.28267	9.48278	9.53081	9.18735
ENSGALG00000025755	1668.84	1.29675	0.209128	4.23e-11	2.48e-09	SPTSSA	5:36112405-36116717	serine palmitoyltransferase small subunit A [Source:NCBI gene;Acc:423318]	protein_coding	10.974	10.8087	10.8478	10.8506	9.15774	9.38671	10.0091	10.0642
ENSGALG00000049444	16.9501	1.2961	0.425195	7.85e-05	0.000585	ENSGALG00000049444	16:2069172-2071163	MHC class I polypeptide-related sequence A [Source:NCBI gene;Acc:417067]	protein_coding	4.49489	4.17608	4.23714	4.3512	3.69177	3.76952	3.91789	3.67192
ENSGALG00000015118	1840.97	1.29351	0.142382	1.12e-20	3.68e-18	SMC5	Z:34965606-35020664	structural maintenance of chromosomes 5 [Source:NCBI gene;Acc:431608]	protein_coding	10.6588	10.7772	10.997	10.6357	9.42338	9.50009	9.93433	9.83412
ENSGALG00000015032	376.04	1.2894	0.422275	7.75e-05	0.00058	ENSGALG00000015032	Z:27663890-27681451	CD274 molecule [Source:NCBI gene;Acc:427224]	protein_coding	8.39316	8.85357	8.15649	8.39297	7.92256	7.09448	6.40988	7.76832
ENSGALG00000003904	196.049	1.28929	0.341236	6.51e-06	7.36e-05	MLPH	7:4815805-4833602	melanophilin [Source:NCBI gene;Acc:424019]	protein_coding	7.68265	7.18902	7.25615	7.71278	6.5341	6.49599	5.92507	6.71879
ENSGALG00000021128	11262.1	1.28828	0.308075	1.33e-06	1.93e-05	FSCN1	14:4589041-4595297	fascin actin-bundling protein 1 [Source:NCBI gene;Acc:416485]	protein_coding	13.6025	13.7804	13.5596	13.5989	12.3515	11.6035	12.4105	12.9505
ENSGALG00000007466	578.073	1.28425	0.597565	0.000877	0.00438189	EDNRB2	4:11158706-11169798	endothelin receptor B subtype 2 [Source:NCBI gene;Acc:373909]	protein_coding	10.2355	8.24313	8.42025	10.1363	8.0251	6.74085	7.44152	8.37914
ENSGALG00000048091	553.962	1.2842	0.240373	5.6e-09	1.74e-07	ENSGALG00000048091	27:7924157-7931121	interferon-induced protein 35 [Source:NCBI gene;Acc:420011]	protein_coding	9.18477	9.0996	9.13334	9.13928	8.47598	7.03646	8.05579	8.61004
ENSGALG00000003553	133.365	1.28182	0.287645	4.09e-07	7.05e-06	ABCA12	7:4266278-4345086	ATP binding cassette subfamily A member 12 [Source:NCBI gene;Acc:424011]	protein_coding	6.46418	6.31217	6.61448	6.78082	5.41413	5.80116	5.45424	6.17163
ENSGALG00000015464	798.923	1.28156	0.184824	3.36e-13	3.27e-11	PTGFRN	1:93435286-93470481	prostaglandin F2 receptor inhibitor [Source:NCBI gene;Acc:418449]	protein_coding	9.81036	9.80744	9.75835	9.95636	8.79505	8.38238	9.00315	8.70002
ENSGALG00000052768	450.201	1.27912	0.168842	3.17e-15	4.6e-13	LDLR	KZ626830.1:2805-12180	low density lipoprotein receptor [Source:NCBI gene;Acc:395103]	protein_coding	9.0705	9.14337	9.00983	9.10314	7.67912	7.70675	8.16735	8.36847
ENSGALG00000005472	36.6659	1.27429	0.410999	6.75e-05	0.000519	NAT	11:15783046-15792110	N-acetyltransferase, liver isozyme [Source:NCBI gene;Acc:396537]	protein_coding	5.77564	5.42636	5.13873	5.44511	4.4548	4.48071	4.72219	5.15824
ENSGALG00000029679	1174.91	1.27417	0.321002	3.1e-06	3.97e-05	PLEKHA7	5:11778632-11840720	pleckstrin homology domain containing A7 [Source:NCBI gene;Acc:423069]	protein_coding	10.2837	9.84855	9.93098	10.2815	9.26214	8.80206	8.56653	8.94784
ENSGALG00000049326	654.276	1.27415	0.277316	2.18e-07	4.17e-06	ENSGALG00000049326	KZ626839.1:184908-194031	claudin 7 [Source:NCBI gene;Acc:101749442]	protein_coding	9.22093	8.88008	8.94683	9.33355	8.12583	7.52995	8.02161	8.36997
ENSGALG00000022622	925.995	1.27037	0.256839	4.11e-08	9.83e-07	HOXA4	2:32608898-32611583	homeobox A4 [Source:NCBI gene;Acc:395307]	protein_coding	10.7906	10.3986	9.85199	10.8617	9.61179	8.72904	9.20294	9.48444
ENSGALG00000051598	3687.17	1.26897	0.202633	2.69e-11	1.64e-09	ENSGALG00000051598	Z:73243667-73249935	small EDRK-rich factor 1-like [Source:NCBI gene;Acc:107052389]	protein_coding	12.1052	11.9284	12.0951	12.06	10.4153	10.4695	11.2295	11.2978
ENSGALG00000019555	734.317	1.26854	0.650601	0.00137186	0.00632219	SERPINB1	2:67621788-67629938	serpin family B member 1 [Source:NCBI gene;Acc:420894]	protein_coding	9.5973	8.22052	9.71383	9.56423	7.81466	7.72989	8.22621	7.28414
ENSGALG00000047141	2064.71	1.26508	0.405264	6.34e-05	0.000492	ENSGALG00000047141	3:68134987-68147931	NA	protein_coding	10.8779	10.6086	10.6978	11.0211	9.3169	9.34677	10.0695	9.00433
ENSGALG00000050110	97.4236	1.26384	0.32168	3.61e-06	4.48e-05	ENSGALG00000050110	Z:64308057-64314657	NA	protein_coding	6.48908	6.82215	6.99939	6.83666	5.71253	5.24282	6.3398	6.01098
ENSGALG00000052038	113.368	1.26352	0.255359	4.03e-08	9.65e-07	MBLAC1	15:90173-91718	metallo-beta-lactamase domain containing 1 [Source:HGNC Symbol;Acc:HGNC:22180]	protein_coding	6.67252	6.76275	7.17937	6.59928	5.7139	5.9761	5.63777	6.39214
ENSGALG00000046098	421.234	1.26327	0.212685	1.89e-10	9.1e-09	ENSGALG00000046098	5:17257123-17258502	ubiquitin-conjugating enzyme E2L 6 [Source:NCBI gene;Acc:100858073]	protein_coding	9.06098	9.05261	8.67949	8.99711	8.27532	7.32207	7.66879	8.35638
ENSGALG00000045940	159.447	1.26143	0.30771	1.82e-06	2.53e-05	ENSGALG00000045940	3:105078987-105090249	nuclear GTPase, germinal center associated [Source:NCBI gene;Acc:422002]	protein_coding	7.34368	7.70054	7.18306	7.2987	6.67037	5.74577	6.01881	6.92202
ENSGALG00000006889	1003.8	1.26142	0.324844	4.31e-06	5.17e-05	TMC7	14:8882558-8896929	transmembrane channel like 7 [Source:NCBI gene;Acc:416610]	protein_coding	10.5043	9.99123	9.88199	10.396	8.73076	8.36547	9.41191	9.08377
ENSGALG00000017183	37392.7	1.25997	0.375854	2.97e-05	0.000264	MMP13	1:183730975-183738566	matrix metallopeptidase 13 [Source:NCBI gene;Acc:395683]	protein_coding	16.179	15.4531	14.9096	16.2358	14.3307	12.928	15.0024	14.3272
ENSGALG00000029812	416.757	1.25516	0.336832	7.81e-06	8.62e-05	RAB25	25:1553973-1559757	RAB25, member RAS oncogene family [Source:NCBI gene;Acc:100858582]	protein_coding	9.03368	8.62825	8.52837	9.00187	7.26555	7.48158	7.94983	7.63709
ENSGALG00000014862	5578.81	1.25511	0.133199	4.3e-22	1.9e-19	HMGCS1	Z:13647830-13665258	3-hydroxy-3-methylglutaryl-CoA synthase 1 [Source:NCBI gene;Acc:396379]	protein_coding	12.9283	12.7823	12.8395	12.8315	11.1957	11.8007	11.9363	11.8186
ENSGALG00000010291	1496.59	1.25207	0.0897366	3.55e-45	1.94e-41	RBPMS	4:34741804-34746119	RNA binding protein, mRNA processing factor [Source:NCBI gene;Acc:428738]	protein_coding	10.5304	10.4007	10.6177	10.4844	9.43336	9.5452	9.33083	9.64166
ENSGALG00000016362	1401.97	1.25064	0.345007	1.14e-05	0.000118	SH3YL1	3:91875015-91915377	SH3 and SYLF domain containing 1 [Source:NCBI gene;Acc:421908]	protein_coding	10.5453	10.2237	10.2391	10.4965	8.98473	9.21691	9.23049	9.07078
ENSGALG00000008182	391.259	1.24384	0.294657	1.08e-06	1.61e-05	CHAC2	3:3044379-3055276	ChaC cation transport regulator homolog 2 [Source:NCBI gene;Acc:421221]	protein_coding	8.92044	8.50932	8.41528	8.75429	7.57531	6.6772	7.6533	8.0517
ENSGALG00000005171	513.702	1.24347	0.279542	4.04e-07	6.99e-06	AP1S3	9:8423201-8439506	adaptor related protein complex 1 sigma 3 subunit [Source:NCBI gene;Acc:424807]	protein_coding	9.15518	8.62619	8.87544	9.26053	8.16141	7.63474	7.59164	8.13581
ENSGALG00000040621	111.746	1.24121	0.418484	0.000105	0.000749	IL18R1	1:135205160-135223617	interleukin 18 receptor 1 [Source:NCBI gene;Acc:418717]	protein_coding	6.81546	7.16973	6.89	7.18937	5.80579	6.08241	6.33674	5.45673
ENSGALG00000003691	2499.98	1.2408	0.180811	4.88e-13	4.52e-11	RNF145	13:11336604-11375924	ring finger protein 145 [Source:NCBI gene;Acc:416239]	protein_coding	11.4091	11.0393	11.3243	11.3715	10.2597	9.74475	10.4436	10.3448
ENSGALG00000037148	481.03	1.23849	0.415793	0.000101	0.000726	CRH	2:115011152-115012145	corticotropin releasing hormone [Source:NCBI gene;Acc:404297]	protein_coding	8.90284	9.07687	8.6761	8.82389	7.38339	7.51071	7.78934	7.662
ENSGALG00000027036	72.0349	1.23791	0.449252	0.000197	0.00129076	PKIB	3:61297796-61352281	protein kinase (cAMP-dependent, catalytic) inhibitor beta [Source:NCBI gene;Acc:769402]	protein_coding	6.42823	5.82141	6.13768	6.33225	5.0541	5.17522	5.86486	4.86619
ENSGALG00000003933	8677.48	1.23578	0.286795	7.37e-07	1.16e-05	QSOX1	8:6368170-6376220	quiescin Q6 sulfhydryl oxidase 1 [Source:NCBI gene;Acc:373914]	protein_coding	13.4852	13.2391	13.1072	13.5266	12.0146	11.7397	12.4312	12.2106
ENSGALG00000043582	410.125	1.23377	0.383212	4.67e-05	0.000381	ENSGALG00000043582	2:148366525-148371835	lymphocyte antigen 6 complex, locus E-like [Source:NCBI gene;Acc:420301]	protein_coding	9.48935	9.60662	8.75578	9.43515	7.64944	6.67173	8.40683	8.71061
ENSGALG00000046299	494.877	1.23345	0.260814	1.1e-07	2.3e-06	CNKSR1	23:344662-350577	connector enhancer of kinase suppressor of Ras 1 [Source:NCBI gene;Acc:419548]	protein_coding	9.19246	8.74784	8.6879	9.22851	7.7804	7.83294	7.97161	7.85939
ENSGALG00000036616	3157.21	1.23269	0.216458	7.24e-10	2.87e-08	NUAK2	26:2075202-2083441	NUAK family kinase 2 [Source:NCBI gene;Acc:419828]	protein_coding	11.2598	11.159	11.437	11.2851	9.83458	10.4012	10.3587	10.1455
ENSGALG00000047542	123.619	1.23169	0.247248	3.23e-08	7.95e-07	COA4	1:196139871-196140388	cytochrome c oxidase assembly factor 4 homolog [Source:HGNC Symbol;Acc:HGNC:24604]	protein_coding	6.90617	7.06571	6.94072	7.12396	6.03889	5.79694	5.90642	6.83413
ENSGALG00000042411	1267.53	1.23095	0.215338	6.38e-10	2.57e-08	GASK1B	4:21769983-21785966	family with sequence similarity 198 member B [Source:NCBI gene;Acc:422413]	protein_coding	9.76366	9.90134	10.5226	9.87848	8.75834	8.42299	9.21844	9.56579
ENSGALG00000027514	3436.83	1.23029	0.358703	2.28e-05	0.000211	SCEL	1:155434827-155487164	sciellin [Source:NCBI gene;Acc:101751260]	protein_coding	11.6541	11.4043	11.8352	11.6737	10.1662	10.4712	10.763	10.1951
ENSGALG00000008513	916.364	1.22859	0.243964	2.45e-08	6.16e-07	C1GALT1C1	4:16382396-16384100	C1GALT1 specific chaperone 1 [Source:NCBI gene;Acc:422362]	protein_coding	9.76439	9.68085	9.72628	9.74964	8.53854	7.89962	8.67457	9.55039
ENSGALG00000052503	27.3444	1.22797	0.365829	2.94e-05	0.000262	ENSGALG00000052503	Z:42154401-42174807	NA	protein_coding	5.03566	5.17409	4.85663	5.02826	4.31765	4.31183	4.57272	4.43424
ENSGALG00000008623	2479.22	1.22582	0.213142	5.16e-10	2.15e-08	TOR4A	17:2166268-2170923	torsin family 4 member A [Source:NCBI gene;Acc:417257]	protein_coding	10.8623	10.7065	10.9181	10.8263	9.67537	9.34726	9.85392	10.1974
ENSGALG00000036496	18171.8	1.225	0.185231	2.49e-12	1.89e-10	ACTN4	32:69421-88066	actinin, alpha 4 [Source:NCBI gene;Acc:396024]	protein_coding	14.4051	14.2394	14.2944	14.4122	13.1828	12.8869	13.2141	13.6464
ENSGALG00000052051	573.777	1.22477	0.172873	9.81e-14	1.09e-11	COPS9	9:5393247-5396125	COP9 signalosome subunit 9 [Source:NCBI gene;Acc:770635]	protein_coding	9.24194	9.19871	9.37054	9.3021	7.89558	8.27943	8.04699	8.75358
ENSGALG00000000081	15.1186	1.22441	0.692147	0.00211978	0.00898374	IL4I1	16:2367597-2478250	interleukin 4 induced 1 [Source:NCBI gene;Acc:417039]	protein_coding	3.29638	3.58613	3.61098	3.39379	3.2132	3.12493	3.07359	3.32118
ENSGALG00000010375	15.854	1.2193	0.625225	0.00153074	0.00692973	SLC30A2	23:3371952-3373864	solute carrier family 30 member 2 [Source:NCBI gene;Acc:425575]	protein_coding	4.01418	3.91779	3.7855	3.85166	3.6727	3.3418	3.1415	3.69834
ENSGALG00000052674	23.3733	1.21685	0.743217	0.00264268	0.010747	ENSGALG00000052674	27:5510067-5513082	NA	protein_coding	3.99803	4.00706	5.03146	4.82678	2.98436	3.68301	3.87969	3.99969
ENSGALG00000029446	166.569	1.215	0.404128	9.38e-05	0.000682	ENSGALG00000029446	1:4688854-4719036	transmembrane protein 110-like [Source:NCBI gene;Acc:419112]	protein_coding	7.3059	7.65084	6.96539	7.30031	6.34249	6.36365	6.03127	6.49729
ENSGALG00000001091	722.212	1.21252	0.233249	1.03e-08	2.94e-07	ENSGALG00000001091	26:2605514-2611145	chromosome 26 C1orf116 homolog [Source:NCBI gene;Acc:419849]	protein_coding	9.58433	9.11496	9.37699	9.46712	8.59431	8.39011	8.2236	8.10925
ENSGALG00000033295	1185.39	1.21182	0.156472	6.95e-16	1.19e-13	CAV2	1:25223560-25231414	caveolin 2 [Source:NCBI gene;Acc:417772]	protein_coding	10.6479	10.3343	10.34	10.6507	9.53966	9.29218	9.34467	9.59063
ENSGALG00000017205	2211.1	1.21096	0.268742	2.99e-07	5.43e-06	ENDOD1	1:186760966-186767598	endonuclease domain containing 1 [Source:NCBI gene;Acc:428090]	protein_coding	11.3206	11.0929	11.1679	11.3305	9.88053	9.50535	10.4217	10.3439
ENSGALG00000014250	24.4775	1.21055	0.679213	0.00214715	0.00908096	PHOX2B	4:68438642-68440511	paired like homeobox 2b [Source:NCBI gene;Acc:395548]	protein_coding	4.6526	4.47783	4.54496	4.77953	3.90554	3.76058	3.99522	3.99464
ENSGALG00000014297	2870.17	1.20779	0.23723	1.77e-08	4.72e-07	IRF7	5:16053125-16056590	interferon regulatory factor 7 [Source:NCBI gene;Acc:396330]	protein_coding	11.2435	11.3798	11.4456	11.2683	10.3462	10.6197	9.37099	10.5102
ENSGALG00000001331	6009.16	1.20087	0.246026	5.01e-08	1.16e-06	ST14	24:1595777-1613311	suppression of tumorigenicity 14 [Source:NCBI gene;Acc:419731]	protein_coding	12.7638	12.4497	12.3882	12.8314	11.4521	10.9495	11.9341	11.5121
ENSGALG00000015140	6059.54	1.20062	0.404983	0.000108	0.000768	ENSGALG00000015140	2:105940768-105962020	desmocollin 1 [Source:NCBI gene;Acc:428527]	protein_coding	12.7737	12.3902	12.5099	12.7697	11.1289	11.0373	11.8608	10.9603
ENSGALG00000006453	11961	1.19678	0.417708	0.000147	0.00100689	TF	9:4765436-4777129	transferrin (ovotransferrin) [Source:NCBI gene;Acc:396241]	protein_coding	14.4184	13.5597	13.6364	14.5024	12.3597	12.0247	13.5196	12.2936
ENSGALG00000040802	57.7746	1.19677	0.369672	4.44e-05	0.000366	SOWAHA	13:17730598-17732517	sosondowah ankyrin repeat domain family member A [Source:NCBI gene;Acc:416334]	protein_coding	5.8179	6.01414	5.65657	5.95489	5.26817	4.92757	4.91968	5.25763
ENSGALG00000014811	3115.62	1.19358	0.163327	1.76e-14	2.31e-12	SMCHD1	2:101090869-101163136	structural maintenance of chromosomes flexible hinge domain containing 1 [Source:NCBI gene;Acc:421057]	protein_coding	11.5013	11.7084	11.5935	11.5234	10.877	10.2936	10.1863	11.0236
ENSGALG00000052284	88.1767	1.19257	0.226672	7.11e-09	2.15e-07	H2A-VIII	1:48175636-48176207	histone cluster 1, H2A-IV-like 4 (similar to human histone cluster 2, class H2A, member C) [Source:NCBI gene;Acc:427895]	protein_coding	6.29331	6.59101	6.50269	6.06403	5.5052	5.72428	5.54388	5.65008
ENSGALG00000004508	2617.99	1.1903	0.296206	2.39e-06	3.19e-05	EYA2	20:5667155-5760114	EYA transcriptional coactivator and phosphatase 2 [Source:NCBI gene;Acc:395745]	protein_coding	11.3586	11.1308	11.3194	11.3456	10.0393	9.97058	9.98146	10.6291
ENSGALG00000029354	176.013	1.18798	0.278823	8.61e-07	1.33e-05	GMIP	30:437446-458592	GEM interacting protein [Source:NCBI gene;Acc:426010]	protein_coding	7.50346	7.27031	7.64363	7.61931	6.22228	6.41512	6.69862	6.85408
ENSGALG00000021475	2695.45	1.18765	0.185508	8.8e-12	5.89e-10	ADAR	25:2955362-2966558	adenosine deaminase, RNA specific [Source:NCBI gene;Acc:769675]	protein_coding	11.5021	11.5817	11.3776	11.5275	10.7132	9.96161	10.1914	10.9929
ENSGALG00000015345	3423.06	1.18478	0.407361	0.00013	0.000904	ENSGALG00000015345	3:68161619-68200435	NA	protein_coding	11.6886	11.3389	11.4546	11.8182	9.91448	10.0335	10.9345	10.1017
ENSGALG00000009037	868.403	1.18359	0.350868	2.78e-05	0.000251	SPTLC3	3:12892857-12984138	serine palmitoyltransferase long chain base subunit 3 [Source:NCBI gene;Acc:768538]	protein_coding	9.83996	9.71175	9.63977	9.77798	8.29869	8.49732	9.09085	8.17085
ENSGALG00000014372	369.814	1.18283	0.626683	0.00188369	0.00819717	SLC34A2	4:73421043-73440963	solute carrier family 34 member 2 [Source:NCBI gene;Acc:395131]	protein_coding	8.51224	9.05671	8.78229	8.56647	6.76465	6.16172	8.3637	6.5646
ENSGALG00000011902	17235.6	1.18093	0.255095	1.62e-07	3.22e-06	TAGLN	24:5236175-5239380	transgelin [Source:NCBI gene;Acc:396490]	protein_coding	14.1025	14.4347	14.7471	14.1806	12.9974	12.9843	13.4982	13.6399
ENSGALG00000042365	1173.78	1.17802	0.318903	8.57e-06	9.26e-05	CARD10	1:51238459-51251963	caspase recruitment domain family member 10 [Source:NCBI gene;Acc:418041]	protein_coding	10.3205	10.0601	9.87409	10.4166	8.80227	8.39565	9.50031	9.06104
ENSGALG00000006602	1303.05	1.17689	0.318671	8.6e-06	9.27e-05	SYT8	5:14304943-14309008	synaptotagmin 8 [Source:NCBI gene;Acc:423095]	protein_coding	10.4105	9.99076	10.2924	10.3654	8.94517	8.81755	9.63402	8.94196
ENSGALG00000040880	172.299	1.17653	0.202922	3.46e-10	1.53e-08	EDN3	20:10803308-10815864	endothelin 3 [Source:NCBI gene;Acc:768509]	protein_coding	7.5592	7.60017	7.40745	7.6431	6.48506	6.75695	6.568	6.8281
ENSGALG00000045427	336.586	1.1741	0.335291	1.75e-05	0.000171	UPP2	7:36305671-36310853	uridine phosphorylase 2 [Source:NCBI gene;Acc:424326]	protein_coding	8.71356	8.4126	8.20938	8.82259	7.16803	6.94986	7.68862	7.72695
ENSGALG00000054698	15.8393	1.16817	0.512025	0.000783	0.00399656	ENSGALG00000054698	Z:64351775-64354227	NA	protein_coding	4.25806	4.13407	4.12724	4.0743	3.83085	3.51639	3.53937	3.69214
ENSGALG00000029583	2119.22	1.1675	0.383316	8.47e-05	0.000626	PLBD1	1:48905356-48942414	phospholipase B domain containing 1 [Source:NCBI gene;Acc:417967]	protein_coding	11.2239	10.8853	11.1106	11.3099	9.54293	9.23789	10.5193	9.97444
ENSGALG00000028115	3955.94	1.16672	0.442096	0.000296	0.00180963	SFN	23:1905027-1905821	stratifin [Source:NCBI gene;Acc:408037]	protein_coding	11.4918	11.3698	11.74	11.494	9.82699	9.97403	10.4599	10.6976
ENSGALG00000010960	643.691	1.16529	0.330236	1.59e-05	0.000158	GALNT3	7:19687128-19712618	polypeptide N-acetylgalactosaminyltransferase 3 [Source:NCBI gene;Acc:424177]	protein_coding	9.49991	9.29539	9.13155	9.6529	8.12571	8.14385	8.37553	8.40915
ENSGALG00000030002	6510.68	1.16454	0.541295	0.00108752	0.00523088	KRT18	33:5401187-5408382	keratin 18 [Source:NCBI gene;Acc:101749333]	protein_coding	13.112	12.4263	12.7864	13.1731	11.0136	11.1275	12.0097	11.2025
ENSGALG00000004294	777.104	1.16415	0.295411	3.22e-06	4.09e-05	CGNL1	10:7768069-7808270	cingulin like 1 [Source:NCBI gene;Acc:415405]	protein_coding	10.0609	9.67505	9.64103	10.2329	8.63281	8.50705	9.14618	8.68366
ENSGALG00000012821	1862.88	1.16351	0.192106	7.12e-11	3.84e-09	TUBB2B	2:66278012-66281874	tubulin beta 2B class IIb [Source:NCBI gene;Acc:420883]	protein_coding	10.9652	11.0038	10.8283	10.8598	10.06	9.35063	9.76285	10.3149
ENSGALG00000031275	9583.23	1.16223	0.222244	7.86e-09	2.34e-07	TUBB6	2:97238238-97246235	tubulin beta 6 class V [Source:NCBI gene;Acc:421037]	protein_coding	13.1821	13.2592	13.2579	13.1868	12.4997	11.196	12.0733	12.8167
ENSGALG00000003536	492.388	1.16137	0.269269	6.65e-07	1.06e-05	KLHL11	27:7517127-7520296	kelch like family member 11 [Source:NCBI gene;Acc:428313]	protein_coding	9.35949	9.23286	9.27959	9.41375	8.03916	7.4114	8.26853	9.0611
ENSGALG00000000616	2792.09	1.16068	0.206956	9.86e-10	3.7e-08	ELF3	26:323882-327166	E74 like ETS transcription factor 3 [Source:NCBI gene;Acc:421177]	protein_coding	11.6054	11.3204	11.5215	11.6156	10.473	10.5382	10.5545	10.2661
ENSGALG00000028858	1615.33	1.1566	0.374914	7.48e-05	0.000564	ENSGALG00000028858	26:3145905-3149866	hydroxysteroid (11-beta) dehydrogenase 1a [Source:NCBI gene;Acc:771930]	protein_coding	11.0068	10.6921	10.431	11.1348	9.58986	9.01508	9.99593	9.5168
ENSGALG00000006241	5.07365	1.15585	0.744391	0.00353219	0.0136694	ENSGALG00000006241	9:24085087-24091634	tubulin alpha-3 chain-like [Source:NCBI gene;Acc:425049]	protein_coding	2.32702	2.58113	2.36369	2.47611	1.98202	2.21332	2.10857	2.07883
ENSGALG00000020561	1865.75	1.15552	0.385728	0.0001	0.000722	ENSGALG00000020561	Z:16555542-16594029	FRAS1 related extracellular matrix 3 [Source:NCBI gene;Acc:425372]	protein_coding	11.1972	11.0795	10.8184	11.1831	9.60474	9.10213	10.4964	9.65547
ENSGALG00000044449	31.2623	1.15122	0.332952	2.06e-05	0.000195	LAG3	1:77862795-77868711	lymphocyte activating 3 [Source:NCBI gene;Acc:418287]	protein_coding	5.07502	4.85014	4.93185	4.89214	4.46566	4.34732	4.27828	4.47915
ENSGALG00000000357	5385.19	1.14934	0.350366	3.86e-05	0.000327	ENSGALG00000000357	22:1187068-1205333	ADAM like decysin 1 [Source:NCBI gene;Acc:419529]	protein_coding	12.763	12.5172	12.3099	12.7755	11.2317	10.9847	12.005	10.9462
ENSGALG00000050656	491.311	1.14929	0.240163	7.3e-08	1.61e-06	ENSGALG00000050656	32:721205-723648	NA	protein_coding	9.22084	8.92662	8.82454	9.26156	7.9138	7.79671	8.10702	8.27858
ENSGALG00000010639	139.208	1.14796	0.348892	3.73e-05	0.000318	EML5	5:43357812-43451566	echinoderm microtubule associated protein like 5 [Source:NCBI gene;Acc:423400]	protein_coding	7.43578	6.7408	6.65383	7.45644	6.05543	5.93073	6.31696	6.06464
ENSGALG00000010769	442.387	1.14606	0.298624	4.82e-06	5.7e-05	HPGD	4:43759687-43785536	hydroxyprostaglandin dehydrogenase 15-(NAD) [Source:NCBI gene;Acc:422567]	protein_coding	8.65825	8.94018	8.98059	8.65756	7.3436	8.19276	8.07747	7.23228
ENSGALG00000026862	23743.6	1.14571	0.294939	3.99e-06	4.85e-05	CLDN1	9:14097822-14108342	claudin 1 [Source:NCBI gene;Acc:424910]	protein_coding	14.4828	14.2224	14.3321	14.5097	13.3713	12.6688	13.5515	13.4114
ENSGALG00000014984	6462.2	1.14538	0.350825	4.08e-05	0.000342	F2RL1	Z:23413354-23422556	F2R like trypsin receptor 1 [Source:NCBI gene;Acc:427213]	protein_coding	12.7326	12.598	12.5839	12.7983	11.9174	10.0041	12.0601	11.3346
ENSGALG00000033286	2120.34	1.14533	0.118223	2.13e-23	1.17e-20	ARSJ	4:56443111-56482183	arylsulfatase family member J [Source:NCBI gene;Acc:101751638]	protein_coding	10.8352	10.8743	11.038	10.8134	10.0324	9.56457	9.78604	10.5059
ENSGALG00000054070	85.9904	1.14304	0.256746	3.48e-07	6.17e-06	ENSGALG00000054070	KZ626819.1:50569-123604	class I histocompatibility antigen, F10 alpha chain-like [Source:NCBI gene;Acc:100859100]	protein_coding	6.853	7.11813	6.68406	6.97867	6.17062	5.71931	6.16083	6.00738
ENSGALG00000010645	1130.76	1.14202	0.473179	0.000574	0.00310037	ENPP6	4:39577144-39603215	ectonucleotide pyrophosphatase/phosphodiesterase 6 [Source:NCBI gene;Acc:422551]	protein_coding	9.81033	9.80296	9.94397	9.9146	8.65204	8.10229	8.93439	8.66435
ENSGALG00000016017	993.287	1.14151	0.255956	3.36e-07	5.98e-06	SLC4A11	4:88865896-88993479	solute carrier family 4 member 11 [Source:NCBI gene;Acc:422943]	protein_coding	9.96541	10.0926	10.3233	9.79625	9.18738	9.04352	8.98156	9.12563
ENSGALG00000048200	505.692	1.13987	0.197376	3.58e-10	1.57e-08	MRPL33	3:27759107-27766193	mitochondrial ribosomal protein L33 [Source:NCBI gene;Acc:771953]	protein_coding	9.10961	8.95812	9.23084	9.15801	7.79758	7.94547	7.93896	8.88681
ENSGALG00000051954	469.939	1.13729	0.252105	2.64e-07	4.87e-06	RBM43	7:35095688-35100528	RNA binding motif protein 43 [Source:NCBI gene;Acc:424313]	protein_coding	9.02589	9.16355	8.97601	9.24474	8.68541	7.56493	7.73539	8.51677
ENSGALG00000001207	633.331	1.13459	0.262037	5.98e-07	9.79e-06	PLCH2	21:1473954-1548181	phospholipase C eta 2 [Source:NCBI gene;Acc:428180]	protein_coding	9.46224	8.97512	9.06056	9.37009	7.86403	8.49785	8.42818	7.8402
ENSGALG00000001525	3631.59	1.13441	0.165982	4.14e-13	3.92e-11	ENSGALG00000001525	27:6118078-6127639	calcium binding and coiled-coil domain 2 [Source:NCBI gene;Acc:419993]	protein_coding	12.3302	12.2036	11.8498	12.3782	11.3359	10.9458	11.0299	11.3771
ENSGALG00000048097	215.778	1.1337	0.209503	2.77e-09	9.28e-08	ENSGALG00000048097	1:48123424-48123735	histone cluster 1, H4i [Source:NCBI gene;Acc:100858319]	protein_coding	7.19078	7.47875	7.42018	7.20361	6.34631	6.58155	6.20627	6.98581
ENSGALG00000015328	874.74	1.13302	0.191122	1.42e-10	7.18e-09	TRMT10C	1:86432580-86435687	tRNA methyltransferase 10C, mitochondrial RNase P subunit [Source:NCBI gene;Acc:418397]	protein_coding	9.70124	9.65928	9.99877	9.68666	8.74038	8.19503	8.76134	9.54525
ENSGALG00000038752	389.179	1.13189	0.39942	0.00017	0.00114032	ENSGALG00000038752	12:7333284-7346198	transmembrane protein 40-like [Source:NCBI gene;Acc:100859425]	protein_coding	8.51649	8.01466	8.58873	8.48119	7.02192	7.48284	7.59346	7.17487
ENSGALG00000032702	11464.3	1.13007	0.183083	3.16e-11	1.88e-09	ITGA3	27:5594292-5609665	integrin subunit alpha 3 [Source:NCBI gene;Acc:373946]	protein_coding	14.0483	13.8337	13.6524	14.0588	12.3592	12.6266	12.9484	13.2928
ENSGALG00000027255	449.498	1.12939	0.437747	0.000365	0.00215404	NRXN3	5:39775061-40667438	neurexin 3 [Source:NCBI gene;Acc:423385]	protein_coding	9.16426	8.48804	8.23992	9.06885	8.22156	7.13776	7.48395	7.5198
ENSGALG00000014508	1089.91	1.12852	0.214635	6.29e-09	1.92e-07	CD38	4:76602399-76622926	CD38 molecule [Source:NCBI gene;Acc:422827]	protein_coding	9.78149	9.72014	10.0259	9.96473	9.47212	8.63328	8.6935	9.14809
ENSGALG00000013762	176.117	1.1281	0.678872	0.00326164	0.0127976	ENSGALG00000013762	2:94275197-94289016	protein-glutamine gamma-glutamyltransferase 5-like [Source:NCBI gene;Acc:101749664]	protein_coding	7.30403	7.28759	7.62916	7.32458	5.66575	5.06193	7.11072	5.4875
ENSGALG00000042798	10.1548	1.12709	0.992765	0.00421282	0.0157042	GDAP1	2:118205626-118212272	ganglioside induced differentiation associated protein 1 [Source:NCBI gene;Acc:420191]	protein_coding	3.55731	2.6385	3.18203	3.61094	2.84518	2.81957	2.46291	2.83921
ENSGALG00000015577	129.8	1.1259	0.195223	3.61e-10	1.58e-08	ENSGALG00000015577	Z:64297349-64305700	family with sequence similarity 151 member B [Source:NCBI gene;Acc:100859442]	protein_coding	7.29824	7.70256	7.42821	7.44698	6.6	6.54999	6.63698	6.69761
ENSGALG00000007717	19.0274	1.12565	0.544263	0.00142209	0.00650975	GCNT7	20:11976791-11984112	glucosaminyl (N-acetyl) transferase family member 7 [Source:NCBI gene;Acc:769120]	protein_coding	4.29143	4.2658	4.12544	4.07459	3.89337	3.39649	3.59094	4.06795
ENSGALG00000010934	2359.53	1.12542	0.327964	2.26e-05	0.00021	PATJ	8:27673703-27808047	PATJ, crumbs cell polarity complex component [Source:NCBI gene;Acc:424682]	protein_coding	11.5646	10.9606	11.1927	11.5817	9.96708	10.096	10.5281	10.092
ENSGALG00000014863	313.207	1.12488	0.160048	1.03e-13	1.14e-11	TMEM267	Z:13697683-13710190	transmembrane protein 267 [Source:NCBI gene;Acc:427193]	protein_coding	8.26954	8.31683	8.50636	8.41674	7.19995	7.33398	7.82077	7.47319
ENSGALG00000016511	295.708	1.12445	0.208727	3.09e-09	1.02e-07	ADGRG2	1:121777765-121819130	adhesion G protein-coupled receptor G2 [Source:NCBI gene;Acc:418611]	protein_coding	8.29045	8.24219	8.08714	8.29613	7.53501	7.40156	7.15139	7.07153
ENSGALG00000004297	250.889	1.12441	0.347847	4.59e-05	0.000376	DNAH1	12:3442270-3511826	dynein axonemal heavy chain 1 [Source:NCBI gene;Acc:415943]	protein_coding	7.96851	8.28054	7.72115	7.92456	6.94042	6.73138	7.05512	7.18152
ENSGALG00000039320	122.417	1.12401	0.333383	2.81e-05	0.000253	ADGRF5	3:109877939-109899864	adhesion G protein-coupled receptor F5 [Source:NCBI gene;Acc:101750527]	protein_coding	6.32114	6.01549	6.59483	6.00659	5.92309	4.71783	5.54224	5.84072
ENSGALG00000041471	24631.1	1.12384	0.161858	1.87e-13	1.97e-11	TUBB	16:2738933-2745467	tubulin beta class I [Source:NCBI gene;Acc:396254]	protein_coding	14.2963	14.5087	14.5545	14.2004	13.3401	13.1079	13.2876	14.0224
ENSGALG00000032882	76.5948	1.11995	0.274111	1.7e-06	2.4e-05	EVA1C	1:106296563-106332939	eva-1 homolog C [Source:NCBI gene;Acc:418496]	protein_coding	6.6338	6.29025	6.21936	6.63832	5.92244	5.54421	5.3193	5.80484
ENSGALG00000021365	1391.49	1.11606	0.163887	4.6e-13	4.31e-11	DCTN3	Z:7913360-7921570	dynactin subunit 3 [Source:NCBI gene;Acc:427404]	protein_coding	10.5111	10.74	10.9698	10.632	9.31431	9.71776	9.94575	9.95419
ENSGALG00000011484	84.2151	1.11532	0.25963	6.81e-07	1.09e-05	CMTM8	2:40304543-40340905	CKLF like MARVEL transmembrane domain containing 8 [Source:NCBI gene;Acc:420665]	protein_coding	6.56696	6.41538	6.2601	6.73767	5.81913	5.6225	5.63205	5.74339
ENSGALG00000015079	8112.59	1.11473	0.27203	1.61e-06	2.29e-05	UPK1B	1:81562063-81573670	uroplakin 1B [Source:NCBI gene;Acc:418345]	protein_coding	13.2296	12.9378	12.9272	13.2334	11.7937	11.3933	12.5274	11.9294
ENSGALG00000050752	108.259	1.11345	0.258334	6.38e-07	1.03e-05	ENSGALG00000050752	5:177136-177604	NA	protein_coding	7.41409	6.92617	7.00264	7.48805	6.42351	6.1516	6.02099	6.7253
ENSGALG00000020415	405.541	1.1133	0.291471	5.09e-06	5.97e-05	IFT43	5:38686021-38729635	intraflagellar transport 43 [Source:NCBI gene;Acc:771922]	protein_coding	9.28517	8.81591	8.68319	9.19207	7.89022	7.34225	8.30366	8.11076
ENSGALG00000020534	639.54	1.11302	0.220777	1.9e-08	5e-07	AK6	Z:64365002-64369042	adenylate kinase 6 [Source:NCBI gene;Acc:425215]	protein_coding	8.78847	9.26412	9.54728	8.87958	8.18706	7.68582	8.40936	8.66264
ENSGALG00000016293	120.034	1.10855	0.437911	0.00043	0.00245223	BMP5	3:87360676-87415579	bone morphogenetic protein 5 [Source:NCBI gene;Acc:396053]	protein_coding	6.33179	6.34618	7.09122	6.63036	5.344	5.86397	5.02239	6.69736
ENSGALG00000008980	131.913	1.10688	0.620003	0.00274585	0.0110841	VWA2	6:28685715-28701120	von Willebrand factor A domain containing 2 [Source:NCBI gene;Acc:423907]	protein_coding	7.34832	7.07373	6.26249	7.55625	5.79831	4.83329	5.97027	6.2581
ENSGALG00000011796	1185.92	1.10605	0.394141	0.000189	0.00124974	ENSGALG00000011796	1:48226520-48227584	NA	protein_coding	10.3873	9.93393	9.96416	10.3592	8.74127	7.79662	9.67677	9.1424
ENSGALG00000024031	793.966	1.10162	0.351567	6.51e-05	0.000503	CYB561	27:5054364-5059250	cytochrome b561 [Source:NCBI gene;Acc:419952]	protein_coding	9.58007	9.25867	9.3509	9.58703	8.29228	8.24404	8.47746	8.39088
ENSGALG00000039447	2037.63	1.0987	0.396889	0.000214	0.00138389	KRT23	27:7349549-7359237	keratin 23 [Source:NCBI gene;Acc:420044]	protein_coding	11.3225	10.9029	10.8365	11.3615	9.70617	8.88907	10.5365	9.88214
ENSGALG00000054240	74.8821	1.09796	0.43421	0.000439	0.00249433	ENSGALG00000054240	30:8928-11056	NA	protein_coding	6.3892	5.99734	6.02556	6.37022	5.08464	5.12214	5.43883	5.63582
ENSGALG00000014756	857.588	1.09689	0.145973	2.63e-15	3.88e-13	PPWD1	Z:20570577-20585195	peptidylprolyl isomerase domain and WD repeat containing 1 [Source:NCBI gene;Acc:427163]	protein_coding	9.87144	10.0181	10.1469	9.834	8.91166	8.62595	9.37719	9.18477
ENSGALG00000011296	558.88	1.09579	0.258368	8.51e-07	1.32e-05	ENSGALG00000011296	3:42134063-42159856	FERM domain containing 1 [Source:NCBI gene;Acc:421562]	protein_coding	9.3125	9.11138	8.89293	9.1983	7.85385	8.17049	8.33867	8.28577
ENSGALG00000005361	8.62136	1.09537	1.03521	0.00425488	0.0158346	ENSGALG00000005361	11:13953742-13961321	hypoxanthine-guanine phosphoribosyltransferase-like [Source:NCBI gene;Acc:769866]	protein_coding	3.55078	2.53104	2.68611	3.56556	2.43626	2.22275	2.58334	2.43093
ENSGALG00000053773	34.348	1.0942	0.582635	0.00233079	0.00970247	ENSGALG00000053773	1:50692384-50695619	NA	protein_coding	4.51931	4.62797	5.30841	4.55479	4.21456	4.26247	3.96227	4.26712
ENSGALG00000043734	3804.5	1.09351	0.32528	2.92e-05	0.000262	LIPG	Z:1061896-1069535	lipase G, endothelial type [Source:NCBI gene;Acc:426846]	protein_coding	11.8987	12.711	12.6747	11.8258	10.1781	11.2118	11.6969	11.442
ENSGALG00000014930	3283.1	1.08932	0.297403	9.4e-06	9.98e-05	ENC1	Z:24273701-24275470	ectodermal-neural cortex 1 [Source:NCBI gene;Acc:427203]	protein_coding	11.7932	11.8671	11.7635	11.7944	10.8553	10.3733	11.0793	10.472
ENSGALG00000025937	6126.72	1.08903	0.216928	2.03e-08	5.27e-07	FXYD6	24:5408192-5416185	FXYD domain containing ion transport regulator 6 [Source:NCBI gene;Acc:770406]	protein_coding	13.099	12.8788	12.7179	13.1439	12.0928	11.3402	12.1223	12.0704
ENSGALG00000040157	844.195	1.088	0.127773	7.7e-19	2.07e-16	CHTF18	14:6377467-6388772	chromosome transmission fidelity factor 18 [Source:NCBI gene;Acc:416531]	protein_coding	10.1297	10.0127	9.96283	10.0553	9.04416	8.80488	9.24469	9.26101
ENSGALG00000030253	2801.44	1.08749	0.238055	1.89e-07	3.7e-06	RBM12	20:1079716-1091358	RNA binding motif protein 12 [Source:NCBI gene;Acc:404531]	protein_coding	11.0414	11.002	11.1226	11.0843	10.495	9.25099	10.1122	10.7761
ENSGALG00000012142	24.2291	1.08674	0.652976	0.00361864	0.0139349	KCNA4	5:4730016-4734458	potassium voltage-gated channel subfamily A member 4 [Source:NCBI gene;Acc:395721]	protein_coding	4.7985	4.23076	4.36361	5.10134	4.06466	3.62263	4.20996	3.82664
ENSGALG00000017405	388.808	1.08585	0.275085	2.98e-06	3.84e-05	NPR3	Z:10035819-10086725	natriuretic peptide receptor 3 [Source:NCBI gene;Acc:431663]	protein_coding	8.4751	9.13887	9.03478	8.45178	7.2755	8.07445	8.01473	7.92749
ENSGALG00000014877	240.518	1.08552	0.320959	2.71e-05	0.000246	EMB	Z:14736634-14761209	embigin [Source:NCBI gene;Acc:395242]	protein_coding	8.32046	8.13585	7.66477	8.36014	7.14707	6.39822	7.47652	7.01661
ENSGALG00000016459	112.115	1.08532	0.381878	0.000172	0.00115146	LRATD1	3:98547690-98550805	family with sequence similarity 84 member A [Source:NCBI gene;Acc:421946]	protein_coding	7.24784	6.5646	6.60101	6.99361	5.79628	5.87296	6.35652	5.74619
ENSGALG00000002911	3765.62	1.08512	0.354807	8.46e-05	0.000625	MOXD1	3:56993933-57046070	monooxygenase DBH like 1 [Source:NCBI gene;Acc:395333]	protein_coding	12.0761	11.9357	11.8088	12.1081	10.5247	10.6253	11.3154	10.6318
ENSGALG00000054865	126.412	1.08492	0.439048	0.000526	0.00288521	ENSGALG00000054865	12:11951567-11954327	NA	protein_coding	7.19327	6.57589	6.92708	7.44597	5.59457	6.32833	5.8642	6.37643
ENSGALG00000014659	625.999	1.08411	0.406382	0.000296	0.00180771	C1R	1:78058485-78065761	complement C1r [Source:NCBI gene;Acc:418295]	protein_coding	9.72273	9.70357	9.46551	9.87947	9.25169	8.20014	8.09255	9.2141
ENSGALG00000000927	3621.5	1.08402	0.281778	4.5e-06	5.37e-05	ANGPTL2	17:10600666-10618538	angiopoietin-like 2 [Source:NCBI gene;Acc:776031]	protein_coding	12.6671	12.4251	12.1881	12.7366	11.2095	10.5466	12.0091	11.5251
ENSGALG00000010864	272.817	1.08326	0.362835	0.000108	0.00077	EREG	4:44723699-44731614	epiregulin [Source:NCBI gene;Acc:408036]	protein_coding	8.08457	7.61099	7.75446	7.98678	7.22823	7.12835	6.68017	6.30249
ENSGALG00000006868	216.386	1.08291	0.186789	2.71e-10	1.24e-08	CRACR2B	5:15928417-15957238	calcium release activated channel regulator 2B [Source:HGNC Symbol;Acc:HGNC:28703]	protein_coding	8.18208	7.8283	8.10891	8.28125	7.24406	7.06579	7.21674	7.51948
ENSGALG00000007493	874.099	1.08131	0.233592	1.4e-07	2.83e-06	NSDHL	4:11273078-11283634	NAD(P) dependent steroid dehydrogenase-like [Source:NCBI gene;Acc:422302]	protein_coding	10.2294	10.5544	10.2675	10.112	8.66077	8.77157	9.92794	9.28682
ENSGALG00000037273	11.0973	1.08098	0.651706	0.00370908	0.0141998	ENSGALG00000037273	1:183720748-183721251	NA	protein_coding	3.91711	3.478	3.35847	3.68629	3.24856	2.85869	2.9074	3.09122
ENSGALG00000009560	8274.96	1.08093	0.117646	1.84e-21	6.85e-19	MSMO1	4:23878783-23885142	methylsterol monooxygenase 1 [Source:NCBI gene;Acc:422423]	protein_coding	13.5876	13.5853	13.4804	13.5892	12.0674	12.5648	12.9572	12.4572
ENSGALG00000031874	3186.82	1.08079	0.253018	7.34e-07	1.16e-05	HIST1H101	1:48151569-48152313	Gallus gallus histone cluster 1, H1.01 (similar to human histone cluster 1, class H1 genes) (HIST1H101), mRNA. [Source:RefSeq mRNA;Acc:NM_001040642]	protein_coding	11.985	11.7878	11.9194	12.0286	10.4933	10.3018	11.0277	11.6152
ENSGALG00000045510	194.49	1.08057	0.404507	0.000293	0.0017985	ENSGALG00000045510	14:6394300-6399468	mesothelin-like [Source:NCBI gene;Acc:770761]	protein_coding	7.83791	6.94976	7.65687	7.69415	6.51979	5.93025	7.17454	6.41571
ENSGALG00000044816	39.3684	1.0783	0.326452	3.62e-05	0.00031	ENSGALG00000044816	4:18648264-18664987	NA	protein_coding	5.09149	5.14182	5.48459	5.24038	4.83635	4.53603	4.71053	4.73301
ENSGALG00000026383	54499.3	1.07789	0.228745	9.34e-08	2e-06	TMSB4X	1:124544398-124546072	thymosin beta 4, X-linked [Source:NCBI gene;Acc:408047]	protein_coding	15.4353	15.6959	16.0405	15.4269	14.0875	14.4358	14.6212	15.4908
ENSGALG00000003475	11848.2	1.07634	0.2044	5.41e-09	1.68e-07	ACLY	27:7521200-7545007	ATP citrate lyase [Source:NCBI gene;Acc:395373]	protein_coding	13.9626	14.281	14.0188	13.9067	12.3085	13.1372	13.21	13.1593
ENSGALG00000031511	3521.45	1.07332	0.255182	9.76e-07	1.47e-05	HIP1R	15:5545598-5559938	huntingtin interacting protein 1 related [Source:NCBI gene;Acc:416836]	protein_coding	12.1019	11.6513	11.6665	12.086	10.735	10.7974	10.9496	10.8794
ENSGALG00000053262	27.9013	1.07291	0.495842	0.00123098	0.00578567	HIST2H4B	1:48096624-48096935	histone cluster 2, H4b [Source:NCBI gene;Acc:417950]	protein_coding	4.48595	4.2126	4.49424	4.54295	4.18885	3.6362	3.84692	4.46981
ENSGALG00000053833	156.04	1.07221	0.323995	3.54e-05	0.000305	C1orf210	8:20006748-20007420	chromosome 1 open reading frame 210 [Source:HGNC Symbol;Acc:HGNC:28755]	protein_coding	7.60862	6.8399	7.05195	7.44988	6.1986	6.17132	6.64226	6.40608
ENSGALG00000054150	1696.8	1.0713	0.357914	0.000106	0.000759	GPR27	12:16693283-16694425	G protein-coupled receptor 173 [Source:NCBI gene;Acc:416094]	protein_coding	10.8538	10.7042	10.6442	10.7367	9.08008	9.32827	10.0038	9.8429
ENSGALG00000014510	4700.56	1.06764	0.21757	3.49e-08	8.49e-07	FBXL5	4:76655650-76689147	F-box and leucine rich repeat protein 5 [Source:NCBI gene;Acc:422829]	protein_coding	12.5279	12.2051	12.1329	12.5736	11.7044	10.7257	11.5684	11.3948
ENSGALG00000003248	5767.69	1.06634	0.201414	4.55e-09	1.44e-07	SUB1	Z:9801245-9816238	SUB1 homolog, transcriptional regulator [Source:NCBI gene;Acc:427425]	protein_coding	12.4	12.6238	12.8644	12.3583	11.1778	11.3112	11.6368	12.3017
ENSGALG00000048223	4.15946	1.06557	1.08162	0.00406749	0.0153004	ENSGALG00000048223	1:50802358-50807514	NA	protein_coding	1.98026	2.09545	2.1103	1.76858	1.77767	1.81028	1.76968	1.77538
ENSGALG00000015123	274.098	1.06515	0.361444	0.000124	0.00087	ZDHHC23	1:83805906-83813150	zinc finger DHHC-type containing 23 [Source:NCBI gene;Acc:418353]	protein_coding	8.47827	8.21323	8.1792	8.47012	7.17009	6.7375	7.77171	7.21581
ENSGALG00000042491	61.2929	1.06471	0.307946	2.06e-05	0.000195	ENSGALG00000042491	1:48135982-48136474	histone cluster 1, H4d [Source:NCBI gene;Acc:427884]	protein_coding	5.81334	6.26023	6.14724	5.74276	5.42617	5.45091	5.14018	5.26158
ENSGALG00000005852	30.9096	1.06216	0.535806	0.00196289	0.00845865	SRMS	20:9027158-9033512	src-related kinase lacking C-terminal regulatory tyrosine and N-terminal myristylation sites [Source:HGNC Symbol;Acc:HGNC:11298]	protein_coding	4.37736	4.88682	4.53362	4.36149	4.11676	3.986	3.74529	4.47521
ENSGALG00000037802	2377.37	1.06141	0.333963	5.67e-05	0.000451	ENSGALG00000037802	25:1556898-1565379	RAB2B, member RAS oncogene family [Source:NCBI gene;Acc:100858328]	protein_coding	11.3644	10.9829	10.9943	11.4243	9.87825	10.0453	10.4239	9.94046
ENSGALG00000034964	867.069	1.05866	0.336075	6.27e-05	0.000487	SYTL1	23:2037711-2046628	synaptotagmin like 1 [Source:NCBI gene;Acc:771987]	protein_coding	9.91053	9.31982	9.67827	9.80657	8.44817	8.83171	8.60021	8.70007
ENSGALG00000027571	753.39	1.05584	0.316285	3.21e-05	0.000282	ENSGALG00000027571	1:48153914-48155235	histone cluster 1, H2B-VII-like 2 (similar to human histone cluster 1, class H2B, member N) [Source:NCBI gene;Acc:770188]	protein_coding	9.71013	9.45587	9.77709	9.59295	8.15798	7.9213	8.87815	9.27477
ENSGALG00000015136	369.992	1.0552	0.268599	3.18e-06	4.05e-05	ILDR1	1:84338733-84353225	immunoglobulin like domain containing receptor 1 [Source:NCBI gene;Acc:418358]	protein_coding	8.74135	8.26599	8.47388	8.80507	7.46204	7.65469	7.96518	7.27428
ENSGALG00000051290	9.64639	1.05432	0.748424	0.00571964	0.0200138	ENSGALG00000051290	22:3998557-4007124	NA	protein_coding	3.24361	2.76612	3.00428	3.37023	2.93814	2.67851	2.66854	2.81949
ENSGALG00000006723	3030.2	1.05353	0.192678	1.7e-09	6e-08	ENSGALG00000006723	2:10454430-10459537	isopentenyl-diphosphate delta isomerase 2 [Source:NCBI gene;Acc:420459]	protein_coding	11.9991	12.2917	12.17	11.9359	10.3568	11.0944	11.4992	11.2318
ENSGALG00000023443	1892.83	1.05319	0.164661	6.08e-12	4.21e-10	SMIM15	Z:19017539-19020278	small integral membrane protein 15 [Source:NCBI gene;Acc:770642]	protein_coding	10.8645	10.8149	10.9636	10.8547	9.58788	9.62427	10.0801	10.4969
ENSGALG00000019003	1300.01	1.05184	0.384834	0.00025	0.00157241	PRAG1	4:49596691-49613503	PEAK1 related, kinase-activating pseudokinase 1 [Source:NCBI gene;Acc:422632]	protein_coding	10.4545	10.0588	10.1966	10.5402	9.00424	9.26092	9.42992	8.98859
ENSGALG00000008015	1970.11	1.05164	0.266342	2.92e-06	3.78e-05	UBE2V1	20:13738004-13752252	ubiquitin conjugating enzyme E2 V1 [Source:NCBI gene;Acc:100538349]	protein_coding	11.0562	10.945	11.0237	11.0848	9.39844	9.73113	9.94597	10.7892
ENSGALG00000003932	8630.14	1.05041	0.174734	6.91e-11	3.76e-09	SDC4	20:5127284-5143926	syndecan 4 [Source:NCBI gene;Acc:419184]	protein_coding	13.3359	13.1767	13.0929	13.3375	12.3545	11.9665	12.277	12.4834
ENSGALG00000032577	3427.21	1.04825	0.173535	5.74e-11	3.25e-09	MECOM	9:20136600-20436791	MDS1 and EVI1 complex locus [Source:NCBI gene;Acc:424997]	protein_coding	12.1243	11.8552	11.6264	12.0894	10.8987	10.9277	10.9819	11.0839
ENSGALG00000053543	222.6	1.04785	0.407172	0.000408	0.0023504	ENSGALG00000053543	12:11955258-11958590	NA	protein_coding	7.96473	7.19699	7.6969	8.20855	6.72185	6.86973	6.70984	6.87171
ENSGALG00000009520	415.001	1.04591	0.395787	0.000332	0.0019927	MARCH1	4:23437223-23636944	membrane associated ring-CH-type finger 1 [Source:NCBI gene;Acc:422420]	protein_coding	8.84849	8.65468	8.68229	8.84014	7.31049	7.50056	8.31042	7.27338
ENSGALG00000046632	54.9428	1.04524	0.431127	0.000633	0.00335983	ENSGALG00000046632	2:148295238-148301520	ly6/PLAUR domain-containing protein 2-like [Source:NCBI gene;Acc:101747868]	protein_coding	5.51527	4.99957	5.20328	5.58221	4.75141	4.32797	4.95161	4.89102
ENSGALG00000047782	264.335	1.04238	0.267637	3.65e-06	4.52e-05	ENSGALG00000047782	32:585791-592586	striatin-4-like [Source:NCBI gene;Acc:107051250]	protein_coding	8.05846	7.98841	8.16111	8.05701	7.11729	6.6483	7.01729	7.87361
ENSGALG00000039831	15.1357	1.0409	0.577745	0.0030831	0.012214	FAM135B	2:144265089-144447528	family with sequence similarity 135 member B [Source:NCBI gene;Acc:428384]	protein_coding	3.96747	3.70253	3.93104	3.77735	3.38859	3.55699	3.39542	3.43696
ENSGALG00000009594	10902.4	1.0392	0.236717	4.15e-07	7.13e-06	RARRES1	9:22591912-22599539	retinoic acid receptor responder 1 [Source:NCBI gene;Acc:395209]	protein_coding	13.278	13.1224	13.3546	13.2779	12.0636	11.7391	12.805	12.3764
ENSGALG00000007570	839.316	1.03705	0.335724	7.85e-05	0.000585	ENSGALG00000007570	4:11440335-11449639	Kruppel-like factor 5-like [Source:NCBI gene;Acc:430697]	protein_coding	10.0508	9.6558	9.3816	10.0152	8.86798	7.75327	9.16034	8.71286
ENSGALG00000011961	117.732	1.03531	0.32807	6.23e-05	0.000485	TNIP3	4:54109012-54173032	TNFAIP3 interacting protein 3 [Source:NCBI gene;Acc:771693]	protein_coding	6.82815	6.50866	6.91746	6.70362	5.90759	5.92926	6.39325	5.37653
ENSGALG00000000299	4358.43	1.03273	0.448508	0.000907	0.00449742	PKP1	26:827967-854048	plakophilin 1 [Source:NCBI gene;Acc:421158]	protein_coding	11.7849	11.5388	11.8284	11.8864	10.2198	10.4252	10.9621	10.579
ENSGALG00000016356	655.764	1.03263	0.32243	5.28e-05	0.000425	TDRP	3:91617877-91645194	testis development related protein [Source:NCBI gene;Acc:421905]	protein_coding	9.64371	9.16453	9.19291	9.74552	8.14198	8.16747	8.34837	8.90715
ENSGALG00000016920	15367.8	1.03262	0.180505	3.82e-10	1.65e-08	LMO7	1:156241817-156370149	LIM domain 7 [Source:NCBI gene;Acc:418815]	protein_coding	14.128	13.8551	13.9041	14.1775	13.3008	12.9743	12.7615	13.2988
ENSGALG00000049241	503.58	1.03168	0.262059	3.05e-06	3.93e-05	ENSGALG00000049241	22:80793-89630	hair growth associated [Source:NCBI gene;Acc:107049623]	protein_coding	9.39922	8.95921	8.9201	9.51768	7.95111	8.38587	8.43968	8.05022
ENSGALG00000013912	27.5727	1.02823	0.474572	0.00131648	0.00610818	ENSGALG00000013912	3:55260164-55283655	vacuolar protein 8-like [Source:NCBI gene;Acc:421690]	protein_coding	4.9805	4.64807	4.93154	4.82415	4.28144	4.08594	4.47219	4.16364
ENSGALG00000016185	1498.99	1.02668	0.293217	1.76e-05	0.000171	SLC37A1	1:110776509-110811358	solute carrier family 37 member 1 [Source:NCBI gene;Acc:418537]	protein_coding	10.4153	10.2945	10.5766	10.3982	9.66217	9.20019	9.6704	9.19509
ENSGALG00000052192	5486.49	1.02634	0.238235	5.99e-07	9.8e-06	TUBA1B	33:7125098-7127729	tubulin alpha-1A chain-like [Source:NCBI gene;Acc:100859737]	protein_coding	11.9003	12.2392	12.2241	11.8123	11.3364	10.3815	10.7931	12.0703
ENSGALG00000014826	346.063	1.02515	0.155143	1.39e-12	1.17e-10	TTC33	Z:12854252-12891679	tetratricopeptide repeat domain 33 [Source:NCBI gene;Acc:427184]	protein_coding	8.86268	8.90101	8.85286	8.92486	7.89183	7.79225	8.04064	8.20919
ENSGALG00000026698	10.8478	1.02459	0.65461	0.00505594	0.0182162	FEV	7:22355711-22359607	FEV, ETS transcription factor [Source:NCBI gene;Acc:100857480]	protein_coding	3.41669	3.00401	3.46923	3.73085	3.08557	2.91754	3.05127	3.2221
ENSGALG00000035052	72.0249	1.02167	0.52582	0.0023315	0.00970293	BMP3	4:45457337-45471666	bone morphogenetic protein 3 [Source:NCBI gene;Acc:422581]	protein_coding	5.94592	6.2443	5.94513	5.79541	5.187	5.37727	5.02833	5.00538
ENSGALG00000013771	515.869	1.02099	0.494789	0.00173816	0.00769306	CRACD	4:64810015-64867065	capping protein inhibiting regulator of actin dynamics [Source:HGNC Symbol;Acc:HGNC:29219]	protein_coding	9.36642	8.60104	8.58624	9.43915	7.12043	7.63549	8.22094	7.88557
ENSGALG00000011469	2853.06	1.0207	0.269599	5.71e-06	6.56e-05	IGFBP2	7:23255548-23307791	insulin like growth factor binding protein 2 [Source:NCBI gene;Acc:396315]	protein_coding	11.8689	11.3588	11.4188	11.9624	10.2843	10.5888	10.9736	10.6804
ENSGALG00000005678	140203	1.0191	0.163291	1.53e-11	9.69e-10	FLNB	12:9260248-9328729	filamin B [Source:NCBI gene;Acc:378913]	protein_coding	17.0385	16.9756	17.1561	17.0068	15.9069	16.1092	16.327	16.1712
ENSGALG00000015264	1147.02	1.01836	0.129845	1.56e-16	3.08e-14	PPIP5K2	Z:50057859-50100505	diphosphoinositol pentakisphosphate kinase 2 [Source:NCBI gene;Acc:427276]	protein_coding	10.6073	10.3117	10.2875	10.5726	9.4323	9.38717	9.81365	9.48106
ENSGALG00000016568	1865.86	1.01772	0.179032	4.61e-10	1.95e-08	MOSPD2	1:123679401-123713845	motile sperm domain containing 2 [Source:NCBI gene;Acc:418627]	protein_coding	11.3502	10.9457	10.8916	11.5159	10.2649	10.2272	10.2356	10.3027
ENSGALG00000028451	1406.11	1.01748	0.333445	9.06e-05	0.000664	MT4	11:2118766-2120425	metallothionein 4 [Source:NCBI gene;Acc:396212]	protein_coding	10.0505	10.0041	10.1429	10.103	8.9522	9.19522	8.31	10.0485
ENSGALG00000015458	282.754	1.01714	0.267909	5.47e-06	6.3e-05	ILDR2	1:93259644-93288991	immunoglobulin-like domain containing receptor 2 [Source:NCBI gene;Acc:418447]	protein_coding	8.47831	8.28431	7.92327	8.69942	7.78707	7.12899	7.37001	7.5358
ENSGALG00000047838	33.113	1.01295	0.396917	0.000455	0.00256598	ENSGALG00000047838	KZ626836.1:729679-843583	immunoglobulin-like receptor [Source:NCBI gene;Acc:425238]	protein_coding	5.30875	5.61441	5.06228	5.456	4.35871	4.62523	4.8203	4.92395
ENSGALG00000005474	57.7253	1.01235	0.468282	0.0013695	0.00631663	PNAT10	11:15793378-15797891	N-acetyltransferase, pineal gland isozyme NAT-10 [Source:NCBI gene;Acc:396283]	protein_coding	6.72203	5.84844	5.79771	6.72574	5.41041	4.85167	5.35536	6.04643
ENSGALG00000026948	28.5991	1.0122	0.430414	0.000816	0.00412906	ADD2	22:4084885-4104541	adducin 2 [Source:NCBI gene;Acc:107054985]	protein_coding	5.12334	5.2638	4.9954	5.19624	4.27954	4.3235	4.71417	4.74385
ENSGALG00000009792	316.057	1.01165	0.22967	3.81e-07	6.66e-06	ENSGALG00000009792	4:29323991-29326742	uncharacterized LOC422442 [Source:NCBI gene;Acc:422442]	protein_coding	8.92736	8.46552	8.40984	8.95305	7.76653	7.50469	8.13344	7.73663
ENSGALG00000023920	523.68	1.01121	0.22483	2.46e-07	4.6e-06	PHYKPL	13:14995062-15005975	5-phosphohydroxy-L-lysine phospho-lyase [Source:NCBI gene;Acc:416374]	protein_coding	9.04847	8.91745	9.41714	9.16042	7.79756	8.45966	8.0116	8.71332
ENSGALG00000048138	641.1	1.01077	0.203034	2.26e-08	5.76e-07	ENSGALG00000048138	11:11456935-11459727	uncharacterized LOC101749275 [Source:NCBI gene;Acc:101749275]	protein_coding	9.38893	9.44582	9.41211	9.42517	8.55654	7.86487	8.55913	9.10815
ENSGALG00000000243	556.332	1.01066	0.196684	9.72e-09	2.81e-07	RDM1	27:4030006-4034840	RAD52 motif containing 1 [Source:NCBI gene;Acc:395228]	protein_coding	9.21453	9.07837	9.53731	9.25459	8.48051	8.27499	8.28495	8.74077
ENSGALG00000016564	857.032	1.0105	0.243246	1.19e-06	1.75e-05	PTK2B	3:105015066-105027598	protein tyrosine kinase 2 beta [Source:NCBI gene;Acc:421998]	protein_coding	9.90171	9.4425	9.5267	9.96374	8.67887	8.82704	8.89143	8.66959
ENSGALG00000011329	10480.3	1.00843	0.265711	5.5e-06	6.34e-05	AFDN	3:42208745-42320506	afadin, adherens junction formation factor [Source:NCBI gene;Acc:421564]	protein_coding	13.5417	13.1747	13.2424	13.6049	12.2597	12.3673	12.5511	12.4568
ENSGALG00000004804	1675.49	1.00835	0.414452	0.00065	0.00343512	ENSGALG00000004804	20:6579828-6656826	transglutaminase 3 [Source:NCBI gene;Acc:419215]	protein_coding	11.0947	10.7824	10.3342	11.1104	9.54598	9.07723	10.2083	9.43937
ENSGALG00000001371	54.0374	1.00738	0.617987	0.00471435	0.0172086	HS3ST3A1	18:2798139-2821873	heparan sulfate-glucosamine 3-sulfotransferase 3B1 [Source:NCBI gene;Acc:769490]	protein_coding	6.0093	6.40934	5.922	6.13505	4.62881	5.39303	5.19002	4.97552
ENSGALG00000003011	969.217	1.00709	0.319524	6.44e-05	0.000498	TOM1L1	18:5812118-5833003	target of myb1 like 1 membrane trafficking protein [Source:NCBI gene;Acc:417391]	protein_coding	9.92903	9.91338	9.74117	9.93704	8.70805	8.63171	9.0801	9.01126
ENSGALG00000037940	355.727	1.00641	0.125202	3.12e-17	6.83e-15	IGFBP3	2:54930529-54947966	insulin like growth factor binding protein 3 [Source:NCBI gene;Acc:420790]	protein_coding	8.45074	8.23911	8.42063	8.32285	7.76857	7.30918	7.42972	7.94158
ENSGALG00000007543	64.9742	1.00606	0.324872	7.81e-05	0.000584	APCDD1L	20:11158900-11172710	APC down-regulated 1 like [Source:NCBI gene;Acc:419316]	protein_coding	5.71359	6.22907	6.1429	6.41121	5.38394	5.22568	5.49393	5.8774
ENSGALG00000007681	103.103	1.00204	0.324775	8.16e-05	0.000606	HTR2B	9:15312935-15322126	5-hydroxytryptamine receptor 2B [Source:NCBI gene;Acc:395581]	protein_coding	6.90109	6.75023	7.04378	6.94023	5.9337	5.29701	6.47412	6.53944
ENSGALG00000007357	1398.2	-1.0008	0.257716	3.82e-06	4.69e-05	BCL6	9:14938213-14954449	B-cell CLL/lymphoma 6 [Source:NCBI gene;Acc:424912]	protein_coding	10.569	10.6	10.1085	10.5817	11.2382	12.2022	10.6166	10.5757
ENSGALG00000010490	25.8284	-1.00229	0.456129	0.0012673	0.00592694	DPYSL4	6:35825229-35837369	dihydropyrimidinase like 4 [Source:NCBI gene;Acc:374022]	protein_coding	4.30793	4.1297	4.67312	4.59471	4.90521	4.85009	5.36489	5.01552
ENSGALG00000010598	6.2448	-1.003	0.796968	0.00761384	0.0251448	KCNK10	5:43170624-43224081	potassium two pore domain channel subfamily K member 10 [Source:NCBI gene;Acc:428902]	protein_coding	2.17015	2.51825	2.36465	2.17847	2.50398	2.99626	2.38925	2.57526
ENSGALG00000003464	59.0054	-1.00325	0.387036	0.000408	0.00234988	ENSGALG00000003464	27:7544945-7553226	tetratricopeptide repeat domain 25 [Source:NCBI gene;Acc:100857899]	protein_coding	5.61581	5.68338	5.75305	5.44712	6.04488	7.04693	5.83734	6.18054
ENSGALG00000032060	72.1915	-1.00702	0.351926	0.000173	0.00115948	GPR153	21:629761-633043	G protein-coupled receptor 153 [Source:NCBI gene;Acc:100859891]	protein_coding	5.9695	6.11215	5.85738	5.79888	6.93613	6.41861	7.03748	6.33796
ENSGALG00000052844	348.307	-1.00723	0.204862	3.1e-08	7.66e-07	ENSGALG00000052844	30:1342526-1349350	NA	protein_coding	8.4352	8.32715	8.30674	8.46638	9.16667	9.81663	8.82834	8.74043
ENSGALG00000030363	1114.56	-1.00798	0.23689	7.57e-07	1.19e-05	IFNAR1	1:106613562-106632348	interferon alpha and beta receptor subunit 1 [Source:NCBI gene;Acc:395665]	protein_coding	9.52006	9.81851	9.84069	9.57915	10.8646	11.0364	10.3514	10.0624
ENSGALG00000038688	256.459	-1.00834	0.426057	0.000787	0.00400947	ADAMTS17	10:17545577-17715273	ADAM metallopeptidase with thrombospondin type 1 motif 17 [Source:NCBI gene;Acc:415515]	protein_coding	7.01991	7.2724	7.50038	7.66302	8.12303	8.90868	7.72307	8.44617
ENSGALG00000048158	27.2822	-1.00935	0.50061	0.0019985	0.00857839	ENSGALG00000048158	25:1315795-1323218	NA	protein_coding	4.27009	4.31396	4.35621	4.04394	5.01825	4.86018	4.70507	4.72744
ENSGALG00000006658	661.186	-1.00958	0.291164	2.02e-05	0.000191	FANCI	10:13393849-13416699	Fanconi anemia complementation group I [Source:NCBI gene;Acc:415491]	protein_coding	8.17743	8.79853	8.84423	8.0914	9.50714	9.97914	9.20708	9.08779
ENSGALG00000012396	77.2758	-1.01007	0.423165	0.000741	0.00381126	PTGER2	5:58273131-58276100	prostaglandin E receptor 2 [Source:NCBI gene;Acc:100034745]	protein_coding	6.33186	5.88849	5.39155	6.38401	7.45947	6.5177	7.1585	6.48975
ENSGALG00000029424	218.81	-1.01011	0.339997	0.00012	0.000844	JPH3	11:17866563-17907521	junctophilin 3 [Source:NCBI gene;Acc:415830]	protein_coding	7.07704	7.8109	7.68158	7.37015	8.25943	8.5958	8.60501	8.27289
ENSGALG00000001080	3.76013	-1.01305	0.94527	0.0065752	0.022368	NR5A1	17:9728090-9743930	nuclear receptor subfamily 5 group A member 1 [Source:NCBI gene;Acc:395960]	protein_coding	1.67784	1.6513	1.59363	1.54124	2.0284	2.39866	1.65233	1.68953
ENSGALG00000008501	372.559	-1.01343	0.323444	6.84e-05	0.000524	KLF7	7:12266170-12321029	Kruppel like factor 7 [Source:NCBI gene;Acc:429011]	protein_coding	8.22906	8.41528	8.58018	8.20697	9.36747	9.93463	9.3105	8.0608
ENSGALG00000002646	299.538	-1.0151	0.224552	2.21e-07	4.22e-06	FAM171B	7:1316651-1326910	family with sequence similarity 171 member B [Source:NCBI gene;Acc:423991]	protein_coding	7.74426	8.00659	8.14563	8.00351	8.75064	9.02935	9.0263	8.53873
ENSGALG00000043976	14.4729	-1.01662	0.617767	0.00447329	0.0164902	RSPH1	1:110757300-110765563	radial spoke head 1 homolog [Source:NCBI gene;Acc:418536]	protein_coding	3.45112	3.3995	3.13104	3.58084	3.97794	3.49045	3.78528	3.84116
ENSGALG00000040899	15.3998	-1.017	0.549269	0.00290938	0.011661	GPAT2	22:5339097-5346586	glycerol-3-phosphate acyltransferase 2, mitochondrial [Source:NCBI gene;Acc:426550]	protein_coding	3.58908	3.52307	3.60928	3.94285	4.46718	4.0729	3.99352	4.44167
ENSGALG00000039970	10.8514	-1.01738	0.741231	0.0066997	0.022702	ENDOU	33:5965254-5972154	endonuclease, poly(U) specific [Source:NCBI gene;Acc:100858035]	protein_coding	2.95283	3.09206	3.14368	3.03999	3.23216	4.59766	3.33596	3.05562
ENSGALG00000003972	13.6795	-1.01771	0.477718	0.00147342	0.00671849	FAXDC2	13:12745890-12760743	fatty acid hydroxylase domain containing 2 [Source:NCBI gene;Acc:416256]	protein_coding	3.75659	3.5866	3.5576	3.70593	4.13752	4.43549	4.05195	3.84112
ENSGALG00000012446	2.54055	-1.01859	1.07276	0.00465314	0.0170269	ELFN2	1:51333318-51335744	extracellular leucine rich repeat and fibronectin type III domain containing 2 [Source:NCBI gene;Acc:427906]	protein_coding	1.13042	1.13427	1.1098	1.18731	1.40568	1.61103	1.53931	1.19346
ENSGALG00000036971	31.3966	-1.01944	0.37165	0.00025	0.0015761	FGF12	9:13490727-13679765	fibroblast growth factor 12 [Source:NCBI gene;Acc:395704]	protein_coding	4.89208	5.12177	4.92997	4.55711	5.53451	5.84275	5.2968	5.34845
ENSGALG00000016522	422.866	-1.01984	0.517047	0.0021807	0.00919203	PPEF1	1:121861691-121891693	protein phosphatase with EF-hand domain 1 [Source:NCBI gene;Acc:427999]	protein_coding	8.5557	8.50362	7.46616	8.54208	10.0136	7.89277	9.24534	9.39126
ENSGALG00000012407	16.3821	-1.02059	0.43386	0.000804	0.00408039	LRP1B	7:31850143-32428239	LDL receptor related protein 1B [Source:NCBI gene;Acc:424301]	protein_coding	3.87864	4.12509	3.61277	3.8691	4.18178	4.66431	4.57889	3.97964
ENSGALG00000004974	111.247	-1.02353	0.370888	0.000236	0.00150457	PPARG	12:5238244-5289513	peroxisome proliferator-activated receptor gamma [Source:NCBI gene;Acc:373928]	protein_coding	6.08889	7.20383	6.39594	6.84192	6.8297	7.95211	7.89094	7.1971
ENSGALG00000010125	521.646	-1.02378	0.256333	2.39e-06	3.19e-05	CSGALNACT1	4:34082296-34104242	chondroitin sulfate N-acetylgalactosaminyltransferase 1 [Source:NCBI gene;Acc:422488]	protein_coding	8.51894	9.17489	8.81469	8.27363	9.64817	9.52254	9.77503	9.69567
ENSGALG00000051229	13.6773	-1.02513	0.730344	0.00632631	0.0216245	ENSGALG00000051229	7:15216648-15221722	NA	protein_coding	3.66462	3.46667	2.74727	3.33818	3.82436	3.61839	4.28749	3.8994
ENSGALG00000002205	1158.14	-1.02526	0.239523	6.79e-07	1.09e-05	FBRSL1	15:1850942-1898896	fibrosin-like 1 [Source:NCBI gene;Acc:416793]	protein_coding	9.90054	9.89572	9.7104	9.87447	10.8065	11.4553	10.4169	9.85622
ENSGALG00000005768	537.586	-1.02642	0.17661	2.2e-10	1.05e-08	ETV5	9:5289877-5299258	ETS variant 5 [Source:NCBI gene;Acc:395749]	protein_coding	9.08302	8.95772	8.8706	9.2423	9.84373	10.4275	9.63176	9.40136
ENSGALG00000054402	8.09786	-1.02779	0.786327	0.00679039	0.0229193	ENSGALG00000054402	KZ626839.1:361032-374943	junctophilin 2 [Source:NCBI gene;Acc:770867]	protein_coding	2.67702	2.80899	2.35425	2.85982	2.99191	2.87763	3.22024	3.15916
ENSGALG00000003224	18.5848	-1.02811	0.493181	0.00162669	0.00727377	HSF4	11:2460701-2475384	heat shock transcription factor 4 [Source:NCBI gene;Acc:427540]	protein_coding	4.05181	3.94916	4.07579	3.86792	4.25104	4.84083	4.71529	4.29317
ENSGALG00000016768	1410.38	-1.02992	0.192478	3.14e-09	1.04e-07	LONRF2	1:134355045-134386116	LON peptidase N-terminal domain and ring finger 2 [Source:HGNC Symbol;Acc:HGNC:24788]	protein_coding	10.3569	10.1348	10.192	10.2534	11.0991	11.7278	10.9085	10.467
ENSGALG00000013193	327.335	-1.03282	0.312583	3.67e-05	0.000313	IRX2	2:86608324-86612432	iroquois homeobox 2 [Source:NCBI gene;Acc:373975]	protein_coding	7.54017	7.83341	8.17654	7.1906	9.04535	8.75997	8.90029	7.74239
ENSGALG00000037925	99.162	-1.03318	0.258535	2.38e-06	3.17e-05	RND1	33:3405483-3409262	Rho family GTPase 1 [Source:NCBI gene;Acc:101751843]	protein_coding	6.46105	6.12636	6.45541	6.41655	7.12089	7.6566	6.9169	6.6374
ENSGALG00000004495	30.449	-1.03373	0.376603	0.000245	0.00154888	ENSGALG00000004495	18:9109548-9115392	dynein axonemal intermediate chain 2 [Source:NCBI gene;Acc:417453]	protein_coding	4.61965	4.67306	4.50907	4.80006	5.4642	5.24924	4.99603	5.35992
ENSGALG00000008745	362.127	-1.03493	0.191769	2.45e-09	8.31e-08	APLF	3:11969797-11992290	aprataxin and PNKP like factor [Source:NCBI gene;Acc:421264]	protein_coding	8.49222	8.45783	8.40654	8.75874	9.22277	9.91385	9.396	8.69344
ENSGALG00000000317	11.4532	-1.03684	0.558109	0.00275131	0.0111007	NEFM	22:1098617-1103124	neurofilament, medium polypeptide [Source:NCBI gene;Acc:396206]	protein_coding	3.32838	3.42267	3.55666	3.18544	3.85408	4.00892	4.14151	3.53764
ENSGALG00000015692	10.1265	-1.03759	0.806442	0.00660861	0.0224537	ENSGALG00000015692	4:82914479-82979265	DNA polymerase nu [Source:NCBI gene;Acc:422892]	protein_coding	3.03964	2.78923	2.77246	2.94643	3.34381	3.81135	3.39094	2.90532
ENSGALG00000003670	1837.21	-1.03854	0.266516	3.62e-06	4.49e-05	MAFB	20:4690689-4693338	MAF bZIP transcription factor B [Source:NCBI gene;Acc:419173]	protein_coding	10.6356	10.6416	10.0573	10.7833	11.8814	11.5268	11.5941	10.7716
ENSGALG00000041775	67.7967	-1.03968	0.540408	0.00235286	0.00977941	ESRRB	5:38847495-38965455	estrogen related receptor beta [Source:NCBI gene;Acc:771938]	protein_coding	5.56988	5.32997	5.44321	5.57074	6.15656	7.45317	5.72043	5.40709
ENSGALG00000045255	2.49147	-1.03995	1.23106	0.00268365	0.0108759	CYP2AB5	9:15795619-15824636	cytochrome P450, family 2, subfamily AB, polypeptide 5 [Source:NCBI gene;Acc:429152]	protein_coding	0.97862	0.982525	0.989724	0.982049	1.04251	1.80255	1.09365	1.08781
ENSGALG00000031700	1116.85	-1.04025	0.192399	2.34e-09	7.98e-08	TRPS1	2:134839746-135006696	transcriptional repressor GATA binding 1 [Source:NCBI gene;Acc:420289]	protein_coding	9.91789	9.97926	9.9231	10.2094	11.2523	10.7143	11.1698	10.1933
ENSGALG00000030554	78.7179	-1.04162	0.295472	1.6e-05	0.000159	KCNN3	25:2978863-2999591	potassium calcium-activated channel subfamily N member 3 [Source:NCBI gene;Acc:100858107]	protein_coding	6.02977	6.17315	5.92766	5.87148	6.90631	6.6241	6.77673	6.81662
ENSGALG00000013941	663.53	-1.042	0.338357	8.08e-05	0.000601	PDE7B	3:55353526-55514981	phosphodiesterase 7B [Source:NCBI gene;Acc:421692]	protein_coding	8.82711	8.86016	8.91441	8.72702	9.98575	10.4168	9.75899	8.88041
ENSGALG00000004503	340.706	-1.04298	0.195386	3.44e-09	1.12e-07	ENSGALG00000004503	19:6723506-6726879	centromere protein V [Source:NCBI gene;Acc:417601]	protein_coding	8.24323	8.04032	8.09739	8.17701	9.37912	8.83401	9.02868	8.63439
ENSGALG00000016322	49.0591	-1.04342	0.39577	0.00034	0.00202731	ENSGALG00000016322	3:88359782-88366861	glutathione transferase [Source:NCBI gene;Acc:396380]	protein_coding	5.58243	5.59412	5.20267	5.17404	6.322	6.23422	6.22233	5.73446
ENSGALG00000001073	108.574	-1.04364	0.185082	6.3e-10	2.55e-08	NR6A1	17:9753750-9812420	nuclear receptor subfamily 6 group A member 1 [Source:NCBI gene;Acc:772325]	protein_coding	6.62987	6.58203	6.49784	6.65472	7.12189	7.72067	7.0291	7.31034
ENSGALG00000047857	28.1668	-1.04374	0.478247	0.00123094	0.00578567	ENSGALG00000047857	21:345426-477250	NA	protein_coding	4.99701	4.59206	4.36687	4.69698	4.8994	6.12753	5.34924	4.74207
ENSGALG00000030677	411.126	-1.04384	0.406216	0.000415	0.00237794	ABCG2	6:18374424-18392107	ATP binding cassette subfamily G member 2 (Junior blood group) [Source:NCBI gene;Acc:423767]	protein_coding	7.5109	8.28362	8.94798	8.32636	8.45258	10.1089	9.6532	8.95971
ENSGALG00000006598	475.358	-1.04423	0.328568	5.73e-05	0.000453	SORL1	24:3518080-3556074	sortilin related receptor 1 [Source:NCBI gene;Acc:395998]	protein_coding	8.42935	8.6738	8.79709	8.54561	9.49911	9.60541	9.84638	9.40962
ENSGALG00000030858	4.87627	-1.04513	1.08892	0.00417014	0.0155829	FRMD5	10:20298566-20337526	FERM domain containing 5 [Source:NCBI gene;Acc:415576]	protein_coding	1.42853	1.68731	1.42556	1.4356	2.04966	2.88804	2.01394	1.63249
ENSGALG00000035031	387.443	-1.04802	0.397466	0.000337	0.00201856	HEY1	2:120664931-120667575	hes related family bHLH transcription factor with YRPW motif 1 [Source:NCBI gene;Acc:428365]	protein_coding	7.81701	8.03271	7.66904	7.8392	8.93298	9.82941	7.77906	7.9227
ENSGALG00000002091	32.8415	-1.04839	0.336177	7.03e-05	0.000535	ENSGALG00000002091	11:1204008-1206052	NA	protein_coding	4.75151	4.7982	4.64423	5.08867	5.57983	5.56511	5.34588	5.11726
ENSGALG00000003313	116.143	-1.04917	0.274658	4.98e-06	5.86e-05	ENSGALG00000003313	23:5295424-5299538	myotubularin related protein 9-like, pseudogene [Source:NCBI gene;Acc:419652]	protein_coding	6.46009	6.86576	6.85775	7.22903	7.6511	8.18202	7.59759	7.18753
ENSGALG00000028817	34.1024	-1.04932	0.430008	0.000602	0.00322182	OTX1	3:9984822-9987580	orthodenticle homeobox 1 [Source:NCBI gene;Acc:100858585]	protein_coding	4.77329	4.55759	4.52903	4.72526	5.22294	5.55163	5.22013	5.11234
ENSGALG00000003499	435.13	-1.04936	0.357742	0.000132	0.000915	MAST3	28:4120115-4138482	microtubule associated serine/threonine kinase 3 [Source:NCBI gene;Acc:420130]	protein_coding	8.36842	8.70157	8.86339	8.10303	8.86546	10.5317	9.26562	8.89641
ENSGALG00000034337	235.049	-1.0495	0.199963	5.67e-09	1.75e-07	RHPN1	2:148431659-148455296	rhophilin Rho GTPase binding protein 1 [Source:NCBI gene;Acc:420299]	protein_coding	7.93262	7.43485	7.74045	7.94309	8.55991	9.07338	8.64778	7.98429
ENSGALG00000009276	26.1443	-1.04981	0.468496	0.0010446	0.00504972	LRAT	4:20396156-20397656	lecithin retinol acyltransferase (phosphatidylcholine--retinol O-acyltransferase) [Source:NCBI gene;Acc:422403]	protein_coding	4.18472	4.43435	4.38041	4.46739	5.2728	5.03705	4.59894	5.01442
ENSGALG00000047061	122.556	-1.05123	0.316438	3.41e-05	0.000296	ENSGALG00000047061	5:18818960-18869117	NA	protein_coding	6.84601	6.75962	6.48612	6.75548	7.45149	8.17236	7.35341	6.72759
ENSGALG00000054377	22.9849	-1.05124	0.604306	0.00342487	0.0133359	ENSGALG00000054377	KZ626834.1:167353-169896	NA	protein_coding	4.14413	4.2067	4.08188	4.29303	4.74486	4.8651	4.88534	4.75511
ENSGALG00000033854	477.813	-1.0524	0.461557	0.000936	0.00461196	CSF1	26:1287074-1293880	colony stimulating factor 1 [Source:NCBI gene;Acc:100499189]	protein_coding	8.26476	8.70181	8.98649	8.40652	8.98672	10.9959	8.69328	8.84673
ENSGALG00000001304	163.014	-1.05279	0.392106	0.00029	0.00177937	ENSGALG00000001304	21:1909587-1916282	transmembrane protein 52 [Source:NCBI gene;Acc:419401]	protein_coding	6.82554	7.26429	7.10079	6.36921	7.60663	8.51202	7.98366	7.20323
ENSGALG00000039436	31.691	-1.05281	0.522848	0.00185417	0.008088	DLX2	7:17833099-17834041	distal-less homeobox 2 [Source:NCBI gene;Acc:107053847]	protein_coding	4.33596	4.81991	4.88502	4.07804	5.16086	5.3333	5.59429	4.91751
ENSGALG00000002631	32.3259	-1.05328	0.356195	0.000121	0.000852	LRRC75A	19:5234532-5284091	leucine rich repeat containing 75A [Source:NCBI gene;Acc:417550]	protein_coding	4.82151	4.95427	5.00017	5.00109	5.25056	6.06903	5.76584	5.08816
ENSGALG00000015737	6.46343	-1.05362	0.72515	0.00546148	0.0193142	NCAM2	1:102077385-102329583	neural cell adhesion molecule 2 [Source:NCBI gene;Acc:427968]	protein_coding	2.70989	2.32672	2.38056	2.4293	2.98947	3.14237	3.07522	2.48851
ENSGALG00000006069	123.427	-1.05516	0.221423	6.99e-08	1.55e-06	SMTNL2	19:10057630-10079751	smoothelin like 2 [Source:NCBI gene;Acc:417687]	protein_coding	6.6076	6.78241	6.83903	6.96961	7.53884	7.90912	7.59391	7.27507
ENSGALG00000026687	35.8471	-1.05531	0.322907	4.14e-05	0.000345	PLCD4	7:22482907-22488774	phospholipase C delta 4 [Source:NCBI gene;Acc:424214]	protein_coding	4.73016	4.86264	4.71036	4.79116	5.73648	5.2808	5.19145	5.3196
ENSGALG00000045499	16.6893	-1.05704	0.508508	0.00156838	0.00706307	TCFL5	20:8373898-8379153	transcription factor like 5 [Source:NCBI gene;Acc:771446]	protein_coding	3.88675	4.02719	3.68553	3.68608	3.93757	4.26166	4.43925	4.52429
ENSGALG00000011571	569.579	-1.05706	0.246802	6.84e-07	1.09e-05	AGPAT4	3:45283852-45353246	1-acylglycerol-3-phosphate O-acyltransferase 4 [Source:NCBI gene;Acc:421578]	protein_coding	8.95427	9.11128	9.05624	8.79935	9.76387	10.5468	9.91922	9.08006
ENSGALG00000017334	2983.62	-1.05713	0.192937	1.61e-09	5.72e-08	ENSGALG00000017334	1:197487500-197530937	dachsous cadherin-related 1 [Source:NCBI gene;Acc:419073]	protein_coding	11.1613	11.6439	11.4252	11.1822	12.1335	12.4887	12.6054	11.8444
ENSGALG00000020151	53.6504	-1.05897	0.504261	0.00148188	0.00674954	NMU	4:65036791-65049180	neuromedin U [Source:NCBI gene;Acc:422748]	protein_coding	5.13604	5.59833	5.30314	5.154	5.78102	7.06024	5.4988	5.69676
ENSGALG00000011035	810.525	-1.06149	0.340153	6.93e-05	0.000529	AK4	8:28615900-28626590	adenylate kinase 4 [Source:NCBI gene;Acc:424697]	protein_coding	9.06737	9.45297	9.60228	9.34006	10.3741	10.4628	10.7863	9.87377
ENSGALG00000037950	114.912	-1.06666	0.406019	0.00034	0.00203137	ALPK3	10:1343617-1375029	alpha kinase 3 [Source:NCBI gene;Acc:768936]	protein_coding	6.19511	7.10365	6.24624	6.39554	7.02173	7.30199	7.97067	7.24011
ENSGALG00000015347	43.3505	-1.06737	0.402073	0.000313	0.00189387	ZPLD1	1:86683391-86712815	zona pellucida like domain containing 1 [Source:NCBI gene;Acc:418405]	protein_coding	5.32107	5.29562	4.88396	5.41316	6.5554	5.92884	5.72675	5.66219
ENSGALG00000034229	1183.24	-1.06753	0.158514	6.6e-13	5.92e-11	ZNF703	22:2479921-2481932	zinc finger protein 703 [Source:NCBI gene;Acc:770560]	protein_coding	9.55609	9.71541	9.91735	9.69757	10.6113	10.8748	10.6786	10.458
ENSGALG00000017317	30.0361	-1.0681	0.381001	0.000197	0.00129076	DNAJB13	1:196119543-196123843	DnaJ heat shock protein family (Hsp40) member B13 [Source:NCBI gene;Acc:419060]	protein_coding	4.66416	4.76029	4.38007	4.50744	5.15361	5.24759	4.91085	5.38233
ENSGALG00000012705	514.648	-1.06946	0.304759	1.69e-05	0.000166	GMPR2	2:61526463-61561966	guanosine monophosphate reductase 2 [Source:NCBI gene;Acc:420842]	protein_coding	8.49803	8.77852	8.89584	8.56513	9.30871	10.4113	9.61252	8.99091
ENSGALG00000034358	639.772	-1.07	0.226837	9.03e-08	1.95e-06	RETSAT	22:5321205-5327645	retinol saturase [Source:NCBI gene;Acc:426549]	protein_coding	9.34601	9.0386	9.18084	9.33329	10.0597	10.7879	10.0821	9.26866
ENSGALG00000004270	36.3004	-1.07012	0.415121	0.000393	0.00228143	ALDH1A2	10:7557497-7611673	aldehyde dehydrogenase 1 family member A2 [Source:NCBI gene;Acc:395844]	protein_coding	4.67617	5.02461	4.69701	4.89266	5.7611	5.61602	5.46917	5.08576
ENSGALG00000008262	6.00071	-1.0714	0.740074	0.00519431	0.0185801	RASGRF1	10:20370328-20388562	Ras protein specific guanine nucleotide releasing factor 1 [Source:NCBI gene;Acc:415578]	protein_coding	2.44483	2.41304	2.33547	2.41116	2.50421	3.00985	2.51783	2.68855
ENSGALG00000050151	3.23396	-1.07152	0.985329	0.00507367	0.0182681	ENSGALG00000050151	6:32332185-32334722	deleted in malignant brain tumors 1 protein-like [Source:NCBI gene;Acc:112532718]	protein_coding	1.29265	1.29775	1.39418	1.458	1.49076	2.06011	1.98966	1.43463
ENSGALG00000048164	48.342	-1.07167	0.265649	2.05e-06	2.81e-05	LHFPL4	12:11818936-11825943	lipoma HMGIC fusion partner-like 4 [Source:NCBI gene;Acc:770959]	protein_coding	5.23772	5.30558	5.16811	5.1337	6.01391	5.89652	5.5567	5.92222
ENSGALG00000031306	14.1473	-1.07199	0.617508	0.00328425	0.0128654	BHLHA15	14:1509770-1512987	basic helix-loop-helix family member a15 [Source:NCBI gene;Acc:107049029]	protein_coding	3.62873	3.60587	3.51075	3.64214	4.43159	3.85789	4.5712	3.71448
ENSGALG00000005470	30.6523	-1.07205	0.415486	0.000389	0.00226601	PLPPR5	8:12561720-12758336	phospholipid phosphatase related 5 [Source:NCBI gene;Acc:424477]	protein_coding	4.71757	4.77644	4.68299	4.53537	5.00348	5.97079	5.01424	4.99942
ENSGALG00000001918	143.007	-1.07295	0.232369	1.47e-07	2.95e-06	DNAJB5	Z:8525124-8538233	DnaJ heat shock protein family (Hsp40) member B5 [Source:NCBI gene;Acc:427409]	protein_coding	6.57838	7.12494	7.01369	6.89428	7.20837	7.96527	7.86772	7.83374
ENSGALG00000053351	14.4938	-1.07307	0.56041	0.0022455	0.00941914	ENSGALG00000053351	27:7865806-7868734	NA	protein_coding	3.67297	3.81367	3.53831	3.72197	4.16677	4.34867	4.32291	4.13937
ENSGALG00000008178	3.03166	-1.07329	0.976	0.0051352	0.0184378	CYP2AB2	9:15837337-15842611	cytochrome P450, family 2, subfamily AB, polypeptide 2 [Source:NCBI gene;Acc:770119]	protein_coding	1.40559	1.27344	1.40031	1.27288	1.49997	1.88414	1.60283	1.44644
ENSGALG00000039682	58.6278	-1.07353	0.504591	0.00134843	0.00623357	HCLS1	1:359020-371025	hematopoietic cell-specific Lyn substrate 1 [Source:NCBI gene;Acc:426867]	protein_coding	5.5605	5.39715	5.88455	5.52963	5.62354	7.52834	6.2029	5.80215
ENSGALG00000012683	31.4441	-1.07652	0.463241	0.000802	0.00407126	RNF144B	2:60241734-60287806	ring finger protein 144B [Source:NCBI gene;Acc:420827]	protein_coding	5.05065	5.04416	4.56145	4.80108	5.76126	6.15724	5.36493	4.82669
ENSGALG00000010713	300.359	-1.07676	0.200757	3.18e-09	1.05e-07	ENSGALG00000010713	3:35221764-35325431	serologically defined colon cancer antigen 8 [Source:NCBI gene;Acc:421498]	protein_coding	8.31927	8.61105	8.05349	8.21155	9.06782	9.7276	9.12285	8.4713
ENSGALG00000038064	131.85	-1.07912	0.801636	0.00551485	0.0194467	ENSGALG00000038064	W:4216467-4365471	mesoderm induction early response protein 3-like [Source:NCBI gene;Acc:426615]	protein_coding	6.49895	5.44916	4.9674	5.82045	7.91736	6.69373	5.87834	7.95789
ENSGALG00000032619	143.398	-1.07951	0.215773	2.18e-08	5.6e-07	SYPL2	26:1220863-1226254	synaptophysin like 2 [Source:NCBI gene;Acc:100858920]	protein_coding	6.97828	7.07211	6.88503	6.88947	7.61959	8.07208	7.81097	7.58395
ENSGALG00000008709	33.9686	-1.0796	0.464712	0.0008	0.0040623	MCOLN3	8:16765732-16781321	mucolipin 3 [Source:NCBI gene;Acc:429091]	protein_coding	4.70051	4.73762	4.77033	4.24036	5.07857	5.97227	5.27165	4.59411
ENSGALG00000005448	52.8953	-1.08115	0.350518	7.76e-05	0.000581	MYL3	2:3512686-3549349	myosin, light chain 3, alkali; ventricular, skeletal, slow [Source:NCBI gene;Acc:396067]	protein_coding	4.79468	5.15617	5.27887	5.29569	5.91863	5.63583	5.8904	5.89005
ENSGALG00000013223	17.6539	-1.08175	1.00554	0.00472322	0.0172307	CLEC3A	11:14040581-14047502	C-type lectin domain family 3 member A [Source:NCBI gene;Acc:425961]	protein_coding	2.81033	2.83975	2.8817	2.83625	3.65208	3.65013	2.99662	2.94447
ENSGALG00000007174	644.77	-1.08232	0.388881	0.000207	0.00134778	TNFSF15	17:2929454-2943258	tumor necrosis factor superfamily member 15 [Source:NCBI gene;Acc:417247]	protein_coding	8.60423	9.29102	9.19504	8.79753	10.1203	9.92472	10.5559	9.62034
ENSGALG00000003696	371.084	-1.08306	0.195597	1.22e-09	4.47e-08	ENSGALG00000003696	15:5504462-5509411	NA	protein_coding	7.90822	8.24427	8.25135	7.87105	9.01167	9.17799	8.9808	8.86399
ENSGALG00000015152	1348.19	-1.08352	0.30582	1.49e-05	0.00015	BOC	1:84399987-84443291	BOC cell adhesion associated, oncogene regulated [Source:NCBI gene;Acc:418361]	protein_coding	10.2188	10.2572	10.0488	10.3305	10.856	11.9136	11.0936	10.6938
ENSGALG00000033203	218.415	-1.08544	0.255866	8.4e-07	1.3e-05	TRIM54	3:104507216-104512142	tripartite motif containing 54 [Source:NCBI gene;Acc:107053153]	protein_coding	7.64477	7.59579	7.42483	7.75761	8.37417	9.21591	8.0024	7.94185
ENSGALG00000053742	19.8492	-1.08641	0.53425	0.00166027	0.00741178	ENSGALG00000053742	28:1160094-1165845	GRAM domain-containing protein 3-like [Source:NCBI gene;Acc:101748203]	protein_coding	4.22206	3.98025	3.93816	4.08278	4.62417	5.18373	4.42729	4.33686
ENSGALG00000050086	77.0442	-1.08643	0.252791	6.56e-07	1.05e-05	RNF207	21:637226-642463	ring finger protein 207 [Source:NCBI gene;Acc:419374]	protein_coding	5.94332	6.05181	6.12056	5.93997	6.4844	7.03593	6.95434	6.54116
ENSGALG00000013422	46.1825	-1.08654	0.365862	0.000114	0.000805	RHNO1	1:75327637-75331844	RAD9-HUS1-RAD1 interacting nuclear orphan 1 [Source:NCBI gene;Acc:426083]	protein_coding	4.69693	5.25616	4.90953	4.75082	5.52108	5.69222	5.63737	5.63673
ENSGALG00000024083	269.609	-1.08729	0.208763	7.53e-09	2.27e-07	TCIM	22:2793540-2795001	chromosome 22 open reading frame, human C8orf4 [Source:NCBI gene;Acc:771032]	protein_coding	7.63628	7.89647	7.65647	7.9863	8.48043	9.06747	8.77528	8.28594
ENSGALG00000010322	1049.66	-1.08757	0.132269	9.11e-18	2.13e-15	JDP2	5:38459491-38481098	Jun dimerization protein 2 [Source:NCBI gene;Acc:423363]	protein_coding	10.0744	10.0785	9.91228	10.1566	10.8797	11.3412	10.8845	10.5453
ENSGALG00000001214	47.2847	-1.08782	0.600938	0.00272746	0.0110153	PARD6A	11:610410-614453	par-6 partitioning defective 6 homolog alpha (C. elegans) [Source:NCBI gene;Acc:101748842]	protein_coding	5.04856	5.10899	5.27691	5.37188	5.43831	7.57653	5.52187	4.9243
ENSGALG00000014892	279.458	-1.08856	0.246528	3.85e-07	6.73e-06	CEP85L	3:62906921-63044317	centrosomal protein 85 like [Source:NCBI gene;Acc:100857774]	protein_coding	7.68737	7.61573	7.96367	7.72966	8.76856	9.29044	8.26039	8.08908
ENSGALG00000040180	1066.72	-1.08894	0.230833	9.25e-08	1.98e-06	CEBPD	2:107911432-107912427	CCAAT/enhancer binding protein delta [Source:NCBI gene;Acc:107052707]	protein_coding	9.74484	9.81776	9.68728	9.58618	10.9801	11.1124	10.533	9.70462
ENSGALG00000046646	59.0801	-1.08956	0.392009	0.000209	0.00135286	FAM102B	8:1569981-1573913	protein FAM102B-like [Source:NCBI gene;Acc:429054]	protein_coding	5.68723	5.43556	5.55921	5.3115	6.01059	6.99322	5.84094	5.96991
ENSGALG00000036005	2127.72	-1.0898	0.308081	1.52e-05	0.000153	TIAM2	3:50592818-50678098	T-cell lymphoma invasion and metastasis 2 [Source:NCBI gene;Acc:421648]	protein_coding	10.3142	10.7278	10.986	10.3494	11.2571	12.5235	11.2685	11.1078
ENSGALG00000010182	538.274	-1.08983	0.207671	6.12e-09	1.88e-07	SLC29A1	3:30399448-30404762	solute carrier family 29 member 1 (Augustine blood group) [Source:NCBI gene;Acc:421439]	protein_coding	8.82296	8.68532	8.79816	8.76304	9.91605	10.0663	9.41464	9.21572
ENSGALG00000046955	52.7551	-1.0921	0.429994	0.000428	0.00244465	ENSGALG00000046955	14:15279994-15290828	NA	protein_coding	5.52186	5.59861	5.46377	5.47874	6.17483	7.17207	5.75539	5.58471
ENSGALG00000040369	674.985	-1.09308	0.402152	0.000251	0.00158001	PFKFB3	1:4138801-4175957	6-phosphofructo-2-kinase/fructose-2,6-biphosphatase 3 [Source:NCBI gene;Acc:418247]	protein_coding	9.24947	9.66917	9.36416	9.06173	9.70355	11.7559	9.65495	9.22928
ENSGALG00000004398	50.0479	-1.0931	0.410628	0.000298	0.00181743	CARD11	14:3830739-3870033	caspase recruitment domain family member 11 [Source:NCBI gene;Acc:416476]	protein_coding	5.34831	5.26627	5.52138	5.2804	6.01447	6.82221	5.43116	5.79179
ENSGALG00000015928	13.8195	-1.09478	0.655305	0.00350512	0.0135903	ENSGALG00000015928	3:81535223-81549339	DEAD-box helicase 43 [Source:NCBI gene;Acc:428637]	protein_coding	3.42611	3.4769	3.43767	3.15394	3.55692	3.64634	4.18061	4.05675
ENSGALG00000030101	14.6054	-1.09501	0.529344	0.00150207	0.0068169	CSDC2	1:49592788-49597177	cold shock domain containing C2, RNA binding [Source:NCBI gene;Acc:425183]	protein_coding	3.53418	3.3358	3.67822	3.53371	3.8416	3.89638	4.09785	3.8935
ENSGALG00000013940	45.0358	-1.09544	0.463472	0.000701	0.00364628	LNX1	4:65644634-65720676	ligand of numb-protein X 1 [Source:NCBI gene;Acc:422752]	protein_coding	4.66331	5.18183	5.08706	4.70768	5.65045	5.96877	5.74992	5.30923
ENSGALG00000033589	2.34086	-1.0962	1.06814	0.00391581	0.0148388	SYN3	1:53021721-53223751	synapsin III [Source:NCBI gene;Acc:100857420]	protein_coding	0.840268	0.901271	0.911556	0.9	1.06629	1.64813	1.05639	0.961131
ENSGALG00000039772	5.34698	-1.09718	0.871408	0.00525474	0.0187513	RGS7	3:35972263-36229904	regulator of G-protein signaling 7 [Source:NCBI gene;Acc:395620]	protein_coding	2.22252	2.13422	2.03168	2.24037	2.50617	2.65071	2.13467	2.65054
ENSGALG00000014463	348.204	-1.09768	0.693875	0.00402154	0.0151646	ACTN2	3:37710303-37774495	actinin alpha 2 [Source:NCBI gene;Acc:396263]	protein_coding	6.49722	7.55223	7.53001	7.57202	8.28187	9.05961	9.15942	8.69572
ENSGALG00000005884	1738.69	-1.09844	0.306794	1.29e-05	0.000132	ENSGALG00000005884	2:4797808-4866093	mitogen-activated protein kinase kinase kinase 3-like [Source:NCBI gene;Acc:420419]	protein_coding	10.3822	10.3412	10.454	10.4723	11.0884	12.392	10.5362	11.0035
ENSGALG00000006424	542.401	-1.09858	0.287494	5.03e-06	5.92e-05	JADE2	13:16465774-16518603	jade family PHD finger 2 [Source:NCBI gene;Acc:416315]	protein_coding	9.06851	8.85954	8.89183	9.0856	9.90732	10.8311	9.37417	8.97731
ENSGALG00000048286	608.415	-1.09881	0.814048	0.00512574	0.0184197	ENSGALG00000048286	W:1871809-1874957	NA	protein_coding	8.07713	6.32283	6.22768	8.09603	10.2433	8.19794	8.16715	10.7434
ENSGALG00000007077	851.948	-1.10011	0.243745	2.48e-07	4.63e-06	CPT1A	5:16814154-16844218	carnitine palmitoyltransferase 1A [Source:NCBI gene;Acc:423118]	protein_coding	9.41976	8.82429	9.23095	9.31658	10.7983	10.1926	10.1444	9.51308
ENSGALG00000035199	14.9355	-1.10017	0.67331	0.00367875	0.0141068	ODF1	2:129063965-129086910	uncharacterized LOC112529930 [Source:NCBI gene;Acc:112529930]	protein_coding	3.68051	3.34623	3.45483	3.38979	3.71754	4.7036	3.85735	3.62
ENSGALG00000001161	467.431	-1.10054	0.272347	2.03e-06	2.78e-05	FLI1	24:1016857-1089783	Fli-1 proto-oncogene, ETS transcription factor [Source:NCBI gene;Acc:419723]	protein_coding	8.03657	8.59947	8.62754	8.1791	9.44988	9.69794	9.1411	9.20964
ENSGALG00000036441	1374.52	-1.10136	0.229956	6.62e-08	1.48e-06	WIPF1	7:16834579-16863607	WAS/WASL interacting protein family member 1 [Source:NCBI gene;Acc:424143]	protein_coding	9.87617	10.5321	10.2508	9.97617	11.3419	11.3261	11.2774	10.6646
ENSGALG00000021126	18.8364	-1.10195	0.386532	0.000165	0.00111199	SLC2A11L1	15:8319427-8327320	solute carrier family 2 member 11-like 1 [Source:NCBI gene;Acc:416935]	protein_coding	3.99434	4.37028	4.05456	3.9523	4.72785	4.52827	4.64877	4.61874
ENSGALG00000002944	25.668	-1.10221	0.523322	0.00135321	0.00625031	CPS1	7:2842238-2943240	carbamoyl-phosphate synthase 1 [Source:NCBI gene;Acc:428994]	protein_coding	4.54029	4.07758	4.60747	4.58631	4.90692	5.80861	4.87252	4.6584
ENSGALG00000032405	36.0258	-1.10299	0.448795	0.000534	0.00292049	ENSGALG00000032405	16:1729257-1745689	zinc finger protein 226-like [Source:NCBI gene;Acc:430731]	protein_coding	5.0902	4.75735	5.16022	5.02154	5.77789	6.13129	5.99701	4.874
ENSGALG00000046125	285.355	-1.10349	0.294399	6.74e-06	7.59e-05	PECAM1	18:6838801-6867521	platelet and endothelial cell adhesion molecule 1 [Source:NCBI gene;Acc:771243]	protein_coding	8.43619	8.162	7.50751	8.09718	9.16192	9.34718	8.8796	8.56092
ENSGALG00000004472	31.3287	-1.10381	0.344254	5.06e-05	0.000409	ASTN1	8:7112556-7151143	astrotactin 1 [Source:NCBI gene;Acc:429070]	protein_coding	4.78927	4.88849	4.73392	4.71329	5.56143	5.26184	5.45306	5.29865
ENSGALG00000011489	9.03029	-1.10563	0.71942	0.00419098	0.0156501	TBXT	3:43047577-43055477	T brachyury transcription factor [Source:NCBI gene;Acc:395782]	protein_coding	2.8373	2.86859	2.90188	3.0902	3.10123	3.83278	3.44139	3.42266
ENSGALG00000001696	23.7329	-1.10653	0.654304	0.0032801	0.0128577	SAG	9:1368924-1387022	S-antigen visual arrestin [Source:NCBI gene;Acc:768877]	protein_coding	3.77214	4.21114	4.24032	3.74123	5.00023	5.37111	4.41522	3.8358
ENSGALG00000029632	85.3958	-1.10687	0.318629	1.93e-05	0.000184	CHST13	12:10860472-10880643	carbohydrate sulfotransferase 13 [Source:NCBI gene;Acc:416032]	protein_coding	6.07984	6.12489	5.97415	6.57816	7.12012	7.49984	6.69852	6.63842
ENSGALG00000040957	350.736	-1.11154	0.241888	1.72e-07	3.38e-06	AGO2	2:145648583-145692109	argonaute RISC catalytic component 2 [Source:HGNC Symbol;Acc:HGNC:3263]	protein_coding	7.89472	8.04522	8.2142	7.96197	8.95418	9.6089	8.75593	8.32483
ENSGALG00000032518	214.897	-1.11202	0.466151	0.000645	0.00341334	NCALD	2:128779644-128829568	neurocalcin delta [Source:NCBI gene;Acc:396048]	protein_coding	6.31399	7.60604	7.1765	7.04305	8.11681	7.98582	8.50344	8.17218
ENSGALG00000011389	1143.83	-1.11226	0.394971	0.000183	0.00121164	TRAF3	5:50027923-50071113	TNF receptor associated factor 3 [Source:NCBI gene;Acc:423471]	protein_coding	9.41925	9.74211	10.0559	9.53863	10.4586	11.9703	10.1151	9.61782
ENSGALG00000029558	26.4607	-1.1124	0.50695	0.0010674	0.00514768	ENSGALG00000029558	27:6555609-6557437	NA	protein_coding	4.30173	4.70691	4.53679	4.21412	4.78791	5.5049	5.21703	5.06594
ENSGALG00000017389	523.435	-1.11244	0.237735	1.15e-07	2.39e-06	SIX4	5:54570181-54576242	SIX homeobox 5 [Source:NCBI gene;Acc:395601]	protein_coding	9.04878	8.94513	8.72317	9.14829	10.3235	9.54408	10.2174	9.10081
ENSGALG00000045122	1701.36	-1.11283	0.258041	6.3e-07	1.02e-05	AKR1B1	1:62104591-62113753	aldo-keto reductase family 1, member B10 (aldose reductase) [Source:NCBI gene;Acc:418169]	protein_coding	10.3379	10.7798	10.5055	10.3655	11.6641	11.5823	11.7045	10.998
ENSGALG00000007177	1976.86	-1.11288	0.278205	2.43e-06	3.23e-05	PTPRG	12:13123560-13498453	protein tyrosine phosphatase, receptor type G [Source:NCBI gene;Acc:374208]	protein_coding	10.1778	10.9617	10.6397	10.159	11.8399	11.6989	11.5218	11.0686
ENSGALG00000031947	246.297	-1.11316	0.284988	3.59e-06	4.46e-05	FBXL7	2:75831410-75998658	F-box and leucine rich repeat protein 7 [Source:NCBI gene;Acc:428492]	protein_coding	7.73029	7.55344	7.72293	7.64201	8.66556	9.25906	8.29683	8.02245
ENSGALG00000041221	439.361	-1.11394	0.789758	0.00467424	0.0170812	ENSGALG00000041221	W:1839719-1840514	NA	protein_coding	6.57611	4.93982	5.8823	6.27047	8.38201	7.06574	6.45793	9.28691
ENSGALG00000034188	93.0002	-1.11609	0.467552	0.000639	0.00338364	PAG1	2:121112771-121187441	phosphoprotein membrane anchor with glycosphingolipid microdomains 1 [Source:NCBI gene;Acc:420195]	protein_coding	5.06754	5.65998	5.99515	5.05914	6.65185	6.30282	6.73566	5.93431
ENSGALG00000034397	253.323	-1.11631	0.442022	0.000434	0.00246535	ENSGALG00000034397	3:57282901-57314067	ectonucleotide pyrophosphatase/phosphodiesterase 1 [Source:HGNC Symbol;Acc:HGNC:3356]	protein_coding	7.77639	7.74368	7.88522	7.61483	8.29954	9.62363	9.11679	7.77485
ENSGALG00000013489	227.671	-1.11748	0.249546	2.99e-07	5.43e-06	CCDC82	1:186228663-186241876	coiled-coil domain containing 82 [Source:NCBI gene;Acc:426136]	protein_coding	7.90182	7.59825	7.70705	7.90242	8.89964	9.07287	8.69275	7.95032
ENSGALG00000029476	9216.79	-1.11855	0.204311	1.88e-09	6.57e-08	XPO1	3:2366625-2408562	exportin 1 [Source:NCBI gene;Acc:421192]	protein_coding	12.9297	13.0396	12.8325	12.8549	13.9786	14.4301	13.8362	12.9848
ENSGALG00000039356	7.45484	-1.11896	0.944439	0.00462544	0.0169293	HEPACAM	24:269631-274676	hepatic and glial cell adhesion molecule [Source:NCBI gene;Acc:428234]	protein_coding	2.48551	2.49816	2.34799	2.49663	2.48945	2.99967	2.68924	3.2193
ENSGALG00000051534	539.288	-1.11926	0.259049	6.12e-07	9.98e-06	ENSGALG00000051534	18:7063010-7071263	NA	protein_coding	8.65552	8.94719	8.93656	8.83427	9.79988	10.4461	9.77724	8.93319
ENSGALG00000037464	16.3884	-1.12048	0.501766	0.000954	0.00469098	ENSGALG00000037464	3:41241478-41308726	WD repeat domain 27 [Source:NCBI gene;Acc:100857387]	protein_coding	3.77584	3.66211	3.78365	3.65496	4.15083	4.64557	3.78233	4.06384
ENSGALG00000008696	4.56849	-1.1212	1.06795	0.00367199	0.0140841	WDR63	8:16742105-16764127	WD repeat domain 63 [Source:NCBI gene;Acc:429090]	protein_coding	1.98892	1.90178	1.87905	1.90094	2.26708	2.46277	2.05812	2.0163
ENSGALG00000007886	76.2303	-1.12144	0.42926	0.000335	0.00200828	ENSGALG00000007886	5:19338964-19346387	NA	protein_coding	5.67132	6.14075	6.09486	5.60627	6.55095	7.38295	6.58292	6.47411
ENSGALG00000016890	2531.21	-1.12157	0.219917	1.42e-08	3.89e-07	MBNL2	1:146761697-146853286	muscleblind like splicing regulator 2 [Source:NCBI gene;Acc:418784]	protein_coding	11.1131	11.0455	11.0616	11.1652	12.0313	12.6411	12.0225	11.4082
ENSGALG00000000755	2063.6	-1.12221	0.193187	2.8e-10	1.28e-08	ACER3	1:194764118-194819371	alkaline ceramidase 3 [Source:NCBI gene;Acc:419087]	protein_coding	10.8225	10.5573	10.6392	10.8988	12.0943	11.5959	11.7112	11.3533
ENSGALG00000047017	77.2613	-1.12231	0.409955	0.00023	0.00147265	PHYHIP	22:1622095-1628938	phytanoyl-CoA 2-hydroxylase interacting protein [Source:NCBI gene;Acc:112530160]	protein_coding	5.63419	6.23509	6.13233	6.10229	6.67548	6.56828	7.55249	6.67053
ENSGALG00000020002	160.446	-1.12335	0.501412	0.000932	0.00459982	SLC22A3	3:45522548-45546115	solute carrier family 22 member 3 [Source:NCBI gene;Acc:421582]	protein_coding	7.58663	6.55962	6.67771	7.44025	8.3075	7.26842	9.13171	6.91917
ENSGALG00000002082	8.59043	-1.12417	0.888082	0.00471902	0.0172219	AMPD1	26:3892490-3902220	adenosine monophosphate deaminase 1 [Source:NCBI gene;Acc:772125]	protein_coding	2.73157	2.72811	2.31551	2.55021	3.24284	4.20401	2.88039	2.92559
ENSGALG00000009301	425.926	-1.127	0.712879	0.00370485	0.0141902	CHRNA1	7:16798486-16810189	cholinergic receptor nicotinic alpha 1 subunit [Source:NCBI gene;Acc:395608]	protein_coding	6.56534	8.96911	7.91439	7.74615	9.38998	9.26687	10.601	8.69874
ENSGALG00000017652	438.135	-1.1271	0.293819	4.8e-06	5.69e-05	TTC9	5:27601429-27628557	tetratricopeptide repeat domain 9 [Source:NCBI gene;Acc:768624]	protein_coding	8.76461	8.72906	8.32827	8.9632	10.0864	9.6811	9.75486	8.87577
ENSGALG00000012890	31.1432	-1.1276	0.516488	0.00107066	0.00516191	DGKI	1:57435331-57641794	diacylglycerol kinase iota [Source:NCBI gene;Acc:418124]	protein_coding	4.6905	4.51327	4.48219	5.0063	4.71353	6.24743	4.80208	5.36334
ENSGALG00000033789	22781.2	-1.12792	0.153681	1.09e-14	1.51e-12	HSP90B1	1:54708818-54718953	heat shock protein 90 beta family member 1 [Source:NCBI gene;Acc:374163]	protein_coding	14.2057	14.3496	14.261	14.2019	15.4643	15.3128	15.1477	14.8789
ENSGALG00000011623	3942.84	-1.12879	0.195061	3.25e-10	1.44e-08	ADAMTS3	4:50473922-50604585	ADAM metallopeptidase with thrombospondin type 1 motif 3 [Source:NCBI gene;Acc:428760]	protein_coding	11.4438	11.0055	11.4525	11.3813	12.3471	12.6836	12.4448	11.7318
ENSGALG00000041025	70.097	-1.13012	0.35269	5.05e-05	0.000409	FOXJ1	18:4495739-4501676	forkhead box J1 [Source:NCBI gene;Acc:770009]	protein_coding	5.9522	5.58314	5.26402	5.78759	6.83704	6.12948	6.4061	6.49573
ENSGALG00000003076	13.8429	-1.13048	0.650319	0.00283692	0.0114096	FASLG	8:4846877-4850856	Fas ligand (TNF superfamily, member 6) [Source:NCBI gene;Acc:429064]	protein_coding	3.84808	3.2117	3.31999	3.34775	3.67056	4.80279	3.72674	3.76886
ENSGALG00000006912	117.177	-1.13186	0.238093	8.27e-08	1.8e-06	CPEB3	6:21812767-21889131	cytoplasmic polyadenylation element binding protein 3 [Source:NCBI gene;Acc:423816]	protein_coding	6.93894	6.54992	6.60438	7.14389	7.59795	8.1629	7.4956	7.14414
ENSGALG00000032410	99.5174	-1.13453	0.481123	0.000673	0.00353133	CBFA2T3	11:18525292-18544326	CBFA2/RUNX1 translocation partner 3 [Source:NCBI gene;Acc:415846]	protein_coding	5.63983	6.22486	6.36204	6.02988	6.6977	7.8037	6.81906	6.41675
ENSGALG00000014988	75.8358	-1.13517	0.582169	0.00182974	0.00801343	POPDC2	1:80944283-80954049	popeye domain containing 2 [Source:NCBI gene;Acc:404229]	protein_coding	5.58072	5.56418	5.09775	5.59789	6.33251	5.93138	6.85582	6.49657
ENSGALG00000004613	181.67	-1.13574	0.270088	1.04e-06	1.55e-05	P2RX5	19:6774396-6787281	purinergic receptor P2X 5 [Source:NCBI gene;Acc:395507]	protein_coding	7.30882	7.17522	7.06596	6.93867	8.52887	8.16387	7.90254	7.6465
ENSGALG00000041470	287.469	-1.13625	0.195565	2.89e-10	1.31e-08	PPARA	1:71237629-71271740	peroxisome proliferator activated receptor alpha [Source:NCBI gene;Acc:374120]	protein_coding	8.37334	8.21687	8.01413	8.31012	8.89841	9.33608	9.65837	8.22751
ENSGALG00000047526	44.0042	-1.13635	0.422782	0.000264	0.00164488	ENSGALG00000047526	5:123422-124480	proto-oncogene Mas-like [Source:NCBI gene;Acc:430433]	protein_coding	4.88473	5.75005	5.03344	4.85035	5.86568	6.2491	5.90048	5.79061
ENSGALG00000004103	29.0034	-1.13695	0.465612	0.000535	0.00292182	FAM81A	10:7166206-7175738	family with sequence similarity 81 member A [Source:NCBI gene;Acc:415396]	protein_coding	4.48117	4.24263	4.36203	4.6482	5.07446	5.72871	4.69054	4.49497
ENSGALG00000015396	17.3977	-1.13769	0.616967	0.00227537	0.00951766	CD200	1:89972837-89985759	CD200 molecule [Source:NCBI gene;Acc:418425]	protein_coding	3.4545	3.77369	4.00425	3.49134	4.36298	4.17324	4.56184	4.0005
ENSGALG00000002955	21194.8	-1.1382	0.321117	1.49e-05	0.00015	ADAMTSL2	17:7269757-7290205	ADAMTS like 2 [Source:NCBI gene;Acc:417147]	protein_coding	13.3251	14.0021	14.149	13.6903	14.5617	15.0909	15.2269	14.802
ENSGALG00000016764	15870.1	-1.13936	0.246349	1.55e-07	3.1e-06	EIF5B	1:133860171-133890836	eukaryotic translation initiation factor 5B [Source:NCBI gene;Acc:395514]	protein_coding	13.4754	13.7644	13.7045	13.9897	14.3784	14.9115	14.8341	14.7711
ENSGALG00000025946	146.172	-1.14227	0.547196	0.001318	0.00611349	MOB3C	8:22179851-22194222	MOB kinase activator 3C [Source:NCBI gene;Acc:424615]	protein_coding	6.54166	7.12088	7.08859	6.75865	7.28031	9.18211	7.61569	7.10801
ENSGALG00000000302	1396.01	-1.14353	0.633759	0.00242804	0.0100359	TNNT2	26:807502-813890	troponin T2, cardiac type [Source:NCBI gene;Acc:396433]	protein_coding	7.90388	9.87947	9.57	9.63895	10.5708	10.8294	11.5132	10.6693
ENSGALG00000050647	59.7469	-1.14385	0.760011	0.00387572	0.0147073	ENSGALG00000050647	W:263517-290094	ras GTPase-activating protein 1-like [Source:NCBI gene;Acc:112530485]	protein_coding	5.70901	4.5012	4.41889	5.53161	6.77693	5.93002	5.94493	6.61682
ENSGALG00000049622	146.72	-1.14483	0.338344	2.68e-05	0.000244	ENSGALG00000049622	2:98595195-98602179	NA	protein_coding	6.99661	6.87127	6.53802	6.76886	7.71414	8.52336	7.35764	6.63013
ENSGALG00000007157	4.18452	-1.14518	1.04615	0.00361167	0.0139155	TENT5D	4:9484216-9496535	family with sequence similarity 46 member D [Source:NCBI gene;Acc:422282]	protein_coding	1.81457	1.4912	1.55978	1.49036	1.86885	2.75073	1.98526	1.85386
ENSGALG00000032658	46.6797	-1.14615	0.344647	3.3e-05	0.000288	FMNL1	27:3775310-3882647	formin like 1 [Source:NCBI gene;Acc:419965]	protein_coding	5.3198	5.63092	5.2127	5.51616	5.89642	6.49347	6.42527	5.81938
ENSGALG00000016507	68.9198	-1.14758	0.31661	1.1e-05	0.000115	FNDC4	3:104325698-104331561	fibronectin type III domain containing 4 [Source:NCBI gene;Acc:421981]	protein_coding	5.51786	5.81415	6.05533	5.40569	6.67311	6.18115	6.86828	6.40071
ENSGALG00000005714	3237.98	-1.14857	0.172567	1.47e-12	1.2e-10	PKD1	14:6699971-6782586	polycystin 1, transient receptor potential channel interacting [Source:NCBI gene;Acc:416553]	protein_coding	11.2587	11.2342	11.3794	11.1833	12.5509	12.298	12.4026	11.7981
ENSGALG00000050058	347.278	-1.14914	0.217834	5.99e-09	1.84e-07	REEP1	4:85498153-85557858	receptor accessory protein 1 [Source:NCBI gene;Acc:771776]	protein_coding	8.22198	8.52164	7.92883	8.25388	9.00066	9.41917	9.25374	8.88614
ENSGALG00000012367	140.31	-1.14931	0.248503	1.58e-07	3.14e-06	TRIM9	5:58124994-58156481	tripartite motif containing 9 [Source:NCBI gene;Acc:423579]	protein_coding	7.08973	6.88902	6.8641	7.24724	7.54099	8.45007	7.7973	7.58247
ENSGALG00000051549	78.6335	-1.14955	0.41793	0.000216	0.00139439	ENSGALG00000051549	19:7202209-7215429	NA	protein_coding	5.86541	5.43133	6.24157	5.86657	6.50674	7.55025	6.31035	6.33021
ENSGALG00000014804	33.9869	-1.14967	0.366118	6.24e-05	0.000486	THBS4	Z:22015511-22053757	thrombospondin 4 [Source:NCBI gene;Acc:396306]	protein_coding	4.49426	4.61965	4.44298	4.60936	5.40339	5.14643	4.845	5.24213
ENSGALG00000030836	20.5025	-1.14967	0.640711	0.00243925	0.0100746	PSD2	13:1823948-1896054	pleckstrin and Sec7 domain containing 2 [Source:NCBI gene;Acc:427605]	protein_coding	3.85978	3.96647	4.27566	4.15029	4.26088	5.45657	4.28743	4.86049
ENSGALG00000033883	185.179	-1.15002	0.334872	2.24e-05	0.000209	PCDH7	4:71575850-71827560	protocadherin 7 [Source:NCBI gene;Acc:422797]	protein_coding	7.21815	7.2161	7.19355	7.22093	8.19879	7.39757	8.55626	8.34275
ENSGALG00000047514	157.694	-1.15018	0.286729	2.39e-06	3.18e-05	ENSGALG00000047514	11:10295447-10323465	NA	protein_coding	7.01531	6.88877	6.82884	7.06579	7.73385	8.04219	8.39424	7.0629
ENSGALG00000004424	26.7435	-1.15127	0.548566	0.00126275	0.00591074	SEC16B	8:6998139-7009527	SEC16 homolog B, endoplasmic reticulum export factor [Source:NCBI gene;Acc:424431]	protein_coding	4.74352	4.2178	4.42787	4.6235	5.14411	5.46527	5.5129	4.9593
ENSGALG00000001410	4.58094	-1.15171	1.0305	0.00365542	0.0140337	SPNS3	19:3256399-3279042	sphingolipid transporter 3 (putative) [Source:NCBI gene;Acc:417493]	protein_coding	1.79071	1.76233	1.66543	1.6418	1.88043	2.90123	1.92008	1.82052
ENSGALG00000035375	2.88983	-1.1522	1.20052	0.00239732	0.00993651	LRTOMT	1:195632213-195634015	leucine rich transmembrane and O-methyltransferase domain containing [Source:NCBI gene;Acc:100857436]	protein_coding	1.19161	1.25189	1.24438	1.19553	1.60403	1.89401	1.19632	1.34048
ENSGALG00000040780	320.322	-1.15236	0.814695	0.00408209	0.0153413	UBAP2	W:787-48077	ubiquitin associated protein 2 [Source:NCBI gene;Acc:407091]	protein_coding	7.67763	5.89825	5.68231	7.65373	9.6149	8.14934	7.62467	9.65768
ENSGALG00000053510	164.621	-1.15593	0.258003	3.12e-07	5.63e-06	ENSGALG00000053510	1:258484-259506	C-type lectin domain family 2 member D-like [Source:NCBI gene;Acc:107055489]	protein_coding	7.29625	7.20475	7.04353	7.28647	8.12704	8.72908	7.77978	7.41944
ENSGALG00000009134	58.8351	-1.15605	0.440793	0.000314	0.00189891	CTTNBP2	1:24616305-24691437	cortactin binding protein 2 [Source:NCBI gene;Acc:417766]	protein_coding	5.36014	5.08807	5.17303	5.61204	6.56397	6.12411	5.94745	5.92843
ENSGALG00000034107	33.1431	-1.1563	0.700711	0.00307844	0.0121984	TRIM63	23:3365953-3371497	tripartite motif containing 63 [Source:NCBI gene;Acc:426754]	protein_coding	4.38706	4.61066	4.82017	5.1729	5.41552	6.97994	5.08194	4.84534
ENSGALG00000035386	86.9426	-1.15759	0.338719	2.38e-05	0.000219	NCKAP1L	33:6036926-6046319	NCK associated protein 1 like [Source:NCBI gene;Acc:425499]	protein_coding	5.90379	6.06621	6.33237	6.22085	6.96068	7.1225	7.25143	6.7197
ENSGALG00000003925	109.635	-1.15911	0.575817	0.00151608	0.00687097	MYPN	6:11198643-11240977	myopalladin [Source:NCBI gene;Acc:423684]	protein_coding	5.56398	6.30441	5.92348	6.28796	6.60839	7.03998	7.53163	7.15883
ENSGALG00000000107	14.0602	-1.15933	0.47164	0.000497	0.00275397	TRIM7.1	16:2482327-2491638	tripartite motif containing 7.1 [Source:NCBI gene;Acc:417040]	protein_coding	3.64239	3.69327	3.49967	3.54191	4.13631	3.9257	4.04125	4.12538
ENSGALG00000040342	1983.87	-1.15971	0.368108	6.01e-05	0.000471	ADAMTS1	1:104340407-104345964	ADAM metallopeptidase with thrombospondin type 1 motif 1 [Source:NCBI gene;Acc:418479]	protein_coding	9.95525	9.97995	10.9028	10.108	10.5549	12.3733	10.7992	11.2115
ENSGALG00000016485	3031.36	-1.15978	0.193867	1.11e-10	5.77e-09	RHOB	3:101681364-101683698	ras homolog family member B [Source:NCBI gene;Acc:395734]	protein_coding	11.2165	11.3645	11.4162	11.2166	12.0845	12.8722	12.4318	11.6061
ENSGALG00000002766	5.35957	-1.16078	0.926312	0.0040496	0.0152436	MLKL	11:1886612-1890948	mixed lineage kinase domain like pseudokinase [Source:NCBI gene;Acc:415686]	protein_coding	1.79355	1.92216	1.96809	1.97018	2.02384	3.09671	2.16091	2.01804
ENSGALG00000046992	161.862	-1.16101	0.26534	5.03e-07	8.4e-06	MCRIP2	14:13968210-13971188	family with sequence similarity 195, member A [Source:NCBI gene;Acc:425184]	protein_coding	6.62843	6.89119	7.20048	6.64952	7.57087	8.02676	7.7877	7.78198
ENSGALG00000005613	14.2978	-1.16209	0.742972	0.00341755	0.0133106	ENSGALG00000005613	6:17640007-17642288	NA	protein_coding	3.42414	3.75542	3.53072	3.27733	4.33991	3.98893	4.64414	3.63749
ENSGALG00000001711	188.651	-1.16224	0.341592	2.51e-05	0.00023	PPCDC	10:2810721-2835077	phosphopantothenoylcysteine decarboxylase [Source:NCBI gene;Acc:427477]	protein_coding	7.03909	7.4788	7.31109	7.09677	8.12153	9.03273	7.63542	7.73224
ENSGALG00000008756	436.662	-1.16441	0.516618	0.000845	0.00424504	PLEK	3:11941428-11957951	pleckstrin [Source:NCBI gene;Acc:395669]	protein_coding	7.09122	7.54603	8.2276	6.80411	8.54054	9.62159	8.60735	7.61543
ENSGALG00000008544	201.975	-1.16607	0.583976	0.00155017	0.00699903	SLC8A1	3:16420525-16490003	solute carrier family 8 member A1 [Source:NCBI gene;Acc:395760]	protein_coding	6.12916	6.90959	7.04006	7.63597	7.87309	8.90091	8.43391	7.70628
ENSGALG00000006728	170.397	-1.16706	0.320676	1.05e-05	0.00011	SLC5A1	15:9054070-9080058	solute carrier family 5 member 1 [Source:NCBI gene;Acc:395496]	protein_coding	7.16079	7.06759	6.91598	7.19842	8.13534	8.44638	8.06705	7.37271
ENSGALG00000008100	99.382	-1.16766	0.358732	4.21e-05	0.00035	RAPSN	5:23098904-23108100	receptor associated protein of the synapse [Source:NCBI gene;Acc:395986]	protein_coding	5.90186	6.49864	6.44343	5.82985	7.02048	6.90383	7.61977	6.7113
ENSGALG00000009480	98.8524	-1.17017	0.357156	3.91e-05	0.00033	DOCK4	1:27163396-27407139	dedicator of cytokinesis 4 [Source:NCBI gene;Acc:417779]	protein_coding	6.30451	6.54426	6.55852	6.03698	6.87032	7.86714	7.56237	6.65757
ENSGALG00000007713	68.5123	-1.17022	0.269026	5.71e-07	9.4e-06	CD300LG	18:10410168-10414906	CD300 molecule like family member g [Source:NCBI gene;Acc:422107]	protein_coding	5.9274	6.1054	5.92783	5.62152	6.65271	6.90609	6.84547	6.3491
ENSGALG00000020656	9.20861	-1.17245	0.803207	0.00368714	0.0141356	PRLHR	6:30704497-30726370	prolactin releasing hormone receptor [Source:NCBI gene;Acc:428985]	protein_coding	2.67938	2.76535	3.03324	2.81549	3.69179	4.0718	3.5003	2.64141
ENSGALG00000001273	3.04374	-1.17258	0.906086	0.00390921	0.0148172	C2CD4C	28:2730221-2731462	C2 calcium dependent domain containing 4C [Source:NCBI gene;Acc:428334]	protein_coding	1.36616	1.37729	1.43049	1.37594	1.59964	2.05692	1.65497	1.46208
ENSGALG00000026816	361.078	-1.17291	0.234431	2.59e-08	6.48e-07	ENSGALG00000026816	18:7066866-7101589	NA	protein_coding	8.10151	8.36829	8.30516	7.98596	9.12039	9.75909	9.18606	8.40511
ENSGALG00000010133	148.283	-1.17368	0.744831	0.00325257	0.0127651	PTCH2	8:21151297-21166349	patched 2 [Source:NCBI gene;Acc:374187]	protein_coding	5.6796	6.16352	6.73249	4.89961	6.01748	9.1746	6.6823	5.98433
ENSGALG00000009016	202.599	-1.17438	0.226584	1.03e-08	2.94e-07	SLX4IP	3:13641962-13716976	SLX4 interacting protein [Source:NCBI gene;Acc:416738]	protein_coding	6.57482	6.88371	7.22264	6.84142	7.7698	8.18587	7.57398	7.86414
ENSGALG00000037160	293.649	-1.17592	0.386627	8.55e-05	0.000631	ENSGALG00000037160	Z:1243251-1267913	SMAD family member 7 [Source:NCBI gene;Acc:429683]	protein_coding	8.1649	8.0322	7.62256	8.05859	8.80298	10.0859	8.69114	7.47503
ENSGALG00000016591	43.5113	-1.17922	0.375373	6.15e-05	0.00048	DRC1	3:105338705-105350819	dynein regulatory complex subunit 1 [Source:NCBI gene;Acc:422009]	protein_coding	5.37212	5.06364	5.09653	5.41808	5.69813	6.54038	5.81588	5.74138
ENSGALG00000034427	18.1135	-1.18054	0.861481	0.00376959	0.0143677	SCN4A	27:4047358-4076818	sodium voltage-gated channel alpha subunit 4 [Source:NCBI gene;Acc:771297]	protein_coding	3.64833	3.4073	3.11772	3.55944	4.60184	4.48135	4.09063	3.90769
ENSGALG00000007300	2471.51	-1.18068	0.256456	1.83e-07	3.58e-06	PYCR1	18:9970057-9973913	pyrroline-5-carboxylate reductase 1 [Source:NCBI gene;Acc:769203]	protein_coding	10.2145	10.9829	11.0166	10.9211	11.8199	11.7705	12.0937	11.9051
ENSGALG00000035780	320.243	-1.18164	0.849632	0.00372669	0.0142406	ENSGALG00000035780	W:6346847-6447455	E3 ubiquitin-protein ligase KCMF1-like [Source:NCBI gene;Acc:431003]	protein_coding	7.48335	5.49321	5.73426	7.17971	9.41381	8.07283	7.1375	9.39749
ENSGALG00000002116	22.8659	-1.18266	0.467219	0.000395	0.00228845	TEN1	18:4582296-4586252	TEN1 CST complex subunit [Source:NCBI gene;Acc:100529060]	protein_coding	3.93674	4.22543	4.26219	4.21741	4.71008	4.54554	4.73252	4.91995
ENSGALG00000000604	92.5911	-1.18337	0.314579	6.62e-06	7.48e-05	ENSGALG00000000604	23:650448-671379	Na+/K+ transporting ATPase interacting 1 [Source:NCBI gene;Acc:107049081]	protein_coding	6.36492	6.38043	6.09523	6.66666	7.28944	7.42788	7.4907	6.67725
ENSGALG00000017462	1238.69	-1.18378	0.37282	5.49e-05	0.000439	FNIP1	13:17291960-17350348	folliculin interacting protein 1 [Source:NCBI gene;Acc:427642]	protein_coding	9.80731	9.86848	9.94458	9.87435	10.4031	12.185	10.4225	9.95939
ENSGALG00000010745	1620.76	-1.18421	0.23756	2.9e-08	7.22e-07	HMGB2	4:43290527-43292715	high mobility group box 2 [Source:NCBI gene;Acc:396482]	protein_coding	9.66777	9.99873	10.0988	9.53189	11.1563	11.3818	10.388	10.6281
ENSGALG00000054783	3727.48	-1.18485	0.26236	2.75e-07	5.05e-06	ENSGALG00000054783	2:141967432-142007621	N-myc downstream regulated 1 [Source:NCBI gene;Acc:420321]	protein_coding	11.9773	11.9104	11.7758	12.1951	12.2534	13.8441	13.241	12.1188
ENSGALG00000038652	916.505	-1.18551	0.155581	1.65e-15	2.58e-13	ENSGALG00000038652	3:88407353-88419645	glutathione S-transferase class-alpha [Source:NCBI gene;Acc:395611]	protein_coding	9.36655	9.46126	9.64452	9.4696	10.6718	10.4609	10.4876	10.3925
ENSGALG00000010098	2328.68	-1.18553	0.29585	2.5e-06	3.3e-05	SLC6A9	8:20733964-20748606	solute carrier family 6 member 9 [Source:NCBI gene;Acc:424576]	protein_coding	10.6834	10.9496	10.979	10.7908	11.6602	12.3589	12.1388	11.5488
ENSGALG00000040279	122.959	-1.18699	0.232762	1.63e-08	4.38e-07	RHCE	23:2538276-2544293	Rh blood group CcEe antigens [Source:NCBI gene;Acc:395121]	protein_coding	6.85302	6.88365	6.58953	6.98173	7.66235	8.23014	7.43509	7.32328
ENSGALG00000011306	626.301	-1.19164	0.493214	0.000533	0.00291699	DES	7:22170600-22175002	desmin [Source:NCBI gene;Acc:395906]	protein_coding	7.61161	8.8001	8.64786	8.51169	9.44915	9.67411	10.0712	9.75567
ENSGALG00000017309	295.35	-1.19245	0.238831	2.83e-08	7.06e-07	RNF169	1:195964053-195983561	ring finger protein 169 [Source:NCBI gene;Acc:419055]	protein_coding	7.77521	7.72142	7.83018	7.76599	9.018	9.25994	8.41428	8.0666
ENSGALG00000005302	1461.74	-1.19269	0.204876	3.15e-10	1.4e-08	SASS6	8:12336171-12348597	SAS-6 centriolar assembly protein [Source:NCBI gene;Acc:424471]	protein_coding	9.67032	10.1026	9.88567	9.64838	11.1159	11.2415	10.4995	10.726
ENSGALG00000020485	20.1245	-1.19382	0.639161	0.00190979	0.00826248	ENSGALG00000020485	5:16903727-16905290	NA	protein_coding	3.93945	3.70444	3.91731	3.47244	4.26926	4.66084	4.34199	4.00076
ENSGALG00000015221	37.3143	-1.19551	0.448202	0.000265	0.00164778	CCDC181	1:84792952-84802664	coiled-coil domain containing 181 [Source:NCBI gene;Acc:418370]	protein_coding	4.95341	5.01097	5.06815	4.91093	5.94672	6.33428	5.45154	5.16173
ENSGALG00000054821	14.1935	-1.19638	0.748152	0.00295054	0.0117885	NAALAD2	1:188891315-188922631	N-acetylated alpha-linked acidic dipeptidase 2 [Source:NCBI gene;Acc:419010]	protein_coding	3.27819	3.42448	3.57251	3.50973	4.01734	5.11711	3.47492	3.47465
ENSGALG00000030251	4.26177	-1.19643	0.974288	0.00343776	0.0133734	ADCY8	2:140875182-140993382	adenylate cyclase 8 [Source:NCBI gene;Acc:420328]	protein_coding	1.82053	1.82704	1.72553	1.8814	2.13546	2.11902	1.93684	1.97481
ENSGALG00000001264	322.114	-1.20075	0.476272	0.000397	0.00230111	PLXNA2	26:2758582-2845137	plexin A2 [Source:NCBI gene;Acc:419857]	protein_coding	7.96832	8.23589	8.24773	8.01752	8.29394	10.637	8.73845	8.28439
ENSGALG00000010879	326.746	-1.20302	0.294079	1.8e-06	2.5e-05	FGGY	8:26692555-26971644	FGGY carbohydrate kinase domain containing [Source:NCBI gene;Acc:772383]	protein_coding	7.9839	8.04572	8.08805	7.86896	8.79471	9.90927	8.66739	8.20696
ENSGALG00000032418	135.248	-1.20303	0.249837	6.94e-08	1.55e-06	RAB26	14:6793587-6812759	RAB26, member RAS oncogene family [Source:NCBI gene;Acc:416554]	protein_coding	6.30908	7.0058	6.869	6.50005	7.54913	7.47893	8.01863	7.38201
ENSGALG00000009262	10.6051	-1.20553	0.702954	0.00243338	0.0100529	FGB	4:20308597-20315123	fibrinogen beta chain [Source:NCBI gene;Acc:373926]	protein_coding	2.9452	2.96693	3.03736	3.2494	3.59834	3.69655	3.07444	3.54192
ENSGALG00000012823	409.131	-1.20556	0.310977	4.28e-06	5.15e-05	TRIM24	1:56379268-56436811	tripartite motif containing 24 [Source:NCBI gene;Acc:418106]	protein_coding	8.41896	8.4365	8.52892	8.53902	9.03289	10.4128	9.35699	8.88331
ENSGALG00000012845	20.0804	-1.20614	0.681468	0.00221823	0.00931666	MYLK4	2:67521992-67599260	myosin light chain kinase family member 4 [Source:NCBI gene;Acc:420893]	protein_coding	3.56202	3.81585	3.38255	3.87411	4.21458	4.28694	4.21117	4.60604
ENSGALG00000004155	218.287	-1.20639	0.505116	0.000562	0.00304405	MYOM3	23:5781663-5804872	myomesin 3 [Source:NCBI gene;Acc:419690]	protein_coding	6.57427	7.44574	7.38376	6.68944	7.43279	8.8691	8.36695	8.0423
ENSGALG00000013672	431.838	-1.20649	0.213888	9.22e-10	3.51e-08	TSHZ1	2:91334478-91387810	teashirt zinc finger homeobox 1 [Source:NCBI gene;Acc:428513]	protein_coding	8.41853	8.65547	8.44277	8.42366	9.79005	9.32103	9.81403	8.76367
ENSGALG00000039741	96.911	-1.20785	0.315717	5.23e-06	6.09e-05	TNFRSF8	21:5470172-5483241	TNF receptor superfamily member 8 [Source:NCBI gene;Acc:395090]	protein_coding	6.05684	6.37968	6.57601	6.29534	7.33937	7.59529	7.1793	6.94771
ENSGALG00000013971	2234.88	-1.21143	0.266316	2.46e-07	4.6e-06	SGK1	3:56205535-56302921	serum/glucocorticoid regulated kinase 1 [Source:NCBI gene;Acc:395133]	protein_coding	10.6361	10.5439	10.6743	10.6695	11.563	12.478	11.6208	10.816
ENSGALG00000014537	312.738	-1.2122	0.372657	4.2e-05	0.00035	BMF	5:29608119-29626791	Bcl2 modifying factor [Source:NCBI gene;Acc:769140]	protein_coding	8.17366	8.00118	7.70544	8.43246	9.44688	9.72069	9.12453	8.14228
ENSGALG00000048849	10.7276	-1.21323	0.916106	0.00334723	0.0130646	CPXM2	6:32711739-32779111	NA	protein_coding	2.93735	3.02598	2.94949	3.02295	2.96407	4.12863	3.09367	3.66324
ENSGALG00000048309	70.3017	-1.21346	0.435689	0.000185	0.00122392	ENSGALG00000048309	1:142895982-142899302	uncharacterized LOC107050476 [Source:NCBI gene;Acc:107050476]	protein_coding	5.90648	5.30822	5.31418	6.20462	6.80409	5.84969	7.19879	6.3718
ENSGALG00000014085	834.502	-1.21453	0.168745	4.24e-14	5.18e-12	TM7SF3	1:67998522-68015987	transmembrane 7 superfamily member 3 [Source:NCBI gene;Acc:418215]	protein_coding	9.17004	9.51803	9.51017	9.31533	10.3838	10.669	10.4739	10.0855
ENSGALG00000043758	1363.49	-1.21768	0.816659	0.00309041	0.0122282	ENSGALG00000043758	W:1391452-1417746	ATP synthase, H+ transporting, mitochondrial F1 complex, alpha subunit 1, cardiac muscle [Source:NCBI gene;Acc:431564]	protein_coding	9.19897	7.23289	6.89761	9.02343	11.5618	9.57197	9.12881	11.9355
ENSGALG00000009875	745.645	-1.21775	0.286682	9.4e-07	1.43e-05	HMGA2	1:34324330-34428910	high mobility group AT-hook 2 [Source:NCBI gene;Acc:395851]	protein_coding	8.70106	8.96212	9.09476	8.46892	10.3908	10.2463	9.87438	8.82203
ENSGALG00000002350	102.867	-1.21784	0.386005	5.81e-05	0.000458	ENSGALG00000002350	14:15304269-15344033	dynein axonemal heavy chain 3 [Source:NCBI gene;Acc:427004]	protein_coding	6.43668	6.53462	6.23091	6.81486	7.22511	8.44319	7.08231	6.43737
ENSGALG00000045634	79.2232	-1.21821	0.233145	9.08e-09	2.64e-07	XKR5	3:107478964-107484909	XK related 5 [Source:NCBI gene;Acc:422039]	protein_coding	6.14184	6.51946	5.91309	6.20303	6.98298	7.44447	6.92364	6.67898
ENSGALG00000005004	520.015	-1.21837	0.210321	3.98e-10	1.7e-08	SAMD8	6:15720706-15732613	sterile alpha motif domain containing 8 [Source:NCBI gene;Acc:428946]	protein_coding	8.74046	8.85717	8.59609	8.77751	10.173	9.95898	9.65845	8.94029
ENSGALG00000015346	1266.72	-1.22025	0.33294	9.71e-06	0.000103	NFKBIZ	1:86521572-86537922	NFKB inhibitor zeta [Source:NCBI gene;Acc:418404]	protein_coding	10.1499	9.88448	9.84339	10.0677	11.1678	12.0128	10.4226	9.98004
ENSGALG00000016607	231.125	-1.22118	0.261056	1.37e-07	2.78e-06	CLCN4	1:126199878-126236135	chloride voltage-gated channel 4 [Source:NCBI gene;Acc:428005]	protein_coding	7.45059	7.85584	7.60161	7.41479	8.73201	8.63964	8.82128	8.09931
ENSGALG00000036456	283.362	-1.22209	0.362097	2.76e-05	0.00025	TRIB1	2:138859505-138862431	tribbles pseudokinase 1 [Source:NCBI gene;Acc:428386]	protein_coding	7.9807	7.59905	7.72756	7.97231	8.64914	9.98119	8.41955	7.55972
ENSGALG00000030546	13.9652	-1.22417	0.778289	0.00279789	0.0112609	CLEC19A	14:8815486-8821411	C-type lectin domain family 19 member A [Source:NCBI gene;Acc:771758]	protein_coding	3.16607	3.51053	3.20749	3.22081	3.74354	5.0694	3.96816	3.41726
ENSGALG00000043772	14.1331	-1.22505	0.533076	0.000687	0.00358585	ENSGALG00000043772	27:2264729-2273025	loss of heterozygosity, 11, chromosomal region 2, gene A [Source:NCBI gene;Acc:419937]	protein_coding	3.56194	3.56007	3.45269	3.73544	4.22375	3.75505	4.23413	4.08247
ENSGALG00000004083	6.74684	-1.22523	0.818134	0.0029979	0.011937	GRIA1	13:13030976-13139199	glutamate ionotropic receptor AMPA type subunit 1 [Source:NCBI gene;Acc:414893]	protein_coding	2.52349	2.54009	2.51982	2.53807	2.86105	3.19114	2.8268	2.62591
ENSGALG00000001191	42.0439	-1.22531	0.389645	5.99e-05	0.00047	MEOX1	27:5939150-5944728	mesenchyme homeobox 1 [Source:NCBI gene;Acc:395533]	protein_coding	4.90204	5.39456	5.15073	5.08836	5.906	5.57701	6.21147	5.98875
ENSGALG00000015935	107.275	-1.22589	0.591681	0.00116633	0.00552566	SMYD1	4:85957982-85980747	SET and MYND domain containing 1 [Source:NCBI gene;Acc:373960]	protein_coding	5.67266	6.07306	5.5975	6.28449	6.58925	6.8512	7.2584	7.31741
ENSGALG00000047000	117.339	-1.22617	0.332263	8.85e-06	9.49e-05	ENSGALG00000047000	4:29372492-29377008	NA	protein_coding	6.65659	6.63907	6.74527	6.34194	7.64455	8.11467	7.56897	6.65691
ENSGALG00000054831	7.18324	-1.22663	0.80696	0.0029275	0.0117193	TMEM121	8:4267898-4268836	transmembrane protein 121 [Source:NCBI gene;Acc:395216]	protein_coding	2.74924	2.41232	2.56396	2.52154	3.19718	2.94228	3.34157	2.80587
ENSGALG00000017302	6.21749	-1.23051	0.878346	0.00310983	0.0122931	SLCO2B1	1:195701721-195741913	solute carrier organic anion transporter family member 2B1 [Source:NCBI gene;Acc:419051]	protein_coding	2.15754	2.22815	2.47485	2.11465	2.54898	3.16178	2.50576	2.35536
ENSGALG00000002312	14.4119	-1.23147	0.602747	0.00122799	0.0057794	TMEM132E	19:4900519-4918418	transmembrane protein 132E [Source:NCBI gene;Acc:771389]	protein_coding	3.54798	3.64142	3.62859	3.54131	4.06568	4.44389	3.95509	4.11932
ENSGALG00000005086	1566.51	-1.23239	0.534568	0.000667	0.0035053	PLAU	6:16341344-16349555	plasminogen activator, urokinase [Source:NCBI gene;Acc:396424]	protein_coding	9.05508	9.49066	9.73455	9.04942	10.394	11.7189	10.3284	9.89125
ENSGALG00000039553	2287.23	-1.23269	0.241545	1.75e-08	4.67e-07	SULF1	2:116289225-116346778	sulfatase 1 [Source:NCBI gene;Acc:426312]	protein_coding	10.6803	10.8708	10.692	10.616	12.0816	12.3108	11.4502	11.2944
ENSGALG00000050072	31.9973	-1.23287	0.736471	0.00239923	0.00993998	EMID1	15:11458132-11468019	EMI domain containing 1 [Source:NCBI gene;Acc:100859612]	protein_coding	4.04762	4.16521	4.43708	4.40535	5.18202	5.28244	4.41741	5.18258
ENSGALG00000026973	388.577	-1.2333	0.216401	7.07e-10	2.83e-08	KIF3C	3:104848397-104859189	kinesin family member 3C [Source:NCBI gene;Acc:429432]	protein_coding	8.29335	8.44729	8.19871	8.11255	9.35431	9.83641	8.93509	8.64654
ENSGALG00000028341	33.9463	-1.23389	0.417302	0.000108	0.000771	ENSGALG00000028341	28:2756226-2762064	mucosal vascular addressin cell adhesion molecule 1 [Source:NCBI gene;Acc:100858236]	protein_coding	4.81045	4.97722	4.45232	4.99899	5.18443	6.28575	5.91657	4.45499
ENSGALG00000001234	13.9077	-1.2341	0.763373	0.00257905	0.0105379	CETP	11:623460-629266	cholesteryl ester transfer protein [Source:NCBI gene;Acc:415645]	protein_coding	3.63242	3.45216	3.07001	3.11453	3.7046	4.60818	3.84741	3.67038
ENSGALG00000006949	3409.52	-1.23577	0.153553	6.86e-17	1.46e-14	CHD2	10:15061660-15113883	chromodomain helicase DNA binding protein 2 [Source:NCBI gene;Acc:415507]	protein_coding	11.8052	11.8548	11.5522	11.7994	12.6266	13.3447	12.8077	11.9737
ENSGALG00000017168	7.89126	-1.23623	1.16614	0.00217865	0.00918811	SLN	1:181822186-181824109	sarcolipin [Source:NCBI gene;Acc:100857277]	protein_coding	2.42735	2.44039	2.14587	2.43882	3.15107	2.68584	2.44112	2.92489
ENSGALG00000037479	21.7785	-1.23674	0.592821	0.0011062	0.00530519	IGSF21	21:51064-84269	immunoglobin superfamily member 21 [Source:NCBI gene;Acc:419359]	protein_coding	4.22665	4.25383	3.59045	4.09427	4.76248	5.03319	4.58351	4.86699
ENSGALG00000053749	41.715	-1.23916	0.438443	0.00016	0.00108475	ENSGALG00000053749	6:10527301-10530096	NA	protein_coding	4.94669	4.53162	5.10678	5.07205	5.57798	6.15037	5.7328	5.31503
ENSGALG00000054976	1303.62	-1.24074	0.424405	0.000119	0.000841	IL11	22:3602509-3608251	interleukin 11 [Source:NCBI gene;Acc:107051287]	protein_coding	8.89092	9.43276	9.67228	8.7769	10.6116	11.3044	9.86188	9.71872
ENSGALG00000051848	51.0197	-1.24289	0.379076	3.82e-05	0.000324	KIF5A	33:3766641-3801104	kinesin heavy chain isoform 5A-like [Source:NCBI gene;Acc:107050879]	protein_coding	5.27098	5.96755	5.31117	5.63484	6.09736	6.61327	6.88067	5.99049
ENSGALG00000001062	65.8047	-1.24291	0.380881	4.03e-05	0.000338	GGT7	20:500509-515885	gamma-glutamyltransferase 7 [Source:NCBI gene;Acc:419121]	protein_coding	5.53972	5.6656	5.74057	6.04594	6.35915	7.3042	6.12777	6.53353
ENSGALG00000041965	18.7886	-1.24303	0.999629	0.00286454	0.0115038	MIOX	1:1281583-1284116	myo-inositol oxygenase [Source:NCBI gene;Acc:107052518]	protein_coding	3.52596	3.69951	3.08626	3.55885	4.22595	4.56861	4.35942	4.89542
ENSGALG00000012006	86.1524	-1.24403	0.380883	3.99e-05	0.000335	RTN1	5:54870149-54966041	reticulon 1 [Source:NCBI gene;Acc:378791]	protein_coding	5.37433	5.93634	6.06548	6.1916	6.73857	7.00355	6.96091	6.63494
ENSGALG00000037787	984.907	-1.24406	0.213968	3.75e-10	1.62e-08	MEF2D	25:2742938-2796048	myocyte enhancer factor 2D [Source:NCBI gene;Acc:431059]	protein_coding	9.58742	9.63617	9.77918	9.54413	10.745	11.3032	10.5154	10.0448
ENSGALG00000032768	301.429	-1.24538	0.399367	6.47e-05	0.0005	SOX5	1:65833774-66173568	SRY-box 5 [Source:NCBI gene;Acc:418195]	protein_coding	7.42262	7.72581	8.06224	7.3584	8.62632	9.83169	8.0548	7.97606
ENSGALG00000006572	440.933	-1.24646	0.672624	0.00173213	0.00767201	TNNT3	5:14207186-14237040	troponin T3, fast skeletal type [Source:NCBI gene;Acc:395761]	protein_coding	7.40543	7.72311	7.49463	8.14416	8.89647	10.0019	8.78923	9.12856
ENSGALG00000013402	585.937	-1.24912	0.330407	6.35e-06	7.21e-05	AHRR	2:88971793-89054391	aryl-hydrocarbon receptor repressor [Source:NCBI gene;Acc:420989]	protein_coding	7.44148	7.47107	8.33771	7.36434	9.11382	8.8906	8.93631	8.52306
ENSGALG00000008593	12.8004	-1.25	0.777904	0.00248662	0.0102214	ATP1B4	4:16441331-16448493	ATPase Na+/K+ transporting family member beta 4 [Source:NCBI gene;Acc:422365]	protein_coding	3.27883	3.18024	3.07244	3.42451	3.79838	4.22379	3.37494	3.87138
ENSGALG00000032992	562.234	-1.25005	0.212513	2.56e-10	1.18e-08	NR3C1	13:18099574-18198040	nuclear receptor subfamily 3 group C member 1 [Source:NCBI gene;Acc:416343]	protein_coding	9.24164	8.91927	8.64106	9.19778	10.4415	10.2299	9.85846	9.35245
ENSGALG00000002403	855.776	-1.25108	0.207068	9.94e-11	5.22e-09	ULK1	15:2927966-2996889	unc-51 like autophagy activating kinase 1 [Source:NCBI gene;Acc:416800]	protein_coding	9.7864	9.74002	9.29666	9.77799	10.6024	11.3565	10.4307	9.97745
ENSGALG00000034971	467.135	-1.25233	0.265065	1.16e-07	2.4e-06	SLC45A4	2:146035610-146065241	solute carrier family 45 member 4 [Source:NCBI gene;Acc:420308]	protein_coding	8.66639	8.50521	8.20452	8.6953	10.2501	9.54977	9.41998	8.68639
ENSGALG00000010858	88.475	-1.25333	0.409153	7.68e-05	0.000576	LRP2	7:18736749-18812213	LDL receptor related protein 2 [Source:NCBI gene;Acc:424168]	protein_coding	6.6018	5.90458	6.19877	6.43621	7.1775	8.05329	7.3893	6.08111
ENSGALG00000034905	57.9046	-1.25415	0.798785	0.00255473	0.0104516	ENSGALG00000034905	W:5302803-5316624	activated RNA polymerase II transcriptional coactivator p15-like [Source:NCBI gene;Acc:107055444]	protein_coding	5.44175	4.20147	4.34852	4.9899	6.34651	5.30508	5.35077	6.79786
ENSGALG00000051375	50.3645	-1.2544	0.363557	2.12e-05	0.000199	ENSGALG00000051375	23:2355363-2360992	NA	protein_coding	4.93528	5.51715	5.16425	5.3661	6.11202	6.48401	5.77288	5.90619
ENSGALG00000003716	38.1697	-1.2578	0.407594	7.13e-05	0.000541	GDNF	Z:11726876-11742913	glial cell derived neurotrophic factor [Source:NCBI gene;Acc:395569]	protein_coding	5.10741	5.25568	4.71489	5.16592	6.10139	6.17059	5.80744	5.02192
ENSGALG00000009947	595.504	-1.25822	0.437396	0.000136	0.000938	PLEKHH2	3:25256109-25303550	pleckstrin homology, MyTH4 and FERM domain containing H2 [Source:NCBI gene;Acc:421399]	protein_coding	8.56312	8.80897	9.23597	8.48971	9.58493	11.0154	9.75034	9.29829
ENSGALG00000014324	2715.02	-1.25838	0.213537	2.45e-10	1.14e-08	SLC2A14	1:75548453-75558943	solute carrier family 2 member 14 [Source:NCBI gene;Acc:396517]	protein_coding	11.1532	11.475	11.2494	11.0379	12.1839	12.9018	12.4214	11.5254
ENSGALG00000051776	279.745	-1.25953	0.624183	0.00122133	0.00575231	ENSGALG00000051776	7:15338261-15357212	NA	protein_coding	7.02781	7.44057	7.05285	7.59432	7.98344	8.15952	9.66585	8.24306
ENSGALG00000006609	1013.36	-1.26215	0.241561	9.93e-09	2.86e-07	EPHB1	9:3883599-3930088	EPH receptor B1 [Source:NCBI gene;Acc:396177]	protein_coding	9.1012	9.45118	9.5279	8.92347	10.2491	10.5519	10.3032	10.6105
ENSGALG00000011592	1186.41	-1.26512	0.171222	1.23e-14	1.67e-12	MRAS	7:25228579-25265411	muscle RAS oncogene homolog [Source:NCBI gene;Acc:395149]	protein_coding	9.5399	9.88211	9.74676	9.96549	10.997	10.8168	11.0119	10.7225
ENSGALG00000049504	30.246	-1.26569	0.568397	0.000762	0.00390272	ENSGALG00000049504	31:2234063-2251704	solute carrier family 2, facilitated glucose transporter member 4-like [Source:NCBI gene;Acc:107049937]	protein_coding	4.16365	4.66368	4.77074	4.32567	5.021	5.47101	5.07252	5.48089
ENSGALG00000002386	43.6875	-1.26592	0.363789	1.91e-05	0.000183	TMEM8B	Z:9080563-9084664	transmembrane protein 8B [Source:NCBI gene;Acc:769808]	protein_coding	5.39884	5.52292	5.28054	5.08972	5.59263	6.6426	6.32877	5.8607
ENSGALG00000015605	615.297	-1.26664	0.364	1.91e-05	0.000183	BACH2	3:75307454-75404609	BTB domain and CNC homolog 2 [Source:NCBI gene;Acc:421809]	protein_coding	9.31299	9.03456	8.89989	9.30361	10.689	10.8637	9.86122	8.70083
ENSGALG00000048239	97.6914	-1.26724	0.315873	2.6e-06	3.42e-05	ENSGALG00000048239	10:11170653-11180333	CDC42 small effector protein 2-C-like [Source:NCBI gene;Acc:100859848]	protein_coding	5.98529	6.29905	6.35979	6.09471	7.15833	7.54624	7.04098	6.81184
ENSGALG00000006638	18.3086	-1.26898	0.656572	0.00141614	0.00648977	GRIK4	24:3617948-3740700	glutamate ionotropic receptor kainate type subunit 4 [Source:NCBI gene;Acc:419751]	protein_coding	4.01387	3.71645	3.94216	3.89359	4.39602	5.33338	4.57348	4.26039
ENSGALG00000003594	8.04534	-1.27183	0.616938	0.00108657	0.00522782	ANK1	22:2927488-2974857	ankyrin 1 [Source:NCBI gene;Acc:396311]	protein_coding	2.81792	2.85229	2.63805	2.84813	3.59251	3.07599	3.06806	3.0888
ENSGALG00000010129	453.959	-1.27197	0.475084	0.000238	0.00151081	PLK3	8:21135671-21145202	polo like kinase 3 [Source:NCBI gene;Acc:424586]	protein_coding	8.13843	8.1852	8.31386	8.08887	8.46965	10.8664	8.18433	8.47632
ENSGALG00000043372	216.804	-1.273	0.445676	0.000142	0.000979	RUNX3	23:2591781-2635428	runt related transcription factor 3 [Source:NCBI gene;Acc:769687]	protein_coding	6.75983	6.80251	7.49715	6.42443	7.51795	9.09075	7.67608	7.60337
ENSGALG00000035028	365.258	-1.27387	0.28458	3.7e-07	6.52e-06	NAB2	33:6827441-6840335	NGFI-A binding protein 2 [Source:NCBI gene;Acc:100873158]	protein_coding	8.0644	8.62714	8.39532	8.22435	8.98894	10.1711	9.30255	8.9373
ENSGALG00000020922	1493.89	-1.27422	0.167721	2.66e-15	3.89e-13	C1orf21	8:8212688-8298953	chromosome 8 open reading frame, human C1orf21 [Source:NCBI gene;Acc:424449]	protein_coding	10.0029	10.1624	10.2721	9.96699	11.2282	11.5711	11.2303	10.6713
ENSGALG00000028478	15.6531	-1.27481	0.687829	0.00161403	0.00723095	CELF3	25:432852-440337	CUGBP, Elav-like family member 3 [Source:NCBI gene;Acc:431347]	protein_coding	3.52188	3.49275	3.75154	3.33616	4.66975	4.52887	4.03391	3.4209
ENSGALG00000004955	19.0252	-1.2749	0.557332	0.000649	0.00343236	ENSGALG00000004955	12:5166040-5208541	NA	protein_coding	3.80339	3.90338	3.86929	3.69417	4.40778	4.50472	4.29075	4.2469
ENSGALG00000015358	1361.88	-1.27654	0.35432	1.24e-05	0.000127	MYH15	1:88760863-88804642	myosin, heavy chain 15 [Source:NCBI gene;Acc:395534]	protein_coding	9.42811	9.79543	9.35978	9.72215	10.9832	10.3336	11.0211	10.8806
ENSGALG00000036125	9.33614	-1.27734	0.885928	0.00259038	0.0105737	SHE	25:2934855-2940187	Src homology 2 domain containing E [Source:NCBI gene;Acc:100857728]	protein_coding	3.05285	2.73999	2.80209	2.73822	3.5013	3.89486	3.14792	3.1758
ENSGALG00000035883	24.1434	-1.27874	0.42183	8.36e-05	0.000619	ZMYND10	12:1855699-1863549	zinc finger MYND-type containing 10 [Source:NCBI gene;Acc:112529928]	protein_coding	4.47415	4.49898	4.10113	4.64692	5.13118	5.36815	5.32645	4.5446
ENSGALG00000016164	130.308	-1.27967	0.30014	9.36e-07	1.42e-05	ABCG1	1:110622794-110676191	ATP binding cassette subfamily G member 1 [Source:NCBI gene;Acc:418533]	protein_coding	7.0421	6.69365	6.27491	7.07758	8.12481	8.07758	7.62203	6.89894
ENSGALG00000010646	1313.47	-1.28005	0.269384	1.06e-07	2.24e-06	STOX2	4:39615025-39740111	storkhead box 2 [Source:NCBI gene;Acc:769288]	protein_coding	10.2045	10.1737	9.67076	10.1969	11.842	10.4095	11.373	10.6319
ENSGALG00000006025	511.624	-1.28081	0.630675	0.001136	0.00541954	XIRP1	2:5035589-5057115	xin actin binding repeat containing 1 [Source:NCBI gene;Acc:374266]	protein_coding	7.12235	8.11847	7.85278	8.40284	8.7012	8.95719	10.2669	9.30533
ENSGALG00000028978	75.0686	-1.28137	0.33347	5.09e-06	5.97e-05	BTBD19	8:21144107-21149996	BTB domain containing 19 [Source:NCBI gene;Acc:100858105]	protein_coding	6.13452	5.91729	6.17193	5.94531	7.01463	7.45355	6.6803	6.65358
ENSGALG00000032746	229.182	-1.28164	0.548098	0.000568	0.00307393	ENPP2	2:136526177-136595461	ectonucleotide pyrophosphatase/phosphodiesterase 2 [Source:NCBI gene;Acc:420361]	protein_coding	5.87217	6.60898	6.98121	7.09971	8.14239	8.38372	7.19602	7.99924
ENSGALG00000001718	6584.84	-1.28199	0.13657	6.59e-22	2.85e-19	CCNG1	13:7457251-7462872	cyclin G1 [Source:NCBI gene;Acc:416161]	protein_coding	12.3459	12.4792	12.2682	12.3805	13.56	13.7736	13.3941	12.9739
ENSGALG00000012103	57.7349	-1.28407	0.309976	1.55e-06	2.21e-05	ENSGALG00000012103	5:5779258-5836920	coiled-coil domain containing 73 [Source:NCBI gene;Acc:421601]	protein_coding	5.74263	5.66622	5.56888	5.74601	6.20955	7.09442	6.6483	5.96739
ENSGALG00000036093	8.79551	-1.28474	0.821048	0.00232874	0.00969952	PTPN7	26:367531-376406	protein tyrosine phosphatase, non-receptor type 7 [Source:NCBI gene;Acc:770905]	protein_coding	2.75585	2.57497	2.88792	2.68619	3.07228	3.81239	2.84127	2.89776
ENSGALG00000008548	29.3404	-1.28517	0.651853	0.00126608	0.00592465	MDH1B	7:12390869-12399996	malate dehydrogenase 1B [Source:NCBI gene;Acc:424097]	protein_coding	4.38426	4.57587	4.39038	3.95764	4.91449	6.17039	4.54967	4.56626
ENSGALG00000001595	951.04	-1.28567	0.468921	0.000196	0.00128229	PHF19	17:8588061-8591957	PHD finger protein 19 [Source:NCBI gene;Acc:772213]	protein_coding	9.02379	9.53634	9.62753	9.12192	10.061	11.6847	10.2026	10.117
ENSGALG00000006934	113.538	-1.28599	0.310889	1.6e-06	2.26e-05	PATZ1	15:9301202-9318435	POZ/BTB and AT hook containing zinc finger 1 [Source:NCBI gene;Acc:416963]	protein_coding	6.19689	6.88143	6.7289	6.58191	7.43455	7.81161	8.03702	7.01289
ENSGALG00000015685	15.2225	-1.28675	0.469824	0.000197	0.00129057	CFAP99	4:82596511-82644224	cilia and flagella associated protein 99 [Source:NCBI gene;Acc:422887]	protein_coding	3.47582	3.89352	3.4702	3.69376	4.04768	4.19411	3.9656	4.23961
ENSGALG00000043209	41.9569	-1.28806	0.370821	1.95e-05	0.000186	ADGRB2	23:5139803-5162948	adhesion G protein-coupled receptor B2 [Source:NCBI gene;Acc:426163]	protein_coding	5.38365	5.15845	5.20046	5.06358	5.90163	6.56843	6.09918	5.38247
ENSGALG00000013964	92.1572	-1.29138	0.302392	9.18e-07	1.4e-05	SPATA18	4:66145698-66161979	spermatogenesis associated 18 [Source:NCBI gene;Acc:422759]	protein_coding	6.07926	6.01905	6.07331	6.00212	6.56572	7.55931	6.65713	6.88309
ENSGALG00000039121	126.28	-1.29356	0.255462	2.39e-08	6.06e-07	PPM1F	15:761641-774934	protein phosphatase, Mg2+/Mn2+ dependent 1F [Source:NCBI gene;Acc:416772]	protein_coding	6.54892	7.11726	6.64702	6.63245	7.63451	8.12399	7.80374	7.29423
ENSGALG00000016044	302.406	-1.29449	0.418758	6.87e-05	0.000525	SIM2	1:108142878-108198091	SIM bHLH transcription factor 2 [Source:NCBI gene;Acc:418515]	protein_coding	6.98653	8.33221	7.75028	7.25938	8.94897	9.20865	8.81948	8.63897
ENSGALG00000012317	18.8525	-1.29499	0.625937	0.00101911	0.00494829	ENSGALG00000012317	3:47042192-47073545	NA	protein_coding	4.24941	4.05148	3.28246	4.00454	4.58527	5.31964	4.45635	4.27335
ENSGALG00000052876	18.9633	-1.29792	0.464849	0.000167	0.00112677	ENSGALG00000052876	16:1714898-1717308	zinc finger protein 239-like [Source:NCBI gene;Acc:107049095]	protein_coding	4.03142	4.05119	3.83229	4.21055	4.66651	5.00942	4.52534	4.27361
ENSGALG00000012336	1036.21	-1.299	0.194854	2.15e-12	1.67e-10	STXBP5	3:47205516-47305776	syntaxin binding protein 5 [Source:NCBI gene;Acc:421620]	protein_coding	9.78787	9.6931	9.60395	9.64178	10.819	11.0994	10.9095	10.1138
ENSGALG00000031430	26.7888	-1.30125	0.764511	0.00189727	0.00823658	ENSGALG00000031430	8:5495630-5502809	selectin E [Source:NCBI gene;Acc:424402]	protein_coding	4.32337	4.22706	4.1629	4.25828	4.66755	6.6736	4.53147	4.12238
ENSGALG00000034225	254.13	-1.30143	0.350883	8.44e-06	9.17e-05	DEAF1	5:766241-785440	DEAF1, transcription factor [Source:NCBI gene;Acc:423017]	protein_coding	7.68079	7.58164	7.65191	7.60612	8.21576	9.82959	8.18227	7.96598
ENSGALG00000016462	190.073	-1.3019	0.3506	8.31e-06	9.08e-05	MYCN	3:99207484-99211831	v-myc avian myelocytomatosis viral oncogene neuroblastoma derived homolog [Source:NCBI gene;Acc:421948]	protein_coding	6.89749	7.15799	7.69197	6.77473	7.94922	8.76715	8.02443	8.37332
ENSGALG00000006508	29.3042	-1.30281	0.792524	0.00202859	0.0086792	FGF13	4:4750152-4964186	fibroblast growth factor 13 [Source:NCBI gene;Acc:414831]	protein_coding	4.11484	4.10354	3.95703	4.17019	5.10905	4.9956	5.21526	4.73846
ENSGALG00000029940	56.3225	-1.3051	0.40914	5.01e-05	0.000406	IL1B	22:5171645-5173295	interleukin 1, beta [Source:NCBI gene;Acc:395196]	protein_coding	5.49458	5.80053	5.27421	5.44969	6.29512	6.43366	7.17556	5.25524
ENSGALG00000055117	1830.08	-1.30571	0.250796	1.18e-08	3.32e-07	ENSGALG00000055117	2:116346426-116355031	NA	protein_coding	10.4265	10.4403	10.2897	10.3174	11.8599	11.9646	11.1363	11.0122
ENSGALG00000003059	636.797	-1.30794	0.363836	1.28e-05	0.00013	HLF	18:5906620-5937242	HLF, PAR bZIP transcription factor [Source:NCBI gene;Acc:417395]	protein_coding	8.07805	8.48447	8.64875	8.62324	9.57055	10.4574	9.12698	9.38817
ENSGALG00000026276	22.7786	-1.30811	0.493186	0.000244	0.00154366	TCF15	20:9927639-9930059	transcription factor 15 (basic helix-loop-helix) [Source:NCBI gene;Acc:395788]	protein_coding	3.79215	3.94206	4.36005	3.84178	4.75334	4.22103	4.92207	4.47338
ENSGALG00000008269	1923.59	-1.30912	0.278153	1.36e-07	2.76e-06	ZC3H8	3:3236158-3265532	zinc finger CCCH-type containing 8 [Source:NCBI gene;Acc:421230]	protein_coding	10.4349	10.5653	10.6519	10.4691	11.6757	12.593	11.2032	10.7016
ENSGALG00000011207	1862.5	-1.31042	0.255207	1.72e-08	4.59e-07	DUSP6	1:43322569-43326909	dual specificity phosphatase 6 [Source:NCBI gene;Acc:374272]	protein_coding	10.8104	10.6439	10.4753	10.7388	11.9069	12.4672	11.4479	10.7972
ENSGALG00000012944	45.4322	-1.31145	0.351088	7.68e-06	8.48e-05	DENND5B	1:59422545-59528716	DENN domain containing 5B [Source:NCBI gene;Acc:418139]	protein_coding	4.96694	5.35192	4.98755	5.44346	6.09307	6.25343	5.73224	5.927
ENSGALG00000009732	2467.41	-1.3116	0.252092	1.22e-08	3.39e-07	PCDH18	4:28645569-28654982	protocadherin 18 [Source:NCBI gene;Acc:422438]	protein_coding	10.3591	10.7203	10.8134	10.4281	12.374	11.9809	11.2857	11.427
ENSGALG00000044632	46.4762	-1.31328	0.358962	1.02e-05	0.000107	ENSGALG00000044632	28:4952051-4961161	perilipin 3 [Source:NCBI gene;Acc:420156]	protein_coding	5.14911	4.80987	5.11595	5.218	5.84733	5.68947	6.407	5.51999
ENSGALG00000015379	5.35669	-1.31573	0.97327	0.00226589	0.00948525	TAGLN3	1:89826120-89837361	transgelin 3 [Source:NCBI gene;Acc:418420]	protein_coding	2.04749	2.00461	2.04021	2.21347	2.52805	3.06597	2.35305	2.02817
ENSGALG00000025751	61.5726	-1.3158	0.401789	3.79e-05	0.000322	NMRK2	28:1567936-1574937	nicotinamide riboside kinase 2 [Source:NCBI gene;Acc:100858798]	protein_coding	4.883	5.42961	5.75095	5.01419	6.47533	6.22443	5.7975	6.40665
ENSGALG00000011391	18.6462	-1.31653	0.740936	0.0016362	0.00731229	AMN	5:50083577-50100328	amnion associated transmembrane protein [Source:NCBI gene;Acc:423472]	protein_coding	3.44987	3.59877	3.97084	3.47406	3.90262	4.51882	3.94153	3.95994
ENSGALG00000049191	3.27731	-1.31662	1.1834	0.00172521	0.00764754	ENSGALG00000049191	2:128242198-128253983	NA	protein_coding	1.497	1.50191	1.42523	1.55437	1.80926	1.58872	1.90447	1.75723
ENSGALG00000033012	92.4863	-1.31929	0.353921	7.91e-06	8.7e-05	SPRY4	13:17915699-17926509	sprouty RTK signaling antagonist 4 [Source:HGNC Symbol;Acc:HGNC:15533]	protein_coding	5.96102	6.44742	6.16111	6.14043	7.56711	7.21166	7.48212	6.1335
ENSGALG00000011145	60.8844	-1.32013	0.33678	3.84e-06	4.71e-05	TRIL	2:33525854-33528127	TLR4 interactor with leucine rich repeats [Source:NCBI gene;Acc:428436]	protein_coding	5.48459	5.43687	5.62591	5.24496	6.41204	6.49134	6.50653	5.84945
ENSGALG00000031341	4.1532	-1.32262	1.25459	0.0014674	0.00669661	ENSGALG00000031341	KZ626839.1:681601-721084	maltase-glucoamylase (alpha-glucosidase) [Source:NCBI gene;Acc:425545]	protein_coding	1.33279	1.33996	1.54699	1.33909	1.64764	2.80435	1.46929	1.68438
ENSGALG00000034453	1617.28	-1.32386	0.342396	4.72e-06	5.61e-05	SAMD11	21:2922203-2982448	sterile alpha motif domain containing 11 [Source:NCBI gene;Acc:419434]	protein_coding	10.6288	10.5206	10.1829	10.6382	11.0347	12.8777	11.4742	10.3487
ENSGALG00000002507	11.5348	-1.32551	0.878074	0.00211919	0.00898374	MBL2	6:5216200-5224380	mannose binding lectin 2 [Source:NCBI gene;Acc:374267]	protein_coding	2.99399	3.22993	2.76755	3.27074	3.23215	4.19668	3.36681	3.81651
ENSGALG00000003876	7.30654	-1.32638	1.14785	0.00179888	0.00791419	TIMD4	13:12172827-12188986	T-cell immunoglobulin and mucin domain containing 4 [Source:NCBI gene;Acc:416250]	protein_coding	2.00696	1.95987	2.26544	2.1435	2.44128	3.59819	2.30783	2.25548
ENSGALG00000050897	1329.13	-1.32673	0.210217	2.27e-11	1.4e-09	TNIK	9:19725004-19825188	TRAF2 and NCK interacting kinase [Source:HGNC Symbol;Acc:HGNC:30765]	protein_coding	9.88836	10.1224	10.1377	9.89882	11.3114	11.6316	11.0138	10.5381
ENSGALG00000009298	2221.16	-1.32886	0.206004	9.44e-12	6.24e-10	ENSGALG00000009298	9:19829026-19858603	NA	protein_coding	10.581	10.8285	10.7566	10.6468	11.9872	12.2862	11.7455	11.2791
ENSGALG00000016457	2659.83	-1.32962	0.199885	2.55e-12	1.92e-10	TRIB2	3:97859114-97880210	tribbles pseudokinase 2 [Source:NCBI gene;Acc:378919]	protein_coding	11.0926	11.1716	11.2722	11.188	12.2512	12.7241	12.5733	11.5615
ENSGALG00000006260	4.23343	-1.32985	1.1415	0.00180196	0.00792138	KLHL30	9:4998020-5005575	kelch like family member 30 [Source:NCBI gene;Acc:424851]	protein_coding	1.75628	1.82279	1.52025	1.76225	2.48527	2.24902	1.76346	2.02993
ENSGALG00000040266	442.047	-1.33037	0.252419	8.85e-09	2.59e-07	GLI3	2:50700827-50894639	GLI family zinc finger 3 [Source:NCBI gene;Acc:420769]	protein_coding	8.07689	8.45639	8.49192	7.9361	9.38836	9.77237	9.53549	8.75716
ENSGALG00000047749	55.5072	-1.33277	0.381436	1.81e-05	0.000176	FGF11	15:113069-116313	fibroblast growth factor 11-like [Source:NCBI gene;Acc:107050564]	protein_coding	5.37177	5.70848	5.86416	5.40232	6.53448	6.75977	6.87385	5.96318
ENSGALG00000010837	573.576	-1.3329	0.147678	2.13e-20	6.47e-18	ASB5	4:44357317-44391275	ankyrin repeat and SOCS box containing 5 [Source:NCBI gene;Acc:422572]	protein_coding	8.95135	9.00831	8.82501	8.9818	10.1172	10.2716	10.1237	9.50373
ENSGALG00000038612	3.04995	-1.33367	1.15139	0.00175299	0.00774138	ENSGALG00000038612	9:9559175-9583851	NA	protein_coding	1.41166	1.27355	1.24928	1.32896	1.65186	2.07226	1.33099	1.70204
ENSGALG00000051442	1368.65	-1.33505	0.224797	2.22e-10	1.05e-08	TSC22D1	1:168741051-168743234	TSC22 domain family member 1 [Source:NCBI gene;Acc:396005]	protein_coding	10.3889	10.0748	9.9217	10.4501	11.4327	11.5424	11.7437	10.4631
ENSGALG00000038396	30.6226	-1.33735	0.619563	0.000773	0.00394918	ENSGALG00000038396	6:32278486-32298582	NA	protein_coding	4.20475	4.02622	4.35132	4.35644	4.36055	6.37031	4.84841	4.24151
ENSGALG00000050198	16.4572	-1.34036	0.716798	0.00132734	0.00614989	ENSGALG00000050198	6:32346247-32351308	deleted in malignant brain tumors 1 protein-like [Source:NCBI gene;Acc:112532717]	protein_coding	3.56365	3.43189	3.675	3.27986	3.95405	5.02308	4.2467	3.43915
ENSGALG00000054733	25.2249	-1.34382	0.54648	0.000383	0.00223509	ENSGALG00000054733	18:1173086-1233151	NA	protein_coding	4.18755	4.34317	4.07551	4.16996	4.71119	5.02632	5.197	4.75341
ENSGALG00000021304	51.16	-1.34389	0.399564	2.81e-05	0.000253	RANBP3L	Z:11028611-11066332	RAN binding protein 3 like [Source:NCBI gene;Acc:770629]	protein_coding	5.2405	4.94798	5.3548	5.57062	6.07539	6.60999	6.03963	5.84363
ENSGALG00000033507	46.9402	-1.34638	0.359212	7.37e-06	8.17e-05	PLCG2	11:15678088-15728004	phospholipase C gamma 2 [Source:NCBI gene;Acc:415805]	protein_coding	5.41905	5.60773	5.36957	4.91763	5.8287	6.99186	6.04601	5.74959
ENSGALG00000008354	255.246	-1.34937	0.259555	1.32e-08	3.63e-07	HARBI1	5:23739312-23743460	harbinger transposase derived 1 [Source:NCBI gene;Acc:423193]	protein_coding	7.61709	7.90494	7.72007	8.15125	8.8802	9.35353	8.73809	8.67009
ENSGALG00000009719	42.9477	-1.35003	0.45828	0.000102	0.000734	PCDH10	4:26882271-26914396	protocadherin 10 [Source:NCBI gene;Acc:408048]	protein_coding	5.01666	4.55654	4.92444	4.63706	5.15902	6.22465	5.93191	5.16887
ENSGALG00000035184	50.2468	-1.35093	0.467295	0.00012	0.000844	SDC3	23:549584-568556	syndecan 3 [Source:NCBI gene;Acc:396343]	protein_coding	5.13239	4.93554	5.60615	5.13899	5.75758	5.7629	6.89807	5.86942
ENSGALG00000013034	257.084	-1.3525	0.332944	2.24e-06	3.02e-05	CECR2	1:61682861-61775123	CECR2, histone acetyl-lysine reader [Source:NCBI gene;Acc:418161]	protein_coding	7.82628	7.94818	7.74981	7.88953	8.87695	9.36619	9.26595	8.29971
ENSGALG00000032031	1192.32	-1.35267	0.164898	2.7e-17	5.99e-15	MMP16	2:123570466-123745959	matrix metallopeptidase 16 [Source:NCBI gene;Acc:396116]	protein_coding	9.59272	9.86116	9.80472	9.81638	11.1274	11.1954	10.9234	10.358
ENSGALG00000002561	127.65	-1.35381	0.30944	6.21e-07	1.01e-05	ENSGALG00000002561	26:4080001-4083104	Fanconi anemia complementation group E [Source:NCBI gene;Acc:419891]	protein_coding	6.15032	6.37231	6.50166	5.96557	7.27726	7.56006	7.27936	7.16985
ENSGALG00000049903	26.1664	-1.35552	0.598912	0.000594	0.00318457	ENSGALG00000049903	1:62146832-62148967	NA	protein_coding	3.59852	4.65854	4.11169	3.84982	4.80125	4.90001	4.70875	5.06155
ENSGALG00000008457	1679.63	-1.36195	0.245428	2.11e-09	7.29e-08	RIN2	3:4154797-4182140	Ras and Rab interactor 2 [Source:NCBI gene;Acc:421246]	protein_coding	10.5665	10.3282	10.3431	10.6053	11.5481	12.4624	11.3172	10.7571
ENSGALG00000025822	155.135	-1.36201	0.293954	2.02e-07	3.91e-06	CYP1B1	3:32039527-32044728	cytochrome P450 family 1 subfamily B member 1 [Source:NCBI gene;Acc:421466]	protein_coding	6.69512	6.63018	6.4039	6.49983	7.30489	8.07369	7.96916	6.84181
ENSGALG00000028415	10.0744	-1.36251	0.930804	0.00189979	0.00824315	ENSGALG00000028415	9:5618012-5621025	hairy and enhancer of split 6 (Drosophila) [Source:NCBI gene;Acc:424829]	protein_coding	2.21883	2.36887	2.46479	2.51975	2.45479	3.89145	2.74594	2.38015
ENSGALG00000016173	37.9493	-1.36846	0.858149	0.0017304	0.00766639	UBASH3A	1:110728999-110753448	ubiquitin associated and SH3 domain containing A [Source:NCBI gene;Acc:418535]	protein_coding	3.9628	4.25905	4.69405	3.39953	4.11129	7.26341	4.65407	4.59841
ENSGALG00000007418	13.3709	-1.36968	0.505096	0.000193	0.00126738	CD3D	24:5487325-5489870	CD3d molecule [Source:NCBI gene;Acc:396518]	protein_coding	3.55866	3.36032	3.35921	3.35442	4.09782	4.01695	3.66611	3.77843
ENSGALG00000040000	374.791	-1.37195	0.172828	2.38e-16	4.59e-14	ERO1B	3:37863579-37889231	endoplasmic reticulum oxidoreductase 1 beta [Source:NCBI gene;Acc:421509]	protein_coding	8.29371	8.36947	8.26452	8.36156	9.47155	9.80118	9.43055	8.87239
ENSGALG00000008018	972.101	-1.37368	0.384753	1.38e-05	0.00014	SNAI1	20:13790217-13793622	snail family transcriptional repressor 1 [Source:NCBI gene;Acc:396047]	protein_coding	9.75124	9.8669	9.66296	9.52471	9.89291	12.2001	11.088	9.73226
ENSGALG00000029502	1836.41	-1.37436	0.223776	7.06e-11	3.82e-09	CLIC2	4:1823156-1828005	chloride intracellular channel 2 [Source:NCBI gene;Acc:422178]	protein_coding	10.6202	10.925	10.4865	10.6904	11.541	12.7229	11.5363	11.0981
ENSGALG00000039977	10.3476	-1.37477	0.677822	0.000923	0.0045624	MYH1B	18:499232-517534	Gallus gallus myosin, heavy chain 1G, skeletal muscle (similar to human myosin, heavy chain 1, skeletal muscle, adult) (MYH1G), mRNA. [Source:RefSeq mRNA;Acc:NM_001319016]	protein_coding	2.91877	3.15081	3.06871	2.93253	3.25759	3.4718	3.48192	3.42691
ENSGALG00000006494	262.185	-1.37563	0.260328	8.79e-09	2.57e-07	GRAMD1B	24:2929796-3036108	GRAM domain containing 1B [Source:NCBI gene;Acc:769528]	protein_coding	7.68113	8.01342	7.83842	7.62258	8.68155	9.61975	8.92529	8.13274
ENSGALG00000027231	283.642	-1.37687	0.306747	3.88e-07	6.76e-06	NRARP	17:1016268-1016997	NOTCH regulated ankyrin repeat protein [Source:HGNC Symbol;Acc:HGNC:33843]	protein_coding	7.95059	7.56361	7.41547	7.92874	9.14746	8.918	8.90814	8.14654
ENSGALG00000010857	6.93694	-1.37701	0.934655	0.00179991	0.00791615	DAB1	8:26201306-26289893	DAB1, reelin adaptor protein [Source:NCBI gene;Acc:374083]	protein_coding	2.33976	2.30899	2.48539	2.35951	2.6816	2.9563	2.78048	2.52887
ENSGALG00000034488	183.378	-1.37709	0.766511	0.00134295	0.00621341	ENSGALG00000034488	W:5154797-5259594	zinc finger RNA-binding protein-like [Source:NCBI gene;Acc:427010]	protein_coding	6.77618	5.36223	5.57873	6.97723	8.71361	7.40986	6.55757	8.57175
ENSGALG00000012964	2954.94	-1.37855	0.205517	1.93e-12	1.52e-10	ANKH	2:76157176-76405248	ANKH inorganic pyrophosphate transport regulator [Source:NCBI gene;Acc:420917]	protein_coding	11.2025	11.1874	11.3185	11.0945	12.2381	12.9211	12.6038	11.5881
ENSGALG00000052907	108.1	-1.37879	0.584881	0.000459	0.0025858	ENSGALG00000052907	7:15184457-15190453	NA	protein_coding	5.26012	6.30591	5.85121	6.03638	6.7178	6.92472	7.79972	6.80868
ENSGALG00000001661	15.2487	-1.37923	0.70956	0.00106152	0.00512515	SLC22A7	3:16081562-16095818	solute carrier family 22 member 7 [Source:NCBI gene;Acc:416712]	protein_coding	3.19117	3.45386	3.35972	3.1905	3.52067	4.30205	3.83529	3.77094
ENSGALG00000000505	85.3495	-1.37952	0.332473	1.6e-06	2.27e-05	KCNH6	27:5090432-5118510	potassium voltage-gated channel subfamily H member 6 [Source:NCBI gene;Acc:414871]	protein_coding	5.67185	5.94264	5.49708	6.28037	6.61152	6.67637	7.05679	6.81877
ENSGALG00000023725	1661.04	-1.38069	0.291301	1.26e-07	2.6e-06	IER5	8:6182039-6182746	immediate early response 5 [Source:NCBI gene;Acc:101750986]	protein_coding	10.141	10.0443	10.4885	10.1986	11.508	12.3369	10.9619	10.4603
ENSGALG00000008007	2444.9	-1.38083	0.349144	3.42e-06	4.28e-05	ITGA11	10:19594940-19629103	integrin subunit alpha 11 [Source:NCBI gene;Acc:415560]	protein_coding	10.0482	10.4213	10.4063	9.89643	11.8616	11.4138	11.3752	11.9108
ENSGALG00000007564	187.597	-1.38086	0.189617	3.54e-14	4.47e-12	ENSGALG00000007564	2:16116859-16140069	UPF0061 protein xcc-b100_1894-like [Source:NCBI gene;Acc:420491]	protein_coding	7.01939	7.25789	7.09262	7.54117	8.2696	8.49686	8.40603	7.99595
ENSGALG00000004812	218.178	-1.38186	0.267851	1.68e-08	4.5e-07	FAM129A	8:8332878-8393131	family with sequence similarity 129 member A [Source:NCBI gene;Acc:424451]	protein_coding	7.24916	7.08418	7.59547	7.60484	8.00206	8.86653	8.95112	8.07031
ENSGALG00000031411	33.4118	-1.38204	0.552319	0.000324	0.00195049	KCNN1	28:3455156-3460673	potassium calcium-activated channel subfamily N member 1 [Source:NCBI gene;Acc:429723]	protein_coding	4.54599	5.02049	4.62938	4.98007	5.50144	6.77785	5.30873	4.70074
ENSGALG00000034119	1216.13	-1.38216	0.252872	3.4e-09	1.11e-07	ENSGALG00000034119	2:55820349-55923163	collagen type XV alpha 1 chain [Source:NCBI gene;Acc:420803]	protein_coding	9.7316	10.1327	9.61459	9.64409	11.3075	10.8212	11.0557	10.9206
ENSGALG00000054870	33.9816	-1.38306	0.699563	0.000992	0.00484324	ENSGALG00000054870	W:3499721-3515093	thioredoxin-like protein 1 [Source:NCBI gene;Acc:107049482]	protein_coding	4.9559	4.13065	4.0869	4.53466	5.76865	5.19588	4.72688	5.81014
ENSGALG00000001459	297.672	-1.38379	0.542691	0.000287	0.00176465	TNNC1	12:970285-981315	troponin C1, slow skeletal and cardiac type [Source:NCBI gene;Acc:396032]	protein_coding	6.62369	7.17634	7.2491	7.52169	8.33695	8.77617	8.66446	8.38075
ENSGALG00000007777	483.375	-1.38523	0.205894	1.71e-12	1.38e-10	SLC39A10	7:9633968-9664680	solute carrier family 39 member 10 [Source:NCBI gene;Acc:429005]	protein_coding	8.50988	9.00872	8.58079	8.489	9.94155	9.83887	10.0742	9.14495
ENSGALG00000003540	127.864	-1.38635	0.275111	3.06e-08	7.57e-07	CEP95	18:6895937-6909697	centrosomal protein 95 [Source:NCBI gene;Acc:417419]	protein_coding	6.41559	6.83869	6.53227	6.43345	7.66459	8.03135	7.30294	7.4166
ENSGALG00000048542	295.119	-1.38678	0.866663	0.00162312	0.00726572	ENSGALG00000048542	W:67958-141475	ubiquitin-conjugating enzyme E2 R2-like [Source:NCBI gene;Acc:427134]	protein_coding	7.54134	5.50902	5.66507	7.75967	9.78416	8.03528	7.80061	9.61108
ENSGALG00000010949	31.9628	-1.38749	0.506822	0.000176	0.00117262	GPNMB	2:31127614-31144995	glycoprotein nmb [Source:NCBI gene;Acc:428431]	protein_coding	4.71308	5.0178	4.76499	4.63743	5.28398	6.19032	6.30766	4.7719
ENSGALG00000047475	9.82761	-1.38875	0.753327	0.00121506	0.00572839	HS3ST2	14:7429292-7439069	heparan sulfate-glucosamine 3-sulfotransferase 2 [Source:HGNC Symbol;Acc:HGNC:5195]	protein_coding	3.22282	3.1274	2.51957	2.81302	3.55112	3.86805	3.21649	3.90366
ENSGALG00000038936	44.5364	-1.38889	0.539418	0.000267	0.00166229	TMEM182	1:135354534-135378734	transmembrane protein 182 [Source:NCBI gene;Acc:418721]	protein_coding	4.30936	4.89206	4.54065	4.94062	5.64941	5.74112	5.35401	5.75199
ENSGALG00000006236	8.23136	-1.38896	0.798754	0.00139959	0.00642902	TPH1	5:12656760-12667360	tryptophan hydroxylase 1 [Source:NCBI gene;Acc:395799]	protein_coding	2.6095	2.69071	2.75633	2.58364	2.94362	3.83637	3.27519	2.58219
ENSGALG00000004173	4.01294	-1.38994	1.21061	0.00136399	0.00629476	ENSGALG00000004173	8:6534561-6542774	NA	protein_coding	1.61899	1.68236	1.62805	1.68079	1.78136	2.58903	1.92774	1.81721
ENSGALG00000043694	199.577	-1.39016	0.245281	1.14e-09	4.18e-08	RAPGEF4	7:17440138-17583383	Rap guanine nucleotide exchange factor 4 [Source:NCBI gene;Acc:429022]	protein_coding	7.19324	7.17219	7.34394	7.09574	8.00988	8.95875	8.05114	8.02796
ENSGALG00000015077	1257.1	-1.3931	0.325218	9.33e-07	1.42e-05	ARHGAP31	1:81531508-81551013	Rho GTPase activating protein 31 [Source:HGNC Symbol;Acc:HGNC:29216]	protein_coding	8.9947	9.78545	9.80451	9.12571	10.8388	10.9622	10.9721	10.4008
ENSGALG00000003203	31.9788	-1.39381	0.44681	5.89e-05	0.000463	ENSGALG00000003203	12:3079182-3080283	NA	protein_coding	4.60401	4.87169	4.63951	4.30361	5.84943	5.35463	5.67628	4.8058
ENSGALG00000008514	98.6634	-1.39546	0.609328	0.000517	0.00284914	DLL4	5:24634300-24643252	delta like canonical Notch ligand 4 [Source:NCBI gene;Acc:423208]	protein_coding	5.86216	5.78234	5.63436	5.81228	6.58672	8.5296	6.24836	5.11105
ENSGALG00000030012	45.4257	-1.39595	0.654599	0.000719	0.00372155	EMILIN3	20:4974113-4980108	elastin microfibril interfacer 3 [Source:NCBI gene;Acc:428137]	protein_coding	4.66746	5.01987	5.07764	4.61355	5.59004	6.60208	5.497	5.11562
ENSGALG00000032181	1074.65	-1.39631	0.1969	1.42e-13	1.53e-11	LRP4	5:23544732-23622789	LDL receptor related protein 4 [Source:NCBI gene;Acc:423189]	protein_coding	9.79539	9.95532	9.77608	9.64956	10.9397	11.1143	11.3639	10.328
ENSGALG00000037791	279.699	-1.39751	0.270249	1.6e-08	4.32e-07	FRMD4B	12:15745789-15810437	FERM domain containing 4B [Source:NCBI gene;Acc:426071]	protein_coding	7.85327	7.83752	7.707	7.7327	8.61619	9.71575	9.06367	7.75543
ENSGALG00000030707	37.4215	-1.39899	0.89131	0.00159404	0.00716451	ENSGALG00000030707	W:1460587-1656940	chromosome Z open reading frame, human C18orf25 pseudogene [Source:NCBI gene;Acc:100858742]	protein_coding	4.56155	3.77226	3.68539	5.02246	5.9281	5.47476	5.02165	6.21231
ENSGALG00000030607	407.531	-1.39915	0.236274	2.71e-10	1.24e-08	CHST11	1:54386968-54542011	carbohydrate sulfotransferase 11 [Source:HGNC Symbol;Acc:HGNC:17422]	protein_coding	8.2771	8.1515	8.09622	8.08965	9.69201	9.63238	9.30753	8.37237
ENSGALG00000034166	1531.61	-1.39981	0.226652	5.95e-11	3.34e-09	ZCCHC14	11:17808079-17849306	zinc finger CCHC-type containing 14 [Source:NCBI gene;Acc:415829]	protein_coding	10.3668	10.4702	10.2302	10.4939	11.5494	12.3746	11.1634	10.7602
ENSGALG00000005036	238.943	-1.4019	0.509887	0.000167	0.00112462	SH2D3C	17:5276316-5295621	SH2 domain containing 3C [Source:NCBI gene;Acc:417225]	protein_coding	7.02621	7.70868	7.83449	7.23216	7.709	10.3024	8.22213	7.50429
ENSGALG00000004657	451.351	-1.403	0.372383	6.87e-06	7.7e-05	FBXO2	21:5668759-5672508	F-box protein 2 [Source:NCBI gene;Acc:419495]	protein_coding	8.28156	8.26416	8.17696	8.2659	8.83641	10.7348	9.05642	8.28161
ENSGALG00000042351	176.625	-1.40376	0.406486	2.04e-05	0.000193	PIK3R6	18:1955815-1973637	phosphoinositide-3-kinase regulatory subunit 6 [Source:NCBI gene;Acc:769202]	protein_coding	7.01126	7.09056	6.76655	7.01385	8.05394	9.23408	7.47101	6.92776
ENSGALG00000036447	69.7905	-1.40612	0.43998	4.62e-05	0.000378	ENSGALG00000036447	1:75760373-75776389	NA	protein_coding	5.79997	5.75064	5.73137	6.07776	6.71667	7.00577	7.51306	6.06092
ENSGALG00000032765	13.623	-1.40654	0.621382	0.000536	0.00292804	ENSGALG00000032765	16:1184102-1185570	NA	protein_coding	3.75132	3.41471	3.37001	3.40959	4.14177	4.60265	3.95786	3.93365
ENSGALG00000049363	3.76711	-1.40682	1.00939	0.00162357	0.00726574	ENSGALG00000049363	13:2533383-2541409	protocadherin gamma-A8-like [Source:NCBI gene;Acc:100857975]	protein_coding	1.69479	1.7534	1.76225	1.69966	1.92596	1.94315	2.06107	2.11431
ENSGALG00000001000	26175.6	-1.40993	0.187751	6.91e-15	9.68e-13	HSPA5	17:9890855-9894996	heat shock 70kDa protein 5 (glucose-regulated protein, 78kDa) [Source:NCBI gene;Acc:396487]	protein_coding	14.3659	14.6229	14.3522	14.3316	15.6211	16.2193	15.2807	15.0996
ENSGALG00000039023	761.556	-1.41056	0.876343	0.00149112	0.00678042	ENSGALG00000039023	W:4790077-4947834	Nipped-B homolog-like [Source:NCBI gene;Acc:427025]	protein_coding	8.81391	6.86818	6.49321	8.79497	11.2844	9.44112	8.95088	11.1031
ENSGALG00000044204	856.6	-1.41162	0.245934	7.82e-10	3.06e-08	ISG20	10:13568712-13577891	apoptosis enhancing nuclease [Source:NCBI gene;Acc:415496]	protein_coding	8.66632	8.90989	9.21771	8.92676	10.1235	10.8901	9.62288	9.78952
ENSGALG00000035998	6488.63	-1.41192	0.826117	0.00135205	0.00624669	HINTW	W:1840623-1896773	histidine triad nucleotide binding protein W [Source:NCBI gene;Acc:395423]	protein_coding	11.4533	9.35848	9.32315	11.3145	13.5684	11.8977	11.3607	14.4128
ENSGALG00000001348	5.07011	-1.41235	1.01903	0.00158813	0.00714678	TEKT3	18:2262969-2307564	tektin 3 [Source:NCBI gene;Acc:417326]	protein_coding	1.93092	2.05183	1.93537	1.94366	2.48368	2.91712	1.94623	1.98233
ENSGALG00000030776	471.979	-1.41284	0.201892	2.81e-13	2.82e-11	METTL7A	33:3166725-3168701	methyltransferase like 7A [Source:NCBI gene;Acc:426871]	protein_coding	8.10565	8.4321	8.64725	8.30085	9.53362	9.55815	9.76088	9.5136
ENSGALG00000001882	17.6664	-1.41771	0.52355	0.000182	0.00121084	TNFRSF18	21:2563494-2569802	TNF receptor superfamily member 18 [Source:NCBI gene;Acc:419424]	protein_coding	3.76992	4.19903	3.89775	3.52166	4.79745	4.55136	4.88749	4.06158
ENSGALG00000004662	29.85	-1.41922	0.589871	0.000381	0.00222876	DISP3	21:5722669-5738134	dispatched RND transporter family member 3 [Source:NCBI gene;Acc:419497]	protein_coding	4.20878	4.18445	4.70467	4.25164	5.05426	6.06389	5.14311	4.2647
ENSGALG00000033635	10469.9	-1.41944	0.299317	1.29e-07	2.65e-06	PTGS2	8:10713267-10722126	prostaglandin-endoperoxide synthase 2 [Source:NCBI gene;Acc:396451]	protein_coding	13.2099	13.2295	13.3555	13.3172	13.3555	15.4319	14.8177	14.0558
ENSGALG00000004436	59.5438	-1.41958	0.433874	3.62e-05	0.00031	CYP3A4	14:4288119-4299512	cytochrome P450 family 3 subfamily A member 4 [Source:NCBI gene;Acc:416477]	protein_coding	5.78585	5.70943	5.56224	5.33003	6.87079	6.60362	6.89792	6.11658
ENSGALG00000004246	36.5304	-1.4206	0.534754	0.000207	0.00134676	SLC6A4	19:6349841-6361974	solute carrier family 6 member 4 [Source:NCBI gene;Acc:404747]	protein_coding	4.92642	4.26924	4.38966	5.03672	5.60601	6.0369	6.08222	4.39098
ENSGALG00000040666	17.8627	-1.42582	0.936994	0.00149319	0.00678597	ATP6V0A4	1:56329183-56352026	ATPase H+ transporting V0 subunit a4 [Source:NCBI gene;Acc:418104]	protein_coding	3.42919	2.93684	3.30899	3.61761	3.88081	5.59331	4.2205	3.21106
ENSGALG00000038223	8.47395	-1.42623	0.805803	0.0012066	0.00569177	WHRN	17:2832458-2858968	whirlin [Source:NCBI gene;Acc:429472]	protein_coding	2.68642	2.90717	2.53368	2.66711	3.08734	4.06287	2.72491	3.0889
ENSGALG00000030303	178.701	-1.42708	0.276913	1.8e-08	4.78e-07	PPP1R3B	4:49546121-49550072	protein phosphatase 1 regulatory subunit 3B [Source:NCBI gene;Acc:422630]	protein_coding	7.16047	7.05609	7.12828	7.31224	8.52161	8.56102	8.50015	7.27622
ENSGALG00000001626	6.95769	-1.42711	1.24798	0.00116565	0.00552426	ENSGALG00000001626	18:3657523-3661970	urotensin 2 receptor [Source:NCBI gene;Acc:427800]	protein_coding	2.29166	2.30366	1.74648	2.30221	2.8755	2.29108	2.75619	2.75168
ENSGALG00000006710	37.5427	-1.42733	0.455512	5.48e-05	0.000438	RAB36	15:8965803-8976084	RAB36, member RAS oncogene family [Source:NCBI gene;Acc:416953]	protein_coding	4.47144	4.76192	4.66501	4.80177	5.39041	5.48266	5.28831	5.73471
ENSGALG00000009446	8.8856	-1.43884	1.06665	0.0014192	0.006502	LSMEM1	1:27049177-27056263	leucine rich single-pass membrane protein 1 [Source:NCBI gene;Acc:417778]	protein_coding	2.58385	2.43361	2.45108	2.66662	3.05657	4.19132	2.61868	2.73328
ENSGALG00000016810	600.034	-1.43936	0.290907	4.98e-08	1.15e-06	SH3RF3	1:138070166-138156158	SH3 domain containing ring finger 3 [Source:NCBI gene;Acc:418731]	protein_coding	8.78797	8.86419	9.00179	8.79271	9.8027	11.0172	9.80591	9.37519
ENSGALG00000031657	12.6179	-1.44053	0.889314	0.00134202	0.00621085	IFITM10	5:14337982-14344292	interferon induced transmembrane protein 10 [Source:NCBI gene;Acc:771148]	protein_coding	2.95106	3.0908	3.1247	3.2424	3.60302	4.31783	3.38696	3.41414
ENSGALG00000009687	38.0949	-1.4418	0.432815	2.95e-05	0.000263	KCNK2	3:20934919-21040114	potassium two pore domain channel subfamily K member 2 [Source:NCBI gene;Acc:770954]	protein_coding	4.52005	4.83421	5.03674	4.19747	5.68321	5.74207	5.21403	5.47092
ENSGALG00000038549	75.9747	-1.44188	0.367622	3.88e-06	4.74e-05	ENSGALG00000038549	3:2416491-2431112	NA	protein_coding	5.92153	6.00597	6.06186	5.61304	6.62749	7.66657	6.88841	6.35673
ENSGALG00000015055	277.981	-1.44317	0.387317	7.9e-06	8.7e-05	SLC22A16	3:66523052-66554168	solute carrier family 22 member 16 [Source:NCBI gene;Acc:421757]	protein_coding	7.74051	7.98142	7.53273	7.88957	8.50952	9.24103	9.84252	8.06959
ENSGALG00000008198	322.667	-1.44528	0.201914	9.41e-14	1.05e-11	TPCN3	3:3091851-3106753	two-pore calcium channel 3 [Source:NCBI gene;Acc:421224]	protein_coding	7.93707	8.02102	7.85285	8.13219	9.2612	9.45714	9.1884	8.60456
ENSGALG00000036189	300.286	-1.44595	0.499556	0.000107	0.000761	ANGPT2	3:88592498-88638346	angiopoietin 2 [Source:NCBI gene;Acc:395610]	protein_coding	7.50243	7.78834	8.05998	7.35517	8.44012	10.1918	9.08634	7.61214
ENSGALG00000008911	96.4937	-1.44674	0.305491	1.35e-07	2.74e-06	RNF208	17:1338035-1340745	ring finger protein 208 [Source:HGNC Symbol;Acc:HGNC:25420]	protein_coding	6.4521	6.02086	6.28874	6.26382	7.4132	7.30719	7.60072	6.99975
ENSGALG00000035081	27.765	-1.44786	0.807142	0.00109913	0.0052759	HTR7L	4:88843675-88853569	5-hydroxytryptamine receptor 7 like [Source:NCBI gene;Acc:422942]	protein_coding	4.27965	4.02804	4.15597	3.87235	4.62399	6.47671	4.07757	4.21346
ENSGALG00000011673	91.9053	-1.45384	0.576634	0.000274	0.00169602	STX11	3:46008049-46008915	syntaxin 11 [Source:NCBI gene;Acc:428597]	protein_coding	6.13932	5.42893	5.87532	6.13379	6.84461	8.4631	7.22017	5.2607
ENSGALG00000031170	13.6278	-1.45433	0.642334	0.000484	0.00270224	ADCY1	2:54710632-54882357	adenylate cyclase 1 [Source:NCBI gene;Acc:420788]	protein_coding	3.20932	3.26331	3.31253	3.25682	3.45785	4.29464	3.79612	3.61328
ENSGALG00000000104	100.919	-1.45497	0.3696	3.67e-06	4.54e-05	ENSGALG00000000104	26:1089542-1098705	cryptochrome 4 [Source:NCBI gene;Acc:395100]	protein_coding	5.66238	6.47456	6.41323	6.15031	6.97646	7.57178	7.59062	7.07416
ENSGALG00000009435	6.76454	-1.45938	1.09821	0.00129876	0.00604137	PPP1R3A	1:26502865-26529724	protein phosphatase 1 regulatory subunit 3A [Source:NCBI gene;Acc:101747406]	protein_coding	2.23485	2.3172	1.6698	2.24533	2.85711	2.65121	2.31827	2.92272
ENSGALG00000006270	72.3635	-1.46056	0.44333	3.26e-05	0.000285	SCNN1G	14:7379189-7388599	sodium channel epithelial 1 gamma subunit [Source:NCBI gene;Acc:416579]	protein_coding	5.71749	5.64129	5.85252	5.47192	6.25208	7.80601	6.10141	6.2383
ENSGALG00000001561	2896.06	-1.46062	0.395509	8.81e-06	9.47e-05	MXRA8	21:2245514-2268919	matrix remodeling associated 8 [Source:NCBI gene;Acc:395347]	protein_coding	11.0446	11.6249	11.2366	11.0141	12.4444	13.1737	13.1667	11.2451
ENSGALG00000002088	13.4807	-1.46163	0.55878	0.000215	0.0013881	GALR2	18:4534834-4536871	galanin receptor 2 [Source:NCBI gene;Acc:770030]	protein_coding	3.36261	3.65012	3.10457	3.5025	4.23357	3.92762	3.92459	4.28329
ENSGALG00000015112	1632.29	-1.4628	0.33514	6.8e-07	1.09e-05	ZNF521	2:103577193-103841408	zinc finger protein 521 [Source:NCBI gene;Acc:421083]	protein_coding	9.77022	10.3041	10.2634	10.0547	11.5938	11.7751	11.6105	10.788
ENSGALG00000033966	506.02	-1.4664	0.261551	1.72e-09	6.04e-08	TENM4	1:193461898-193803700	teneurin transmembrane protein 4 [Source:NCBI gene;Acc:395406]	protein_coding	8.60756	8.26424	8.5542	8.51594	9.94617	10.1093	9.70002	9.06808
ENSGALG00000031440	351.886	-1.46649	0.197668	1.43e-14	1.91e-12	PTPRU	23:2911566-3132209	protein tyrosine phosphatase, receptor type U [Source:NCBI gene;Acc:395153]	protein_coding	8.48522	8.60757	7.97056	8.48597	9.48379	10.1352	9.49059	8.68828
ENSGALG00000013143	534.778	-1.4668	0.335701	6.68e-07	1.07e-05	PDE3A	1:64882883-65118721	phosphodiesterase 3A [Source:NCBI gene;Acc:418185]	protein_coding	8.15795	8.49485	8.90627	8.16686	9.56846	10.6376	9.48908	8.94801
ENSGALG00000045762	9.05578	-1.46685	0.844883	0.00111018	0.00531805	ENSGALG00000045762	1:49487070-49493031	shisa family member 8 [Source:NCBI gene;Acc:100857803]	protein_coding	2.68153	2.96042	2.60921	2.86063	3.4461	3.98093	3.16848	2.96814
ENSGALG00000040553	148.539	-1.4702	0.295486	4.43e-08	1.05e-06	SLC27A1	30:464384-474546	solute carrier family 27 member 1 [Source:NCBI gene;Acc:426008]	protein_coding	7.3339	7.11738	6.85261	7.46024	8.09678	9.05185	8.48941	7.36649
ENSGALG00000003226	60.1952	-1.47029	0.58221	0.000263	0.00163813	APOBEC2	26:4710399-4718290	apolipoprotein B mRNA editing enzyme catalytic subunit 2 [Source:NCBI gene;Acc:419915]	protein_coding	4.88675	4.82008	5.21457	5.22142	5.94166	6.05614	6.00674	6.13844
ENSGALG00000014645	66.3896	-1.47032	0.32782	4.1e-07	7.06e-06	MEF2C	Z:60517700-60640680	myocyte enhancer factor 2C [Source:NCBI gene;Acc:769007]	protein_coding	5.39924	5.20197	5.61312	5.78146	6.61865	6.46281	6.68272	6.25954
ENSGALG00000007248	1030.26	-1.47134	0.237029	5.27e-11	3.01e-09	ENSGALG00000007248	10:18048568-18125749	pleckstrin homology domain containing O2 [Source:NCBI gene;Acc:769198]	protein_coding	9.25712	9.53462	9.7663	9.36273	11.1748	10.8767	10.9782	9.85908
ENSGALG00000016959	294.633	-1.47162	0.219025	1.99e-12	1.56e-10	DGKH	1:167542039-167697926	diacylglycerol kinase eta [Source:NCBI gene;Acc:769506]	protein_coding	7.43699	7.68149	7.93961	7.57885	8.92938	9.28037	8.9427	8.20717
ENSGALG00000026928	624.668	-1.47291	0.425062	1.88e-05	0.000181	ENSGALG00000026928	Z:55788643-55792227	Kruppel like factor 4 [Source:NCBI gene;Acc:770254]	protein_coding	7.59076	7.99324	8.69908	7.9407	9.31654	10.6089	8.73874	8.34373
ENSGALG00000016313	948.817	-1.47402	0.210499	2.88e-13	2.88e-11	GCLC	3:88184018-88215580	glutamate-cysteine ligase catalytic subunit [Source:NCBI gene;Acc:421894]	protein_coding	9.25717	9.16032	9.20399	9.24397	10.5068	11.0809	10.2433	9.88719
ENSGALG00000008814	7.94876	-1.47432	1.02118	0.00127814	0.00596577	ASB15	1:22434929-22445383	ankyrin repeat and SOCS box containing 15 [Source:NCBI gene;Acc:417752]	protein_coding	2.49447	2.508	2.1986	2.63616	3.41323	3.37889	2.57695	2.9339
ENSGALG00000050919	5.37402	-1.4765	1.09373	0.00123415	0.00579674	ENSGALG00000050919	9:13298124-13302585	NA	protein_coding	1.96381	2.0351	2.07093	1.91845	2.48116	3.05515	2.6324	1.94701
ENSGALG00000011242	42.0787	-1.47733	0.60858	0.000325	0.00195691	OBSL1	7:22058182-22070812	obscurin like 1 [Source:NCBI gene;Acc:424198]	protein_coding	4.49431	4.5661	4.52818	5.07944	5.72164	5.29732	5.86934	5.76586
ENSGALG00000030800	297.546	-1.4774	0.396969	7.91e-06	8.7e-05	IL31RA	Z:16981247-17014499	interleukin 31 receptor A [Source:NCBI gene;Acc:427140]	protein_coding	7.4967	7.59013	8.17686	7.98789	8.8174	9.87037	9.4766	7.93308
ENSGALG00000043433	132.538	-1.4784	0.529554	0.000134	0.00093	SCX	2:130828340-130839147	scleraxis bHLH transcription factor [Source:NCBI gene;Acc:374101]	protein_coding	5.72103	6.81963	6.63792	6.2185	7.7565	8.29977	7.2477	7.63125
ENSGALG00000053130	79.7408	-1.47852	0.613302	0.000336	0.0020134	MYOZ3	13:13792284-13795799	myozenin 3 [Source:NCBI gene;Acc:416271]	protein_coding	5.66502	6.05014	5.84147	5.1045	6.46119	8.0282	6.74531	6.1368
ENSGALG00000016221	50.2531	-1.47956	0.377554	3.9e-06	4.75e-05	EFHC2	1:112372336-112431837	EF-hand domain containing 2 [Source:NCBI gene;Acc:418559]	protein_coding	5.39198	4.88002	5.39827	5.52514	6.21859	6.86485	6.05864	5.80396
ENSGALG00000005843	195.14	-1.48086	0.519735	0.000115	0.000813	EEF1A2	20:9001254-9014412	eukaryotic translation elongation factor 1 alpha 2 [Source:NCBI gene;Acc:419244]	protein_coding	5.69756	6.10934	6.346	7.30085	7.76944	8.12496	7.65537	7.69392
ENSGALG00000015410	52.479	-1.48875	0.483308	6.01e-05	0.000471	BVES	3:68858596-68885270	blood vessel epicardial substance [Source:NCBI gene;Acc:408032]	protein_coding	5.09656	5.59115	5.20486	5.47269	5.76798	6.81325	6.91851	5.65166
ENSGALG00000001791	83.5035	-1.48937	0.382748	4.3e-06	5.17e-05	ENSGALG00000001791	11:1073448-1076886	uncharacterized oxidoreductase-like [Source:NCBI gene;Acc:415664]	protein_coding	5.83471	6.02383	5.94247	5.95293	7.04705	7.20936	7.17522	6.70921
ENSGALG00000031327	451.39	-1.48983	0.785791	0.00085	0.00426271	ENSGALG00000031327	W:4991077-5068104	chromodomain helicase DNA binding protein 1 [Source:NCBI gene;Acc:374195]	protein_coding	7.73422	6.34318	6.20171	7.66995	9.87993	8.54539	7.7662	10.0173
ENSGALG00000041408	210.648	-1.49221	0.372553	2.81e-06	3.65e-05	ENSGALG00000041408	11:17697775-17723497	NA	protein_coding	7.37051	7.90325	7.46388	7.20612	8.15074	9.93661	8.18175	7.89881
ENSGALG00000026553	108.573	-1.49267	0.454424	3.27e-05	0.000285	ENSGALG00000026553	Z:22126658-22173992	cardiomyopathy associated 5 [Source:NCBI gene;Acc:427177]	protein_coding	5.38975	6.08908	5.73566	6.14938	6.92548	6.81045	7.37684	6.76486
ENSGALG00000002407	68.9277	-1.49312	0.513214	9.61e-05	0.000698	HYDIN	11:1545435-1649122	HYDIN, axonemal central pair apparatus protein [Source:NCBI gene;Acc:427538]	protein_coding	5.78411	5.99698	5.13313	5.80901	6.6159	7.69966	6.69135	6.33347
ENSGALG00000033631	1889.41	-1.49361	0.322475	2.17e-07	4.16e-06	MYC	2:139734098-139738744	v-myc avian myelocytomatosis viral oncogene homolog [Source:NCBI gene;Acc:420332]	protein_coding	10.2749	10.5899	10.7063	10.3002	11.6744	12.8671	11.2414	10.8025
ENSGALG00000027864	4869.65	-1.49416	0.600235	0.000274	0.001696	NFKBIA	5:36403465-36406967	NFKB inhibitor alpha [Source:NCBI gene;Acc:396093]	protein_coding	11.1041	11.1599	11.365	11.1121	11.8924	14.5061	11.7946	10.7473
ENSGALG00000040730	29.9443	-1.49442	0.454603	3.24e-05	0.000283	RXRG	8:5512946-5535929	retinoid X receptor gamma [Source:NCBI gene;Acc:396231]	protein_coding	4.68089	4.62032	4.79703	4.56823	5.22791	5.71611	6.10805	4.99991
ENSGALG00000019290	6.34126	-1.4948	1.03986	0.00118772	0.00561404	SLC6A12	1:60151819-60178280	solute carrier family 6 member 12 [Source:NCBI gene;Acc:418147]	protein_coding	2.13454	2.26295	2.13416	2.36438	2.73983	3.21307	3.13596	2.36065
ENSGALG00000000378	319.182	-1.49572	0.189245	3.54e-16	6.31e-14	SLC25A37	22:1324249-1333078	solute carrier family 25 (mitochondrial iron transporter), member 37 [Source:NCBI gene;Acc:419530]	protein_coding	7.83221	7.91864	8.09594	7.98361	9.1033	9.37207	9.37001	8.81398
ENSGALG00000027407	6.85793	-1.49707	0.977765	0.0011657	0.00552426	ENSGALG00000027407	5:52154934-52170189	G protein-coupled receptor 132 [Source:NCBI gene;Acc:100859188]	protein_coding	2.07378	2.08463	2.4445	2.34947	2.59253	3.1785	2.52943	2.43038
ENSGALG00000015075	66.8104	-1.49801	0.383082	4e-06	4.85e-05	B3GAT1L	1:81425204-81452490	beta-1,3-glucuronyltransferase 1-like [Source:NCBI gene;Acc:408180]	protein_coding	5.21337	5.63181	5.71869	4.85647	6.44737	6.99112	6.40888	5.8046
ENSGALG00000051209	89.8339	-1.49831	0.25996	7.29e-10	2.88e-08	ENSGALG00000051209	1:75781700-75789641	NA	protein_coding	6.3168	6.04618	5.93955	6.00441	6.91649	7.22997	7.54474	6.58106
ENSGALG00000037864	3.65319	-1.49979	1.2087	0.00102522	0.00497499	MYH1A	18:458826-477172	myosin, heavy chain 1A, skeletal muscle (similar to human myosin, heavy chain 1, skeletal muscle, adult) [Source:NCBI gene;Acc:417309]	protein_coding	1.66862	1.73	1.41164	1.67354	1.87718	2.0017	1.92686	1.78971
ENSGALG00000050634	241.85	-1.50023	0.291515	1.94e-08	5.1e-07	ENSGALG00000050634	32:594320-602481	cytochrome P450 2G1-like [Source:NCBI gene;Acc:112530469]	protein_coding	6.23453	6.7897	6.85659	5.97647	7.99559	7.26515	7.63021	8.25465
ENSGALG00000027365	856.357	-1.50035	0.228495	5.52e-12	3.86e-10	HIVEP3	23:919640-1029021	human immunodeficiency virus type I enhancer binding protein 3 [Source:NCBI gene;Acc:428208]	protein_coding	9.36995	9.70209	9.27457	9.31376	11.1227	10.7057	10.8948	9.71973
ENSGALG00000009185	32.5552	-1.50066	0.478266	5.02e-05	0.000407	ROM1	5:26196568-26206964	retinal outer segment membrane protein 1 [Source:NCBI gene;Acc:395898]	protein_coding	5.07321	4.5983	4.57985	4.69939	5.65367	6.3312	5.58	4.96802
ENSGALG00000021567	11.4377	-1.50119	1.19259	0.00104193	0.0050448	EPHA8	21:6118469-6146506	EPH receptor A8 [Source:NCBI gene;Acc:428198]	protein_coding	1.6578	1.68143	1.90375	1.95982	2.39115	3.9588	2.4563	1.64928
ENSGALG00000027069	455.172	-1.50387	0.273863	3.27e-09	1.07e-07	TSC22D4	4:1786951-1794312	TSC22 domain family member 4 [Source:NCBI gene;Acc:768091]	protein_coding	8.24553	8.40484	8.53314	8.90392	9.55019	10.3377	10.1909	8.83172
ENSGALG00000012123	11.3219	-1.50469	0.560174	0.000168	0.00113094	PAX6	5:5444151-5461448	paired box 6 [Source:NCBI gene;Acc:395943]	protein_coding	2.89797	3.15891	3.23273	3.2296	3.51428	3.87687	3.61283	3.45565
ENSGALG00000010870	10016.9	-1.50628	0.292125	1.85e-08	4.89e-07	JUN	8:26714120-26715827	Jun proto-oncogene, AP-1 transcription factor subunit [Source:NCBI gene;Acc:424673]	protein_coding	13.2501	12.9342	12.6955	13.2212	14.3082	15.3201	13.9099	12.881
ENSGALG00000011551	13.5963	-1.51099	0.684604	0.000477	0.00266641	JCHAIN	4:50012279-50018146	joining chain of multimeric IgA and IgM [Source:NCBI gene;Acc:374117]	protein_coding	3.26534	3.4238	2.84773	3.48087	3.85552	4.01342	3.35962	4.04742
ENSGALG00000014094	3551.33	-1.51109	0.209373	6.36e-14	7.51e-12	STK38L	1:68074888-68118677	serine/threonine kinase 38 like [Source:NCBI gene;Acc:418217]	protein_coding	11.4945	11.5661	11.4862	11.513	12.7489	13.4735	12.764	11.9223
ENSGALG00000002555	404.036	-1.51478	0.305409	4.83e-08	1.13e-06	RET	6:5520195-5598425	ret proto-oncogene [Source:NCBI gene;Acc:396107]	protein_coding	8.25766	8.10943	8.36245	7.84764	9.35451	10.0083	9.72802	8.45372
ENSGALG00000035350	11.1147	-1.51559	0.841264	0.000891	0.00443966	PMEL	33:7092009-7095774	premelanosome protein [Source:NCBI gene;Acc:396007]	protein_coding	2.83242	2.86276	3.12673	3.06868	3.28638	4.6656	3.43746	3.11693
ENSGALG00000042705	5.81484	-1.51804	1.42123	0.000718	0.0037207	KCNK3	3:105215798-105226949	potassium two pore domain channel subfamily K member 3 [Source:NCBI gene;Acc:428382]	protein_coding	1.74405	1.75408	1.88687	1.8194	1.99797	3.40432	2.15473	1.93161
ENSGALG00000034111	639.489	-1.51851	0.352068	8.39e-07	1.3e-05	FOXF1	11:17392339-17395059	forkhead box F1 [Source:NCBI gene;Acc:395624]	protein_coding	7.86821	8.28237	8.64552	8.24168	10.2267	9.80415	9.47951	9.2894
ENSGALG00000002790	22.3695	-1.5211	0.439131	1.82e-05	0.000176	ABLIM3	13:9263565-9297986	actin binding LIM protein family member 3 [Source:NCBI gene;Acc:416201]	protein_coding	4.20305	4.3926	3.88506	4.09231	4.49921	5.11494	4.53428	5.2173
ENSGALG00000027786	1204.37	-1.52151	0.324675	1.71e-07	3.38e-06	SOCS3	18:9837554-9839601	suppressor of cytokine signaling 3 [Source:NCBI gene;Acc:395299]	protein_coding	9.81864	9.88333	9.99221	9.87089	11.3979	12.1101	10.5282	10.288
ENSGALG00000044224	54.3348	-1.52217	0.414874	9.24e-06	9.83e-05	ENSGALG00000044224	7:18596458-18602061	coiled-coil domain-containing protein 173-like [Source:NCBI gene;Acc:101749600]	protein_coding	5.21083	5.61754	5.36701	5.34428	6.50155	7.03328	6.13742	5.91901
ENSGALG00000009567	236.339	-1.52428	0.425535	1.24e-05	0.000127	TLL1	4:24072461-24205658	tolloid like 1 [Source:NCBI gene;Acc:395441]	protein_coding	7.22985	7.44588	7.64287	7.31937	8.84135	9.36939	9.16703	6.68359
ENSGALG00000003123	116.602	-1.52639	0.358247	1.03e-06	1.55e-05	CNTNAP1	27:7823872-7832297	contactin associated protein 1 [Source:NCBI gene;Acc:428309]	protein_coding	6.06422	6.66265	6.63607	6.3842	7.33142	8.38469	7.43122	7.09049
ENSGALG00000052302	189.633	-1.52706	0.310749	6e-08	1.36e-06	ENSGALG00000052302	8:4640720-4671348	phosphodiesterase 4D interacting protein [Source:NCBI gene;Acc:425735]	protein_coding	7.00019	7.225	7.11295	7.04316	8.01617	8.85055	8.40218	7.91317
ENSGALG00000003939	946.842	-1.52739	0.438831	1.71e-05	0.000168	KLF2	28:4484819-4487194	Kruppel like factor 2 [Source:NCBI gene;Acc:420148]	protein_coding	9.4296	9.96387	9.8652	9.4173	10.0358	12.6465	10.6857	9.90732
ENSGALG00000050720	12.1945	-1.53112	0.736538	0.000572	0.00309172	ENSGALG00000050720	1:75755935-75765705	NA	protein_coding	3.31983	3.19142	3.12704	3.45481	3.79827	4.0284	4.31505	3.75681
ENSGALG00000040307	20.2547	-1.53145	0.520044	8.27e-05	0.000614	MORN2	3:16669538-16674256	MORN repeat containing 2 [Source:NCBI gene;Acc:101751661]	protein_coding	3.80598	4.10401	3.71937	3.71852	4.5867	4.40068	4.41279	4.74073
ENSGALG00000009601	77.9839	-1.53302	0.409158	7.02e-06	7.83e-05	NELL2	1:30463434-30606675	neural EGFL like 2 [Source:NCBI gene;Acc:417799]	protein_coding	5.39251	6.40507	5.67045	5.87328	6.64648	6.526	7.64564	6.89253
ENSGALG00000048310	109.105	-1.53638	0.450736	2.13e-05	0.0002	ENSGALG00000048310	7:15380511-15383363	NA	protein_coding	5.69411	6.03838	5.53853	6.4878	6.92707	7.16205	7.54058	6.88376
ENSGALG00000046262	5.09898	-1.53804	0.943303	0.000969	0.0047566	CCDC60	15:9958937-9971701	coiled-coil domain containing 60 [Source:NCBI gene;Acc:416987]	protein_coding	2.02466	2.08835	1.94455	2.23507	2.3768	2.70759	2.19263	2.54066
ENSGALG00000047208	146.777	-1.53824	0.353548	7.15e-07	1.13e-05	KLF1	8:20767812-20771114	Kruppel-like factor 1 (erythroid) [Source:NCBI gene;Acc:424577]	protein_coding	6.57609	6.2306	6.49683	6.47531	6.97314	8.68391	7.71028	6.64246
ENSGALG00000011291	1152.93	-1.53876	0.274064	1.68e-09	5.95e-08	NR1D2	2:37152397-37175363	nuclear receptor subfamily 1 group D member 2 [Source:NCBI gene;Acc:396125]	protein_coding	9.3802	9.24992	9.52253	9.38142	10.6639	11.5239	10.5261	9.89628
ENSGALG00000013568	340.558	-1.53946	0.70787	0.000473	0.00264689	NR4A3	2:89365079-89385555	nuclear receptor subfamily 4 group A member 3 [Source:NCBI gene;Acc:420996]	protein_coding	6.77133	7.18862	7.72533	6.78475	7.5842	10.7087	7.34536	7.13611
ENSGALG00000037249	26.5549	-1.5405	0.668896	0.000369	0.00217109	KCNQ5	3:81557621-81816578	potassium voltage-gated channel subfamily Q member 5 [Source:NCBI gene;Acc:421866]	protein_coding	4.38215	4.35439	4.31137	4.16726	5.27465	6.20567	4.7947	4.43034
ENSGALG00000029509	8.78925	-1.54072	0.663562	0.000356	0.00210526	NECAB1	2:124557381-124612440	N-terminal EF-hand calcium binding protein 1 [Source:NCBI gene;Acc:420219]	protein_coding	2.83653	2.95925	2.7839	2.90586	3.40778	3.34635	3.09872	3.17251
ENSGALG00000035058	338.59	-1.54383	0.351483	6.02e-07	9.84e-06	CAMKV	12:2991079-2994178	CaM kinase like vesicle associated [Source:NCBI gene;Acc:770854]	protein_coding	7.76674	7.90584	7.92813	7.28092	9.58112	9.34689	9.31708	7.4068
ENSGALG00000008912	11.8565	-1.5453	1.13802	0.000964	0.00473748	ABCB1	2:20665075-20706383	ATP-binding cassette, sub-family B (MDR/TAP), member 1-like A [Source:NCBI gene;Acc:420534]	protein_coding	2.22088	2.32095	2.39577	2.0393	2.1694	3.91234	2.49152	2.30274
ENSGALG00000011109	73.062	-1.54614	0.498584	5.27e-05	0.000424	MAPK10	4:45932534-46032124	mitogen-activated protein kinase 10 [Source:NCBI gene;Acc:422592]	protein_coding	5.27089	5.34009	5.39509	5.22088	6.17242	7.56017	5.70101	5.51023
ENSGALG00000021572	863.523	-1.54918	0.412967	6.83e-06	7.67e-05	SSH2	19:6233052-6271407	slingshot protein phosphatase 2 [Source:NCBI gene;Acc:417586]	protein_coding	9.20136	9.0781	9.2802	9.00458	9.55468	12.0394	9.98723	9.26829
ENSGALG00000006591	673.7	-1.5496	0.420108	8.47e-06	9.18e-05	TNNI2	5:14291354-14294088	troponin I2, fast skeletal type [Source:NCBI gene;Acc:396386]	protein_coding	7.57083	8.20162	8.28123	9.02011	9.7938	9.95102	9.91358	9.66027
ENSGALG00000001545	94.0247	-1.54961	0.349416	5.03e-07	8.4e-06	RAB40B	18:3365331-3388901	RAB40B, member RAS oncogene family [Source:NCBI gene;Acc:417338]	protein_coding	5.65345	6.14093	6.31711	6.26301	7.2106	8.01379	6.89586	6.72102
ENSGALG00000010293	3.94565	-1.55026	1.25568	0.000844	0.00424504	RBP	8:21595383-21606407	riboflavin binding protein [Source:NCBI gene;Acc:396449]	protein_coding	1.31534	1.26422	1.42104	1.32761	1.41809	2.69908	1.50397	1.47562
ENSGALG00000003527	404.921	-1.55408	0.423376	8.96e-06	9.59e-05	ARRDC2	28:4148246-4156109	arrestin domain containing 2 [Source:NCBI gene;Acc:771165]	protein_coding	8.22828	8.08592	8.24214	8.21952	8.51939	11.0777	8.96938	8.42271
ENSGALG00000030991	48.0676	-1.55541	0.570344	0.000139	0.00096	IRX1	2:87109992-87114778	iroquois homeobox 1 [Source:NCBI gene;Acc:374185]	protein_coding	4.97457	4.86902	5.16691	5.06559	6.17368	6.72518	5.77569	5.51532
ENSGALG00000040079	26.7367	-1.55572	0.710899	0.000443	0.00251688	ZFPM2	2:130175913-130483288	zinc finger protein, FOG family member 2 [Source:NCBI gene;Acc:420269]	protein_coding	3.99077	3.97042	4.39652	4.45146	4.80019	5.88744	5.37436	4.63671
ENSGALG00000011069	55.3861	-1.55607	0.382877	2.19e-06	2.97e-05	FIGN	7:20488320-20581516	fidgetin, microtubule severing factor [Source:NCBI gene;Acc:429028]	protein_coding	5.23977	5.45864	5.25416	5.19925	6.93821	6.0973	6.37076	5.67473
ENSGALG00000029983	942.061	-1.55755	0.200939	1.16e-15	1.88e-13	ANGPT1	2:131756078-131920640	angiopoietin 1 [Source:NCBI gene;Acc:395129]	protein_coding	9.20625	9.34863	9.138	9.05819	10.8922	10.5941	10.4897	10.18
ENSGALG00000003466	233.369	-1.5577	0.668153	0.000336	0.00200952	ENSGALG00000003466	1:62141900-62159550	aldo-keto reductase family 1, member B1-like [Source:NCBI gene;Acc:425137]	protein_coding	5.18112	7.43471	6.10692	5.47121	8.36575	7.86141	7.70772	8.15038
ENSGALG00000037943	437.522	-1.55775	0.295085	9.95e-09	2.86e-07	PRKCB	14:7057348-7132158	protein kinase C beta [Source:NCBI gene;Acc:416567]	protein_coding	8.68637	8.59487	8.20708	8.45369	9.81642	10.2627	10.2643	8.23894
ENSGALG00000003602	232.121	-1.55837	0.37374	1.46e-06	2.09e-05	RPGRIP1L	11:4878175-4936909	RPGRIP1 like [Source:NCBI gene;Acc:425392]	protein_coding	7.36274	7.51275	7.38205	7.32273	8.44988	9.83348	8.07518	7.61644
ENSGALG00000009205	110.05	-1.55968	0.385917	2.38e-06	3.18e-05	ENSGALG00000009205	14:14438034-14559559	ankyrin repeat and fibronectin type-III domain-containing 1-like [Source:NCBI gene;Acc:416752]	protein_coding	6.61411	6.7335	6.48409	6.38386	6.85648	8.97038	7.53726	6.9285
ENSGALG00000037029	40.7867	-1.56297	0.692286	0.000383	0.00223567	ENSGALG00000037029	28:4087493-4091666	phosphodiesterase 4C [Source:NCBI gene;Acc:769860]	protein_coding	3.97557	4.61889	5.06672	4.82237	5.25146	7.2787	4.92457	4.87288
ENSGALG00000029783	1.7883	-1.56409	1.25009	0.00082	0.00414368	ENSGALG00000029783	AADN05001439.1:2-8634	NA	protein_coding	0.708398	0.711016	0.677321	0.710696	0.860227	0.837245	0.90375	0.963435
ENSGALG00000039173	211.288	-1.5644	0.243733	1.43e-11	9.17e-10	RGMA	10:15117634-15137240	repulsive guidance molecule family member a [Source:NCBI gene;Acc:395214]	protein_coding	7.39773	7.38239	7.193	7.50679	8.90657	9.03573	8.45434	7.69254
ENSGALG00000043838	28.539	-1.56515	0.898471	0.000815	0.00412629	ENSGALG00000043838	W:816062-817282	NA	protein_coding	4.48885	3.62764	3.90629	4.13741	5.15015	5.14159	4.38811	5.5136
ENSGALG00000001130	139.602	-1.56801	0.216152	4.83e-14	5.82e-12	GALNT17	19:1259310-1444843	Williams-Beuren syndrome chromosome region 17 [Source:NCBI gene;Acc:417480]	protein_coding	6.9135	7.01377	6.55815	7.52135	7.87273	8.58692	8.3937	7.61655
ENSGALG00000029012	361.711	-1.5719	0.307155	2.23e-08	5.71e-07	ENSGALG00000029012	3:110568078-110761454	eva-1 homolog A, regulator of programmed cell death [Source:NCBI gene;Acc:422065]	protein_coding	7.91659	8.03649	7.91237	7.97961	9.3791	10.0486	9.15021	8.1731
ENSGALG00000004343	83.2948	-1.57365	0.323459	7.48e-08	1.65e-06	HPD	15:5984677-5999533	4-hydroxyphenylpyruvate dioxygenase [Source:NCBI gene;Acc:416852]	protein_coding	5.99935	6.18449	6.02307	6.35802	7.56754	7.5472	7.40141	6.47015
ENSGALG00000038884	121.958	-1.57744	0.618733	0.000202	0.00131791	SRL	14:13059180-13078199	sarcalumenin [Source:NCBI gene;Acc:396269]	protein_coding	5.11464	6.24196	5.93718	6.18961	7.25087	7.1376	7.76533	7.0061
ENSGALG00000046313	26.5636	-1.58092	0.456977	1.73e-05	0.00017	DNASE1L2	14:12708735-12711732	deoxyribonuclease-1-like 2 [Source:NCBI gene;Acc:112533475]	protein_coding	4.26028	4.37675	4.55756	4.15336	4.78636	5.0023	5.73709	4.9264
ENSGALG00000036418	17.3343	-1.58125	0.726961	0.000426	0.00243317	ANXA13	2:138127619-138151268	annexin A13 [Source:NCBI gene;Acc:420342]	protein_coding	3.50863	3.19654	3.5482	3.68744	4.01798	5.42659	4.06602	3.45349
ENSGALG00000053511	10.2815	-1.58571	0.938676	0.000798	0.0040577	APOLD1	1:48189928-48194910	apolipoprotein L domain containing 1 [Source:NCBI gene;Acc:769889]	protein_coding	2.84245	2.71131	2.87934	2.87719	4.12206	3.16048	4.0238	2.88941
ENSGALG00000034132	714.201	-1.58691	0.205906	1.61e-15	2.54e-13	CACFD1	17:7226419-7232634	calcium channel flower domain containing 1 [Source:NCBI gene;Acc:417151]	protein_coding	9.06906	9.27968	9.03431	8.96964	10.3925	10.9887	10.4702	9.56926
ENSGALG00000053601	29.8843	-1.5883	0.646667	0.000242	0.00153486	LPXN	5:17046436-17193688	leupaxin [Source:NCBI gene;Acc:423129]	protein_coding	4.23025	4.60387	4.58706	4.0772	4.93659	6.47436	5.16823	4.49722
ENSGALG00000041854	50.0068	-1.58929	0.347634	2.77e-07	5.07e-06	FAM184B	4:75928638-75968534	family with sequence similarity 184 member B [Source:NCBI gene;Acc:100859145]	protein_coding	5.18886	5.17637	5.31244	4.97739	6.24972	6.74741	5.71835	5.80408
ENSGALG00000008490	9.98307	-1.59131	0.712328	0.000373	0.00219097	TRH	12:20107152-20111710	thyrotropin releasing hormone [Source:NCBI gene;Acc:414344]	protein_coding	2.84813	2.99279	2.79798	3.04045	3.99344	4.0391	3.19337	3.16781
ENSGALG00000042851	25.6684	-1.5953	0.468577	2.02e-05	0.000192	PPARGC1A	4:73938490-74100704	PPARG coactivator 1 alpha [Source:NCBI gene;Acc:422815]	protein_coding	4.58847	4.44305	4.02981	4.43112	5.54565	5.80607	4.89676	4.28947
ENSGALG00000029596	1811.04	-1.59617	0.396571	2.47e-06	3.27e-05	HAS2	2:137356485-137374399	hyaluronan synthase 2 [Source:NCBI gene;Acc:395594]	protein_coding	9.29951	10.1803	10.0076	9.07413	11.4781	10.7729	12.0598	10.0195
ENSGALG00000002234	267.724	-1.60127	0.302355	8.99e-09	2.62e-07	UNC13D	18:4655895-4661873	unc-13 homolog D [Source:NCBI gene;Acc:417369]	protein_coding	7.55129	7.74379	7.77724	7.49487	8.27101	9.91439	9.07751	8.13137
ENSGALG00000017091	51.5446	-1.60427	0.557406	8.74e-05	0.000644	FLT1	1:177165538-177266964	fms related tyrosine kinase 1 [Source:NCBI gene;Acc:374100]	protein_coding	5.03066	5.20655	5.22788	4.64476	5.46856	7.14034	6.22479	5.332
ENSGALG00000019527	3.41602	-1.60522	1.41852	0.000598	0.003206	SLC6A19	2:85691001-85711341	solute carrier family 6 member 19 [Source:NCBI gene;Acc:420971]	protein_coding	1.41897	1.48313	1.28299	1.42376	1.83705	2.30926	1.81892	1.27857
ENSGALG00000004128	97.7744	-1.60621	0.422172	5.4e-06	6.23e-05	CYSLTR1	4:1346530-1359078	cysteinyl leukotriene receptor 1 [Source:NCBI gene;Acc:428691]	protein_coding	5.58407	5.86732	6.05311	5.52467	6.82654	7.38514	6.84046	6.74417
ENSGALG00000045037	24.1306	-1.60667	0.547691	7.55e-05	0.000568	CYP2W1	14:2665656-2672249	cytochrome P450, family 2, subfamily W, polypeptide 2 [Source:NCBI gene;Acc:416454]	protein_coding	4.18041	4.18761	4.02456	4.05549	4.35594	5.76046	4.49531	4.60484
ENSGALG00000019932	25.134	-1.60676	0.551312	7.93e-05	0.000591	ENSGALG00000019932	3:66959618-67045327	uncharacterized LOC101748060 [Source:NCBI gene;Acc:101748060]	protein_coding	4.35131	4.17847	4.01276	4.43065	5.11627	5.60389	5.2651	4.55923
ENSGALG00000039571	297.285	-1.60828	0.324119	4.66e-08	1.1e-06	PRPH	33:5425817-5426967	peripherin [Source:NCBI gene;Acc:101748212]	protein_coding	7.55248	8.16089	8.06187	7.26297	9.01577	9.40769	9.61798	8.6151
ENSGALG00000000918	25.1418	-1.60908	0.406728	3.14e-06	4.02e-05	CCDC103	27:3690449-3694265	coiled-coil domain containing 103 [Source:NCBI gene;Acc:419970]	protein_coding	4.55247	4.26113	4.34264	4.20161	5.30406	5.36725	5.21765	4.86926
ENSGALG00000014528	544.911	-1.60969	0.304303	9.24e-09	2.68e-07	ENO2	1:77952924-77962832	enolase 2 [Source:NCBI gene;Acc:395689]	protein_coding	8.20451	9.14322	8.37773	8.96551	9.58586	10.7702	10.067	9.44125
ENSGALG00000030944	11.003	-1.6125	0.798641	0.000505	0.00279237	PAX3	9:8034728-8096205	paired box 3 [Source:NCBI gene;Acc:374127]	protein_coding	3.14104	3.10947	2.86828	2.85106	3.74648	4.15231	3.23944	3.19052
ENSGALG00000012055	142.181	-1.6127	0.780408	0.00047	0.00263421	ENSGALG00000012055	7:28122092-28146591	anti-Mullerian hormone receptor, type II [Source:NCBI gene;Acc:424261]	protein_coding	5.28168	6.1254	6.26279	6.60417	7.91563	8.85612	6.98608	7.03661
ENSGALG00000029435	39.6677	-1.61613	0.357643	3.41e-07	6.06e-06	CYP7B1	2:114394053-114416525	cytochrome P450 family 7 subfamily B member 1 [Source:HGNC Symbol;Acc:HGNC:2652]	protein_coding	4.44286	5.02193	4.88604	4.71778	5.65668	5.55849	6.03785	5.49067
ENSGALG00000030025	11.18	-1.61702	1.03471	0.000771	0.00394256	FABP4	2:121349992-121353429	fatty acid binding protein 4 [Source:NCBI gene;Acc:374165]	protein_coding	2.84009	3.02699	2.79046	2.91383	3.80649	2.94304	3.64067	3.15336
ENSGALG00000007623	11.4038	-1.61882	0.910588	0.000667	0.0035053	CACNA1G	18:10190070-10295277	calcium voltage-gated channel subunit alpha1 G [Source:NCBI gene;Acc:769385]	protein_coding	3.08256	3.22659	2.72972	2.93095	3.29547	4.54732	3.17655	3.38975
ENSGALG00000006318	64.5859	-1.61933	0.483099	2.3e-05	0.000212	IL21R	14:7710463-7723251	interleukin 21 receptor [Source:NCBI gene;Acc:416586]	protein_coding	5.43105	4.87637	5.12116	5.25941	6.393	7.24792	6.05696	4.99285
ENSGALG00000031996	32.8664	-1.62169	0.45457	1.17e-05	0.000121	ENSGALG00000031996	33:4119838-4126449	ADP-ribosylarginine hydrolase-like [Source:NCBI gene;Acc:426545]	protein_coding	4.77224	4.45613	4.19591	4.59409	5.39841	5.97936	4.57486	5.44824
ENSGALG00000049487	39.7679	-1.62318	0.500193	3.13e-05	0.000276	KCNK15	20:5329401-5333829	potassium two pore domain channel subfamily K member 15 [Source:NCBI gene;Acc:419191]	protein_coding	4.53083	5.34516	4.63888	4.69063	5.87747	6.44368	5.72474	5.3255
ENSGALG00000014910	831.843	-1.62533	0.353402	2.4e-07	4.52e-06	COLEC12	2:102015734-102109014	collectin subfamily member 12 [Source:NCBI gene;Acc:421061]	protein_coding	7.9503	8.84111	8.95461	8.62421	10.4355	10.2926	9.73102	10.249
ENSGALG00000009355	28.1487	-1.62711	0.50113	3.09e-05	0.000273	ENSGALG00000009355	9:19935349-19943732	claudin 11 [Source:NCBI gene;Acc:424990]	protein_coding	4.34478	4.63612	4.3768	3.94036	4.83564	6.27094	5.54678	4.26537
ENSGALG00000039628	71.9125	-1.62875	0.354169	2.4e-07	4.52e-06	AFAP1L1	13:9243530-9261669	actin filament associated protein 1 like 1 [Source:NCBI gene;Acc:427621]	protein_coding	5.81143	5.87408	5.05008	5.59877	6.79606	6.7553	6.88161	6.50725
ENSGALG00000006597	175.147	-1.62915	0.420787	4.17e-06	5.03e-05	ENSGALG00000006597	9:4285878-4290793	DAZ interacting zinc finger protein 1 like [Source:NCBI gene;Acc:424872]	protein_coding	6.92711	7.31019	7.38422	7.38872	7.568	9.99522	8.22994	7.71327
ENSGALG00000002878	501.999	-1.63121	0.293279	2.17e-09	7.43e-08	CREBRF	13:9873168-9892226	CREB3 regulatory factor [Source:NCBI gene;Acc:416206]	protein_coding	8.92241	8.77972	8.35436	9.10997	10.1105	11.1258	9.78596	8.8294
ENSGALG00000031862	258.387	-1.63128	0.373951	6.46e-07	1.04e-05	BCL11B	5:47979726-48071473	B-cell CLL/lymphoma 11B [Source:NCBI gene;Acc:423444]	protein_coding	8.0884	7.85141	6.89876	7.91577	9.15314	9.27642	9.55447	7.72306
ENSGALG00000038618	5.38459	-1.63259	0.874523	0.000583	0.00313816	ONECUT1	10:9103713-9114499	one cut homeobox 1 [Source:NCBI gene;Acc:107054176]	protein_coding	1.95342	2.12518	2.21169	2.122	2.52512	2.85492	2.74021	2.32043
ENSGALG00000036743	468.86	-1.63263	0.329971	4.91e-08	1.14e-06	MGAT3	1:50628618-50645593	mannosyl (beta-1,4-)-glycoprotein beta-1,4-N-acetylglucosaminyltransferase [Source:NCBI gene;Acc:418013]	protein_coding	8.40531	8.70871	8.49326	8.52196	9.84978	10.5715	10.1688	8.86956
ENSGALG00000009809	217.955	-1.63313	0.270761	1.49e-10	7.48e-09	ENSGALG00000009809	4:29379320-29572109	NA	protein_coding	7.26101	7.43471	7.45139	7.10868	8.7076	9.19609	8.74464	7.55717
ENSGALG00000046008	22.9372	-1.63387	0.429858	5.31e-06	6.14e-05	RSPH3	3:52320528-52334371	radial spoke 3 homolog [Source:NCBI gene;Acc:421663]	protein_coding	4.27938	4.10438	4.1781	4.188	4.85555	5.43406	4.71281	4.80704
ENSGALG00000042422	53.451	-1.6362	0.471843	1.58e-05	0.000157	GLI1	33:5544436-5553014	GLI family zinc finger 1 [Source:NCBI gene;Acc:396045]	protein_coding	4.84091	5.15119	5.58551	5.21523	6.17366	6.58089	6.59904	6.04509
ENSGALG00000006995	19.2699	-1.63792	0.585104	9.99e-05	0.000721	APOD	9:12832591-12836179	apolipoprotein D [Source:NCBI gene;Acc:424893]	protein_coding	3.80498	3.81905	3.87941	4.07934	5.13317	4.87877	5.1584	3.89814
ENSGALG00000013720	11.9857	-1.63879	0.634433	0.000165	0.0011106	FBXO15	2:91986880-92010837	F-box protein 15 [Source:NCBI gene;Acc:421017]	protein_coding	3.31576	3.44914	3.04654	3.21594	3.69587	4.15586	4.07461	3.47151
ENSGALG00000052028	16.8062	-1.64001	0.550916	6.36e-05	0.000493	ENSGALG00000052028	1:14305496-14308734	NA	protein_coding	3.54014	3.98222	3.18258	3.7269	4.1125	4.50443	4.15616	4.43498
ENSGALG00000006112	195.149	-1.64013	0.395593	1.5e-06	2.15e-05	SCN5A	2:5538868-5700257	sodium voltage-gated channel alpha subunit 5 [Source:NCBI gene;Acc:395947]	protein_coding	7.49616	7.57223	6.90673	7.27239	8.21445	9.68379	8.64352	7.29261
ENSGALG00000010583	3.25186	-1.64022	1.23562	0.000676	0.00353869	VIT	3:32259901-32302354	vitrin [Source:NCBI gene;Acc:421471]	protein_coding	1.39445	1.39943	1.50383	1.39882	1.8909	2.04639	1.69371	1.57914
ENSGALG00000035498	174.311	-1.64641	0.415155	2.92e-06	3.78e-05	INPP5D	9:1294733-1337979	inositol polyphosphate-5-phosphatase D [Source:NCBI gene;Acc:424745]	protein_coding	6.26024	7.04468	6.81577	6.21201	7.56654	8.88907	8.28234	6.93515
ENSGALG00000041524	5.84761	-1.64742	0.810169	0.000449	0.00253849	ENSGALG00000041524	2:333108-334327	NA	protein_coding	2.2511	2.41558	2.27075	2.26438	2.65781	2.77965	2.66136	2.85866
ENSGALG00000002515	618.359	-1.64777	0.242349	1.11e-12	9.4e-11	OLFM1	17:7899618-7927026	olfactomedin 1 [Source:NCBI gene;Acc:395535]	protein_coding	9.14954	8.91753	8.83286	8.99983	9.82592	11.1008	10.6747	9.3772
ENSGALG00000008351	60.1477	-1.64884	0.600549	0.000111	0.00079	CAV3	12:19676683-19680120	caveolin 3 [Source:NCBI gene;Acc:378796]	protein_coding	4.53064	5.19849	4.23264	4.84753	5.81694	5.9831	5.07772	6.16563
ENSGALG00000030097	903.383	-1.65075	0.379929	6.81e-07	1.09e-05	RCC1	23:2306659-2310531	regulator of chromosome condensation 1 [Source:NCBI gene;Acc:429810]	protein_coding	9.10717	9.36021	9.30921	8.94121	9.94082	12.006	9.77569	9.80962
ENSGALG00000040923	36.9922	-1.65229	0.423697	3.68e-06	4.54e-05	ENSGALG00000040923	17:6951416-7014742	adenylate kinase 8 [Source:NCBI gene;Acc:430522]	protein_coding	5.01393	4.82255	4.68189	5.01939	5.5567	6.68024	5.38871	5.44079
ENSGALG00000040704	325.326	-1.65288	0.918702	0.000589	0.00316614	SPIN1W	W:5944392-6052596	spindlin 1-W [Source:NCBI gene;Acc:374014]	protein_coding	7.68113	5.79437	5.32298	7.67973	10.1835	7.97072	8.20517	9.82925
ENSGALG00000012124	251.441	-1.66051	0.300375	2.54e-09	8.56e-08	PELI2	5:56146220-56210990	pellino E3 ubiquitin protein ligase family member 2 [Source:NCBI gene;Acc:776013]	protein_coding	7.19947	7.54475	7.83438	7.37598	8.64435	9.58004	8.95712	8.11677
ENSGALG00000012092	39.3856	-1.66129	0.672459	0.000199	0.00129968	ESYT3	7:28286840-28313799	extended synaptotagmin 3 [Source:NCBI gene;Acc:424271]	protein_coding	4.38954	3.86307	4.23007	4.53244	4.80521	7.34617	5.36888	3.74209
ENSGALG00000002707	75.3541	-1.66726	0.327545	2.4e-08	6.07e-07	CHRNB2	25:2949573-2954364	cholinergic receptor nicotinic beta 2 subunit [Source:NCBI gene;Acc:395605]	protein_coding	5.62317	5.88935	5.81134	6.16485	7.30598	6.98267	7.24184	6.62424
ENSGALG00000045596	6.92466	-1.66846	0.928661	0.000563	0.00304943	ENSGALG00000045596	1:89944361-89954039	OX-2 membrane glycoprotein-like [Source:NCBI gene;Acc:770026]	protein_coding	2.33642	2.25519	2.52425	2.1937	2.60081	3.53596	2.75217	2.66555
ENSGALG00000015835	2.47317	-1.67012	1.27043	0.000604	0.00323075	GRIK1	1:105503331-105582844	glutamate ionotropic receptor kainate type subunit 1 [Source:NCBI gene;Acc:418489]	protein_coding	1.08771	1.14511	1.06671	1.09097	1.44971	1.22159	1.56224	1.32536
ENSGALG00000008257	351.263	-1.67041	0.320741	1.33e-08	3.67e-07	MERTK	3:3201470-3222450	MER proto-oncogene, tyrosine kinase [Source:NCBI gene;Acc:395836]	protein_coding	7.65617	8.35022	8.21518	7.45289	9.46178	9.61532	9.79216	8.64635
ENSGALG00000041280	32.8625	-1.67186	0.628624	0.000129	0.0009	FOSB	32:549342-554130	protein fosB-like [Source:NCBI gene;Acc:107049603]	protein_coding	4.04323	4.04438	4.61804	3.73422	4.50359	5.99054	4.8551	4.43231
ENSGALG00000012541	19.5855	-1.67457	0.545186	4.65e-05	0.00038	MB	1:52004040-52007757	myoglobin [Source:NCBI gene;Acc:418056]	protein_coding	3.83159	4.07695	4.05367	3.93075	4.81767	5.46624	4.58928	4.21244
ENSGALG00000008860	259.269	-1.67469	0.431762	3.85e-06	4.71e-05	LONRF3	4:16693260-16706646	LON peptidase N-terminal domain and ring finger 3 [Source:NCBI gene;Acc:422375]	protein_coding	6.65169	6.99151	7.45966	6.87025	8.19526	9.48143	8.14953	7.25491
ENSGALG00000005292	56.6101	-1.68149	0.695097	0.00021	0.00136305	KLHL40	2:2093895-2104170	kelch like family member 40 [Source:NCBI gene;Acc:420389]	protein_coding	4.68313	5.13908	5.3208	4.88791	5.59216	6.60283	6.36856	6.03658
ENSGALG00000005721	43.9889	-1.68169	0.525428	3.23e-05	0.000283	DGKG	9:5304098-5318084	diacylglycerol kinase gamma [Source:NCBI gene;Acc:424839]	protein_coding	4.49541	4.49314	5.11925	5.09461	5.97445	6.07722	5.68303	5.84366
ENSGALG00000012730	489.502	-1.6841	0.244804	6.12e-13	5.51e-11	GFOD1	2:62136946-62200155	glucose-fructose oxidoreductase domain containing 1 [Source:NCBI gene;Acc:770283]	protein_coding	8.65072	8.37084	8.29709	8.40388	10.2579	10.1318	9.80598	8.78446
ENSGALG00000030576	8.12921	-1.68808	1.2503	0.000584	0.00314296	ENSGALG00000030576	10:20420143-20421618	ankyrin repeat domain 34C [Source:NCBI gene;Acc:415579]	protein_coding	2.40911	2.42344	2.15367	2.42172	3.57231	3.0667	3.18669	3.013
ENSGALG00000035804	3271.15	-1.69124	0.258835	6.11e-12	4.21e-10	SQSTM1	13:14167413-14171830	sequestosome 1 [Source:NCBI gene;Acc:770805]	protein_coding	11.406	11.349	10.9729	11.3647	12.8563	13.4283	12.5969	11.442
ENSGALG00000033591	50.5631	-1.69326	0.66903	0.000163	0.00110106	ENSGALG00000033591	13:4215241-4225180	kazal-type serine protease inhibitor domain-containing protein 1-like [Source:NCBI gene;Acc:769726]	protein_coding	4.5625	4.31595	4.39069	4.90227	5.52115	6.06851	5.18979	6.07037
ENSGALG00000033271	113.065	-1.69401	0.292469	5.66e-10	2.33e-08	PFKM	33:7260322-7265353	phosphofructokinase, muscle [Source:NCBI gene;Acc:374064]	protein_coding	6.24838	6.83443	6.44903	6.26083	7.85967	8.09085	7.57033	7.3328
ENSGALG00000039228	5747.45	-1.69436	0.280624	1.35e-10	6.93e-09	ZFP36L1	5:28553320-28555369	ZFP36 ring finger protein like 1 [Source:NCBI gene;Acc:101751828]	protein_coding	12.4142	12.4702	11.9996	12.4287	13.5734	14.8687	13.4236	12.3314
ENSGALG00000038768	1139.33	-1.69597	0.209825	7.17e-17	1.51e-14	FAM20C	14:2130706-2182145	FAM20C, golgi associated secretory pathway kinase [Source:NCBI gene;Acc:416445]	protein_coding	9.65769	10.0723	9.7255	9.71824	11.4057	11.7106	11.2515	10.2824
ENSGALG00000033129	1622.21	-1.70191	0.280254	1.08e-10	5.67e-09	ZFP36L2	3:25092240-25094448	ZFP36 ring finger protein like 2 [Source:NCBI gene;Acc:107052930]	protein_coding	10.147	10.128	9.9537	10.1171	11.94	12.2795	11.1787	10.3337
ENSGALG00000013624	630.995	-1.70707	0.596393	7.45e-05	0.000561	ENSGALG00000013624	2:90145304-90201328	family with sequence similarity 65, member B [Source:NCBI gene;Acc:421003]	protein_coding	6.65207	8.5563	8.1063	8.06722	9.58359	9.59557	10.3857	9.58904
ENSGALG00000054273	720.918	-1.7073	0.29578	6.23e-10	2.53e-08	RASSF8	1:67533838-67569588	Ras association domain family member 8 [Source:NCBI gene;Acc:418210]	protein_coding	8.89837	9.11077	8.92358	8.76862	10.7114	10.9635	10.2279	9.49194
ENSGALG00000005631	81.928	-1.71162	0.353787	7.57e-08	1.67e-06	TRPM2	9:5367515-5380854	transient receptor potential cation channel subfamily M member 2 [Source:NCBI gene;Acc:424835]	protein_coding	5.41506	6.03992	5.8694	5.84211	6.89628	6.83958	6.89933	7.42483
ENSGALG00000008845	19.6459	-1.71231	0.66569	0.000143	0.000982	HAO1	3:14754615-14781742	hydroxyacid oxidase 1 [Source:NCBI gene;Acc:416728]	protein_coding	4.02096	3.53089	3.72408	3.66878	4.47205	5.56745	4.70505	3.71272
ENSGALG00000054619	230.319	-1.71253	0.31467	3.78e-09	1.22e-07	GAB2	1:193942684-194025658	GRB2 associated binding protein 2 [Source:NCBI gene;Acc:419027]	protein_coding	7.35775	7.427	7.54303	7.22891	8.78545	9.71214	8.36599	7.79515
ENSGALG00000005994	353.607	-1.71392	0.200285	1.31e-18	3.46e-16	DERL3	15:8295036-8299924	derlin 3 [Source:NCBI gene;Acc:416934]	protein_coding	8.4323	8.41006	7.97953	8.45035	9.74088	9.95836	9.74657	9.03651
ENSGALG00000003063	57.1768	-1.71497	0.341755	3.23e-08	7.95e-07	HYKK	10:4103099-4108004	hydroxylysine kinase [Source:NCBI gene;Acc:415358]	protein_coding	5.30867	5.19013	5.43397	5.44255	6.21324	6.55253	6.71293	6.24541
ENSGALG00000048954	5.60425	-1.71634	1.12043	0.00056	0.00303517	DMP1	4:45674817-45677051	dentin matrix acidic phosphoprotein 1 [Source:NCBI gene;Acc:404539]	protein_coding	1.8727	1.76479	1.93559	1.83058	2.50728	3.39893	2.3807	1.95751
ENSGALG00000003562	129.456	-1.7212	0.299663	7.17e-10	2.86e-08	NPTX2	14:1586869-1639631	neuronal pentraxin 2 [Source:NCBI gene;Acc:416438]	protein_coding	6.78872	6.75988	6.3054	6.67028	7.97904	8.1544	8.30429	7.03593
ENSGALG00000005297	41.5132	-1.72351	0.483771	1.03e-05	0.000108	HHATL	2:2107464-2119611	hedgehog acyltransferase-like [Source:NCBI gene;Acc:420391]	protein_coding	4.78329	4.96708	4.87137	4.80969	5.90503	6.46443	5.4848	5.62991
ENSGALG00000004809	268.624	-1.72535	0.351131	5.23e-08	1.21e-06	PPIF	6:13095237-13103157	peptidylprolyl isomerase F [Source:NCBI gene;Acc:423723]	protein_coding	7.15653	7.3025	7.61203	7.13143	7.94631	9.77458	8.44769	8.3013
ENSGALG00000011252	6.84261	-1.73043	0.919937	0.000429	0.00244673	ENSGALG00000011252	7:22129021-22132591	rac GTPase-activating protein 1-like [Source:NCBI gene;Acc:429032]	protein_coding	2.50591	2.36145	2.20868	2.35792	2.55681	3.47179	3.08507	2.78986
ENSGALG00000041344	50.5975	-1.73437	0.547441	3.2e-05	0.000281	FABP5	2:121272547-121278022	fatty acid binding protein 5 [Source:NCBI gene;Acc:420197]	protein_coding	4.81588	5.36175	4.94115	4.54512	6.15405	5.55751	6.80513	5.68938
ENSGALG00000030941	115.167	-1.73488	0.457696	4.79e-06	5.68e-05	ELAPOR1	26:1148302-1157441	KIAA1324 [Source:NCBI gene;Acc:429496]	protein_coding	6.46665	6.23394	5.84675	6.06863	6.85465	8.78906	6.97531	6.53361
ENSGALG00000027874	3558.09	-1.73979	0.390966	3.97e-07	6.9e-06	CHAC1	5:24667321-24669438	ChaC glutathione specific gamma-glutamylcyclotransferase 1 [Source:NCBI gene;Acc:423209]	protein_coding	11.1841	11.752	11.3523	12.0021	12.0073	13.7659	14.3795	11.9029
ENSGALG00000031518	1197.6	-1.75248	0.348119	2.83e-08	7.06e-07	ENSGALG00000031518	33:4132597-4133942	DNA damage inducible transcript 3 [Source:NCBI gene;Acc:100857832]	protein_coding	9.12818	9.87431	9.86976	10.0762	10.5247	12.3217	11.5191	10.6949
ENSGALG00000005140	672.311	-1.75802	0.357736	4.97e-08	1.15e-06	RRAD	11:11211167-11216791	RRAD, Ras related glycolysis inhibitor and calcium channel regulator [Source:NCBI gene;Acc:415790]	protein_coding	8.5951	8.88194	9.31077	8.56876	9.97454	11.6049	10.0729	9.42402
ENSGALG00000004734	10.7648	-1.75885	0.824844	0.000284	0.00174833	ENSGALG00000004734	4:1828742-1832873	protein eva-1 homolog C-like [Source:NCBI gene;Acc:422179]	protein_coding	2.91132	3.21175	2.88377	3.10357	3.17963	4.49074	3.30888	3.61655
ENSGALG00000043302	57.0165	-1.77082	0.582969	4.2e-05	0.00035	LAT2	19:3007530-3016349	linker for activation of T-cells family member 2 [Source:NCBI gene;Acc:417489]	protein_coding	4.30863	4.80552	5.3612	4.36795	5.56069	7.11593	5.76095	5.14372
ENSGALG00000003403	4.74817	-1.77426	1.21989	0.000462	0.00259537	ZNF385C	27:7580080-7589611	zinc finger protein 385C [Source:NCBI gene;Acc:420031]	protein_coding	1.96	1.96706	2.019	1.9662	2.29932	2.44403	2.41006	2.28121
ENSGALG00000036219	147.073	-1.77429	0.224697	2.76e-16	5.15e-14	STK35	20:9768420-9783320	serine/threonine kinase 35 [Source:NCBI gene;Acc:771724]	protein_coding	6.76484	6.55152	6.2833	6.49338	8.18219	8.01754	7.87179	7.30899
ENSGALG00000039264	693.663	-1.78078	0.265058	1.55e-12	1.27e-10	SLA	2:141829134-141867820	Src like adaptor [Source:NCBI gene;Acc:378908]	protein_coding	8.97871	8.95971	8.48198	9.11304	10.6063	10.7815	10.0409	9.91447
ENSGALG00000005052	12.687	-1.79313	0.579154	3.44e-05	0.000298	ENSGALG00000005052	4:2111228-2112286	probable G-protein coupled receptor 34-like [Source:NCBI gene;Acc:100858944]	protein_coding	3.32951	3.14741	3.17456	3.09462	3.66515	4.08548	3.7372	3.56922
ENSGALG00000015877	122.775	-1.79458	0.428337	1.03e-06	1.54e-05	SH3BGRL2	3:79346708-79364073	SH3 domain binding glutamate rich protein like 2 [Source:HGNC Symbol;Acc:HGNC:15567]	protein_coding	6.56151	6.76309	5.81163	6.45604	8.17939	8.14379	8.19959	6.5056
ENSGALG00000047662	41.2265	-1.79478	0.429733	1.08e-06	1.61e-05	NR1D1	27:7166155-7171281	nuclear receptor subfamily 1 group D member 1 [Source:NCBI gene;Acc:107055301]	protein_coding	5.03911	4.77772	4.96869	4.83309	5.87318	6.85705	5.59312	5.5152
ENSGALG00000015666	232.185	-1.79532	0.450742	2.21e-06	2.99e-05	TNIP2	4:82441244-82449180	TNFAIP3 interacting protein 2 [Source:NCBI gene;Acc:422884]	protein_coding	6.94708	7.17563	7.27168	7.11637	7.79334	10.1526	8.38017	7.00548
ENSGALG00000008440	24.7684	-1.79729	0.52913	1.48e-05	0.00015	CHST1	5:24229253-24231231	carbohydrate sulfotransferase 1 [Source:NCBI gene;Acc:428866]	protein_coding	3.9248	4.11993	4.15453	4.10839	4.93346	5.78043	5.56698	3.96644
ENSGALG00000028037	841.462	-1.79955	0.451291	2.16e-06	2.93e-05	FOS	5:38430793-38433702	Fos proto-oncogene, AP-1 transcription factor subunit [Source:NCBI gene;Acc:396512]	protein_coding	8.86037	9.35702	9.32323	9.1935	10.2437	12.4122	9.95751	9.34316
ENSGALG00000019761	45.7743	-1.80435	0.866819	0.000269	0.00167181	ENSGALG00000019761	18:10351958-10359644	chondroadherin [Source:NCBI gene;Acc:769665]	protein_coding	4.42546	4.36452	4.42437	4.19843	6.21365	5.74014	5.44374	4.33009
ENSGALG00000002186	95.1683	-1.80569	0.521065	1.19e-05	0.000122	UNC45B	19:4611887-4620704	unc-45 myosin chaperone B [Source:NCBI gene;Acc:417527]	protein_coding	5.23655	5.87349	5.41816	6.26354	6.94596	7.14238	7.63223	6.70281
ENSGALG00000008416	5.16072	-1.8085	1.24296	0.000414	0.00237557	ENSGALG00000008416	3:3841238-3871039	cilia and flagella associated protein 61 [Source:HGNC Symbol;Acc:HGNC:15872]	protein_coding	2.00572	2.02053	1.84194	2.01873	2.85898	2.76277	2.35817	2.03601
ENSGALG00000021656	10.8482	-1.81233	0.864204	0.000257	0.00161036	PTPN22	26:3746839-3760199	protein tyrosine phosphatase, non-receptor type 22 [Source:NCBI gene;Acc:772032]	protein_coding	2.70422	3.02883	2.58936	2.69133	3.10958	4.67989	2.90246	3.04431
ENSGALG00000031355	43.4867	-1.81585	0.758252	0.000156	0.00106173	ENSGALG00000031355	W:3025104-3417683	E3 ubiquitin-protein ligase NEDD4-like [Source:NCBI gene;Acc:107055431]	protein_coding	5.18474	4.3856	3.8597	5.41013	6.54189	6.1	5.36408	6.36684
ENSGALG00000036527	33.2825	-1.81812	0.544388	1.68e-05	0.000165	SYBU	2:132583836-132627922	syntabulin [Source:NCBI gene;Acc:420277]	protein_coding	4.53157	4.60443	4.54673	4.0322	4.97521	6.42978	5.62267	4.58888
ENSGALG00000006273	38.2447	-1.81813	0.599796	3.85e-05	0.000326	MYLK2	20:10051629-10058646	myosin light chain kinase 2 [Source:NCBI gene;Acc:396356]	protein_coding	4.91993	4.79605	4.27556	4.4952	6.33479	6.00402	5.68119	5.4097
ENSGALG00000002907	428.597	-1.82333	0.488595	4.97e-06	5.86e-05	MYL1	7:2795396-2813128	myosin, light chain 1, alkali; skeletal, fast [Source:NCBI gene;Acc:396470]	protein_coding	6.57508	7.51363	7.36399	7.87615	8.81782	9.22742	9.20931	9.01753
ENSGALG00000037777	220.556	-1.83308	0.38326	7.99e-08	1.75e-06	MSC	2:117209361-117210782	musculin [Source:NCBI gene;Acc:420179]	protein_coding	7.09969	7.9053	7.42762	6.87636	8.28603	9.93363	9.08788	8.02534
ENSGALG00000011202	9.56357	-1.83465	1.01592	0.000338	0.00201987	COLQ	2:33952599-33970922	collagen like tail subunit of asymmetric acetylcholinesterase [Source:HGNC Symbol;Acc:HGNC:2226]	protein_coding	2.71258	2.60448	2.54738	2.54313	3.00259	4.3051	3.19181	2.80659
ENSGALG00000011353	11.5564	-1.84025	1.16635	0.000376	0.00220317	TNNI3K	8:29915375-29960430	TNNI3 interacting kinase [Source:NCBI gene;Acc:100533999]	protein_coding	2.53581	2.3968	2.14346	2.51927	2.77819	4.0488	2.63985	2.75054
ENSGALG00000037286	30.1799	-1.84064	0.479441	3.35e-06	4.22e-05	VIL1	7:22534108-22539376	villin 1 [Source:NCBI gene;Acc:396423]	protein_coding	4.67816	4.73276	4.00348	4.46527	5.90714	6.23459	5.05847	4.87216
ENSGALG00000041750	429.199	-1.84642	0.388039	8.69e-08	1.89e-06	ADAMTS9	12:14132885-14195481	ADAM metallopeptidase with thrombospondin type 1 motif 9 [Source:NCBI gene;Acc:416080]	protein_coding	7.31303	7.68072	8.3213	7.45253	8.78006	10.4656	8.74468	8.82099
ENSGALG00000009431	67.0104	-1.84989	0.327147	9.34e-10	3.55e-08	PLEKHD1	5:28194527-28212226	pleckstrin homology and coiled-coil domain containing D1 [Source:NCBI gene;Acc:423260]	protein_coding	5.45925	5.86607	5.42489	5.80802	6.88807	7.40476	7.04325	6.08364
ENSGALG00000012545	47.9709	-1.85415	0.512113	6.67e-06	7.53e-05	CYTIP	7:36217989-36226734	cytohesin 1 interacting protein [Source:NCBI gene;Acc:429052]	protein_coding	4.74764	5.48753	5.18346	5.16099	6.21528	7.46975	6.048	5.59279
ENSGALG00000047904	24.4938	-1.85924	0.546068	1.27e-05	0.00013	ENSGALG00000047904	W:3449588-3489115	thioredoxin-like protein 1 [Source:NCBI gene;Acc:107049459]	protein_coding	4.25736	3.92581	3.99666	4.04082	5.13981	4.93542	4.44357	5.27304
ENSGALG00000040276	203.736	-1.86117	0.313344	1.78e-10	8.64e-09	RUNX2	3:109295891-109443058	runt related transcription factor 2 [Source:NCBI gene;Acc:373919]	protein_coding	7.54536	7.04073	6.98715	7.28245	9.06592	9.34314	8.56428	7.27907
ENSGALG00000011668	1031.19	-1.86118	0.686104	7.35e-05	0.000555	IL8L1	4:50925077-50928369	interleukin 8-like 1 [Source:NCBI gene;Acc:395872]	protein_coding	8.52625	9.13169	8.82809	8.47351	10.3603	12.5579	9.99582	7.83254
ENSGALG00000016444	2746.39	-1.86138	0.280726	2.33e-12	1.79e-10	ODC1	3:96780811-96788676	ornithine decarboxylase 1 [Source:NCBI gene;Acc:421937]	protein_coding	10.5205	10.7029	10.804	10.4935	12.262	13.1483	12.1034	11.0627
ENSGALG00000012847	13.0394	-1.86208	0.735967	0.000107	0.000764	ENSGALG00000012847	1:56636822-56652446	cystine/glutamate transporter-like [Source:NCBI gene;Acc:418109]	protein_coding	3.32261	3.04834	3.04252	3.24994	3.46518	5.05148	3.43385	3.80541
ENSGALG00000008735	11.0197	-1.86261	0.937407	0.000258	0.00161196	BFSP1	3:12088678-12107322	beaded filament structural protein 1 [Source:NCBI gene;Acc:396056]	protein_coding	3.01499	2.63522	2.87775	2.75962	3.88735	4.53596	3.03013	2.79274
ENSGALG00000014847	191.257	-1.8629	0.433307	5.88e-07	9.65e-06	MYOM1	2:100908841-100986444	myomesin 1 [Source:NCBI gene;Acc:395805]	protein_coding	6.62409	6.48943	6.91115	6.82952	7.7405	8.73009	8.53657	8.08217
ENSGALG00000009400	59.5832	-1.86455	0.476801	2.49e-06	3.3e-05	SLC8A3	5:27839047-27917728	solute carrier family 8 member A3 [Source:NCBI gene;Acc:395759]	protein_coding	5.05591	5.6062	5.30835	5.32782	6.48817	6.51596	7.16581	6.38894
ENSGALG00000016543	91.5863	-1.86629	0.350219	5.21e-09	1.64e-07	NHS	1:122350876-122496961	NHS actin remodeling regulator [Source:NCBI gene;Acc:418616]	protein_coding	5.56385	5.96293	6.15	5.77969	7.07202	8.04511	6.64495	6.87985
ENSGALG00000016058	1906.41	-1.86645	0.371344	2.38e-08	6.04e-07	ERG	1:108908312-109023131	ERG, ETS transcription factor [Source:NCBI gene;Acc:374146]	protein_coding	9.8127	10.3081	10.5282	9.69873	11.4523	12.871	11.5005	11.0762
ENSGALG00000054655	23.7509	-1.86725	0.564266	1.64e-05	0.000162	ENSGALG00000054655	Z:765431-807123	alpha kinase 2 [Source:NCBI gene;Acc:426853]	protein_coding	4.30116	4.33484	3.9731	3.9441	4.76455	5.85329	4.98587	4.8796
ENSGALG00000003833	131.538	-1.86743	0.286185	4.59e-12	3.27e-10	CACNA1E	8:6089202-6161870	calcium voltage-gated channel subunit alpha1 E [Source:NCBI gene;Acc:424412]	protein_coding	6.74375	6.80456	6.54448	6.70746	7.4881	8.96776	8.20888	7.40276
ENSGALG00000007906	71.4444	-1.88019	0.647774	4.55e-05	0.000374	CHRNG	9:15759299-15764449	cholinergic receptor nicotinic gamma subunit [Source:NCBI gene;Acc:429151]	protein_coding	4.74349	5.3597	4.6654	5.23291	6.55868	5.78422	6.77607	6.28239
ENSGALG00000002390	115.155	-1.88192	0.559249	1.35e-05	0.000138	CA6	21:3234528-3244322	carbonic anhydrase 6 [Source:NCBI gene;Acc:428187]	protein_coding	6.10328	6.2305	5.87931	6.35038	8.37358	7.17762	7.6941	7.541
ENSGALG00000005263	432.893	-1.8853	0.414037	1.97e-07	3.83e-06	SOX8	14:6145956-6149345	SRY-box 8 [Source:NCBI gene;Acc:395483]	protein_coding	7.79276	8.29254	8.17267	7.49376	9.27062	10.9309	9.34656	7.96891
ENSGALG00000034297	283.267	-1.88732	0.348652	3.19e-09	1.05e-07	TBX2	19:7778745-7786908	T-box 2 [Source:NCBI gene;Acc:373990]	protein_coding	7.17848	7.6918	7.65431	6.83094	9.43819	9.55783	8.7171	7.8788
ENSGALG00000001824	35.0081	-1.8916	0.552645	1.12e-05	0.000117	ENSGALG00000001824	11:1164536-1167744	uncharacterized LOC100857820 [Source:NCBI gene;Acc:100857820]	protein_coding	4.49624	4.69657	4.75097	4.12606	5.90751	6.71839	4.90352	4.72931
ENSGALG00000042836	39.2889	-1.89711	0.436745	4.57e-07	7.78e-06	KCNH2	2:362630-393535	potassium voltage-gated channel subfamily H member 2 [Source:NCBI gene;Acc:100858122]	protein_coding	4.477	5.02668	4.98724	4.84295	5.52959	6.83807	5.83579	5.37176
ENSGALG00000033941	11.2594	-1.90694	0.954021	0.000224	0.00143652	RORC	25:452387-460153	RAR related orphan receptor C [Source:NCBI gene;Acc:777355]	protein_coding	2.83896	3.05515	2.80983	3.05063	4.03602	4.52547	3.4112	3.28794
ENSGALG00000026903	5.63629	-1.90889	1.03448	0.000262	0.00163418	CALB2	11:1487565-1492223	calbindin 2 [Source:NCBI gene;Acc:396255]	protein_coding	2.0549	2.06407	2.1636	2.12383	2.82243	2.68674	3.13158	2.20525
ENSGALG00000016102	188.955	-1.91227	0.371211	1.16e-08	3.26e-07	CYP26B1	4:90145114-90161305	cytochrome P450 family 26 subfamily B member 1 [Source:NCBI gene;Acc:428809]	protein_coding	6.87395	6.90484	6.77077	7.00715	8.43857	9.41325	7.75362	7.71055
ENSGALG00000007410	36.9034	-1.91711	0.741985	8.33e-05	0.000617	IGDCC4	10:18372197-18447980	immunoglobulin superfamily DCC subclass member 4 [Source:NCBI gene;Acc:415537]	protein_coding	4.10981	4.40532	4.3086	4.43021	4.42166	7.01714	5.19254	4.45171
ENSGALG00000037829	19.6287	-1.92206	1.20939	0.000293	0.00179778	LOXHD1	Z:1917367-2035364	lipoxygenase homology domains 1 [Source:NCBI gene;Acc:427648]	protein_coding	3.17686	3.56973	3.47953	3.20505	3.59981	5.77097	3.84634	3.77078
ENSGALG00000040573	194.007	-1.92773	0.507395	3.16e-06	4.04e-05	FMO3	8:5192817-5199230	flavin containing monooxygenase 3 [Source:NCBI gene;Acc:395267]	protein_coding	6.75554	6.31381	7.0831	6.92158	8.3105	9.84237	7.44725	6.99809
ENSGALG00000014872	1209.76	-1.92773	0.267651	3.67e-14	4.55e-12	FGF10	Z:13972677-14032776	fibroblast growth factor 10 [Source:NCBI gene;Acc:395432]	protein_coding	9.4229	9.66056	9.6519	9.22827	11.4222	11.3093	11.654	9.99533
ENSGALG00000019061	528.759	-1.92996	0.477337	1.34e-06	1.95e-05	MMP1	1:183793774-183800290	matrix metallopeptidase 1 [Source:NCBI gene;Acc:418982]	protein_coding	8.16043	8.13297	8.12758	8.10643	10.0128	9.11662	11.1923	7.6272
ENSGALG00000037257	60.8677	-1.93026	0.34933	1.56e-09	5.58e-08	HLX	3:18695571-18698897	H2.0 like homeobox [Source:NCBI gene;Acc:107052956]	protein_coding	5.18183	5.36014	5.52469	5.39933	6.65399	7.25545	6.58763	5.80228
ENSGALG00000027314	6.28353	-1.93305	2.18236	0.000218	0.00140518	SAXO1	Z:33559770-33565062	stabilizer of axonemal microtubules 1 [Source:HGNC Symbol;Acc:HGNC:28566]	protein_coding	1.21987	1.22708	1.19761	1.22622	1.72912	2.4269	1.6238	1.19182
ENSGALG00000032260	15.0733	-1.93561	0.636691	2.84e-05	0.000256	IL10RA	24:5431090-5435123	interleukin 10 receptor subunit alpha [Source:NCBI gene;Acc:419771]	protein_coding	3.30698	3.3517	3.62766	3.39635	4.09087	5.01381	3.87359	3.76902
ENSGALG00000038141	117.6	-1.93785	0.41581	1.09e-07	2.29e-06	NCF4	1:51574103-51584520	neutrophil cytosolic factor 4 [Source:NCBI gene;Acc:418052]	protein_coding	5.92539	6.56203	6.65769	5.97051	7.56685	8.70368	8.16865	6.76399
ENSGALG00000017362	17.4975	-1.94496	0.672486	3.97e-05	0.000334	HAVCR1	13:12143095-12173099	hepatitis A virus cellular receptor 1 [Source:NCBI gene;Acc:416249]	protein_coding	3.40523	3.39947	3.66492	3.54426	3.68564	4.92223	4.36136	4.01791
ENSGALG00000006757	656.338	-1.95026	0.343001	6.11e-10	2.49e-08	XYLT1	14:8412741-8686419	xylosyltransferase 1 [Source:NCBI gene;Acc:414781]	protein_coding	8.17729	8.69739	8.93598	8.09884	10.0945	11.0689	10.2784	9.16392
ENSGALG00000043727	172.839	-1.95104	0.536966	5.13e-06	6.01e-05	NR4A1	33:3308221-3313864	nuclear receptor subfamily 4 group A member 1 [Source:NCBI gene;Acc:100857380]	protein_coding	6.0059	6.80947	7.02254	6.337	7.64195	9.71879	6.92391	7.33916
ENSGALG00000006822	1782.8	-1.95325	0.333812	2.35e-10	1.1e-08	PCDH19	4:5208408-5259929	protocadherin 19 [Source:NCBI gene;Acc:422263]	protein_coding	9.65692	10.5296	10.258	9.62656	11.609	12.7086	11.9447	10.4903
ENSGALG00000001480	109.632	-1.95503	0.275239	6.92e-14	7.99e-12	INKA2	26:3267357-3277876	family with sequence similarity 212, member B [Source:NCBI gene;Acc:419868]	protein_coding	5.91023	6.69209	6.11184	6.4554	7.88342	8.18859	7.6102	7.17235
ENSGALG00000005621	98.8711	-1.95746	0.470507	8.11e-07	1.26e-05	CAMK2A	13:13896868-13917085	calcium/calmodulin dependent protein kinase II alpha [Source:NCBI gene;Acc:374175]	protein_coding	5.29681	6.06257	5.82405	5.74059	7.13732	7.4238	7.4094	6.94053
ENSGALG00000012061	45.6693	-1.95921	0.440965	2.63e-07	4.86e-06	ENSGALG00000012061	7:28185901-28203831	glycerol-3-phosphate dehydrogenase 1-like 2 [Source:NCBI gene;Acc:424263]	protein_coding	4.94691	5.2074	4.72538	4.81196	6.64526	6.26041	6.18846	5.15635
ENSGALG00000036364	103.382	-1.966	0.352142	1.04e-09	3.85e-08	FOXG1	5:33738911-33740749	forkhead box G1 [Source:NCBI gene;Acc:396110]	protein_coding	5.79494	6.02964	6.12877	6.11625	7.51136	8.13136	7.3398	6.76136
ENSGALG00000038265	317.209	-1.96604	0.406451	4.58e-08	1.08e-06	CREB5	2:33231086-33475464	cAMP responsive element binding protein 5 [Source:NCBI gene;Acc:428435]	protein_coding	7.31078	7.58739	7.53761	7.47667	8.9451	10.4818	8.49403	7.46162
ENSGALG00000015018	135.489	-1.96654	0.494057	1.54e-06	2.19e-05	CASQ2	1:81232635-81309584	calsequestrin 2 [Source:NCBI gene;Acc:395198]	protein_coding	5.8453	6.02395	5.85368	5.75798	7.26185	6.9868	7.80991	7.36276
ENSGALG00000038393	20.1844	-1.96738	0.526168	3.51e-06	4.37e-05	DMB2	16:2589290-2592336	major histocompatibility complex, class II, DM beta 2 [Source:NCBI gene;Acc:417051]	protein_coding	3.99975	3.78839	3.36039	3.6068	4.9909	4.32307	4.26682	4.64209
ENSGALG00000006835	255.86	-1.96799	0.487788	1.26e-06	1.85e-05	TNNC2	20:10510927-10512737	troponin C2, fast skeletal type [Source:NCBI gene;Acc:396434]	protein_coding	6.11046	6.45592	6.36941	7.27477	8.35295	8.66813	7.95953	8.11673
ENSGALG00000033339	103.642	-1.96889	0.422585	1.02e-07	2.16e-06	FIGNL2	33:3231989-3234142	fidgetin like 2 [Source:NCBI gene;Acc:431296]	protein_coding	5.85033	6.17229	6.48909	6.0287	7.6731	8.67237	7.26944	6.34847
ENSGALG00000014184	456.238	-1.96955	0.866347	0.000127	0.000887	ENSGALG00000014184	W:6650828-6715914	mothers against decapentaplegic homolog 2-like [Source:NCBI gene;Acc:769000]	protein_coding	8.10624	6.15109	5.76822	8.10611	10.603	9.55648	8.50198	10.3271
ENSGALG00000033279	7.30533	-1.97163	0.938296	0.000163	0.00110426	RAX	Z:921298-923007	retina and anterior neural fold homeobox [Source:NCBI gene;Acc:100677794]	protein_coding	2.45202	2.52063	2.6161	2.46181	3.33461	2.96184	3.03305	2.8751
ENSGALG00000040275	26.2748	-1.97206	0.552751	5.98e-06	6.84e-05	RCSD1	1:92961990-92997116	RCSD domain containing 1 [Source:NCBI gene;Acc:418443]	protein_coding	3.92977	4.59285	3.67775	4.16062	5.56783	5.51324	4.81141	4.99524
ENSGALG00000007666	4.51463	-1.98138	1.57931	0.000229	0.00146462	KCNIP2	6:23613017-23634385	potassium voltage-gated channel interacting protein 2 [Source:NCBI gene;Acc:374098]	protein_coding	1.75001	1.75731	1.59451	1.81598	2.01936	2.86993	2.02939	2.10563
ENSGALG00000012522	18.0757	-1.98544	0.538611	3.98e-06	4.85e-05	PVALB	1:51608164-51618692	parvalbumin [Source:NCBI gene;Acc:396459]	protein_coding	3.53801	3.85166	3.53114	3.79496	4.5846	4.48328	4.32363	4.75171
ENSGALG00000037366	15.7581	-1.98808	0.739717	5.58e-05	0.000445	GRID1	6:2370600-2675359	glutamate ionotropic receptor delta type subunit 1 [Source:NCBI gene;Acc:428934]	protein_coding	3.3736	3.41493	3.53173	3.46364	3.95399	5.2464	3.61982	3.84262
ENSGALG00000002150	93.7924	-1.98817	0.261424	1.51e-15	2.41e-13	CPEB1	10:1793936-1820488	cytoplasmic polyadenylation element binding protein 1 [Source:NCBI gene;Acc:415326]	protein_coding	5.87472	6.28024	5.93931	6.2979	7.36572	8.13419	7.47738	6.88669
ENSGALG00000011473	99.5183	-1.9914	0.484982	9.12e-07	1.39e-05	RPS6KA2	3:42691591-42928349	ribosomal protein S6 kinase A2 [Source:NCBI gene;Acc:421570]	protein_coding	5.42364	5.74434	5.84968	5.34085	6.84439	8.07453	6.93008	6.17993
ENSGALG00000018946	18.5235	-1.99329	0.888438	0.000125	0.000873	LMOD3	12:15733036-15738143	leiomodin 3 [Source:NCBI gene;Acc:426075]	protein_coding	3.65754	3.49045	3.03913	3.56264	4.59469	4.51361	4.04661	4.59034
ENSGALG00000040549	10.4444	-1.99623	0.788845	7.49e-05	0.000564	HTR7	6:20428998-20451074	5-hydroxytryptamine (serotonin) receptor 7, adenylate cyclase-coupled [Source:NCBI gene;Acc:423794]	protein_coding	2.98012	3.06211	2.60082	3.05862	3.95937	3.40992	3.31687	3.5322
ENSGALG00000005762	7.43576	-1.99973	0.777119	6.83e-05	0.000523	ENSGALG00000005762	20:8719016-8728781	baculoviral IAP repeat containing 7 [Source:NCBI gene;Acc:419239]	protein_coding	2.52571	2.64912	2.54426	2.49287	2.94198	3.59213	2.82529	2.88616
ENSGALG00000004071	81.4797	-2.00383	0.494607	1.08e-06	1.61e-05	NETO2	11:7656093-7683363	neuropilin and tolloid like 2 [Source:NCBI gene;Acc:415743]	protein_coding	5.59135	5.75712	5.82245	6.22563	7.01939	8.63591	7.30685	6.14383
ENSGALG00000007116	5.83195	-2.00841	0.967315	0.000152	0.00103781	CABP1	15:9490219-9517591	calcium binding protein 5 [Source:NCBI gene;Acc:770178]	protein_coding	1.83939	1.697	1.82473	1.69504	1.87152	3.07014	2.15102	2.00726
ENSGALG00000002431	37.1668	-2.01084	0.383473	5.55e-09	1.72e-07	ENSGALG00000002431	8:3040540-3073154	complement factor H [Source:NCBI gene;Acc:429057]	protein_coding	4.40897	4.99593	4.62441	4.39252	5.54792	6.01728	5.88149	5.3324
ENSGALG00000030781	37.4486	-2.01414	0.410663	2.93e-08	7.27e-07	CA2	2:122766240-122822370	carbonic anhydrase 2 [Source:NCBI gene;Acc:396257]	protein_coding	4.38003	4.43476	4.70406	4.75733	5.86176	6.08977	5.99276	4.68548
ENSGALG00000003285	22.7155	-2.0289	0.690967	2.87e-05	0.000258	CDHR2	13:11074501-11082223	cadherin related family member 2 [Source:NCBI gene;Acc:416223]	protein_coding	4.35	3.74265	3.54158	3.79264	5.14033	6.06418	4.36099	4.31607
ENSGALG00000009942	5032.54	-2.04099	0.295343	2.05e-13	2.14e-11	MDM2	1:35415393-35427159	MDM2 proto-oncogene [Source:NCBI gene;Acc:395609]	protein_coding	11.6515	11.656	11.5732	11.6824	13.5632	14.3692	12.8003	12.2482
ENSGALG00000050173	298.564	-2.04265	0.335494	4.36e-11	2.52e-09	TCEA3	23:2329424-2335100	transcription elongation factor A3 [Source:NCBI gene;Acc:100858897]	protein_coding	7.21319	7.64817	7.18886	8.05471	8.79994	9.69702	9.593	8.77598
ENSGALG00000002466	22.4455	-2.04453	0.54854	2.98e-06	3.84e-05	SLC2A5	21:3244323-3253164	solute carrier family 2 member 5 [Source:NCBI gene;Acc:419438]	protein_coding	4.02703	4.18339	3.88723	3.9118	4.90712	5.89088	4.49176	4.64208
ENSGALG00000000314	134.602	-2.0527	0.330233	1.93e-11	1.19e-09	NEFL	22:1089882-1108097	neurofilament light [Source:HGNC Symbol;Acc:HGNC:7739]	protein_coding	6.03693	6.72911	6.31878	6.57732	8.07406	8.57471	7.72351	7.5079
ENSGALG00000041202	2630.52	-2.06359	0.328391	1.21e-11	7.92e-10	FBXO32	2:138061819-138086470	F-box protein 32 [Source:NCBI gene;Acc:420343]	protein_coding	11.0382	10.6924	10.5644	11.0797	12.4798	13.7887	12.3598	11.0009
ENSGALG00000040086	1230.88	-2.06785	0.841299	7.08e-05	0.000538	HNRNPKL	W:4704235-4724025	heterogeneous nuclear ribonucleoprotein K-like [Source:NCBI gene;Acc:426516]	protein_coding	8.86235	7.43876	6.74966	8.59087	11.862	9.67863	9.26915	12.151
ENSGALG00000041708	335.732	-2.07266	0.579424	4.46e-06	5.32e-05	WNT4	21:6313309-6325046	Wnt family member 4 [Source:NCBI gene;Acc:395561]	protein_coding	6.31931	6.60641	7.11344	6.00116	8.90699	9.34141	8.34773	7.03487
ENSGALG00000001740	23.465	-2.08309	0.760548	3.88e-05	0.000328	MGAT5B	18:4171183-4209840	alpha-1,6-mannosylglycoprotein 6-beta-N-acetylglucosaminyltransferase B [Source:HGNC Symbol;Acc:HGNC:24140]	protein_coding	4.01263	4.09579	3.48702	3.89522	5.32841	6.00207	5.32442	3.99522
ENSGALG00000046379	8.58178	-2.09482	0.758764	3.59e-05	0.000308	ENSGALG00000046379	1:12862932-12874644	NA	protein_coding	2.71796	2.68802	2.52597	3.05444	3.59912	3.44875	3.30473	3.27939
ENSGALG00000033090	520.11	-2.09971	0.384576	1.34e-09	4.84e-08	VDR	33:7324160-7351020	vitamin D (1,25- dihydroxyvitamin D3) receptor [Source:NCBI gene;Acc:395988]	protein_coding	8.02604	8.32565	8.37691	7.76024	9.54722	11.255	9.42063	8.82153
ENSGALG00000012538	123.373	-2.10052	0.578031	3.46e-06	4.32e-05	NR4A2	7:36032926-36038300	nuclear receptor subfamily 4 group A member 2 [Source:NCBI gene;Acc:424320]	protein_coding	5.71941	6.13261	5.72734	5.64741	7.03856	9.26416	6.52685	5.42666
ENSGALG00000015237	10.0447	-2.11686	0.763659	3.3e-05	0.000288	PPIL6	3:66931886-66940954	peptidylprolyl isomerase like 6 [Source:NCBI gene;Acc:421764]	protein_coding	2.94031	2.96766	2.76711	3.01654	3.20868	4.05186	3.29201	3.38557
ENSGALG00000032506	1468.28	-2.11948	0.422159	1.21e-08	3.38e-07	GEM	2:125926904-125935308	GTP binding protein overexpressed in skeletal muscle [Source:NCBI gene;Acc:404771]	protein_coding	8.71365	9.80981	9.60432	9.75244	11.4659	12.3368	11.5382	10.2438
ENSGALG00000014182	187.661	-2.12528	0.484809	2.1e-07	4.03e-06	ADORA2B	19:6587381-6595618	adenosine A2b receptor [Source:NCBI gene;Acc:395971]	protein_coding	6.10172	6.6514	6.86742	6.95994	8.39613	8.73951	9.18245	7.52568
ENSGALG00000005102	18.9512	-2.13234	0.7247	2.14e-05	0.000201	CDH4	20:7236310-7648851	cadherin 4 [Source:NCBI gene;Acc:419222]	protein_coding	3.88392	3.39542	3.81232	3.39107	4.97557	5.38554	4.88109	4.01855
ENSGALG00000045908	17.7213	-2.13488	0.511994	4.78e-07	8.08e-06	ENSGALG00000045908	2:412185-413714	NA	protein_coding	3.50139	3.81102	3.64661	3.59729	4.33172	5.21835	4.57868	4.10025
ENSGALG00000037744	81.0662	-2.14081	0.514156	4.8e-07	8.1e-06	CACNA1S	26:260153-289532	calcium voltage-gated channel subunit alpha1 S [Source:NCBI gene;Acc:395985]	protein_coding	5.75125	5.86413	5.43284	5.61986	6.8451	8.29731	7.22876	6.26664
ENSGALG00000008599	45.7195	-2.14424	0.397497	1.64e-09	5.81e-08	ENSGALG00000008599	5:24874554-24881577	carbohydrate sulfotransferase 9-like [Source:NCBI gene;Acc:101747844]	protein_coding	4.6872	4.56394	4.40316	4.23497	5.73146	5.31051	6.17396	5.07677
ENSGALG00000040263	1360.32	-2.14479	0.713425	1.78e-05	0.000173	ENSGALG00000040263	W:2397236-2407132	60S ribosomal protein L17 [Source:NCBI gene;Acc:107049046]	protein_coding	8.98639	7.50759	7.30024	8.87537	11.6531	10.2999	9.4773	11.941
ENSGALG00000044466	105.882	-2.15088	0.345287	1.26e-11	8.14e-10	ENSGALG00000044466	11:2644433-2658115	receptor-interacting serine-threonine kinase 3 [Source:NCBI gene;Acc:415708]	protein_coding	6.15698	6.28624	5.88401	6.22504	7.93742	8.2843	7.66378	6.59833
ENSGALG00000004860	246.675	-2.15609	0.412873	3.88e-09	1.25e-07	RASD1	14:5183631-5185545	ras related dexamethasone induced 1 [Source:NCBI gene;Acc:416507]	protein_coding	6.77122	7.14715	7.36215	7.10773	7.73578	9.89123	8.74016	8.84671
ENSGALG00000005458	8.4594	-2.17597	0.816756	3.54e-05	0.000305	RPL3L	14:6528969-6536325	ribosomal protein L3 like [Source:NCBI gene;Acc:416542]	protein_coding	2.71737	2.65073	2.69332	2.53532	3.13115	3.7701	3.08227	2.89447
ENSGALG00000042067	373.612	-2.17819	0.3394	3.42e-12	2.53e-10	SPRY1	4:53357901-53358866	sprouty RTK signaling antagonist 1 [Source:NCBI gene;Acc:395583]	protein_coding	7.70805	8.14224	7.99594	7.91137	9.89687	10.6123	9.78589	8.231
ENSGALG00000026663	230.902	-2.18026	0.332989	1.45e-12	1.2e-10	CX3CL1	11:771897-778309	C-X3-C motif chemokine ligand 1 [Source:NCBI gene;Acc:415651]	protein_coding	7.3341	6.98374	6.90432	7.12463	8.73991	9.78041	8.71773	7.76606
ENSGALG00000015441	17.8857	-2.18712	0.43997	1.22e-08	3.4e-07	CD247	1:93019252-93065622	CD247 molecule [Source:NCBI gene;Acc:395911]	protein_coding	3.80254	3.72646	3.69666	3.8142	4.77751	4.78954	4.85914	4.29255
ENSGALG00000029545	68.1871	-2.19036	0.681442	9.18e-06	9.79e-05	SMAD7B	W:2602132-2628699	TGF-beta signal pathway antagonist Smad7 [Source:NCBI gene;Acc:395544]	protein_coding	5.65447	4.50696	4.50192	5.20974	7.4496	6.5096	5.9916	6.71045
ENSGALG00000011858	115.388	-2.21228	0.453908	1.79e-08	4.76e-07	KCNH5	5:53682353-53829994	potassium voltage-gated channel subfamily H member 5 [Source:NCBI gene;Acc:423514]	protein_coding	5.74927	5.96631	5.57966	5.5131	6.85479	8.70664	6.68421	6.39854
ENSGALG00000006473	61.736	-2.22721	0.644442	4.16e-06	5.02e-05	PLXNA4	1:2887148-3334587	plexin A4 [Source:HGNC Symbol;Acc:HGNC:9102]	protein_coding	4.7299	4.88371	5.28861	4.59104	5.57336	6.87492	7.82879	5.39739
ENSGALG00000040926	10.3646	-2.23523	1.20994	0.000106	0.000759	SAMSN1	1:99493728-99545821	SAM domain, SH3 domain and nuclear localization signals 1 [Source:NCBI gene;Acc:418470]	protein_coding	2.62081	2.41738	2.73114	2.41532	2.89268	4.39805	2.71677	2.87759
ENSGALG00000010435	120.646	-2.23621	0.416003	1.3e-09	4.7e-08	RASGRP3	3:31182830-31220795	RAS guanyl releasing protein 3 [Source:NCBI gene;Acc:421460]	protein_coding	5.60945	6.60531	6.42612	5.9784	7.89035	8.26531	8.49165	6.91313
ENSGALG00000027170	91.2848	-2.24728	0.711753	9.11e-06	9.73e-05	ENSGALG00000027170	W:365040-723920	zinc finger SWIM domain-containing protein 6-like [Source:NCBI gene;Acc:100859602]	protein_coding	6.28104	4.70235	4.61741	5.96291	7.95958	7.53706	6.67783	7.28483
ENSGALG00000048539	151.13	-2.26491	0.413162	6.56e-10	2.63e-08	BHLHE41	1:67588709-67590637	basic helix-loop-helix family member e41 [Source:NCBI gene;Acc:101750689]	protein_coding	6.46073	6.72724	6.65489	6.48111	7.92294	9.43678	8.2068	7.71599
ENSGALG00000045218	76.6011	-2.26796	0.626394	2.21e-06	2.99e-05	MYO18B	15:7338309-7382993	myosin XVIIIB [Source:NCBI gene;Acc:416905]	protein_coding	5.23881	5.79433	5.42111	5.12746	6.52025	8.30614	6.64062	6.44408
ENSGALG00000010950	12.7874	-2.27228	0.701339	6.8e-06	7.64e-05	PPP4R4	5:45636526-45697900	protein phosphatase 4 regulatory subunit 4 [Source:NCBI gene;Acc:423430]	protein_coding	3.19685	3.4407	2.69632	3.33535	3.9367	3.77772	4.19153	4.06895
ENSGALG00000030382	187.174	-2.28894	1.00519	5.36e-05	0.000429	ENSGALG00000030382	W:3970486-4106227	Golgi phosphoprotein 3-like [Source:NCBI gene;Acc:107049174]	protein_coding	6.84811	5.30659	5.0125	6.44138	9.45462	7.99559	7.82957	9.01825
ENSGALG00000032980	8.87882	-2.29396	0.728183	8.15e-06	8.92e-05	DLGAP3	23:4578052-4585150	DLG associated protein 3 [Source:NCBI gene;Acc:419638]	protein_coding	2.83429	2.9155	2.55923	2.80952	3.45754	3.45424	3.77888	3.09413
ENSGALG00000028018	9.46533	-2.30672	0.95255	4e-05	0.000336	RAB38	1:189576307-189596533	RAB38, member RAS oncogene family [Source:NCBI gene;Acc:428095]	protein_coding	2.54884	2.6432	2.53013	2.38301	3.28583	4.47311	3.36265	2.67909
ENSGALG00000009458	398.639	-2.30733	0.222519	5.93e-27	4.23e-24	ENSGALG00000009458	9:20477304-20626551	multiple EGF-like-domains 6-like [Source:NCBI gene;Acc:424998]	protein_coding	7.43724	8.09402	7.87158	7.92404	9.62337	10.1598	9.89892	9.21457
ENSGALG00000032415	3.80736	-2.31013	1.96217	0.000112	0.000795	SEZ6L	15:7396827-7423399	seizure related 6 homolog like [Source:NCBI gene;Acc:416906]	protein_coding	0.79124	0.795102	0.814573	0.794637	0.871365	1.61069	0.912772	1.01285
ENSGALG00000039837	9.65254	-2.32277	0.650117	2.19e-06	2.97e-05	CCKBR	1:197392646-197395026	cholecystokinin B receptor [Source:NCBI gene;Acc:414885]	protein_coding	2.95783	2.92842	2.70826	3.08449	3.47528	3.6083	3.85122	3.48108
ENSGALG00000008113	28.475	-2.32544	0.451019	2.93e-09	9.76e-08	PLCL1	7:10323371-10366305	phospholipase C like 1 (inactive) [Source:HGNC Symbol;Acc:HGNC:9063]	protein_coding	4.48499	4.54211	3.84944	4.32001	5.29176	6.20001	5.83232	4.8605
ENSGALG00000016342	24.7018	-2.33635	0.795646	1.25e-05	0.000128	MYOM2	3:90705369-90802601	myomesin 2 [Source:NCBI gene;Acc:396034]	protein_coding	3.89702	3.73019	3.78123	4.01229	4.89218	5.91083	4.40243	5.14159
ENSGALG00000046550	11.9376	-2.34055	0.654568	2.06e-06	2.81e-05	ENSGALG00000046550	4:60182461-60231262	NA	protein_coding	2.98852	3.01444	3.07255	3.28716	4.28835	4.28024	4.16811	3.22044
ENSGALG00000039712	11.8388	-2.34175	0.703265	4.33e-06	5.19e-05	DHRS7C	18:118956-128669	dehydrogenase/reductase (SDR family) member 7C [Source:NCBI gene;Acc:417304]	protein_coding	2.94474	2.96526	2.68901	3.10413	3.99429	3.51008	3.74814	3.79264
ENSGALG00000035345	2554.98	-2.34208	0.17661	5.98e-42	2.45e-38	TXNRD1	1:54584006-54620980	thioredoxin reductase 1 [Source:NCBI gene;Acc:418082]	protein_coding	10.616	10.5845	10.2385	10.3059	12.8233	12.1329	12.7085	11.9966
ENSGALG00000007596	19.3044	-2.34686	0.913635	2.73e-05	0.000247	ENSGALG00000007596	12:15030285-15057873	monocarboxylate transporter 2-like [Source:NCBI gene;Acc:416086]	protein_coding	3.17136	3.39323	3.6808	3.01031	4.33359	5.83914	4.02784	3.57613
ENSGALG00000012357	76.6968	-2.34951	0.389346	1.91e-11	1.19e-09	CXCR4	7:30761616-30764299	C-X-C motif chemokine receptor 4 [Source:NCBI gene;Acc:395324]	protein_coding	5.50442	5.78117	5.23641	5.53055	6.96889	8.12158	7.13893	6.00476
ENSGALG00000009352	26.181	-2.3902	0.742093	5.13e-06	6.01e-05	DPF3	5:26716366-26875132	double PHD fingers 3 [Source:NCBI gene;Acc:395351]	protein_coding	3.59147	3.48363	3.78745	3.47491	4.18037	6.37093	4.3345	3.67778
ENSGALG00000043435	13.8065	-2.39831	0.607899	4.81e-07	8.11e-06	CARNS1	5:205918-211190	carnosine synthase 1 [Source:NCBI gene;Acc:100359387]	protein_coding	3.40552	3.32521	3.01224	3.3218	4.24362	3.85004	4.00386	4.11661
ENSGALG00000027265	6.10838	-2.4105	1.13428	4.95e-05	0.000402	AJAP1	21:814137-816654	adherens junctions associated protein 1 [Source:HGNC Symbol;Acc:HGNC:30801]	protein_coding	2.30413	2.42604	2.06897	2.31243	2.73463	3.00839	2.74321	2.80583
ENSGALG00000009758	412.356	-2.41283	0.299028	7.26e-18	1.73e-15	SLC7A11	4:28905344-28960060	solute carrier family 7 member 11 [Source:NCBI gene;Acc:428731]	protein_coding	7.34482	8.08703	7.96808	7.89374	9.58662	9.87423	10.6298	9.1278
ENSGALG00000000568	10.5057	-2.42046	1.03746	3.5e-05	0.000303	LGR6	26:429845-474775	leucine rich repeat containing G protein-coupled receptor 6 [Source:HGNC Symbol;Acc:HGNC:19719]	protein_coding	2.40189	2.43242	2.71896	2.42875	2.71133	3.20101	3.77246	2.98803
ENSGALG00000005903	73.5728	-2.42054	0.43899	2.97e-10	1.34e-08	NRIP3	5:9791730-9802780	nuclear receptor interacting protein 2 [Source:NCBI gene;Acc:423050]	protein_coding	4.70488	5.29654	4.55716	4.79252	6.74934	5.90071	6.38216	6.50102
ENSGALG00000009830	10.5978	-2.42229	0.996003	2.93e-05	0.000262	MGAT4D	4:29651474-29681776	MGAT4 family member D [Source:NCBI gene;Acc:422448]	protein_coding	2.52166	2.3423	2.41489	2.33873	2.91237	3.95505	2.91489	2.51655
ENSGALG00000012537	17.1868	-2.44275	0.677922	1.38e-06	2e-05	KCNJ3	7:35735910-35765494	Potassium inwardly rectifying channel subfamily J member 3 [Source:NCBI gene;Acc:396369]	protein_coding	3.37166	3.61998	3.66528	3.34538	4.5414	5.09658	4.48223	3.78475
ENSGALG00000036950	4.01542	-2.45043	1.53703	7.47e-05	0.000563	CASP14	22:5316782-5319574	caspase 14, apoptosis-related cysteine peptidase [Source:NCBI gene;Acc:776274]	protein_coding	1.72644	1.7326	1.59679	1.73185	1.87875	2.30651	2.02972	1.86471
ENSGALG00000014995	8.54964	-2.45228	1.08231	3.62e-05	0.00031	PGM5	Z:25517804-25583080	phosphoglucomutase 5 [Source:NCBI gene;Acc:427215]	protein_coding	2.60355	2.74043	2.53396	2.61572	3.45038	3.68133	3.7101	2.73113
ENSGALG00000034213	143.276	-2.45539	0.369922	2.55e-13	2.63e-11	TNFRSF1B	21:5453941-5467117	TNF receptor superfamily member 1B [Source:NCBI gene;Acc:395083]	protein_coding	6.33924	6.50401	6.43242	6.37252	8.22585	9.27852	8.33934	6.89486
ENSGALG00000013782	19.8902	-2.46105	0.388279	1.79e-12	1.43e-10	CDH7	2:95468521-95545982	cadherin 7 [Source:NCBI gene;Acc:374007]	protein_coding	3.90922	3.81695	3.67811	3.76413	4.75323	4.79389	4.91442	4.60606
ENSGALG00000010974	48.8509	-2.46344	0.644739	6.15e-07	1e-05	GSC	5:45910321-45911817	goosecoid homeobox [Source:NCBI gene;Acc:396273]	protein_coding	4.51797	5.13763	4.91915	4.34048	6.23653	7.23906	5.97221	5.99309
ENSGALG00000025915	867.051	-2.46636	0.356116	3.36e-14	4.27e-12	ARRDC3	Z:59536399-59549088	arrestin domain containing 3 [Source:NCBI gene;Acc:427107]	protein_coding	9.14455	9.07634	8.8674	9.2153	11.2234	12.2386	11.1167	9.33674
ENSGALG00000009667	32.2469	-2.47924	0.612861	2.53e-07	4.7e-06	MFAP3L	4:25273122-25277372	microfibrillar associated protein 3 like [Source:NCBI gene;Acc:428729]	protein_coding	4.26318	4.33447	4.10536	4.26656	5.9542	5.68759	5.82767	5.11977
ENSGALG00000026258	71.202	-2.47944	0.539998	2.53e-08	6.34e-07	MAF	11:14531508-14691257	MAF bZIP transcription factor [Source:NCBI gene;Acc:693248]	protein_coding	5.21903	5.47665	5.3415	5.3252	6.42896	7.94258	7.58997	6.1744
ENSGALG00000030344	1467.69	-2.52482	0.345752	1.71e-15	2.65e-13	ISYNA1	28:4033885-4037361	inositol-3-phosphate synthase 1 [Source:NCBI gene;Acc:107055367]	protein_coding	9.87576	10.1205	9.7022	9.73699	11.5198	12.8424	12.7033	10.7467
ENSGALG00000003816	9.85858	-2.53399	1.15725	3.35e-05	0.000291	NT5C1A	23:5644988-5652023	5'-nucleotidase, cytosolic IA [Source:NCBI gene;Acc:419675]	protein_coding	2.62096	2.7665	2.42129	2.57509	2.68489	4.22149	3.02357	3.50087
ENSGALG00000001035	17.4093	-2.5366	1.05128	2.29e-05	0.000212	ENSGALG00000001035	28:2283963-2295801	nuclear receptor subfamily 1, group D, member 1 [Source:NCBI gene;Acc:431047]	protein_coding	2.72919	2.65551	3.02035	2.39419	3.41686	8.71349	4.11873	3.15995
ENSGALG00000012550	2239.71	-2.54409	0.331816	9.84e-17	2.02e-14	HMOX1	1:52103308-52109433	heme oxygenase 1 [Source:NCBI gene;Acc:396287]	protein_coding	9.89186	10.2367	9.86611	9.88776	12.6687	12.8928	11.8544	11.1007
ENSGALG00000012830	15.1524	-2.54501	0.828483	5.06e-06	5.95e-05	IRF4	2:66457756-66470687	interferon regulatory factor 4 [Source:NCBI gene;Acc:374179]	protein_coding	2.63149	2.5166	2.72807	2.6302	3.0919	4.42662	3.28648	2.75599
ENSGALG00000013747	19.6921	-2.5462	0.554552	1.99e-08	5.19e-07	TAGAP	3:52304980-52312768	T-cell activation RhoGTPase activating protein [Source:NCBI gene;Acc:421662]	protein_coding	3.66015	3.75851	3.69963	3.80695	4.92256	4.91082	4.90524	4.09467
ENSGALG00000000364	121.588	-2.54697	0.445725	5.69e-11	3.23e-09	STC1	22:1287781-1294830	stanniocalcin 1 [Source:NCBI gene;Acc:428201]	protein_coding	5.13184	5.44399	5.77252	5.24573	7.03105	7.81906	8.03589	5.84549
ENSGALG00000016906	442.601	-2.55746	0.379877	8.62e-14	9.82e-12	SPRY2	1:154055398-154060716	sprouty RTK signaling antagonist 2 [Source:NCBI gene;Acc:395584]	protein_coding	7.74596	8.23333	8.03091	7.81817	10.3794	11.0069	10.171	8.3854
ENSGALG00000036901	249.589	-2.56757	0.331619	4.91e-17	1.06e-14	TSPAN18	5:22331177-22412191	tetraspanin 18 [Source:NCBI gene;Acc:395586]	protein_coding	7.09251	7.35608	7.06705	6.78917	9.09815	10.0883	9.02116	7.95257
ENSGALG00000026945	60.6137	-2.57772	0.783462	2.51e-06	3.31e-05	CIDEC	11:18370500-18371801	cell death inducing DFFA like effector c [Source:NCBI gene;Acc:100859733]	protein_coding	4.55442	5.26896	4.83222	4.55687	5.06756	8.51427	6.24471	5.27726
ENSGALG00000051919	7.46505	-2.58444	1.35027	4.28e-05	0.000355	BAALC	2:129210045-129231537	brain and acute leukemia, cytoplasmic [Source:NCBI gene;Acc:420261]	protein_coding	2.46813	2.42881	2.53776	2.42744	3.29635	3.0097	3.14655	2.52349
ENSGALG00000003172	218.277	-2.61542	0.474525	1.38e-10	7.02e-09	SLC16A9	6:9839922-9859361	solute carrier family 16 member 9 [Source:NCBI gene;Acc:423667]	protein_coding	7.45654	6.83639	6.16972	7.19537	9.67218	9.80023	9.0194	7.05924
ENSGALG00000007333	16.5412	-2.64309	0.892215	5.26e-06	6.11e-05	UBAP1L	10:18195430-18202059	ubiquitin associated protein 1 like [Source:NCBI gene;Acc:769261]	protein_coding	3.09932	3.35895	3.09819	3.02157	4.58902	5.3754	3.68933	3.18205
ENSGALG00000011635	274.228	-2.67537	0.495738	2.09e-10	1e-08	TFCP2L1	7:26038309-26066954	transcription factor CP2 like 1 [Source:NCBI gene;Acc:424238]	protein_coding	5.81949	5.81984	6.66549	6.24867	8.90245	9.18355	7.38382	7.67347
ENSGALG00000042744	579.277	-2.68655	0.360877	2.9e-16	5.34e-14	RGS2	8:3955424-3958244	regulator of G-protein signaling 2 [Source:NCBI gene;Acc:378912]	protein_coding	8.13951	8.27653	8.50516	8.17253	10.7909	11.2648	10.8827	8.97775
ENSGALG00000012812	11.6985	-2.73496	0.937023	4.71e-06	5.61e-05	SVOPL	1:56355825-56376192	SVOP like [Source:NCBI gene;Acc:418105]	protein_coding	2.93327	3.07418	2.92674	2.89257	3.58186	4.47206	3.64952	3.46899
ENSGALG00000043009	58.6398	-2.7367	0.369313	3.04e-16	5.54e-14	WNT1	33:3422447-3427906	Wnt family member 1 [Source:NCBI gene;Acc:396160]	protein_coding	4.82174	5.39089	4.88617	5.31063	6.72815	7.31812	7.01609	6.34516
ENSGALG00000002370	11.017	-2.82073	1.07955	7.99e-06	8.78e-05	SH2D4B	6:4939678-4992201	SH2 domain containing 4B [Source:NCBI gene;Acc:769640]	protein_coding	2.53015	2.06639	2.29627	2.0644	2.884	3.80189	2.63763	2.51322
ENSGALG00000002549	53.3369	-2.89843	0.553903	2.42e-10	1.13e-08	RGS1	8:3999641-4003821	regulator of G-protein signaling 1 [Source:NCBI gene;Acc:424360]	protein_coding	4.66494	5.28484	4.49462	4.39469	6.77825	7.64724	6.50038	5.60712
ENSGALG00000036258	41.1314	-2.91357	0.597439	1.51e-09	5.38e-08	PCDH8	1:167019707-167023223	protocadherin 8 [Source:NCBI gene;Acc:428065]	protein_coding	4.41688	4.42626	4.37978	4.36908	5.67866	7.26657	5.4469	5.57788
ENSGALG00000054732	4.91364	-2.95521	1.73472	2.59e-05	0.000236	ENSGALG00000054732	5:111775-113488	NA	protein_coding	1.28153	1.28844	1.38615	1.35222	1.56032	2.45162	1.71283	1.55068
ENSGALG00000008629	11.6751	-2.96549	0.914501	1.12e-06	1.66e-05	MRC1	2:19573334-19621981	mannose receptor C-type 1 [Source:NCBI gene;Acc:420516]	protein_coding	2.74684	2.71313	2.64114	2.89629	3.49214	4.94463	3.24591	3.20062
ENSGALG00000030793	6.40202	-2.97707	1.71082	2.39e-05	0.00022	KCNE2	1:107179121-107179498	potassium voltage-gated channel subfamily E regulatory subunit 2 [Source:NCBI gene;Acc:427979]	protein_coding	1.86877	1.87992	1.85166	2.01032	2.99183	3.38908	2.91452	2.02301
ENSGALG00000053841	49.4877	-2.97858	0.777157	1.4e-07	2.82e-06	ENSGALG00000053841	W:5920195-5921577	NA	protein_coding	4.73963	4.04338	3.6741	4.64555	6.94148	6.16938	5.56516	6.45377
ENSGALG00000026465	68.3038	-3.03791	0.62012	9.67e-10	3.64e-08	TMEM100	18:6008187-6014208	transmembrane protein 100 [Source:NCBI gene;Acc:417398]	protein_coding	4.489	4.79328	5.15208	4.95621	7.20624	7.40413	7.22909	6.14209
ENSGALG00000013625	45.9115	-3.05717	0.654558	2.9e-09	9.69e-08	ENSGALG00000013625	3:50167911-50232264	interaction protein for cytohesin exchange factors 1 [Source:NCBI gene;Acc:421645]	protein_coding	4.485	4.31984	4.20705	3.81829	6.00818	7.2378	5.54141	4.66897
ENSGALG00000029392	3.13974	-3.08253	1.93766	2.42e-05	0.000222	GABRB3	1:132652407-132762481	gamma-aminobutyric acid type A receptor beta3 subunit [Source:NCBI gene;Acc:396290]	protein_coding	1.14023	1.14542	1.15056	1.14479	1.72605	2.21651	1.46841	1.30663
ENSGALG00000042471	35.3067	-3.09407	1.11503	3.11e-06	3.97e-05	IL2RA	1:4077855-4094276	interleukin 2 receptor subunit alpha [Source:NCBI gene;Acc:395294]	protein_coding	2.9454	3.24639	3.82752	3.23616	3.7834	9.2016	4.22845	3.51295
ENSGALG00000028612	21.245	-3.18105	1.01675	1.01e-06	1.52e-05	ENSGALG00000028612	18:645073-662693	myosin, heavy chain 1G, skeletal muscle (similar to human myosin, heavy chain 1, skeletal muscle, adult) [Source:NCBI gene;Acc:427789]	protein_coding	3.07591	3.32419	3.01525	2.92354	4.08564	7.95594	3.8646	3.43012
ENSGALG00000039617	5.26667	-3.18554	2.48875	3.23e-05	0.000283	ENSGALG00000039617	2:56115222-56123911	probable 2-ketogluconate reductase-like [Source:NCBI gene;Acc:420808]	protein_coding	1.12083	1.12661	1.04354	1.12592	1.77425	2.12667	1.45978	1.25892
ENSGALG00000008135	100.637	-3.23656	0.519433	2.73e-13	2.77e-11	SATB2	7:10794292-10924557	SATB homeobox 2 [Source:NCBI gene;Acc:424063]	protein_coding	5.71535	5.74446	5.24878	5.48229	7.38569	9.08329	7.64652	6.49734
ENSGALG00000014218	4.64679	-3.26395	1.93273	1.65e-05	0.000163	PHF21B	1:69921526-69983708	PHD finger protein 21B [Source:NCBI gene;Acc:427935]	protein_coding	1.49909	1.50723	1.51471	1.50625	1.95859	3.0391	2.23162	1.89705
ENSGALG00000035785	151.159	-3.28527	0.885915	1.19e-07	2.46e-06	ENSGALG00000035785	W:2140283-2214915	zinc finger protein 532-like [Source:NCBI gene;Acc:425347]	protein_coding	5.78918	5.11121	4.63002	5.12932	8.81768	8.01951	6.77972	8.37476
ENSGALG00000050002	23.0285	-3.30601	1.10736	1.2e-06	1.76e-05	COLEC11	3:93724843-93761026	collectin subfamily member 11 [Source:NCBI gene;Acc:428649]	protein_coding	3.13359	2.88446	3.58903	3.04457	3.69399	8.16778	3.9521	3.78285
ENSGALG00000006511	81.0763	-3.34106	0.463421	2.64e-16	4.98e-14	BCL2A1	10:13078381-13081323	BCL2 related protein A1 [Source:NCBI gene;Acc:395673]	protein_coding	4.86511	5.23918	5.2138	4.75548	7.99325	7.48585	7.49986	6.11063
ENSGALG00000039536	84.0112	-3.4033	1.10284	7.57e-07	1.19e-05	C2H8ORF22	2:108494837-108497336	chromosome 2 open reading frame, human C8orf22 [Source:NCBI gene;Acc:425711]	protein_coding	3.91514	4.02709	4.69894	4.01392	5.21018	8.60674	4.87163	4.69252
ENSGALG00000031776	18.8345	-3.42835	2.50373	2.25e-05	0.000209	NFASC	26:1900570-1977064	neurofascin [Source:NCBI gene;Acc:419824]	protein_coding	1.77148	2.02364	2.144	1.80364	2.43462	8.06738	2.91586	2.41295
ENSGALG00000004358	4.03651	-3.45355	2.17905	1.54e-05	0.000154	AMZ1	14:3763942-3770749	archaelysin family metallopeptidase 2 [Source:NCBI gene;Acc:416474]	protein_coding	0.967655	0.972615	0.978153	0.972016	1.47266	1.92764	1.25129	1.13863
ENSGALG00000038254	7.84047	-3.7743	1.57818	2.3e-06	3.08e-05	ENSGALG00000038254	6:32353434-32362063	CUB and zona pellucida like domains 1 [Source:NCBI gene;Acc:423943]	protein_coding	2.29393	2.24765	2.22583	2.24606	3.07904	3.98823	3.08988	2.42334
ENSGALG00000030502	170.879	-3.82591	0.62555	3.48e-13	3.36e-11	ADAMTS4	25:3958394-3965648	ADAM metallopeptidase with thrombospondin type 1 motif 4 [Source:NCBI gene;Acc:100858999]	protein_coding	5.37574	5.89115	5.61927	4.47328	7.88558	10.2378	7.61189	6.6729
ENSGALG00000051035	15.9814	-17.987	4.57985	4.87e-07	8.17e-06	ENSGALG00000051035	25:2303369-2303920	NA	protein_coding	1.79168	1.81611	2.33621	1.81323	2.32577	2.148	2.49252	2.31668
Count	1322
Count up-regulated	501
Count down-regulated	821

## Sheet: MASS_3H.v.CTRL_3H_DEGs mRNA
Gene	baseMean	log2FoldChange	lfcSE	pvalue	padj	Symbol	Locus	Gene_description	Gene_type	MASS-41-3H-R1.rlogCounts	MASS-41-3H-R2.rlogCounts	MASS-41-3H-R3.rlogCounts	MASS-41-3H-R4.rlogCounts	CTRL-3H-R1.rlogCounts	CTRL-3H-R2.rlogCounts	CTRL-3H-R3.rlogCounts	CTRL-3H-R4.rlogCounts
ENSGALG00000055019	0.518864	14.5531	4.7596	1.18862e-06	0.000240099	ENSGALG00000055019	22:3744484-3745559	NA	protein_coding	-1.00297	-0.998926	-1.00185	-0.95698	-1.00197	-1.00237	-1.04475	-1.00251
ENSGALG00000051661	0.484455	8.10603	9.41728	3.57441e-05	0.00445146	ENSGALG00000051661	KZ626833.1:338289-547568	NA	protein_coding	-1.07077	-1.06695	-1.06972	-0.983438	-1.06983	-1.07021	-1.09343	-1.07034
ENSGALG00000039750	90.1665	3.93732	0.716344	5.21528e-14	8.79771e-11	EDSC	25:3276603-3308639	epidermal differentiation protein rich in serine and cysteine [Source:NCBI gene;Acc:110224119]	protein_coding	6.83707	6.09619	6.05195	5.35595	3.86676	3.91358	4.71409	3.96471
ENSGALG00000053773	34.348	2.79347	0.645438	1.21018e-09	5.22234e-07	ENSGALG00000053773	1:50692384-50695619	NA	protein_coding	5.69106	5.75503	4.68591	4.66115	3.99126	4.08007	4.08121	3.7595
ENSGALG00000016400	13838.6	2.66986	0.429261	1.68608e-13	2.08579e-10	RSAD2	3:94991681-95016338	radical S-adenosyl methionine domain containing 2 [Source:NCBI gene;Acc:428650]	protein_coding	13.4666	12.8099	13.1768	13.3891	10.585	10.6602	11.4371	10.701
ENSGALG00000006138	23260.3	2.39589	0.316487	9.48318e-17	2.19962e-13	HELZ2	20:9732482-9752786	helicase with zinc finger 2 [Source:NCBI gene;Acc:419265]	protein_coding	14.2594	13.3635	14.01	14.2709	11.7917	11.9158	11.8676	11.9335
ENSGALG00000003624	87.8315	2.35468	0.330317	3.0631e-15	6.31543e-12	KLHL10	27:7510372-7514135	kelch like family member 10 [Source:NCBI gene;Acc:420033]	protein_coding	6.18061	6.46664	5.81358	6.44647	4.77663	4.39769	5.36342	4.79418
ENSGALG00000001835	159.65	2.02646	0.360521	2.3767e-10	1.29712e-07	SCNN1D	21:2453661-2465445	sodium channel epithelial 1 delta subunit [Source:NCBI gene;Acc:428184]	protein_coding	6.86145	6.44081	6.41181	7.0848	5.15277	4.67772	5.84634	5.13119
ENSGALG00000032052	141.493	2.02033	0.292535	7.24011e-14	1.11956e-10	ENSGALG00000032052	33:7062646-7064050	NA	protein_coding	7.67512	7.51176	7.37848	7.22571	6.09427	6.04391	6.19532	5.67798
ENSGALG00000045085	11278.2	1.92124	0.474508	4.76558e-07	0.000109173	IFIT5	6:20187816-20191669	interferon induced protein with tetratricopeptide repeats 5 [Source:NCBI gene;Acc:423790]	protein_coding	12.9362	12.453	12.4862	12.7243	10.7007	10.6065	10.9439	10.665
ENSGALG00000010049	263.141	1.91357	0.319138	4.37806e-11	2.80136e-08	PTPRB	1:35964985-36023189	protein tyrosine phosphatase, receptor type B [Source:NCBI gene;Acc:417853]	protein_coding	8.68788	8.04618	7.72064	8.74763	6.56267	6.50309	7.04453	7.02307
ENSGALG00000023821	612.536	1.89743	0.239431	5.95029e-17	1.57734e-13	DHX58	27:7642263-7646075	DExH-box helicase 58 [Source:NCBI gene;Acc:100858653]	protein_coding	8.89202	8.62381	8.51967	8.96271	7.28428	6.85527	7.54596	7.02603
ENSGALG00000040561	24.8515	1.83884	0.365877	1.28814e-08	4.12116e-06	GPR171	9:23717093-23720109	G protein-coupled receptor 171 [Source:NCBI gene;Acc:101749516]	protein_coding	4.80158	4.49719	4.70244	4.86922	3.70036	3.90074	4.09336	4.0383
ENSGALG00000006785	2231.33	1.82765	0.337919	1.8517e-09	7.4696e-07	IRF1	13:17591206-17597339	interferon regulatory factor 1 [Source:NCBI gene;Acc:396384]	protein_coding	10.7787	10.6673	10.7014	10.8106	8.76866	8.65144	9.6894	8.86963
ENSGALG00000054322	45.6313	1.81683	0.294934	2.40811e-11	1.59589e-08	ENSGALG00000054322	KZ626835.1:1193737-1204943	NA	protein_coding	5.81599	5.946	5.49602	5.49168	4.33355	4.68973	5.0768	4.74638
ENSGALG00000005757	2523.7	1.80501	0.220486	1.03501e-17	3.20095e-14	IRF8	11:17590414-17597150	interferon regulatory factor 8 [Source:NCBI gene;Acc:396385]	protein_coding	11.1885	11.1202	10.9529	11.2001	9.30594	9.46147	9.9655	9.41665
ENSGALG00000004859	9985.6	1.74424	0.195037	1.89348e-20	8.78386e-17	ZNFX1	20:6715285-6727531	zinc finger NFX1-type containing 1 [Source:NCBI gene;Acc:419218]	protein_coding	13.0771	12.9838	12.8769	13.0135	11.3048	11.5113	12.0103	11.4788
ENSGALG00000014011	262.087	1.74201	0.287634	6.20152e-11	3.83585e-08	LRMP	1:67126380-67162894	lymphoid restricted membrane protein [Source:NCBI gene;Acc:418205]	protein_coding	8.52139	8.84504	8.21255	8.47987	6.79502	7.33168	7.60765	7.17491
ENSGALG00000039376	424.837	1.73581	0.387865	2.28028e-07	5.74207e-05	DPT	1:85034495-85061724	dermatopontin [Source:NCBI gene;Acc:768904]	protein_coding	9.31879	10.1284	8.4991	9.22766	8.11085	7.51103	7.61843	8.10839
ENSGALG00000013723	8377.46	1.69351	0.302684	1.13566e-09	5.01745e-07	OASL	12:3635427-3637460	2'-5'-oligoadenylate synthetase like [Source:NCBI gene;Acc:395908]	protein_coding	12.5063	12.0206	12.1896	12.618	10.8345	10.7041	11.0158	10.8184
ENSGALG00000009479	1710	1.6882	0.520572	6.68103e-06	0.0011069	ENSGALG00000009479	2:22911382-22916121	sterile alpha motif domain containing 9 like [Source:NCBI gene;Acc:420559]	protein_coding	10.2042	9.28144	9.22321	9.95007	7.99884	7.55338	8.65504	7.99598
ENSGALG00000016142	3460.18	1.64058	0.279145	2.70698e-10	1.43516e-07	MX1	1:110239567-110260524	myxovirus (influenza virus) resistance 1, interferon-inducible protein p78 (mouse) [Source:NCBI gene;Acc:395313]	protein_coding	11.1518	10.4084	10.6878	10.9824	9.20059	9.20055	9.87666	9.36806
ENSGALG00000005503	107.585	1.61593	0.339309	1.06853e-07	2.87358e-05	WFDC1	11:16725796-16738294	WAP four-disulfide core domain 1 [Source:NCBI gene;Acc:395238]	protein_coding	7.09193	7.41608	7.06303	6.89476	5.73359	6.20181	6.44451	5.76742
ENSGALG00000041192	4413.59	1.58717	0.243245	5.61739e-12	5.21134e-09	IFIH1	7:21044187-21071090	interferon induced with helicase C domain 1 [Source:NCBI gene;Acc:424185]	protein_coding	11.7296	11.2587	11.462	11.5693	9.9562	10.0216	10.5773	10.0086
ENSGALG00000051290	9.64639	1.55542	1.60928	2.96918e-05	0.00393544	ENSGALG00000051290	22:3998557-4007124	NA	protein_coding	3.11437	3.12147	3.25345	3.03901	2.55035	2.49029	2.81718	2.54741
ENSGALG00000026080	93.8923	1.55454	0.299358	1.66315e-08	5.23076e-06	OMD	12:3823378-3827933	osteomodulin [Source:NCBI gene;Acc:101747586]	protein_coding	7.38288	6.94331	6.46423	7.02441	5.45175	5.98162	6.46011	5.82151
ENSGALG00000037629	4627.42	1.55433	0.2785	2.04874e-09	7.92008e-07	TRANK1	2:45896594-45935972	tetratricopeptide repeat and ankyrin repeat containing 1 [Source:NCBI gene;Acc:420728]	protein_coding	11.9153	11.5928	11.725	11.8344	10.0317	10.3572	10.7657	10.1745
ENSGALG00000007158	435.786	1.54312	0.262499	3.80384e-10	1.90768e-07	SOCS1	14:9342202-9344743	suppressor of cytokine signaling 1 [Source:NCBI gene;Acc:416630]	protein_coding	8.4352	8.28266	8.2916	8.64314	6.77843	6.76878	7.86964	7.04853
ENSGALG00000014297	2870.17	1.52895	0.225139	1.13969e-12	1.32175e-09	IRF7	5:16053125-16056590	interferon regulatory factor 7 [Source:NCBI gene;Acc:396330]	protein_coding	11.2265	10.757	11.0422	11.3154	9.77715	9.42382	10.1849	9.63791
ENSGALG00000028982	4319.55	1.49806	0.277882	7.06188e-09	2.38255e-06	CMPK2	3:94980479-94986009	cytidine/uridine monophosphate kinase 2 [Source:NCBI gene;Acc:421921]	protein_coding	11.4613	11.0793	11.1084	11.2593	9.8209	9.67851	10.4971	9.81094
ENSGALG00000034025	38.8346	1.48862	0.351055	1.19984e-06	0.000240099	ASIC1	33:5798329-5813145	acid sensing ion channel subunit 1 [Source:NCBI gene;Acc:426883]	protein_coding	5.84898	5.81783	5.25514	5.81219	4.68709	4.96654	5.28048	4.74534
ENSGALG00000051041	13.4602	1.46803	0.609648	3.91962e-05	0.00472288	ENSGALG00000051041	33:7729329-7735343	nuclear factor, erythroid 2 [Source:HGNC Symbol;Acc:HGNC:7780]	protein_coding	4.28837	3.75023	3.66418	4.08667	3.31182	3.49721	3.64303	3.49549
ENSGALG00000004722	7217.41	1.46485	0.555214	3.0541e-05	0.00401929	ASPN	12:3792114-3806886	biglycan [Source:NCBI gene;Acc:415954]	protein_coding	13.1507	14.5359	12.7646	12.977	12.2091	11.2075	12.5081	11.9445
ENSGALG00000001633	33.6898	1.44742	0.30189	1.60372e-07	4.13313e-05	DUSP26	22:1926335-1931020	dual specificity phosphatase 26 (putative) [Source:NCBI gene;Acc:426921]	protein_coding	5.30854	5.36067	5.68424	5.72177	4.81225	4.60841	5.20407	4.82719
ENSGALG00000054634	14.1081	1.37178	0.781006	8.54473e-05	0.00900886	ENSGALG00000054634	28:1197427-1200633	NA	protein_coding	3.98974	4.05485	3.52368	3.7172	3.38675	3.28174	3.26752	3.38093
ENSGALG00000012072	5657.26	1.36999	0.189662	8.61563e-14	1.22978e-10	ENSGALG00000012072	7:28237978-28253588	poly(ADP-ribose) polymerase family member 14 [Source:NCBI gene;Acc:101747378]	protein_coding	12.0979	11.9467	11.9504	11.9522	10.6914	10.7071	11.3137	10.7196
ENSGALG00000001392	458.308	1.36051	0.395599	1.16658e-05	0.00180392	MMP23B	21:2032641-2041878	matrix metallopeptidase 23A (pseudogene) [Source:NCBI gene;Acc:419407]	protein_coding	9.14582	10.1703	9.51857	9.24235	8.24028	8.13981	9.14558	8.43827
ENSGALG00000029811	1550.46	1.34908	0.350045	4.97208e-06	0.000872947	BMPER	2:47461980-47608491	BMP binding endothelial regulator [Source:NCBI gene;Acc:420744]	protein_coding	10.9444	11.7095	10.2957	10.7245	9.77881	9.86358	9.44746	9.80777
ENSGALG00000040182	37.7785	1.34165	0.3147	1.62164e-06	0.000316749	ENSGALG00000040182	28:3270292-3274542	guanidinoacetate N-methyltransferase [Source:NCBI gene;Acc:770737]	protein_coding	5.7072	5.61316	5.46694	5.27376	4.53921	4.70175	5.13158	4.7894
ENSGALG00000032428	265.009	1.30518	0.251931	3.68549e-08	1.12111e-05	ENSGALG00000032428	11:8389347-8396105	chromosome 11 open reading frame, human C19orf12-like [Source:NCBI gene;Acc:100858381]	protein_coding	7.53721	7.46513	7.05502	7.36798	6.29952	6.13272	6.67319	6.45344
ENSGALG00000013057	7764.05	1.28987	0.269358	2.47211e-07	6.11633e-05	ENSGALG00000013057	1:62069663-62083647	ubiquitin specific peptidase 41 [Source:NCBI gene;Acc:418167]	protein_coding	12.3586	12.2553	12.0539	12.2319	10.9089	10.7453	11.8118	10.9803
ENSGALG00000003144	3512.45	1.28406	0.197002	1.45717e-11	1.03997e-08	TRIM25	18:6279757-6287152	tripartite motif containing 25 [Source:NCBI gene;Acc:417401]	protein_coding	11.6066	11.7312	11.5421	11.5546	10.3372	10.3637	11.1767	10.4101
ENSGALG00000011271	8608.22	1.25884	0.486524	5.46189e-05	0.00625623	LUM	1:44018283-44031180	lumican [Source:NCBI gene;Acc:417891]	protein_coding	13.3967	14.7085	13.222	13.2055	12.8448	11.7859	13.0979	12.3712
ENSGALG00000010149	2891.6	1.25571	0.210191	4.85419e-10	2.37038e-07	CMTR1	3:30280731-30303453	cap methyltransferase 1 [Source:NCBI gene;Acc:421434]	protein_coding	11.3934	11.4105	11.1436	11.2316	10.0019	9.95873	11.0542	10.1064
ENSGALG00000011708	2123.04	1.23784	0.286994	1.70156e-06	0.000328898	MYLK	7:27172896-27356465	myosin light chain kinase [Source:NCBI gene;Acc:396445]	protein_coding	11.5015	11.8756	11.1708	11.4295	10.2186	10.7569	10.204	10.4285
ENSGALG00000039269	6794.11	1.23437	0.216801	2.65622e-09	9.8433e-07	RNF213	18:9489328-9537525	ring finger protein 213 [Source:NCBI gene;Acc:422080]	protein_coding	12.0101	11.4831	11.8618	11.8871	10.451	10.5931	11.0384	10.5605
ENSGALG00000033157	520.554	1.22917	0.180935	2.56641e-12	2.50644e-09	ADAMTS10	28:1861080-1896528	ADAM metallopeptidase with thrombospondin type 1 motif 10 [Source:HGNC Symbol;Acc:HGNC:13201]	protein_coding	9.43765	9.55351	9.26142	9.75178	8.53731	8.41031	8.77413	8.54348
ENSGALG00000013468	618.992	1.22789	0.413455	3.34922e-05	0.00422777	TLR3	4:61315317-61322880	toll like receptor 3 [Source:NCBI gene;Acc:422720]	protein_coding	8.71854	8.18467	8.62708	8.44467	7.49979	7.00499	7.84963	7.33249
ENSGALG00000004695	1848.37	1.22643	0.206328	6.18732e-10	2.81642e-07	ECM2	12:3762272-3778378	extracellular matrix protein 2 [Source:NCBI gene;Acc:415953]	protein_coding	11.528	11.652	11.073	11.5345	10.2021	10.3355	11.1215	10.2861
ENSGALG00000010560	2468.37	1.22261	0.264932	5.86003e-07	0.00012644	EIF2AK2	3:32108928-32127395	eukaryotic translation initiation factor 2 alpha kinase 2 [Source:NCBI gene;Acc:395147]	protein_coding	10.7344	10.452	10.8132	10.71	9.53855	9.53859	9.51022	9.62717
ENSGALG00000051954	469.939	1.21728	0.237052	5.60816e-08	1.62601e-05	RBM43	7:35095688-35100528	RNA binding motif protein 43 [Source:NCBI gene;Acc:424313]	protein_coding	8.99114	8.64332	8.39835	8.88157	7.69993	7.44997	8.09019	7.77525
ENSGALG00000008060	57.1978	1.2159	0.455128	5.31085e-05	0.006121	PRKAR2B	1:14593473-14674699	protein kinase cAMP-dependent type II regulatory subunit beta [Source:NCBI gene;Acc:769420]	protein_coding	5.96343	6.41211	5.9282	6.00867	5.00508	5.40447	5.3322	5.27028
ENSGALG00000029047	439.104	1.19881	0.432967	4.76947e-05	0.0056014	TMEM204	14:14114192-14142038	transmembrane protein 204 [Source:NCBI gene;Acc:416759]	protein_coding	9.59979	9.84703	8.92132	9.40797	8.31928	8.24474	8.34072	8.62959
ENSGALG00000026422	901.846	1.19344	0.257871	5.84648e-07	0.00012644	ENSGALG00000026422	7:28217915-28235171	poly(ADP-ribose) polymerase family member 14 [Source:NCBI gene;Acc:101747378]	protein_coding	9.2133	8.69996	9.00514	9.1546	7.9782	8.10815	7.92376	7.9399
ENSGALG00000007608	27.0501	1.18405	0.674158	0.000163612	0.0152562	ARHGEF9	4:11685188-11872215	Cdc42 guanine nucleotide exchange factor 9 [Source:NCBI gene;Acc:422315]	protein_coding	5.20349	4.41439	5.10816	5.38762	4.19527	4.5336	4.28227	4.14339
ENSGALG00000030054	140.854	1.18114	0.253042	5.08062e-07	0.000114971	PTPRN2	2:8874767-9429088	protein tyrosine phosphatase, receptor type N2 [Source:NCBI gene;Acc:420449]	protein_coding	7.54108	7.65413	7.3876	7.60882	6.6419	6.39683	6.6434	6.9824
ENSGALG00000008349	1184.96	1.1776	0.226184	4.19797e-08	1.23939e-05	LMCD1	12:19629856-19651438	LIM and cysteine rich domains 1 [Source:NCBI gene;Acc:416113]	protein_coding	10.3986	10.6111	10.0078	10.5951	9.21065	9.65079	9.66341	9.20256
ENSGALG00000003283	3294.85	1.17608	0.743134	0.000183714	0.0166293	ENSGALG00000003283	28:3881306-3901182	cartilage oligomeric matrix protein [Source:NCBI gene;Acc:420120]	protein_coding	11.9875	13.4379	11.1505	11.9988	10.7571	10.4236	11.2374	10.6603
ENSGALG00000045511	1272.87	1.17039	0.305388	7.19195e-06	0.00116047	PARP9	7:28261411-28270003	poly(ADP-ribose) polymerase family member 9 [Source:NCBI gene;Acc:424269]	protein_coding	9.85335	9.56193	9.72877	9.80208	8.49748	8.71248	9.06675	8.61029
ENSGALG00000009017	435.352	1.17012	0.209528	5.56461e-09	1.94824e-06	STEAP2	2:21667322-21673630	STEAP2 metalloreductase [Source:NCBI gene;Acc:420541]	protein_coding	9.0699	9.30832	8.84056	9.02226	8.18938	7.96054	8.15202	8.18254
ENSGALG00000007701	572.659	1.1628	0.250175	5.66425e-07	0.000125126	B3GNT7	9:15424639-15428284	UDP-GlcNAc:betaGal beta-1,3-N-acetylglucosaminyltransferase 7 [Source:NCBI gene;Acc:424930]	protein_coding	8.57642	7.70921	8.45806	8.77169	7.39792	7.27678	7.57992	7.50772
ENSGALG00000005905	145.732	1.15852	0.338191	1.71841e-05	0.0025307	ZDHHC4	14:6905008-6910974	zinc finger DHHC-type containing 4 [Source:NCBI gene;Acc:416561]	protein_coding	7.0389	7.13451	6.71799	7.03313	6.10103	5.82625	6.5726	6.00394
ENSGALG00000009006	417.017	1.15075	0.185961	1.5858e-10	8.917e-08	ENSGALG00000009006	2:21641463-21650943	STEAP family member 1 [Source:NCBI gene;Acc:420540]	protein_coding	9.17717	9.30459	8.64006	8.90675	8.05886	7.97167	8.04572	8.31788
ENSGALG00000030687	181.898	1.14407	0.459649	7.80051e-05	0.00841548	LGI3	22:62899-68531	leucine rich repeat LGI family member 3 [Source:NCBI gene;Acc:107049625]	protein_coding	7.92214	8.78633	7.80801	8.24344	7.06323	6.94705	7.67378	7.50687
ENSGALG00000014615	104.758	1.13691	0.370907	3.32772e-05	0.00422777	LAMA1	2:99519352-99618009	laminin subunit alpha 1 [Source:NCBI gene;Acc:374016]	protein_coding	6.67472	7.12666	6.52497	6.57137	5.36705	5.85749	6.56198	5.7243
ENSGALG00000039264	693.663	1.13613	0.287579	5.6341e-06	0.000941859	SLA	2:141829134-141867820	Src like adaptor [Source:NCBI gene;Acc:378908]	protein_coding	8.85964	9.25944	8.23817	8.79471	7.58544	8.07763	7.30471	7.95848
ENSGALG00000023709	125.15	1.11532	0.472508	9.77058e-05	0.00996169	ENSGALG00000023709	17:5990121-5992857	torsin family 1, member B-like [Source:NCBI gene;Acc:417192]	protein_coding	6.33357	5.61749	5.79365	6.02426	4.70437	4.57431	5.63746	5.47642
ENSGALG00000042001	6097.27	1.10113	0.236461	5.93268e-07	0.000126537	ENSGALG00000042001	4:35025993-35044154	hect domain and RLD 4-like [Source:NCBI gene;Acc:422513]	protein_coding	11.9011	11.6996	11.5645	11.73	10.5325	10.6727	11.0994	10.6162
ENSGALG00000002118	462.254	1.08569	0.477335	0.000115403	0.0113905	KCNMB1	13:4533095-4541847	potassium calcium-activated channel subfamily M regulatory beta subunit 1 [Source:NCBI gene;Acc:395301]	protein_coding	9.32198	9.10545	8.45486	9.53462	8.35163	8.1304	7.71929	8.06256
ENSGALG00000016293	120.034	1.07815	0.515833	0.00014902	0.0141806	BMP5	3:87360676-87415579	bone morphogenetic protein 5 [Source:NCBI gene;Acc:396053]	protein_coding	7.58718	7.49472	6.99037	7.63449	6.54325	6.39176	7.04298	6.29728
ENSGALG00000050943	878.744	1.06268	0.226182	5.2097e-07	0.000116471	RNF19B	23:5446874-5449628	ring finger protein 19B [Source:HGNC Symbol;Acc:HGNC:26886]	protein_coding	9.47231	8.83473	9.49798	9.64452	8.37205	8.534	8.59069	8.35708
ENSGALG00000003726	1591.24	1.0554	0.38424	6.10266e-05	0.00686308	EGFLAM	Z:11920848-11993157	EGF like, fibronectin type III and laminin G domains [Source:NCBI gene;Acc:427445]	protein_coding	10.9444	10.432	10.7034	11.1177	9.49712	10.3601	9.53172	9.62323
ENSGALG00000044155	117.754	1.05514	0.345686	3.75404e-05	0.00461324	TMEM140	1:47922457-47927316	transmembrane protein 140 [Source:NCBI gene;Acc:417940]	protein_coding	6.69903	6.68579	6.52472	6.71665	5.94419	5.7018	5.9087	5.92434
ENSGALG00000005363	238.997	1.05365	0.299905	1.63317e-05	0.00242442	CHDH	12:7618908-7631523	choline dehydrogenase [Source:NCBI gene;Acc:415993]	protein_coding	8.23989	8.56778	7.80138	7.97678	7.20063	7.49943	7.32778	7.30159
ENSGALG00000028627	3187.82	1.02575	0.425096	0.000103883	0.0105337	TIMP3	1:53094947-53127580	TIMP metallopeptidase inhibitor 3 [Source:NCBI gene;Acc:396483]	protein_coding	11.5652	12.2081	11.4382	11.4921	10.7741	10.3123	11.8102	10.4782
ENSGALG00000030032	31.4756	1.02508	0.975717	0.000210651	0.0185253	SLC4A10	7:21180845-21299422	solute carrier family 4 member 10 [Source:NCBI gene;Acc:424188]	protein_coding	4.26366	4.79842	4.46967	4.25171	4.06094	4.05538	2.39176	4.20316
ENSGALG00000012075	1522.35	1.02171	0.252978	4.98666e-06	0.000872947	DTX3L	7:28256073-28261454	deltex E3 ubiquitin ligase 3L [Source:NCBI gene;Acc:424267]	protein_coding	10.2827	9.96943	10.0478	10.1644	9.23911	8.95044	9.65005	9.26948
ENSGALG00000011046	957.864	1.02029	0.203658	1.3455e-07	3.51649e-05	SNX10	2:32217070-32251177	sorting nexin 10 [Source:NCBI gene;Acc:420628]	protein_coding	9.55851	8.92737	9.29566	9.54738	8.43478	8.2466	8.88727	8.44145
ENSGALG00000009066	11.723	1.01398	0.669919	0.000321743	0.0251945	KCND2	1:23662850-23926311	potassium voltage-gated channel subfamily D member 2 [Source:NCBI gene;Acc:374143]	protein_coding	3.78177	3.49596	3.50374	3.60421	3.05819	3.33377	3.19713	3.09785
ENSGALG00000014603	772.492	1.01241	0.404909	9.29073e-05	0.00968532	C1S	1:78045961-78055022	complement C1s [Source:NCBI gene;Acc:418294]	protein_coding	9.68444	10.4141	9.25786	9.55919	8.8989	8.19752	9.57532	8.83763
ENSGALG00000000997	1069.7	1.01031	0.135228	2.60542e-14	4.83461e-11	GJC3	27:3660178-3663464	gap junction protein gamma 3 [Source:NCBI gene;Acc:396501]	protein_coding	10.3198	10.1923	10.078	10.2802	9.24608	9.40673	9.94637	9.33014
ENSGALG00000016820	793.453	1.00074	0.313767	3.11691e-05	0.00402219	GAS6	1:138512589-138549860	growth arrest specific 6 [Source:NCBI gene;Acc:418737]	protein_coding	9.8081	10.6261	9.92736	9.61473	8.98672	9.19676	9.06036	9.38365
ENSGALG00000011687	1634.07	-1.03236	0.25772	5.40492e-06	0.000923413	ENSGALG00000011687	5:52000607-52016763	AHNAK nucleoprotein 2 [Source:NCBI gene;Acc:100859120]	protein_coding	9.92903	10.5103	10.3672	9.70876	10.9188	11.1768	10.7307	11.2094
ENSGALG00000032349	209.204	-1.03963	0.615495	0.000258032	0.0216653	CDH5	11:11518646-11547898	cadherin 5 [Source:NCBI gene;Acc:374068]	protein_coding	6.85831	7.78016	7.17257	6.59876	8.59361	8.50548	8.14727	8.45531
ENSGALG00000009568	269.35	-1.03971	0.309912	2.24131e-05	0.00322401	SPOCK3	4:24520359-24685116	SPARC/osteonectin, cwcv and kazal like domains proteoglycan 3 [Source:NCBI gene;Acc:422425]	protein_coding	7.09587	8.17304	7.59683	7.23922	8.17006	8.48746	8.60639	8.49902
ENSGALG00000047208	146.777	-1.03997	0.448929	0.000116941	0.0114208	KLF1	8:20767812-20771114	Kruppel-like factor 1 (erythroid) [Source:NCBI gene;Acc:424577]	protein_coding	6.34527	6.44445	6.08742	6.37595	7.43098	7.15595	6.69492	7.46507
ENSGALG00000015055	277.981	-1.06992	0.502544	0.000143861	0.0137603	SLC22A16	3:66523052-66554168	solute carrier family 22 member 16 [Source:NCBI gene;Acc:421757]	protein_coding	7.40453	8.12923	6.98339	7.20543	8.18778	8.65425	8.50051	8.38007
ENSGALG00000039831	15.1357	-1.09487	0.690911	0.000240831	0.0204057	FAM135B	2:144265089-144447528	family with sequence similarity 135 member B [Source:NCBI gene;Acc:428384]	protein_coding	3.35917	3.28982	3.33632	3.34847	3.9135	4.07317	3.71415	3.90004
ENSGALG00000013604	97.075	-1.12492	0.711405	0.000219099	0.0190874	VIP	3:49586424-49602336	vasoactive intestinal peptide [Source:NCBI gene;Acc:396323]	protein_coding	5.40318	6.32197	6.28462	5.09472	7.4814	6.93891	7.1484	7.30023
ENSGALG00000041028	112.362	-1.17822	0.36978	2.56161e-05	0.00352098	DPYSL5	3:104550333-104557734	dihydropyrimidinase-related protein 5-like [Source:NCBI gene;Acc:107053190]	protein_coding	5.81577	5.9214	6.25589	5.8322	6.28161	7.1622	6.4465	6.87389
ENSGALG00000005802	605.28	-1.21613	0.227508	1.89394e-08	5.85732e-06	FLT4	13:14053033-14099309	fms related tyrosine kinase 4 [Source:NCBI gene;Acc:395742]	protein_coding	8.26148	8.44791	8.70726	8.30992	9.27662	9.36599	9.78891	9.25331
ENSGALG00000008918	61.8221	-1.23738	0.273999	8.35521e-07	0.000174201	LAMP5	3:14045653-14055302	lysosomal associated membrane protein family member 5 [Source:NCBI gene;Acc:416732]	protein_coding	5.73142	5.73755	5.728	5.74743	6.47678	6.64876	6.51806	6.52839
ENSGALG00000029935	31.0715	-1.30996	0.505965	4.86038e-05	0.00567228	ENSGALG00000029935	2:84402769-84415948	erythrocyte membrane protein band 4.1 like 4B [Source:NCBI gene;Acc:420962]	protein_coding	4.14363	4.19198	3.95616	4.36275	5.10271	4.63946	4.71976	4.79314
ENSGALG00000052741	19.5292	-1.32922	0.911706	9.4113e-05	0.00973252	ENSGALG00000052741	7:15144552-15152332	NA	protein_coding	3.87009	3.9206	3.68137	3.80067	4.15292	4.57117	4.65961	4.27686
ENSGALG00000004243	161.687	-1.3766	0.234008	6.22296e-10	2.81642e-07	ENSGALG00000004243	5:1817672-1819250	interferon-induced transmembrane protein 3-like [Source:NCBI gene;Acc:422993]	protein_coding	6.22451	6.2969	6.7697	6.07141	7.24261	7.54092	7.16092	7.67532
ENSGALG00000016826	1.04093	-1.45431	4.15073	0.000247576	0.0208819	ENSGALG00000016826	1:138755714-138775306	ADP-ribosylhydrolase like 1 [Source:NCBI gene;Acc:418741]	protein_coding	-0.180951	-0.179224	-0.18049	-0.181229	-0.180539	-0.180707	0.0162455	-0.180764
ENSGALG00000008599	45.7195	-1.58247	0.356156	4.44754e-07	0.000105806	ENSGALG00000008599	5:24874554-24881577	carbohydrate sulfotransferase 9-like [Source:NCBI gene;Acc:101747844]	protein_coding	4.79372	4.48777	4.98145	4.70107	5.93929	6.01396	5.2485	5.89166
ENSGALG00000039628	71.9125	-1.58637	0.357931	4.57683e-07	0.000107503	AFAP1L1	13:9243530-9261669	actin filament associated protein 1 like 1 [Source:NCBI gene;Acc:427621]	protein_coding	5.34016	5.70928	5.73379	5.39292	5.93613	6.82371	7.0628	6.20691
ENSGALG00000000505	85.3495	-1.61695	0.335715	8.34744e-08	2.31187e-05	KCNH6	27:5090432-5118510	potassium voltage-gated channel subfamily H member 6 [Source:NCBI gene;Acc:414871]	protein_coding	5.76925	5.93563	5.68753	5.78355	6.25886	7.10344	6.83399	6.80919
ENSGALG00000011663	1613.87	-1.65829	0.274452	9.36168e-11	5.4286e-08	FNDC1	3:45891575-45929214	fibronectin type III domain containing 1 [Source:NCBI gene;Acc:421589]	protein_coding	9.51869	10.4748	9.9927	9.56807	11.6416	11.2884	10.6961	11.8348
ENSGALG00000016592	203.401	-1.67558	0.850072	2.50459e-05	0.00349438	PRPS2	1:124459466-124485720	phosphoribosyl pyrophosphate synthetase 2 [Source:NCBI gene;Acc:418639]	protein_coding	6.20631	7.35267	5.94559	6.46586	6.39917	9.27332	9.62553	8.13128
ENSGALG00000015089	111.48	-1.74009	0.333065	7.06179e-09	2.38255e-06	GAP43	1:83026159-83080167	growth associated protein 43 [Source:NCBI gene;Acc:427955]	protein_coding	6.18152	5.76189	6.48663	6.38895	7.73845	7.26353	7.75235	7.62135
ENSGALG00000040101	20.0086	-1.74451	0.995525	1.98503e-05	0.00290033	ENSGALG00000040101	16:2272154-2410307	NA	protein_coding	3.53055	3.13148	3.54948	3.42794	4.77928	4.46072	4.23628	4.43783
ENSGALG00000045196	32.9021	-1.97573	0.373551	1.8369e-09	7.4696e-07	LAPTM4B	2:127225486-127287310	lysosomal protein transmembrane 4 beta [Source:NCBI gene;Acc:770893]	protein_coding	4.53609	4.10531	4.08043	4.18095	5.40614	5.15381	5.07796	5.62736
ENSGALG00000004246	36.5304	-2.24377	0.532663	6.00282e-08	1.71367e-05	SLC6A4	19:6349841-6361974	solute carrier family 6 member 4 [Source:NCBI gene;Acc:404747]	protein_coding	3.93409	4.21948	4.51512	4.12121	5.42311	5.53385	5.38286	5.54191
ENSGALG00000039151	0.465272	-3.44964	7.52366	0.000155989	0.014768	ST8SIA3Z	Z:434806-439882	ST8 alpha-N-acetyl-neuraminide alpha-2,8-sialyltransferase 3-Z [Source:NCBI gene;Acc:414796]	protein_coding	-1.13399	-1.13029	-1.13297	-1.13462	-1.13307	-1.13345	-0.951938	-1.13357
ENSGALG00000050242	0.655777	-8.20062	8.32258	2.45727e-05	0.00345432	ENSGALG00000050242	13:938739-940907	protocadherin beta-4-like [Source:NCBI gene;Acc:107054464]	protein_coding	-0.750072	-0.749043	-0.749798	-0.750237	-0.651962	-0.749927	-0.743441	-0.749961
ENSGALG00000038769	0.496522	-10.2555	8.22521	1.414e-05	0.00214134	USH1G	18:10539931-10546076	USH1 protein network component sans [Source:NCBI gene;Acc:428684]	protein_coding	-1.05102	-1.04712	-1.04994	-1.05168	-1.05006	-1.05045	-0.913737	-1.05058
ENSGALG00000048882	0.752443	-14.4129	6.27	2.97574e-06	0.000541352	ENSGALG00000048882	15:6960793-6961355	NA	protein_coding	-0.544969	-0.543772	-0.54465	-0.545161	-0.544684	-0.5448	-0.36306	-0.54484
ENSGALG00000000911	5.64234	-20.1583	1.8888	8.49153e-27	1.57569e-22	IL19	26:2575609-2578946	interleukin 20 [Source:NCBI gene;Acc:428265]	protein_coding	1.30859	1.31588	1.31056	1.30739	1.31035	1.30963	1.83429	1.30939
ENSGALG00000029836	0.508825	-25.5393	3.81918	1.02689e-11	8.28478e-09	GPLD1	2:57826956-57848803	glycosylphosphatidylinositol specific phospholipase D1 [Source:NCBI gene;Acc:420819]	protein_coding	-1.01736	-1.01339	-1.01627	-1.01756	-1.01638	-1.01678	-0.85809	-1.01692
ENSGALG00000052053	0.431886	-30.2644	4.57505	1.20216e-11	8.92294e-09	ENSGALG00000052053	13:1209654-1234793	NA	protein_coding	-1.26056	-1.25708	-1.2596	-1.26115	-1.2597	-1.26005	-1.17484	-1.26017
ENSGALG00000016491	0.490377	-31.3405	4.58824	2.532e-12	2.50644e-09	APOB	3:102199405-102233660	apolipoprotein B [Source:NCBI gene;Acc:396535]	protein_coding	-1.07975	-1.07589	-1.07869	-1.08041	-1.0788	-1.07919	-0.952715	-1.07932
ENSGALG00000034516	0.433364	-32.3924	5.15292	8.81411e-11	5.27596e-08	SHISA6	18:1261759-1271456	shisa family member 6 [Source:HGNC Symbol;Acc:HGNC:34491]	protein_coding	-1.17933	-1.17584	-1.17837	-1.17993	-1.17847	-1.17882	-1.00422	-1.17894
Count	114
Count up-regulated	82
Count down-regulated	32

## Sheet: MASS_18H.v.CTRL_18H_DEGs mRNA
Gene	baseMean	log2FoldChange	lfcSE	pvalue	padj	Symbol	Locus	Gene_description	Gene_type	MASS-41-18H-R1.rlogCounts	MASS-41-18H-R2.rlogCounts	MASS-41-18H-R3.rlogCounts	MASS-41-18H-R4.rlogCounts	CTRL-18H-R1.rlogCounts	CTRL-18H-R2.rlogCounts	CTRL-18H-R3.rlogCounts	CTRL-18H-R4.rlogCounts
ENSGALG00000039750	90.1665	5.73164	0.844545	4.18383e-16	7.79571e-14	EDSC	25:3276603-3308639	epidermal differentiation protein rich in serine and cysteine [Source:NCBI gene;Acc:110224119]	protein_coding	6.45589	5.10399	6.92398	6.53082	4.52344	3.60272	3.63585	4.41988
ENSGALG00000005759	229.598	5.02489	0.675965	2.07342e-17	5.1512e-15	IFNW1	Z:7372029-7372640	interferon omega 1 [Source:NCBI gene;Acc:554219]	protein_coding	7.12415	8.4867	9.60194	7.26312	3.97784	4.95108	4.44037	3.56483
ENSGALG00000009479	1710	4.71362	0.510382	1.49764e-23	7.01624e-21	ENSGALG00000009479	2:22911382-22916121	sterile alpha motif domain containing 9 like [Source:NCBI gene;Acc:420559]	protein_coding	10.852	10.9351	11.0703	11.0073	7.0284	5.72224	5.87311	8.49628
ENSGALG00000009639	1227.48	4.29861	0.391662	6.58689e-31	8.3081e-28	DDX60	4:24959132-24997825	DExD/H-box helicase 60 [Source:NCBI gene;Acc:422427]	protein_coding	10.237	10.9255	11.1451	10.411	7.2095	6.47164	6.13048	8.12113
ENSGALG00000011190	145.634	4.15331	0.387248	1.03833e-29	1.13503e-26	ENSGALG00000011190	4:46423727-46424857	Placenta-specific gene 8-like 2 [Source:NCBI gene;Acc:100857411]	protein_coding	7.18268	7.86618	7.78308	7.11079	4.71925	4.72217	4.3	5.35168
ENSGALG00000016964	591.367	4.14683	0.350873	4.57489e-35	8.33495e-32	ENSGALG00000016964	1:167989491-168020290	NA	protein_coding	9.47981	9.71139	9.84878	9.4141	6.1558	6.11845	5.26861	7.25152
ENSGALG00000016400	13838.6	4.00809	0.419196	1.36715e-24	7.00535e-22	RSAD2	3:94991681-95016338	radical S-adenosyl methionine domain containing 2 [Source:NCBI gene;Acc:428650]	protein_coding	13.6974	13.6372	13.9432	13.7232	10.8968	8.85961	8.47486	11.7285
ENSGALG00000030571	261.257	3.88998	0.377149	7.30166e-28	6.30133e-25	ENSGALG00000030571	1:168025737-168042111	NA	protein_coding	8.12497	8.42803	8.82431	8.08087	5.51205	5.29923	4.84395	6.26097
ENSGALG00000016142	3460.18	3.82865	0.286844	1.64264e-43	2.69343e-39	MX1	1:110239567-110260524	myxovirus (influenza virus) resistance 1, interferon-inducible protein p78 (mouse) [Source:NCBI gene;Acc:395313]	protein_coding	12.0954	12.2891	12.0996	12.048	8.69874	8.22144	8.22228	9.86222
ENSGALG00000013468	618.992	3.67232	0.374383	1.05236e-25	6.90219e-23	TLR3	4:61315317-61322880	toll like receptor 3 [Source:NCBI gene;Acc:422720]	protein_coding	9.34564	9.51833	9.75982	9.32044	6.78	5.47416	5.61323	7.7403
ENSGALG00000028982	4319.55	3.40815	0.287815	2.25886e-35	4.62982e-32	CMPK2	3:94980479-94986009	cytidine/uridine monophosphate kinase 2 [Source:NCBI gene;Acc:421921]	protein_coding	12.2805	12.3439	12.3852	12.3036	9.15313	9.11138	8.30276	10.431
ENSGALG00000051980	15.1443	3.39938	0.969853	2.23764e-07	4.94483e-06	ENSGALG00000051980	2:26260949-26285776	NA	protein_coding	3.58128	3.65248	4.39025	3.51908	3.31327	2.89458	2.75256	3.24048
ENSGALG00000003863	74.0747	3.32988	0.522851	1.56323e-13	1.80726e-11	P2RX7	15:5714657-5727150	purinergic receptor P2X 7 [Source:NCBI gene;Acc:771952]	protein_coding	5.76567	6.53629	6.8522	5.96936	4.57264	3.51872	4.10063	4.91534
ENSGALG00000045085	11278.2	3.30932	0.503017	3.96755e-14	5.16317e-12	IFIT5	6:20187816-20191669	interferon induced protein with tetratricopeptide repeats 5 [Source:NCBI gene;Acc:423790]	protein_coding	13.539	13.7766	14.1757	13.6904	10.7313	9.46909	9.12951	12.2554
ENSGALG00000001835	159.65	3.21268	0.399117	7.64718e-19	2.41136e-16	SCNN1D	21:2453661-2465445	sodium channel epithelial 1 delta subunit [Source:NCBI gene;Acc:428184]	protein_coding	7.14601	7.30639	7.58536	7.05379	5.37215	5.27443	4.20225	5.60563
ENSGALG00000013575	2538.5	3.08436	0.38706	1.62591e-18	4.59655e-16	IFI6	2:89717661-89722211	interferon alpha inducible protein 6 [Source:NCBI gene;Acc:403120]	protein_coding	11.5461	12.092	11.9269	11.3568	8.62944	7.95035	8.51169	9.9676
ENSGALG00000043257	177.432	3.02985	0.556933	5.49632e-11	3.66354e-09	ENSGALG00000043257	1:133819265-133823382	lysozyme g-like [Source:NCBI gene;Acc:418700]	protein_coding	7.51719	7.45621	8.44673	7.17832	5.77223	4.80816	4.32379	6.42026
ENSGALG00000048671	572.58	3.00293	0.294406	2.23011e-27	1.73434e-24	ENSGALG00000048671	13:9077075-9083870	E3 ubiquitin/ISG15 ligase TRIM25-like [Source:NCBI gene;Acc:416147]	protein_coding	9.16064	9.61493	9.62415	9.07473	7.14865	6.1626	6.52032	7.69174
ENSGALG00000015662	753.674	2.99668	0.257422	2.89683e-34	4.31812e-31	ENSGALG00000015662	1:99391578-99407800	lipase member I [Source:NCBI gene;Acc:418466]	protein_coding	9.90629	9.53809	9.47708	9.90785	7.37999	6.66194	7.17776	7.77183
ENSGALG00000033695	27.7584	2.97885	0.801649	1.88559e-07	4.25282e-06	CYP26A1	6:21525301-21528367	cytochrome P450 family 26 subfamily A member 1 [Source:NCBI gene;Acc:408183]	protein_coding	4.30403	5.17112	3.92128	4.08602	3.72665	3.24872	3.26328	3.6384
ENSGALG00000028376	163.187	2.9585	0.58011	3.83543e-10	1.93553e-08	FGF19	5:17813609-17818546	fibroblast growth factor 19 [Source:NCBI gene;Acc:395394]	protein_coding	7.29619	8.02314	6.46465	7.08338	5.2959	4.5961	5.06923	5.41375
ENSGALG00000013723	8377.46	2.83214	0.314236	2.92262e-22	1.26111e-19	OASL	12:3635427-3637460	2'-5'-oligoadenylate synthetase like [Source:NCBI gene;Acc:395908]	protein_coding	13.2963	13.2987	13.2756	13.187	10.6302	10.5079	9.29558	11.761
ENSGALG00000013057	7764.05	2.71309	0.277239	2.40324e-25	1.35882e-22	ENSGALG00000013057	1:62069663-62083647	ubiquitin specific peptidase 41 [Source:NCBI gene;Acc:418167]	protein_coding	12.96	13.2735	13.2609	13.009	10.8282	10.2267	10.0022	11.6717
ENSGALG00000046877	21.7733	2.7035	0.763186	5.67781e-07	1.10438e-05	ENSGALG00000046877	15:9563746-9566046	NA	protein_coding	4.39241	3.63771	4.76504	4.56056	3.59154	3.27298	3.68516	3.64039
ENSGALG00000049414	6551.31	2.68317	0.364888	3.76236e-16	7.09097e-14	CYP2C23a	6:18418468-18425791	cytochrome P450, family 2, subfamily C, polypeptide 23a [Source:NCBI gene;Acc:414746]	protein_coding	12.6123	12.6198	11.5284	12.4253	9.94903	9.73245	10.2652	9.82985
ENSGALG00000007701	572.659	2.65735	0.257285	1.11155e-27	9.11301e-25	B3GNT7	9:15424639-15428284	UDP-GlcNAc:betaGal beta-1,3-N-acetylglucosaminyltransferase 7 [Source:NCBI gene;Acc:424930]	protein_coding	9.38269	9.76343	9.48396	9.37307	7.32801	6.80399	7.20306	7.77972
ENSGALG00000033391	27.2158	2.58753	0.656089	1.62641e-07	3.7561e-06	ISL2	10:3800164-3803610	ISL LIM homeobox 2 [Source:NCBI gene;Acc:396382]	protein_coding	4.55077	4.3116	5.32569	4.38077	3.71713	3.4328	3.50104	3.69416
ENSGALG00000045511	1272.87	2.57774	0.297835	1.25391e-20	4.56898e-18	PARP9	7:28261411-28270003	poly(ADP-ribose) polymerase family member 9 [Source:NCBI gene;Acc:424269]	protein_coding	10.5062	10.8314	10.8544	10.5182	8.31054	7.62964	7.81842	9.47005
ENSGALG00000004239	66.7512	2.57769	0.326819	7.79337e-18	2.0611e-15	IFITM5	5:1821594-1823163	interferon induced transmembrane protein 5 [Source:NCBI gene;Acc:422992]	protein_coding	5.96339	6.10696	6.07616	6.02101	4.72387	4.56479	4.08329	5.22593
ENSGALG00000001169	3359.27	2.53123	0.397305	5.22921e-13	5.56775e-11	CRB2	17:9279299-9313749	crumbs 2, cell polarity complex component [Source:NCBI gene;Acc:417104]	protein_coding	11.7203	11.7797	11.0636	11.6764	9.04804	8.3336	9.47256	9.81146
ENSGALG00000046685	3.61772	2.47403	1.52756	6.32067e-05	0.000568513	ENSGALG00000046685	14:16113435-16115975	NA	protein_coding	1.83714	1.60215	2.05153	1.88588	1.61828	1.54188	1.54788	1.61627
ENSGALG00000006138	23260.3	2.46323	0.317986	3.23404e-17	7.46882e-15	HELZ2	20:9732482-9752786	helicase with zinc finger 2 [Source:NCBI gene;Acc:419265]	protein_coding	14.6076	14.6231	14.6899	14.5906	12.8035	11.6161	11.3037	13.3134
[truncated: 1,064 more rows]
