# Supplementary material for: Host Immune Response Modulation in Avian Coronavirus Infection: Tracheal Transcriptome Profiling In Vitro and In Vivo
Source: Viruses. 2024 Apr 14;16(4):605. doi: 10.3390/v16040605 (PMC11053446; doi:10.3390/v16040605)
Supplement: Supplementary file 1 [file viruses-16-00605-s001.zip › Table_S4_venn_results_cTEC_in_vitro_mRNA.xlsx]

## Sheet: cTEC_mRNA_DOWN 
Overlapping Treatment Groups	Total	Elements (ENSEMBL ID)	Elements (Gene Symbol)
DMV/1639 18 h DMV/1639 3 h Mass41 18 h Mass41 3 h	3	ENSGALG00000008599	ENSGALG00000008599
		ENSGALG00000004246	SLC6A4
		ENSGALG00000047208	KLF1
DMV/1639 18 h DMV/1639 3 h Mass41 18 h	1	ENSGALG00000000568	LGR6
DMV/1639 18 h Mass41 18 h Mass41 3 h	2	ENSGALG00000015055	SLC22A16
		ENSGALG00000039628	AFAP1L1
DMV/1639 18 h DMV/1639 3 h	1	ENSGALG00000010950	PPP4R4
DMV/1639 3 h Mass41 3 h	8	ENSGALG00000008918	LAMP5
		ENSGALG00000004243	ENSGALG00000004243
		ENSGALG00000015089	GAP43
		ENSGALG00000040101	ENSGALG00000040101
		ENSGALG00000045196	LAPTM4B
		ENSGALG00000005802	FLT4
		ENSGALG00000041028	DPYSL5
		ENSGALG00000011663	FNDC1
DMV/1639 18 h Mass41 3 h	1	ENSGALG00000000505	KCNH6
DMV/1639 18 h Mass41 18 h	527	ENSGALG00000035498	INPP5D
		ENSGALG00000008198	TPCN3
		ENSGALG00000005036	SH2D3C
		ENSGALG00000048286	ENSGALG00000048286
		ENSGALG00000040180	CEBPD
		ENSGALG00000042836	KCNH2
		ENSGALG00000018946	LMOD3
		ENSGALG00000001545	RAB40B
		ENSGALG00000038064	ENSGALG00000038064
		ENSGALG00000035345	TXNRD1
		ENSGALG00000036743	MGAT3
		ENSGALG00000015346	NFKBIZ
		ENSGALG00000009809	ENSGALG00000009809
		ENSGALG00000013143	PDE3A
		ENSGALG00000011145	TRIL
		ENSGALG00000002186	UNC45B
		ENSGALG00000045908	ENSGALG00000045908
		ENSGALG00000002150	CPEB1
		ENSGALG00000012123	PAX6
		ENSGALG00000041854	FAM184B
		ENSGALG00000016221	EFHC2
		ENSGALG00000036971	FGF12
		ENSGALG00000039023	ENSGALG00000039023
		ENSGALG00000016457	TRIB2
		ENSGALG00000015737	NCAM2
		ENSGALG00000036219	STK35
		ENSGALG00000033271	PFKM
		ENSGALG00000035998	HINTW
		ENSGALG00000037943	PRKCB
		ENSGALG00000008548	MDH1B
		ENSGALG00000014804	THBS4
		ENSGALG00000007410	IGDCC4
		ENSGALG00000036125	SHE
		ENSGALG00000047526	ENSGALG00000047526
		ENSGALG00000007116	CABP1
		ENSGALG00000015877	SH3BGRL2
		ENSGALG00000039121	PPM1F
		ENSGALG00000034119	ENSGALG00000034119
		ENSGALG00000037479	IGSF21
		ENSGALG00000017309	RNF169
		ENSGALG00000004860	RASD1
		ENSGALG00000029596	HAS2
		ENSGALG00000012367	TRIM9
		ENSGALG00000035058	CAMKV
		ENSGALG00000013489	CCDC82
		ENSGALG00000014847	MYOM1
		ENSGALG00000012396	PTGER2
		ENSGALG00000010745	HMGB2
		ENSGALG00000006270	SCNN1G
		ENSGALG00000033339	FIGNL2
		ENSGALG00000011291	NR1D2
		ENSGALG00000017652	TTC9
		ENSGALG00000016058	ERG
		ENSGALG00000040000	ERO1B
		ENSGALG00000030546	CLEC19A
		ENSGALG00000002707	CHRNB2
		ENSGALG00000045218	MYO18B
		ENSGALG00000009687	KCNK2
		ENSGALG00000026663	CX3CL1
		ENSGALG00000019290	SLC6A12
		ENSGALG00000015237	PPIL6
		ENSGALG00000041708	WNT4
		ENSGALG00000028478	CELF3
		ENSGALG00000041408	ENSGALG00000041408
		ENSGALG00000053742	ENSGALG00000053742
		ENSGALG00000002370	SH2D4B
		ENSGALG00000027170	ENSGALG00000027170
		ENSGALG00000004343	HPD
		ENSGALG00000032768	SOX5
		ENSGALG00000040899	GPAT2
		ENSGALG00000025915	ARRDC3
		ENSGALG00000034905	ENSGALG00000034905
		ENSGALG00000016342	MYOM2
		ENSGALG00000033012	SPRY4
		ENSGALG00000009732	PCDH18
		ENSGALG00000050002	COLEC11
		ENSGALG00000030944	PAX3
		ENSGALG00000004071	NETO2
		ENSGALG00000000104	ENSGALG00000000104
		ENSGALG00000030707	ENSGALG00000030707
		ENSGALG00000011635	TFCP2L1
		ENSGALG00000012124	PELI2
		ENSGALG00000036258	PCDH8
		ENSGALG00000054821	NAALAD2
		ENSGALG00000003602	RPGRIP1L
		ENSGALG00000030251	ADCY8
		ENSGALG00000019061	MMP1
		ENSGALG00000002561	ENSGALG00000002561
		ENSGALG00000038254	ENSGALG00000038254
		ENSGALG00000026465	TMEM100
		ENSGALG00000046313	DNASE1L2
		ENSGALG00000006112	SCN5A
		ENSGALG00000008860	LONRF3
		ENSGALG00000046550	ENSGALG00000046550
		ENSGALG00000012545	CYTIP
		ENSGALG00000006424	JADE2
		ENSGALG00000006273	MYLK2
		ENSGALG00000009758	SLC7A11
		ENSGALG00000000314	NEFL
		ENSGALG00000033631	MYC
		ENSGALG00000015221	CCDC181
		ENSGALG00000032619	SYPL2
		ENSGALG00000016507	FNDC4
		ENSGALG00000006728	SLC5A1
		ENSGALG00000012830	IRF4
		ENSGALG00000040553	SLC27A1
		ENSGALG00000010858	LRP2
		ENSGALG00000032181	LRP4
		ENSGALG00000031440	PTPRU
		ENSGALG00000006318	IL21R
		ENSGALG00000007906	CHRNG
		ENSGALG00000039228	ZFP36L1
		ENSGALG00000009667	MFAP3L
		ENSGALG00000016522	PPEF1
		ENSGALG00000030502	ADAMTS4
		ENSGALG00000005140	RRAD
		ENSGALG00000003939	KLF2
		ENSGALG00000005768	ETV5
		ENSGALG00000050634	ENSGALG00000050634
		ENSGALG00000039712	DHRS7C
		ENSGALG00000029392	GABRB3
		ENSGALG00000008629	MRC1
		ENSGALG00000001035	ENSGALG00000001035
		ENSGALG00000003172	SLC16A9
		ENSGALG00000000317	NEFM
		ENSGALG00000055117	ENSGALG00000055117
		ENSGALG00000011571	AGPAT4
		ENSGALG00000010949	GPNMB
		ENSGALG00000016444	ODC1
		ENSGALG00000034225	DEAF1
		ENSGALG00000002555	RET
		ENSGALG00000037744	CACNA1S
		ENSGALG00000046379	ENSGALG00000046379
		ENSGALG00000034107	TRIM63
		ENSGALG00000012103	ENSGALG00000012103
		ENSGALG00000014645	MEF2C
		ENSGALG00000028612	ENSGALG00000028612
		ENSGALG00000015605	BACH2
		ENSGALG00000001696	SAG
		ENSGALG00000008113	PLCL1
		ENSGALG00000051534	ENSGALG00000051534
		ENSGALG00000027874	CHAC1
		ENSGALG00000012847	ENSGALG00000012847
		ENSGALG00000034166	ZCCHC14
		ENSGALG00000034213	TNFRSF1B
		ENSGALG00000014324	SLC2A14
		ENSGALG00000001130	GALNT17
		ENSGALG00000026945	CIDEC
		ENSGALG00000003540	CEP95
		ENSGALG00000001304	ENSGALG00000001304
		ENSGALG00000009134	CTTNBP2
		ENSGALG00000005052	ENSGALG00000005052
		ENSGALG00000006835	TNNC2
		ENSGALG00000001480	INKA2
		ENSGALG00000005263	SOX8
		ENSGALG00000008845	HAO1
		ENSGALG00000040666	ATP6V0A4
		ENSGALG00000039173	RGMA
		ENSGALG00000032658	FMNL1
		ENSGALG00000048309	ENSGALG00000048309
		ENSGALG00000016543	NHS
		ENSGALG00000001561	MXRA8
		ENSGALG00000011858	KCNH5
		ENSGALG00000013782	CDH7
		ENSGALG00000016164	ABCG1
		ENSGALG00000010870	JUN
		ENSGALG00000008007	ITGA11
		ENSGALG00000040086	HNRNPKL
		ENSGALG00000017302	SLCO2B1
		ENSGALG00000006508	FGF13
		ENSGALG00000020002	SLC22A3
		ENSGALG00000037257	HLX
		ENSGALG00000012357	CXCR4
		ENSGALG00000009400	SLC8A3
		ENSGALG00000052028	ENSGALG00000052028
		ENSGALG00000034111	FOXF1
		ENSGALG00000002407	HYDIN
		ENSGALG00000013940	LNX1
		ENSGALG00000015441	CD247
		ENSGALG00000003063	HYKK
		ENSGALG00000050897	TNIK
		ENSGALG00000053130	MYOZ3
		ENSGALG00000028978	BTBD19
		ENSGALG00000012061	ENSGALG00000012061
		ENSGALG00000011069	FIGN
		ENSGALG00000043758	ENSGALG00000043758
		ENSGALG00000011668	IL8L1
		ENSGALG00000027786	SOCS3
		ENSGALG00000001718	CCNG1
		ENSGALG00000006511	BCL2A1
		ENSGALG00000027069	TSC22D4
		ENSGALG00000050919	ENSGALG00000050919
		ENSGALG00000039617	ENSGALG00000039617
		ENSGALG00000008440	CHST1
		ENSGALG00000013568	NR4A3
		ENSGALG00000006473	PLXNA4
		ENSGALG00000048310	ENSGALG00000048310
		ENSGALG00000038549	ENSGALG00000038549
		ENSGALG00000040342	ADAMTS1
		ENSGALG00000016906	SPRY2
		ENSGALG00000009719	PCDH10
		ENSGALG00000016313	GCLC
		ENSGALG00000032415	SEZ6L
		ENSGALG00000012538	NR4A2
		ENSGALG00000034397	ENSGALG00000034397
		ENSGALG00000012550	HMOX1
		ENSGALG00000031518	ENSGALG00000031518
		ENSGALG00000047749	FGF11
		ENSGALG00000004657	FBXO2
		ENSGALG00000038265	CREB5
		ENSGALG00000011389	TRAF3
		ENSGALG00000026903	CALB2
		ENSGALG00000037286	VIL1
		ENSGALG00000017091	FLT1
		ENSGALG00000010322	JDP2
		ENSGALG00000001234	CETP
		ENSGALG00000012537	KCNJ3
		ENSGALG00000037777	MSC
		ENSGALG00000003562	NPTX2
		ENSGALG00000034132	CACFD1
		ENSGALG00000006995	APOD
		ENSGALG00000011592	MRAS
		ENSGALG00000032992	NR3C1
		ENSGALG00000046125	PECAM1
		ENSGALG00000004734	ENSGALG00000004734
		ENSGALG00000009567	TLL1
		ENSGALG00000040923	ENSGALG00000040923
		ENSGALG00000039741	TNFRSF8
		ENSGALG00000040307	MORN2
		ENSGALG00000013625	ENSGALG00000013625
		ENSGALG00000009875	HMGA2
		ENSGALG00000002878	CREBRF
		ENSGALG00000014910	COLEC12
		ENSGALG00000001191	MEOX1
		ENSGALG00000003833	CACNA1E
		ENSGALG00000030800	IL31RA
		ENSGALG00000037787	MEF2D
		ENSGALG00000051848	KIF5A
		ENSGALG00000002390	CA6
		ENSGALG00000005613	ENSGALG00000005613
		ENSGALG00000040263	ENSGALG00000040263
		ENSGALG00000038393	DMB2
		ENSGALG00000048542	ENSGALG00000048542
		ENSGALG00000031947	FBXL7
		ENSGALG00000036364	FOXG1
		ENSGALG00000003816	NT5C1A
		ENSGALG00000005903	NRIP3
		ENSGALG00000007623	CACNA1G
		ENSGALG00000003203	ENSGALG00000003203
		ENSGALG00000003059	HLF
		ENSGALG00000031411	KCNN1
		ENSGALG00000048954	DMP1
		ENSGALG00000036441	WIPF1
		ENSGALG00000042471	IL2RA
		ENSGALG00000010837	ASB5
		ENSGALG00000015835	GRIK1
		ENSGALG00000030776	METTL7A
		ENSGALG00000039571	PRPH
		ENSGALG00000005297	HHATL
		ENSGALG00000023725	IER5
		ENSGALG00000033941	RORC
		ENSGALG00000039536	C2H8ORF22
		ENSGALG00000003123	CNTNAP1
		ENSGALG00000040573	FMO3
		ENSGALG00000012683	RNF144B
		ENSGALG00000012845	MYLK4
		ENSGALG00000029545	SMAD7B
		ENSGALG00000002907	MYL1
		ENSGALG00000041202	FBXO32
		ENSGALG00000029783	ENSGALG00000029783
		ENSGALG00000006494	GRAMD1B
		ENSGALG00000043435	CARNS1
		ENSGALG00000040730	RXRG
		ENSGALG00000032506	GEM
		ENSGALG00000039264	SLA
		ENSGALG00000008457	RIN2
		ENSGALG00000004662	DISP3
		ENSGALG00000007564	ENSGALG00000007564
		ENSGALG00000021567	EPHA8
		ENSGALG00000013034	CECR2
		ENSGALG00000008178	CYP2AB2
		ENSGALG00000012055	ENSGALG00000012055
		ENSGALG00000032031	MMP16
		ENSGALG00000012812	SVOPL
		ENSGALG00000037791	FRMD4B
		ENSGALG00000029435	CYP7B1
		ENSGALG00000029012	ENSGALG00000029012
		ENSGALG00000005004	SAMD8
		ENSGALG00000040780	UBAP2
		ENSGALG00000025822	CYP1B1
		ENSGALG00000038396	ENSGALG00000038396
		ENSGALG00000036527	SYBU
		ENSGALG00000008490	TRH
		ENSGALG00000039772	RGS7
		ENSGALG00000029476	XPO1
		ENSGALG00000016959	DGKH
		ENSGALG00000020656	PRLHR
		ENSGALG00000051035	ENSGALG00000051035
		ENSGALG00000019761	ENSGALG00000019761
		ENSGALG00000049487	KCNK15
		ENSGALG00000016173	UBASH3A
		ENSGALG00000029502	CLIC2
		ENSGALG00000011207	DUSP6
		ENSGALG00000004358	AMZ1
		ENSGALG00000009942	MDM2
		ENSGALG00000009458	ENSGALG00000009458
		ENSGALG00000003285	CDHR2
		ENSGALG00000005721	DGKG
		ENSGALG00000005102	CDH4
		ENSGALG00000030858	FRMD5
		ENSGALG00000050173	TCEA3
		ENSGALG00000040276	RUNX2
		ENSGALG00000041524	ENSGALG00000041524
		ENSGALG00000010974	GSC
		ENSGALG00000010583	VIT
		ENSGALG00000033589	SYN3
		ENSGALG00000002549	RGS1
		ENSGALG00000030012	EMILIN3
		ENSGALG00000047514	ENSGALG00000047514
		ENSGALG00000054870	ENSGALG00000054870
		ENSGALG00000027365	HIVEP3
		ENSGALG00000026687	PLCD4
		ENSGALG00000054619	GAB2
		ENSGALG00000040275	RCSD1
		ENSGALG00000006572	TNNT3
		ENSGALG00000044224	ENSGALG00000044224
		ENSGALG00000008257	MERTK
		ENSGALG00000001000	HSPA5
		ENSGALG00000000364	STC1
		ENSGALG00000002403	ULK1
		ENSGALG00000047904	ENSGALG00000047904
		ENSGALG00000030097	RCC1
		ENSGALG00000031327	ENSGALG00000031327
		ENSGALG00000047662	NR1D1
		ENSGALG00000005631	TRPM2
		ENSGALG00000015112	ZNF521
		ENSGALG00000031862	BCL11B
		ENSGALG00000007777	SLC39A10
		ENSGALG00000012092	ESYT3
		ENSGALG00000034453	SAMD11
		ENSGALG00000005458	RPL3L
		ENSGALG00000028037	FOS
		ENSGALG00000004436	CYP3A4
		ENSGALG00000011673	STX11
		ENSGALG00000045762	ENSGALG00000045762
		ENSGALG00000047000	ENSGALG00000047000
		ENSGALG00000042351	PIK3R6
		ENSGALG00000014094	STK38L
		ENSGALG00000009446	LSMEM1
		ENSGALG00000008354	HARBI1
		ENSGALG00000034358	RETSAT
		ENSGALG00000035780	ENSGALG00000035780
		ENSGALG00000035804	SQSTM1
		ENSGALG00000012407	LRP1B
		ENSGALG00000008814	ASB15
		ENSGALG00000044632	ENSGALG00000044632
		ENSGALG00000014872	FGF10
		ENSGALG00000030941	ELAPOR1
		ENSGALG00000006949	CHD2
		ENSGALG00000001824	ENSGALG00000001824
		ENSGALG00000043838	ENSGALG00000043838
		ENSGALG00000048539	BHLHE41
		ENSGALG00000009435	PPP1R3A
		ENSGALG00000026816	ENSGALG00000026816
		ENSGALG00000006757	XYLT1
		ENSGALG00000043302	LAT2
		ENSGALG00000006822	PCDH19
		ENSGALG00000004809	PPIF
		ENSGALG00000029940	IL1B
		ENSGALG00000032765	ENSGALG00000032765
		ENSGALG00000045596	ENSGALG00000045596
		ENSGALG00000004613	P2RX5
		ENSGALG00000005086	PLAU
		ENSGALG00000003466	ENSGALG00000003466
		ENSGALG00000007596	ENSGALG00000007596
		ENSGALG00000008018	SNAI1
		ENSGALG00000042067	SPRY1
		ENSGALG00000010646	STOX2
		ENSGALG00000006597	ENSGALG00000006597
		ENSGALG00000028018	RAB38
		ENSGALG00000013971	SGK1
		ENSGALG00000011473	RPS6KA2
		ENSGALG00000015347	ZPLD1
		ENSGALG00000019932	ENSGALG00000019932
		ENSGALG00000008135	SATB2
		ENSGALG00000015018	CASQ2
		ENSGALG00000000918	CCDC103
		ENSGALG00000004495	ENSGALG00000004495
		ENSGALG00000051375	ENSGALG00000051375
		ENSGALG00000014218	PHF21B
		ENSGALG00000003716	GDNF
		ENSGALG00000001711	PPCDC
		ENSGALG00000051442	TSC22D1
		ENSGALG00000033635	PTGS2
		ENSGALG00000030344	ISYNA1
		ENSGALG00000012944	DENND5B
		ENSGALG00000001595	PHF19
		ENSGALG00000017389	SIX4
		ENSGALG00000034971	SLC45A4
		ENSGALG00000008351	CAV3
		ENSGALG00000001273	C2CD4C
		ENSGALG00000036456	TRIB1
		ENSGALG00000030793	KCNE2
		ENSGALG00000038141	NCF4
		ENSGALG00000009830	MGAT4D
		ENSGALG00000040704	SPIN1W
		ENSGALG00000013941	PDE7B
		ENSGALG00000053601	LPXN
		ENSGALG00000020922	C1orf21
		ENSGALG00000014182	ADORA2B
		ENSGALG00000010713	ENSGALG00000010713
		ENSGALG00000043009	WNT1
		ENSGALG00000039553	SULF1
		ENSGALG00000032260	IL10RA
		ENSGALG00000030607	CHST11
		ENSGALG00000043433	SCX
		ENSGALG00000046008	RSPH3
		ENSGALG00000034427	SCN4A
		ENSGALG00000034297	TBX2
		ENSGALG00000012964	ANKH
		ENSGALG00000002088	GALR2
		ENSGALG00000021572	SSH2
		ENSGALG00000044466	ENSGALG00000044466
		ENSGALG00000001882	TNFRSF18
		ENSGALG00000031996	ENSGALG00000031996
		ENSGALG00000052844	ENSGALG00000052844
		ENSGALG00000038768	FAM20C
		ENSGALG00000009431	PLEKHD1
		ENSGALG00000008911	RNF208
		ENSGALG00000038618	ONECUT1
		ENSGALG00000043209	ADGRB2
		ENSGALG00000046262	CCDC60
		ENSGALG00000005302	SASS6
		ENSGALG00000030781	CA2
		ENSGALG00000003313	ENSGALG00000003313
		ENSGALG00000029983	ANGPT1
		ENSGALG00000021126	SLC2A11L1
		ENSGALG00000041221	ENSGALG00000041221
		ENSGALG00000031355	ENSGALG00000031355
		ENSGALG00000008514	DLL4
		ENSGALG00000010435	RASGRP3
		ENSGALG00000027231	NRARP
		ENSGALG00000034337	RHPN1
		ENSGALG00000052302	ENSGALG00000052302
		ENSGALG00000050647	ENSGALG00000050647
		ENSGALG00000009185	ROM1
		ENSGALG00000027864	NFKBIA
		ENSGALG00000031776	NFASC
		ENSGALG00000054732	ENSGALG00000054732
		ENSGALG00000016607	CLCN4
		ENSGALG00000040279	RHCE
		ENSGALG00000007418	CD3D
		ENSGALG00000008593	ATP1B4
		ENSGALG00000016810	SH3RF3
		ENSGALG00000001080	NR5A1
		ENSGALG00000003876	TIMD4
		ENSGALG00000049903	ENSGALG00000049903
		ENSGALG00000004128	CYSLTR1
		ENSGALG00000012541	MB
		ENSGALG00000036418	ANXA13
		ENSGALG00000025751	NMRK2
		ENSGALG00000030303	PPP1R3B
		ENSGALG00000042851	PPARGC1A
		ENSGALG00000002790	ABLIM3
		ENSGALG00000010879	FGGY
		ENSGALG00000009205	ENSGALG00000009205
		ENSGALG00000048239	ENSGALG00000048239
		ENSGALG00000015077	ARHGAP31
		ENSGALG00000041470	PPARA
		ENSGALG00000000378	SLC25A37
		ENSGALG00000009298	ENSGALG00000009298
		ENSGALG00000005843	EEF1A2
		ENSGALG00000032980	DLGAP3
		ENSGALG00000015928	ENSGALG00000015928
		ENSGALG00000042744	RGS2
		ENSGALG00000015075	B3GAT1L
		ENSGALG00000034488	ENSGALG00000034488
		ENSGALG00000012730	GFOD1
		ENSGALG00000017462	FNIP1
		ENSGALG00000003527	ARRDC2
		ENSGALG00000035785	ENSGALG00000035785
		ENSGALG00000003403	ZNF385C
		ENSGALG00000039837	CCKBR
		ENSGALG00000035350	PMEL
		ENSGALG00000008269	ZC3H8
		ENSGALG00000006236	TPH1
		ENSGALG00000043727	NR4A1
		ENSGALG00000044204	ISG20
		ENSGALG00000007333	UBAP1L
		ENSGALG00000038936	TMEM182
		ENSGALG00000037029	ENSGALG00000037029
		ENSGALG00000002234	UNC13D
		ENSGALG00000033090	VDR
		ENSGALG00000005621	CAMK2A
		ENSGALG00000013422	RHNO1
		ENSGALG00000054831	TMEM121
		ENSGALG00000043694	RAPGEF4
		ENSGALG00000005994	DERL3
		ENSGALG00000054273	RASSF8
		ENSGALG00000033129	ZFP36L2
		ENSGALG00000009355	ENSGALG00000009355
		ENSGALG00000042705	KCNK3
		ENSGALG00000007077	CPT1A
		ENSGALG00000037249	KCNQ5
		ENSGALG00000026258	MAF
		ENSGALG00000001740	MGAT5B
		ENSGALG00000054655	ENSGALG00000054655
		ENSGALG00000028341	ENSGALG00000028341
		ENSGALG00000036189	ANGPT2
		ENSGALG00000002515	OLFM1
		ENSGALG00000003594	ANK1
		ENSGALG00000052907	ENSGALG00000052907
		ENSGALG00000041750	ADAMTS9
		ENSGALG00000014184	ENSGALG00000014184
		ENSGALG00000015666	TNIP2
		ENSGALG00000014537	BMF
		ENSGALG00000021304	RANBP3L
		ENSGALG00000030382	ENSGALG00000030382
		ENSGALG00000002466	SLC2A5
		ENSGALG00000007248	ENSGALG00000007248
		ENSGALG00000035081	HTR7L
		ENSGALG00000006591	TNNI2
		ENSGALG00000014995	PGM5
		ENSGALG00000036901	TSPAN18
		ENSGALG00000053841	ENSGALG00000053841
		ENSGALG00000016102	CYP26B1
		ENSGALG00000002082	AMPD1
DMV/1639 3 h	17	ENSGALG00000002287	ENSGALG00000002287
		ENSGALG00000053921	ENSGALG00000053921
		ENSGALG00000007254	ARHGAP12
		ENSGALG00000011296	ENSGALG00000011296
		ENSGALG00000015419	PENK
		ENSGALG00000012382	ENSGALG00000012382
		ENSGALG00000001977	LDB3
		ENSGALG00000012575	TLE1
		ENSGALG00000003965	LEUTX
		ENSGALG00000055021	GREM2
		ENSGALG00000006379	SHH
		ENSGALG00000008193	RELN
		ENSGALG00000035602	ZNF536
		ENSGALG00000036883	MET
		ENSGALG00000043033	EYA1
		ENSGALG00000011322	NEK10
		ENSGALG00000033925	ENSGALG00000033925
DMV/1639 18 h	286	ENSGALG00000049504	ENSGALG00000049504
		ENSGALG00000043372	RUNX3
		ENSGALG00000002386	TMEM8B
		ENSGALG00000006638	GRIK4
		ENSGALG00000015935	SMYD1
		ENSGALG00000053510	ENSGALG00000053510
		ENSGALG00000003226	APOBEC2
		ENSGALG00000041344	FABP5
		ENSGALG00000000755	ACER3
		ENSGALG00000049622	ENSGALG00000049622
		ENSGALG00000036950	CASP14
		ENSGALG00000003696	ENSGALG00000003696
		ENSGALG00000007174	TNFSF15
		ENSGALG00000038612	ENSGALG00000038612
		ENSGALG00000011109	MAPK10
		ENSGALG00000003224	HSF4
		ENSGALG00000015410	BVES
		ENSGALG00000033279	RAX
		ENSGALG00000005448	MYL3
		ENSGALG00000010129	PLK3
		ENSGALG00000050720	ENSGALG00000050720
		ENSGALG00000010857	DAB1
		ENSGALG00000015152	BOC
		ENSGALG00000013720	FBXO15
		ENSGALG00000035883	ZMYND10
		ENSGALG00000039356	HEPACAM
		ENSGALG00000045037	CYP2W1
		ENSGALG00000051209	ENSGALG00000051209
		ENSGALG00000011035	AK4
		ENSGALG00000050058	REEP1
		ENSGALG00000013223	CLEC3A
		ENSGALG00000004398	CARD11
		ENSGALG00000011242	OBSL1
		ENSGALG00000031657	IFITM10
		ENSGALG00000006710	RAB36
		ENSGALG00000003972	FAXDC2
		ENSGALG00000016768	LONRF2
		ENSGALG00000009016	SLX4IP
		ENSGALG00000038688	ADAMTS17
		ENSGALG00000015396	CD200
		ENSGALG00000033591	ENSGALG00000033591
		ENSGALG00000009480	DOCK4
		ENSGALG00000051549	ENSGALG00000051549
		ENSGALG00000016591	DRC1
		ENSGALG00000011252	ENSGALG00000011252
		ENSGALG00000054402	ENSGALG00000054402
		ENSGALG00000012890	DGKI
		ENSGALG00000031430	ENSGALG00000031430
		ENSGALG00000040549	HTR7
		ENSGALG00000053511	APOLD1
		ENSGALG00000008912	ABCB1
		ENSGALG00000031306	BHLHA15
		ENSGALG00000007157	TENT5D
		ENSGALG00000015358	MYH15
		ENSGALG00000047475	HS3ST2
		ENSGALG00000048849	CPXM2
		ENSGALG00000049363	ENSGALG00000049363
		ENSGALG00000051776	ENSGALG00000051776
		ENSGALG00000051229	ENSGALG00000051229
		ENSGALG00000008745	APLF
		ENSGALG00000054377	ENSGALG00000054377
		ENSGALG00000017317	DNAJB13
		ENSGALG00000004955	ENSGALG00000004955
		ENSGALG00000032060	GPR153
		ENSGALG00000029424	JPH3
		ENSGALG00000001214	PARD6A
		ENSGALG00000004424	SEC16B
		ENSGALG00000011353	TNNI3K
		ENSGALG00000045255	CYP2AB5
		ENSGALG00000013964	SPATA18
		ENSGALG00000030554	KCNN3
		ENSGALG00000033203	TRIM54
		ENSGALG00000002205	FBRSL1
		ENSGALG00000001459	TNNC1
		ENSGALG00000033789	HSP90B1
		ENSGALG00000029632	CHST13
		ENSGALG00000010598	KCNK10
		ENSGALG00000040369	PFKFB3
		ENSGALG00000006609	EPHB1
		ENSGALG00000002631	LRRC75A
		ENSGALG00000007713	CD300LG
		ENSGALG00000039970	ENDOU
		ENSGALG00000006069	SMTNL2
		ENSGALG00000004083	GRIA1
		ENSGALG00000054976	IL11
		ENSGALG00000012446	ELFN2
		ENSGALG00000010133	PTCH2
		ENSGALG00000002944	CPS1
		ENSGALG00000009301	CHRNA1
		ENSGALG00000041965	MIOX
		ENSGALG00000035028	NAB2
		ENSGALG00000014988	POPDC2
		ENSGALG00000045122	AKR1B1
		ENSGALG00000039977	MYH1B
		ENSGALG00000037925	RND1
		ENSGALG00000001410	SPNS3
		ENSGALG00000004812	FAM129A
		ENSGALG00000006025	XIRP1
		ENSGALG00000030576	ENSGALG00000030576
		ENSGALG00000002766	MLKL
		ENSGALG00000002116	TEN1
		ENSGALG00000033966	TENM4
		ENSGALG00000043976	RSPH1
		ENSGALG00000050086	RNF207
		ENSGALG00000003464	ENSGALG00000003464
		ENSGALG00000006598	SORL1
		ENSGALG00000027407	ENSGALG00000027407
		ENSGALG00000026973	KIF3C
		ENSGALG00000009352	DPF3
		ENSGALG00000026553	ENSGALG00000026553
		ENSGALG00000009601	NELL2
		ENSGALG00000045499	TCFL5
		ENSGALG00000037464	ENSGALG00000037464
		ENSGALG00000005714	PKD1
		ENSGALG00000032410	CBFA2T3
		ENSGALG00000030677	ABCG2
		ENSGALG00000013402	AHRR
		ENSGALG00000011489	TBXT
		ENSGALG00000011391	AMN
		ENSGALG00000012705	GMPR2
		ENSGALG00000030991	IRX1
		ENSGALG00000013624	ENSGALG00000013624
		ENSGALG00000027265	AJAP1
		ENSGALG00000004472	ASTN1
		ENSGALG00000048164	LHFPL4
		ENSGALG00000036093	PTPN7
		ENSGALG00000007886	ENSGALG00000007886
		ENSGALG00000006912	CPEB3
		ENSGALG00000003670	MAFB
		ENSGALG00000003925	MYPN
		ENSGALG00000032405	ENSGALG00000032405
		ENSGALG00000050198	ENSGALG00000050198
		ENSGALG00000032418	RAB26
		ENSGALG00000014528	ENO2
		ENSGALG00000026928	ENSGALG00000026928
		ENSGALG00000028817	OTX1
		ENSGALG00000002646	FAM171B
		ENSGALG00000014892	CEP85L
		ENSGALG00000008544	SLC8A1
		ENSGALG00000013672	TSHZ1
		ENSGALG00000011202	COLQ
		ENSGALG00000046646	FAM102B
		ENSGALG00000010182	SLC29A1
		ENSGALG00000012336	STXBP5
		ENSGALG00000002955	ADAMTSL2
		ENSGALG00000008501	KLF7
		ENSGALG00000007666	KCNIP2
		ENSGALG00000002507	MBL2
		ENSGALG00000004270	ALDH1A2
		ENSGALG00000000107	TRIM7.1
		ENSGALG00000031341	ENSGALG00000031341
		ENSGALG00000040266	GLI3
		ENSGALG00000050151	ENSGALG00000050151
		ENSGALG00000008709	MCOLN3
		ENSGALG00000032518	NCALD
		ENSGALG00000006658	FANCI
		ENSGALG00000014085	TM7SF3
		ENSGALG00000015685	CFAP99
		ENSGALG00000032746	ENPP2
		ENSGALG00000007300	PYCR1
		ENSGALG00000037864	MYH1A
		ENSGALG00000024083	TCIM
		ENSGALG00000010490	DPYSL4
		ENSGALG00000008756	PLEK
		ENSGALG00000045634	XKR5
		ENSGALG00000001348	TEKT3
		ENSGALG00000038223	WHRN
		ENSGALG00000048158	ENSGALG00000048158
		ENSGALG00000004103	FAM81A
		ENSGALG00000051919	BAALC
		ENSGALG00000004974	PPARG
		ENSGALG00000053351	ENSGALG00000053351
		ENSGALG00000037950	ALPK3
		ENSGALG00000036005	TIAM2
		ENSGALG00000001918	DNAJB5
		ENSGALG00000026276	TCF15
		ENSGALG00000040079	ZFPM2
		ENSGALG00000006934	PATZ1
		ENSGALG00000005470	PLPPR5
		ENSGALG00000041775	ESRRB
		ENSGALG00000038652	ENSGALG00000038652
		ENSGALG00000011551	JCHAIN
		ENSGALG00000006260	KLHL30
		ENSGALG00000000302	TNNT2
		ENSGALG00000035375	LRTOMT
		ENSGALG00000010293	RBP
		ENSGALG00000043772	ENSGALG00000043772
		ENSGALG00000052876	ENSGALG00000052876
		ENSGALG00000035199	ODF1
		ENSGALG00000050072	EMID1
		ENSGALG00000017168	SLN
		ENSGALG00000003499	MAST3
		ENSGALG00000008100	RAPSN
		ENSGALG00000037160	ENSGALG00000037160
		ENSGALG00000001161	FLI1
		ENSGALG00000017362	HAVCR1
		ENSGALG00000014463	ACTN2
		ENSGALG00000038884	SRL
		ENSGALG00000002350	ENSGALG00000002350
		ENSGALG00000010098	SLC6A9
		ENSGALG00000005884	ENSGALG00000005884
		ENSGALG00000020485	ENSGALG00000020485
		ENSGALG00000005762	ENSGALG00000005762
		ENSGALG00000008262	RASGRF1
		ENSGALG00000037366	GRID1
		ENSGALG00000001264	PLXNA2
		ENSGALG00000008696	WDR63
		ENSGALG00000013193	IRX2
		ENSGALG00000039682	HCLS1
		ENSGALG00000016322	ENSGALG00000016322
		ENSGALG00000015379	TAGLN3
		ENSGALG00000053749	ENSGALG00000053749
		ENSGALG00000009276	LRAT
		ENSGALG00000011306	DES
		ENSGALG00000016462	MYCN
		ENSGALG00000049191	ENSGALG00000049191
		ENSGALG00000054733	ENSGALG00000054733
		ENSGALG00000011623	ADAMTS3
		ENSGALG00000031700	TRPS1
		ENSGALG00000001791	ENSGALG00000001791
		ENSGALG00000016764	EIF5B
		ENSGALG00000035031	HEY1
		ENSGALG00000004503	ENSGALG00000004503
		ENSGALG00000001062	GGT7
		ENSGALG00000031170	ADCY1
		ENSGALG00000027314	SAXO1
		ENSGALG00000047857	ENSGALG00000047857
		ENSGALG00000041280	FOSB
		ENSGALG00000029558	ENSGALG00000029558
		ENSGALG00000025946	MOB3C
		ENSGALG00000042422	GLI1
		ENSGALG00000047017	PHYHIP
		ENSGALG00000012006	RTN1
		ENSGALG00000012522	PVALB
		ENSGALG00000009947	PLEKHH2
		ENSGALG00000012317	ENSGALG00000012317
		ENSGALG00000033883	PCDH7
		ENSGALG00000002312	TMEM132E
		ENSGALG00000034188	PAG1
		ENSGALG00000010125	CSGALNACT1
		ENSGALG00000012823	TRIM24
		ENSGALG00000035184	SDC3
		ENSGALG00000004155	MYOM3
		ENSGALG00000030836	PSD2
		ENSGALG00000037829	LOXHD1
		ENSGALG00000007177	PTPRG
		ENSGALG00000040957	AGO2
		ENSGALG00000034229	ZNF703
		ENSGALG00000028415	ENSGALG00000028415
		ENSGALG00000046992	MCRIP2
		ENSGALG00000005292	KLHL40
		ENSGALG00000016044	SIM2
		ENSGALG00000035386	NCKAP1L
		ENSGALG00000017334	ENSGALG00000017334
		ENSGALG00000000604	ENSGALG00000000604
		ENSGALG00000039436	DLX2
		ENSGALG00000019527	SLC6A19
		ENSGALG00000008735	BFSP1
		ENSGALG00000015692	ENSGALG00000015692
		ENSGALG00000001626	ENSGALG00000001626
		ENSGALG00000002091	ENSGALG00000002091
		ENSGALG00000054783	ENSGALG00000054783
		ENSGALG00000041025	FOXJ1
		ENSGALG00000008416	ENSGALG00000008416
		ENSGALG00000001661	SLC22A7
		ENSGALG00000004173	ENSGALG00000004173
		ENSGALG00000047061	ENSGALG00000047061
		ENSGALG00000030025	FABP4
		ENSGALG00000016890	MBNL2
		ENSGALG00000007357	BCL6
		ENSGALG00000013747	TAGAP
		ENSGALG00000029509	NECAB1
		ENSGALG00000002431	ENSGALG00000002431
		ENSGALG00000009262	FGB
		ENSGALG00000030101	CSDC2
		ENSGALG00000036447	ENSGALG00000036447
		ENSGALG00000020151	NMU
		ENSGALG00000003076	FASLG
		ENSGALG00000033854	CSF1
		ENSGALG00000016485	RHOB
		ENSGALG00000033507	PLCG2
		ENSGALG00000021656	PTPN22
		ENSGALG00000030363	IFNAR1
		ENSGALG00000046955	ENSGALG00000046955
		ENSGALG00000001073	NR6A1
		ENSGALG00000040926	SAMSN1
Mass41 3 h	18	ENSGALG00000016826	ENSGALG00000016826
		ENSGALG00000029935	ENSGALG00000029935
		ENSGALG00000038769	USH1G
		ENSGALG00000052053	ENSGALG00000052053
		ENSGALG00000048882	ENSGALG00000048882
		ENSGALG00000032349	CDH5
		ENSGALG00000016592	PRPS2
		ENSGALG00000050242	ENSGALG00000050242
		ENSGALG00000039831	FAM135B
		ENSGALG00000009568	SPOCK3
		ENSGALG00000011687	ENSGALG00000011687
		ENSGALG00000000911	IL19
		ENSGALG00000029836	GPLD1
		ENSGALG00000039151	ST8SIA3Z
		ENSGALG00000052741	ENSGALG00000052741
		ENSGALG00000034516	SHISA6
		ENSGALG00000013604	VIP
		ENSGALG00000016491	APOB
Mass41 18 h	95	ENSGALG00000002769	DNAJC12
		ENSGALG00000008734	PCSK2
		ENSGALG00000043139	SYT7
		ENSGALG00000003323	NECAB2
		ENSGALG00000016199	CRYAA
		ENSGALG00000004747	ENSGALG00000004747
		ENSGALG00000050176	ENSGALG00000050176
		ENSGALG00000006482	FAH
		ENSGALG00000044207	REC114
		ENSGALG00000035026	SLC22A4
		ENSGALG00000049308	ENSGALG00000049308
		ENSGALG00000029197	KIRREL3
		ENSGALG00000031475	MAFG
		ENSGALG00000009884	SYT14
		ENSGALG00000048064	ENSGALG00000048064
		ENSGALG00000017103	WASF3
		ENSGALG00000052586	ENSGALG00000052586
		ENSGALG00000004582	MYL2
		ENSGALG00000047878	ENSGALG00000047878
		ENSGALG00000009378	PDGFC
		ENSGALG00000054430	GLYCTK
		ENSGALG00000009004	ZNF804B
		ENSGALG00000003242	STAR
		ENSGALG00000005790	ENSGALG00000005790
		ENSGALG00000008466	ENSGALG00000008466
		ENSGALG00000028081	ONECUT3
		ENSGALG00000034067	FMOD
		ENSGALG00000046461	LRRC15
		ENSGALG00000002318	LVRN
		ENSGALG00000049665	BLEC3
		ENSGALG00000040070	PDIA2
		ENSGALG00000033025	RYBP
		ENSGALG00000048682	MYLPF
		ENSGALG00000000558	SLC1A6
		ENSGALG00000037957	ENSGALG00000037957
		ENSGALG00000012973	ESR1
		ENSGALG00000006405	CEP19
		ENSGALG00000041236	CBX7
		ENSGALG00000052868	ENSGALG00000052868
		ENSGALG00000008996	ANKEF1
		ENSGALG00000034950	SMPD3
		ENSGALG00000011609	ENSGALG00000011609
		ENSGALG00000001863	VTG2
		ENSGALG00000002952	NRG4
		ENSGALG00000006038	TGFBR3
		ENSGALG00000006062	ZBTB46
		ENSGALG00000020340	TMX1
		ENSGALG00000028871	SLC38A3
		ENSGALG00000001698	GABRA1
		ENSGALG00000021301	ENSGALG00000021301
		ENSGALG00000002325	IGFALS
		ENSGALG00000013822	TXLNB
		ENSGALG00000000619	ANGPTL4
		ENSGALG00000032161	SCUBE2
		ENSGALG00000038540	ZBTB32
		ENSGALG00000048307	ENSGALG00000048307
		ENSGALG00000026091	CACNG4
		ENSGALG00000035950	NGFR
		ENSGALG00000043185	MATN1
		ENSGALG00000001341	ZBTB44
		ENSGALG00000003589	VTN
		ENSGALG00000008352	CKMT1B
		ENSGALG00000045436	ENSGALG00000045436
		ENSGALG00000002622	FCHSD1
		ENSGALG00000002945	TMEM266
		ENSGALG00000054577	ENSGALG00000054577
		ENSGALG00000032937	DLGAP2
		ENSGALG00000021031	CXCR7
		ENSGALG00000023407	ZBTB34
		ENSGALG00000015006	MAB21L3
		ENSGALG00000026098	IL8
		ENSGALG00000031487	FSTL4
		ENSGALG00000039159	ENSGALG00000039159
		ENSGALG00000003114	NOG
		ENSGALG00000020575	ERMN
		ENSGALG00000007374	YPEL4
		ENSGALG00000001203	TMEM45B
		ENSGALG00000036133	KLF15
		ENSGALG00000026716	CELF5
		ENSGALG00000011224	SLC4A3
		ENSGALG00000009693	ENSGALG00000009693
		ENSGALG00000029445	FADS6
		ENSGALG00000026263	RGS8
		ENSGALG00000008014	CEBPB
		ENSGALG00000004476	SEMA3G
		ENSGALG00000026627	LRIT3
		ENSGALG00000016651	ENSGALG00000016651
		ENSGALG00000046937	ENSGALG00000046937
		ENSGALG00000033705	ENSGALG00000033705
		ENSGALG00000016154	ARC
		ENSGALG00000010891	ABCB11
		ENSGALG00000003980	IQCA1
		ENSGALG00000016988	RUBCNL
		ENSGALG00000007110	ENSGALG00000007110
		ENSGALG00000001653	MANEAL

## Sheet: cTEC_mRNA_UP
Overlapping Treatment Groups	Total	Elements (ENSEMBL ID)	Elements (Gene Symbol)
DMV/1639 18 h, DMV/1639 3 h, Mass41 18 h, Mass41 3 h	35	ENSGALG00000001835	SCNN1D
		ENSGALG00000004859	ZNFX1
		ENSGALG00000011046	SNX10
		ENSGALG00000039269	RNF213
		ENSGALG00000009479	ENSGALG00000009479
		ENSGALG00000005905	ZDHHC4
		ENSGALG00000014297	IRF7
		ENSGALG00000045511	PARP9
		ENSGALG00000041192	IFIH1
		ENSGALG00000051290	ENSGALG00000051290
		ENSGALG00000023709	ENSGALG00000023709
		ENSGALG00000002118	KCNMB1
		ENSGALG00000010149	CMTR1
		ENSGALG00000042001	ENSGALG00000042001
		ENSGALG00000003144	TRIM25
		ENSGALG00000012075	DTX3L
		ENSGALG00000016142	MX1
		ENSGALG00000013723	OASL
		ENSGALG00000007701	B3GNT7
		ENSGALG00000013057	ENSGALG00000013057
		ENSGALG00000012072	ENSGALG00000012072
		ENSGALG00000010560	EIF2AK2
		ENSGALG00000053773	ENSGALG00000053773
		ENSGALG00000028982	CMPK2
		ENSGALG00000054322	ENSGALG00000054322
		ENSGALG00000006138	HELZ2
		ENSGALG00000026422	ENSGALG00000026422
		ENSGALG00000016400	RSAD2
		ENSGALG00000023821	DHX58
		ENSGALG00000039750	EDSC
		ENSGALG00000013468	TLR3
		ENSGALG00000045085	IFIT5
		ENSGALG00000032428	ENSGALG00000032428
		ENSGALG00000040561	GPR171
		ENSGALG00000032052	ENSGALG00000032052
DMV/1639 18 h, DMV/1639 3 h, Mass41 3 h	1	ENSGALG00000051954	RBM43
DMV/1639 18 h, DMV/1639 3 h, Mass41 18 h	37	ENSGALG00000026152	ENSGALG00000026152
		ENSGALG00000045534	ENSGALG00000045534
		ENSGALG00000043208	TRAFD1
		ENSGALG00000006443	MADPRT1
		ENSGALG00000015032	ENSGALG00000015032
		ENSGALG00000016964	ENSGALG00000016964
		ENSGALG00000010868	MACC1
		ENSGALG00000043257	ENSGALG00000043257
		ENSGALG00000000504	ETV7
		ENSGALG00000003863	P2RX7
		ENSGALG00000030661	STAT2
		ENSGALG00000033391	ISL2
		ENSGALG00000011443	EXOC3L4
		ENSGALG00000012761	DRAM1
		ENSGALG00000013911	ZC3HAV1
		ENSGALG00000051980	ENSGALG00000051980
		ENSGALG00000019094	PHF11
		ENSGALG00000012480	NMI
		ENSGALG00000048671	ENSGALG00000048671
		ENSGALG00000004239	IFITM5
		ENSGALG00000046187	PARP12
		ENSGALG00000005609	OGFR
		ENSGALG00000007651	STAT1
		ENSGALG00000032701	LY96
		ENSGALG00000002167	PATL2
		ENSGALG00000046877	ENSGALG00000046877
		ENSGALG00000000720	ENSGALG00000000720
		ENSGALG00000009639	DDX60
		ENSGALG00000011190	ENSGALG00000011190
		ENSGALG00000011806	ENSGALG00000011806
		ENSGALG00000021475	ADAR
		ENSGALG00000000081	IL4I1
		ENSGALG00000030571	ENSGALG00000030571
		ENSGALG00000014811	SMCHD1
		ENSGALG00000008933	CASP7
		ENSGALG00000048091	ENSGALG00000048091
		ENSGALG00000014428	TAPBPL
DMV/1639 3 h, Mass41 18 h, Mass41 3 h	4	ENSGALG00000054634	ENSGALG00000054634
		ENSGALG00000007158	SOCS1
		ENSGALG00000037629	TRANK1
		ENSGALG00000001392	MMP23B
DMV/1639 18 h, Mass41 18 h, Mass41 3 h	1	ENSGALG00000016293	BMP5
DMV/1639 18 h, DMV/1639 3 h	2	ENSGALG00000014659	C1R
		ENSGALG00000046098	ENSGALG00000046098
DMV/1639 3 h, Mass41 3 h	33	ENSGALG00000016820	GAS6
		ENSGALG00000000997	GJC3
		ENSGALG00000004695	ECM2
		ENSGALG00000050943	RNF19B
		ENSGALG00000010049	PTPRB
		ENSGALG00000028627	TIMP3
		ENSGALG00000033157	ADAMTS10
		ENSGALG00000004722	ASPN
		ENSGALG00000008060	PRKAR2B
		ENSGALG00000014011	LRMP
		ENSGALG00000039376	DPT
		ENSGALG00000034025	ASIC1
		ENSGALG00000014615	LAMA1
		ENSGALG00000009017	STEAP2
		ENSGALG00000014603	C1S
		ENSGALG00000039264	SLA
		ENSGALG00000044155	TMEM140
		ENSGALG00000003624	KLHL10
		ENSGALG00000003283	ENSGALG00000003283
		ENSGALG00000008349	LMCD1
		ENSGALG00000026080	OMD
		ENSGALG00000029811	BMPER
		ENSGALG00000005503	WFDC1
		ENSGALG00000001633	DUSP26
		ENSGALG00000051041	ENSGALG00000051041
		ENSGALG00000011708	MYLK
		ENSGALG00000030687	LGI3
		ENSGALG00000006785	IRF1
		ENSGALG00000005363	CHDH
		ENSGALG00000005757	IRF8
		ENSGALG00000011271	LUM
		ENSGALG00000029047	TMEM204
		ENSGALG00000009006	ENSGALG00000009006
DMV/1639 3 h, Mass41 18 h	5	ENSGALG00000049958	ENSGALG00000049958
		ENSGALG00000005947	MYD88
		ENSGALG00000013503	FAM149A
		ENSGALG00000013356	IKBKE
		ENSGALG00000042570	ENSGALG00000042570
DMV/1639 18 h, Mass41 18 h	326	ENSGALG00000001231	SAMHD1
		ENSGALG00000002160	B2M
		ENSGALG00000028069	WNT16
		ENSGALG00000010316	ENSGALG00000010316
		ENSGALG00000006131	FTCD
		ENSGALG00000051754	KRT17
		ENSGALG00000027036	PKIB
		ENSGALG00000016364	ALKAL2
		ENSGALG00000041471	TUBB
		ENSGALG00000006453	TF
		ENSGALG00000007406	ENSGALG00000007406
		ENSGALG00000006633	TMEM243
		ENSGALG00000037632	NKX2-1
		ENSGALG00000029382	BARX2
		ENSGALG00000015413	STX19
		ENSGALG00000010901	ENSGALG00000010901
		ENSGALG00000038364	CCN3
		ENSGALG00000033118	FAM83H
		ENSGALG00000003475	ACLY
		ENSGALG00000047314	YF5
		ENSGALG00000004203	PSMG3
		ENSGALG00000010152	TSPAN8
		ENSGALG00000021128	FSCN1
		ENSGALG00000040802	SOWAHA
		ENSGALG00000009520	MARCH1
		ENSGALG00000042360	TRIM29
		ENSGALG00000005795	CYP2C23b
		ENSGALG00000004508	EYA2
		ENSGALG00000017136	GJB6
		ENSGALG00000022557	CLDN3
		ENSGALG00000016017	SLC4A11
		ENSGALG00000015154	TRPM6
		ENSGALG00000049414	CYP2C23a
		ENSGALG00000016471	ENSGALG00000016471
		ENSGALG00000052051	COPS9
		ENSGALG00000002553	PCDH1
		ENSGALG00000030027	MCAM
		ENSGALG00000052038	MBLAC1
		ENSGALG00000030376	DHRS3
		ENSGALG00000030834	ATP8B1
		ENSGALG00000038671	ENSGALG00000038671
		ENSGALG00000019489	CHST9
		ENSGALG00000000309	ENSGALG00000000309
		ENSGALG00000043734	LIPG
		ENSGALG00000015079	UPK1B
		ENSGALG00000034675	XKR9
		ENSGALG00000038933	FABP7
		ENSGALG00000006973	SH2D6
		ENSGALG00000042116	FUT9
		ENSGALG00000029381	ENSGALG00000029381
		ENSGALG00000044889	FYB2
		ENSGALG00000004243	ENSGALG00000004243
		ENSGALG00000013771	CRACD
		ENSGALG00000014267	RBM47
		ENSGALG00000045199	ENSGALG00000045199
		ENSGALG00000048063	ENSGALG00000048063
		ENSGALG00000030889	FOXA2
		ENSGALG00000014908	FST
		ENSGALG00000036942	KCNA3
		ENSGALG00000017405	NPR3
		ENSGALG00000012171	GPR39
		ENSGALG00000053682	ENSGALG00000053682
		ENSGALG00000021365	DCTN3
		ENSGALG00000048261	HES6
		ENSGALG00000044985	ENSGALG00000044985
		ENSGALG00000005472	NAT
		ENSGALG00000035244	ENSGALG00000035244
		ENSGALG00000013762	ENSGALG00000013762
		ENSGALG00000015464	PTGFRN
		ENSGALG00000005759	IFNW1
		ENSGALG00000040269	ENSGALG00000040269
		ENSGALG00000010645	ENPP6
		ENSGALG00000008623	TOR4A
		ENSGALG00000012593	SLC28A3
		ENSGALG00000037953	TUBA1A
		ENSGALG00000047782	ENSGALG00000047782
		ENSGALG00000040621	IL18R1
		ENSGALG00000015328	TRMT10C
		ENSGALG00000023443	SMIM15
		ENSGALG00000052768	LDLR
		ENSGALG00000015721	SVEP1
		ENSGALG00000037148	CRH
		ENSGALG00000014756	PPWD1
		ENSGALG00000014826	TTC33
		ENSGALG00000054240	ENSGALG00000054240
		ENSGALG00000001028	ENSGALG00000001028
		ENSGALG00000017715	TINAGL1
		ENSGALG00000000241	STARD4
		ENSGALG00000040038	MLC1
		ENSGALG00000026768	ENSGALG00000026768
		ENSGALG00000009560	MSMO1
		ENSGALG00000053296	ENSGALG00000053296
		ENSGALG00000020534	AK6
		ENSGALG00000032402	VSTM2B
		ENSGALG00000006602	SYT8
		ENSGALG00000014877	EMB
		ENSGALG00000006241	ENSGALG00000006241
		ENSGALG00000007412	MPZL2
		ENSGALG00000005852	SRMS
		ENSGALG00000051461	ENSGALG00000051461
		ENSGALG00000013575	IFI6
		ENSGALG00000015142	DSG2
		ENSGALG00000003248	SUB1
		ENSGALG00000013993	VNN1
		ENSGALG00000010533	ELAVL4
		ENSGALG00000026383	TMSB4X
		ENSGALG00000010960	GALNT3
		ENSGALG00000025755	SPTSSA
		ENSGALG00000015115	MAMDC2
		ENSGALG00000015118	SMC5
		ENSGALG00000014971	SLC2A9
		ENSGALG00000037856	CHL1
		ENSGALG00000011861	SYT16
		ENSGALG00000010156	DOCK8
		ENSGALG00000029857	ENSGALG00000029857
		ENSGALG00000016362	SH3YL1
		ENSGALG00000030002	KRT18
		ENSGALG00000009959	ENSGALG00000009959
		ENSGALG00000037316	OCLN
		ENSGALG00000001181	KCNJ5
		ENSGALG00000036255	WNT7B
		ENSGALG00000052593	ENSGALG00000052593
		ENSGALG00000023379	F2RL2
		ENSGALG00000036616	NUAK2
		ENSGALG00000024024	TGFA
		ENSGALG00000045153	SHISA3
		ENSGALG00000019261	ARHGAP8
		ENSGALG00000014684	ERAP1
		ENSGALG00000041621	LY6E
		ENSGALG00000052503	ENSGALG00000052503
		ENSGALG00000010864	EREG
		ENSGALG00000039320	ADGRF5
		ENSGALG00000048624	SGPP2
		ENSGALG00000044471	ENSGALG00000044471
		ENSGALG00000047141	ENSGALG00000047141
		ENSGALG00000011796	ENSGALG00000011796
		ENSGALG00000039447	KRT23
		ENSGALG00000025872	ENSGALG00000025872
		ENSGALG00000045940	ENSGALG00000045940
		ENSGALG00000049326	ENSGALG00000049326
		ENSGALG00000029583	PLBD1
		ENSGALG00000008513	C1GALT1C1
		ENSGALG00000043582	ENSGALG00000043582
		ENSGALG00000004199	TMEM184A
		ENSGALG00000003933	QSOX1
		ENSGALG00000000608	CDH1
		ENSGALG00000005077	F8
		ENSGALG00000028858	ENSGALG00000028858
		ENSGALG00000006322	CLCA1
		ENSGALG00000040880	EDN3
		ENSGALG00000020561	ENSGALG00000020561
		ENSGALG00000041491	ACKR4
		ENSGALG00000046685	ENSGALG00000046685
		ENSGALG00000029921	CSRP2
		ENSGALG00000016511	ADGRG2
		ENSGALG00000021627	IFI27L2
		ENSGALG00000003932	SDC4
		ENSGALG00000039989	GPR160
		ENSGALG00000004373	KCNJ16
		ENSGALG00000004221	IL22RA1
		ENSGALG00000000616	ELF3
		ENSGALG00000038399	PLEKHA6
		ENSGALG00000005956	ENSGALG00000005956
		ENSGALG00000030940	BLB2
		ENSGALG00000028759	LYPD6B
		ENSGALG00000004297	DNAH1
		ENSGALG00000003691	RNF145
		ENSGALG00000027641	DUSP14
		ENSGALG00000009626	THBS1
		ENSGALG00000006809	POU2AF1
		ENSGALG00000003536	KLHL11
		ENSGALG00000041878	AQP5
		ENSGALG00000038789	CLIC3
		ENSGALG00000015662	ENSGALG00000015662
		ENSGALG00000017184	MMP7
		ENSGALG00000028115	SFN
		ENSGALG00000026231	ARID3A
		ENSGALG00000026137	CDKN2B
		ENSGALG00000036496	ACTN4
		ENSGALG00000032702	ITGA3
		ENSGALG00000006382	PTPRJ
		ENSGALG00000012821	TUBB2B
		ENSGALG00000014863	TMEM267
		ENSGALG00000010224	GLIPR1L
		ENSGALG00000027514	SCEL
		ENSGALG00000009037	SPTLC3
		ENSGALG00000014640	GOLPH3L
		ENSGALG00000007570	ENSGALG00000007570
		ENSGALG00000009382	CAPN8
		ENSGALG00000039311	SMAGP
		ENSGALG00000046188	CDC20B
		ENSGALG00000006723	ENSGALG00000006723
		ENSGALG00000016138	DSCAM
		ENSGALG00000034168	WNT5A
		ENSGALG00000006805	PLSCR1
		ENSGALG00000011961	TNIP3
		ENSGALG00000019003	PRAG1
		ENSGALG00000008015	UBE2V1
		ENSGALG00000033286	ARSJ
		ENSGALG00000029812	RAB25
		ENSGALG00000044449	LAG3
		ENSGALG00000002804	RND2
		ENSGALG00000026862	CLDN1
		ENSGALG00000002121	PLEKHN1
		ENSGALG00000012419	ENSGALG00000012419
		ENSGALG00000007703	ENSGALG00000007703
		ENSGALG00000051773	JHY
		ENSGALG00000013912	ENSGALG00000013912
		ENSGALG00000038579	ENSGALG00000038579
		ENSGALG00000014820	VTCN1
		ENSGALG00000005805	PLCD1
		ENSGALG00000028376	FGF19
		ENSGALG00000007668	BMP7
		ENSGALG00000031183	CRYBG2
		ENSGALG00000044841	ENSGALG00000044841
		ENSGALG00000016761	LYG2
		ENSGALG00000005619	F3
		ENSGALG00000010291	RBPMS
		ENSGALG00000051598	ENSGALG00000051598
		ENSGALG00000012018	UGT8
		ENSGALG00000019114	CLDN10
		ENSGALG00000010114	PAX9
		ENSGALG00000001371	HS3ST3A1
		ENSGALG00000003553	ABCA12
		ENSGALG00000005361	ENSGALG00000005361
		ENSGALG00000017205	ENDOD1
		ENSGALG00000042365	CARD10
		ENSGALG00000052284	H2A-VIII
		ENSGALG00000000745	SLC26A9
		ENSGALG00000019719	KRT24
		ENSGALG00000002832	IFI35
		ENSGALG00000004320	FAT2
		ENSGALG00000032681	SYTL2
		ENSGALG00000008952	NOXA1
		ENSGALG00000005347	ADAMTS18
		ENSGALG00000026241	GRIN3B
		ENSGALG00000011902	TAGLN
		ENSGALG00000001207	PLCH2
		ENSGALG00000015140	ENSGALG00000015140
		ENSGALG00000048223	ENSGALG00000048223
		ENSGALG00000002204	SLC7A4
		ENSGALG00000010934	PATJ
		ENSGALG00000033932	BF1
		ENSGALG00000014790	CDK7
		ENSGALG00000002911	MOXD1
		ENSGALG00000002081	MMP28
		ENSGALG00000031275	TUBB6
		ENSGALG00000017244	PRSS23
		ENSGALG00000029446	ENSGALG00000029446
		ENSGALG00000005504	HNF1B
		ENSGALG00000027536	PERP1
		ENSGALG00000040855	PTPRR
		ENSGALG00000005763	VILL
		ENSGALG00000016459	LRATD1
		ENSGALG00000022720	GJB2
		ENSGALG00000005678	FLNB
		ENSGALG00000028483	NKX2-8
		ENSGALG00000041372	ENSGALG00000041372
		ENSGALG00000006575	VIPR2
		ENSGALG00000033695	CYP26A1
		ENSGALG00000000994	ENSGALG00000000994
		ENSGALG00000033664	MOV10L1
		ENSGALG00000011664	RASSF6
		ENSGALG00000048781	ENSGALG00000048781
		ENSGALG00000052786	ENSGALG00000052786
		ENSGALG00000016140	FAM3B
		ENSGALG00000033295	CAV2
		ENSGALG00000011740	MGP
		ENSGALG00000029932	LURAP1L
		ENSGALG00000014965	ENSGALG00000014965
		ENSGALG00000041808	ANO1
		ENSGALG00000011717	ENSGALG00000011717
		ENSGALG00000041101	GALNT6
		ENSGALG00000028041	ENSGALG00000028041
		ENSGALG00000006409	PODXL
		ENSGALG00000003904	MLPH
		ENSGALG00000007681	HTR2B
		ENSGALG00000016904	SLITRK6
		ENSGALG00000050110	ENSGALG00000050110
		ENSGALG00000042621	HNF4G
		ENSGALG00000010163	LGR5
		ENSGALG00000015109	TJP2
		ENSGALG00000027207	PERP2
		ENSGALG00000041380	BF2
		ENSGALG00000001169	CRB2
		ENSGALG00000026970	ENSGALG00000026970
		ENSGALG00000044816	ENSGALG00000044816
		ENSGALG00000019553	SERPINB10B
		ENSGALG00000007786	DOK5
		ENSGALG00000040157	CHTF18
		ENSGALG00000051188	ENSGALG00000051188
		ENSGALG00000000184	SLC27A6
		ENSGALG00000032231	C4
		ENSGALG00000008182	CHAC2
		ENSGALG00000013803	ADGRG6
		ENSGALG00000046299	CNKSR1
		ENSGALG00000046632	ENSGALG00000046632
		ENSGALG00000024031	CYB561
		ENSGALG00000023909	ENSGALG00000023909
		ENSGALG00000001892	CYGB
		ENSGALG00000005171	AP1S3
		ENSGALG00000019555	SERPINB1
		ENSGALG00000046223	GPR21
		ENSGALG00000013427	SORBS2
		ENSGALG00000040832	CFD
		ENSGALG00000042411	GASK1B
		ENSGALG00000049241	ENSGALG00000049241
		ENSGALG00000000299	PKP1
		ENSGALG00000027986	NIPAL1
		ENSGALG00000014923	ARHGEF28
		ENSGALG00000054150	GPR27
		ENSGALG00000028880	FDPS
		ENSGALG00000008037	HORMAD2
		ENSGALG00000034094	SP5
		ENSGALG00000015345	ENSGALG00000015345
		ENSGALG00000007493	NSDHL
		ENSGALG00000010798	DHCR24
		ENSGALG00000008969	EPCAM
		ENSGALG00000014372	SLC34A2
		ENSGALG00000020906	ENSGALG00000020906
		ENSGALG00000014862	HMGCS1
		ENSGALG00000045074	ENSGALG00000045074
		ENSGALG00000029679	PLEKHA7
		ENSGALG00000015010	NSG1
		ENSGALG00000008815	LRRN4
		ENSGALG00000010769	HPGD
Mass41 18 h, Mass41 3 h	1	ENSGALG00000009066	KCND2
DMV/1639 3 h	101	ENSGALG00000007320	FXYD2
		ENSGALG00000046032	CD83
		ENSGALG00000026736	OGN
		ENSGALG00000001256	NLRC5
		ENSGALG00000032836	ENSGALG00000032836
		ENSGALG00000008098	NAMPTP1
		ENSGALG00000007174	TNFSF15
		ENSGALG00000050503	TNFRSF4
		ENSGALG00000040971	EGR2
		ENSGALG00000047483	C1QTNF6
		ENSGALG00000002843	RILP
		ENSGALG00000003821	RAMP1
		ENSGALG00000035182	CMKLR1
		ENSGALG00000026663	CX3CL1
		ENSGALG00000023396	ASPHD2
		ENSGALG00000035453	ENSGALG00000035453
		ENSGALG00000031430	ENSGALG00000031430
		ENSGALG00000030179	ENSGALG00000030179
		ENSGALG00000046708	PTGES
		ENSGALG00000033068	TLR21
		ENSGALG00000038943	RASSF5
		ENSGALG00000011635	TFCP2L1
		ENSGALG00000016559	PIGA
		ENSGALG00000026465	TMEM100
		ENSGALG00000026299	ENSGALG00000026299
		ENSGALG00000012076	TIFA
		ENSGALG00000027345	SLC46A2
		ENSGALG00000017191	ANGPTL5
		ENSGALG00000040493	PTN
		ENSGALG00000052643	C15orf48
		ENSGALG00000007052	PXK
		ENSGALG00000029768	PTGDR
		ENSGALG00000006203	ENSGALG00000006203
		ENSGALG00000009968	OTUD4
		ENSGALG00000011446	TNFAIP2
		ENSGALG00000040131	ENSGALG00000040131
		ENSGALG00000008555	MXI1
		ENSGALG00000010290	VEGFA
		ENSGALG00000001900	PHF24
		ENSGALG00000003015	SERPINF1
		ENSGALG00000050206	ENSGALG00000050206
		ENSGALG00000008914	NRAP
		ENSGALG00000001470	STOML1
		ENSGALG00000006511	BCL2A1
		ENSGALG00000045115	ENSGALG00000045115
		ENSGALG00000010915	IL6
		ENSGALG00000050441	ENSGALG00000050441
		ENSGALG00000008840	ACSL5
		ENSGALG00000009092	STON1
		ENSGALG00000007698	ENSGALG00000007698
		ENSGALG00000013535	CYP4V2
		ENSGALG00000003651	NT5C3B
		ENSGALG00000038096	NOS2
		ENSGALG00000016759	MITD1
		ENSGALG00000008544	SLC8A1
		ENSGALG00000035325	PMAIP1
		ENSGALG00000009915	EML4
		ENSGALG00000028005	GADD45G
		ENSGALG00000016919	ACOD1
		ENSGALG00000005721	DGKG
		ENSGALG00000047977	NANP
		ENSGALG00000027365	HIVEP3
		ENSGALG00000011531	APAF1
		ENSGALG00000039708	ENSGALG00000039708
		ENSGALG00000028721	LMOD1
		ENSGALG00000048325	GBP
		ENSGALG00000010801	TMEM61
		ENSGALG00000043623	ARL14
		ENSGALG00000012834	AKR1D1
		ENSGALG00000011206	KITLG
		ENSGALG00000007448	SPRY3
		ENSGALG00000013642	KAZN
		ENSGALG00000006963	ENDOV
		ENSGALG00000006343	ACTA2
		ENSGALG00000027184	OLFML1
		ENSGALG00000034478	CCL4
		ENSGALG00000005853	HTR2C
		ENSGALG00000027533	RNF24
		ENSGALG00000050332	ENSGALG00000050332
		ENSGALG00000040755	ANGPT4
		ENSGALG00000030291	IRF9
		ENSGALG00000030259	ENSGALG00000030259
		ENSGALG00000029558	ENSGALG00000029558
		ENSGALG00000008759	LAMP3
		ENSGALG00000038146	ENSGALG00000038146
		ENSGALG00000040168	GPR61
		ENSGALG00000048672	ENSGALG00000048672
		ENSGALG00000014980	ENSGALG00000014980
		ENSGALG00000050182	ENSGALG00000050182
		ENSGALG00000001701	ENSGALG00000001701
		ENSGALG00000021340	CA9
		ENSGALG00000003655	GAS2
		ENSGALG00000037166	ENSGALG00000037166
		ENSGALG00000024486	C4orf48
		ENSGALG00000003792	FYB
		ENSGALG00000006174	VSTM4
		ENSGALG00000006375	TM4SF19
		ENSGALG00000016556	ENSGALG00000016556
		ENSGALG00000004009	ENSGALG00000004009
		ENSGALG00000012542	RASD2
		ENSGALG00000030907	CSF3
DMV/1639 18 h	99	ENSGALG00000001525	ENSGALG00000001525
		ENSGALG00000052192	TUBA1B
		ENSGALG00000010375	SLC30A2
		ENSGALG00000000775	CTSS
		ENSGALG00000007645	ENSGALG00000007645
		ENSGALG00000014250	PHOX2B
		ENSGALG00000011296	ENSGALG00000011296
		ENSGALG00000008434	SORCS3
		ENSGALG00000054865	ENSGALG00000054865
		ENSGALG00000006436	AQP12A
		ENSGALG00000029354	GMIP
		ENSGALG00000014510	FBXL5
		ENSGALG00000027255	NRXN3
		ENSGALG00000015062	IFNK
		ENSGALG00000004294	CGNL1
		ENSGALG00000052674	ENSGALG00000052674
		ENSGALG00000035052	BMP3
		ENSGALG00000048200	MRPL33
		ENSGALG00000042123	CLDN23
		ENSGALG00000015577	ENSGALG00000015577
		ENSGALG00000031511	HIP1R
		ENSGALG00000009792	ENSGALG00000009792
		ENSGALG00000012142	KCNA4
		ENSGALG00000014979	FRK
		ENSGALG00000034964	SYTL1
		ENSGALG00000011329	AFDN
		ENSGALG00000020415	IFT43
		ENSGALG00000000357	ENSGALG00000000357
		ENSGALG00000037802	ENSGALG00000037802
		ENSGALG00000053262	HIST2H4B
		ENSGALG00000054698	ENSGALG00000054698
		ENSGALG00000053833	C1orf210
		ENSGALG00000001331	ST14
		ENSGALG00000045427	UPP2
		ENSGALG00000025937	FXYD6
		ENSGALG00000047542	COA4
		ENSGALG00000047838	ENSGALG00000047838
		ENSGALG00000015136	ILDR1
		ENSGALG00000031874	HIST1H101
		ENSGALG00000016564	PTK2B
		ENSGALG00000032577	MECOM
		ENSGALG00000009594	RARRES1
		ENSGALG00000039831	FAM135B
		ENSGALG00000014930	ENC1
		ENSGALG00000017183	MMP13
		ENSGALG00000037273	ENSGALG00000037273
		ENSGALG00000016568	MOSPD2
		ENSGALG00000050656	ENSGALG00000050656
		ENSGALG00000011469	IGFBP2
		ENSGALG00000047652	ENSGALG00000047652
		ENSGALG00000050752	ENSGALG00000050752
		ENSGALG00000042798	GDAP1
		ENSGALG00000032882	EVA1C
		ENSGALG00000052732	ENSGALG00000052732
		ENSGALG00000000927	ANGPTL2
		ENSGALG00000007466	EDNRB2
		ENSGALG00000002097	ENSGALG00000002097
		ENSGALG00000054289	GJB5
		ENSGALG00000028451	MT4
		ENSGALG00000014508	CD38
		ENSGALG00000049444	ENSGALG00000049444
		ENSGALG00000007959	SLC26A3
		ENSGALG00000007543	APCDD1L
		ENSGALG00000000243	RDM1
		ENSGALG00000015123	ZDHHC23
		ENSGALG00000015458	ILDR2
		ENSGALG00000011484	CMTM8
		ENSGALG00000042491	ENSGALG00000042491
		ENSGALG00000001091	ENSGALG00000001091
		ENSGALG00000003011	TOM1L1
		ENSGALG00000014984	F2RL1
		ENSGALG00000016791	SLC9A2
		ENSGALG00000045028	ENSGALG00000045028
		ENSGALG00000010639	EML5
		ENSGALG00000037940	IGFBP3
		ENSGALG00000048138	ENSGALG00000048138
		ENSGALG00000006868	CRACR2B
		ENSGALG00000038752	ENSGALG00000038752
		ENSGALG00000022622	HOXA4
		ENSGALG00000043584	ENSGALG00000043584
		ENSGALG00000053543	ENSGALG00000053543
		ENSGALG00000015264	PPIP5K2
		ENSGALG00000016356	TDRP
		ENSGALG00000048097	ENSGALG00000048097
		ENSGALG00000023920	PHYKPL
		ENSGALG00000005474	PNAT10
		ENSGALG00000028682	CBLN2
		ENSGALG00000054070	ENSGALG00000054070
		ENSGALG00000030253	RBM12
		ENSGALG00000045510	ENSGALG00000045510
		ENSGALG00000026948	ADD2
		ENSGALG00000008980	VWA2
		ENSGALG00000007717	GCNT7
		ENSGALG00000004804	ENSGALG00000004804
		ENSGALG00000016185	SLC37A1
		ENSGALG00000027571	ENSGALG00000027571
		ENSGALG00000006889	TMC7
		ENSGALG00000026698	FEV
		ENSGALG00000016920	LMO7
Mass41 3 h	7	ENSGALG00000051661	ENSGALG00000051661
		ENSGALG00000030054	PTPRN2
		ENSGALG00000003726	EGFLAM
		ENSGALG00000040182	ENSGALG00000040182
		ENSGALG00000055019	ENSGALG00000055019
		ENSGALG00000030032	SLC4A10
		ENSGALG00000007608	ARHGEF9
Mass41 18 h	56	ENSGALG00000017394	INSIG1
		ENSGALG00000000667	EDN2
		ENSGALG00000037413	IL7
		ENSGALG00000021193	STARD5
		ENSGALG00000041882	KATNAL2
		ENSGALG00000030220	ELMO3
		ENSGALG00000001449	STRA6
		ENSGALG00000034303	C1orf115
		ENSGALG00000005670	SLMAP
		ENSGALG00000030629	KRT6A
		ENSGALG00000009895	GRIP1
		ENSGALG00000020528	INIP
		ENSGALG00000040896	FASN
		ENSGALG00000016258	SYTL5
		ENSGALG00000002899	AACS
		ENSGALG00000000189	YTHDC2
		ENSGALG00000016622	STS
		ENSGALG00000007178	FADS2
		ENSGALG00000017137	GJA3
		ENSGALG00000012211	PDLIM5
		ENSGALG00000048320	HINT2
		ENSGALG00000008229	ALDH7A1
		ENSGALG00000011166	ENSGALG00000011166
		ENSGALG00000004669	ASPA
		ENSGALG00000010342	OTOGL
		ENSGALG00000005476	PTH2R
		ENSGALG00000025748	FGF9
		ENSGALG00000003879	MFSD2A
		ENSGALG00000041347	PROM2
		ENSGALG00000047412	ENSGALG00000047412
		ENSGALG00000030270	CD1C
		ENSGALG00000009530	PDZRN4
		ENSGALG00000028924	S100A16
		ENSGALG00000000836	RFX5
		ENSGALG00000013634	LRRC2
		ENSGALG00000048869	ENSGALG00000048869
		ENSGALG00000015683	GNG10
		ENSGALG00000011734	CCR8L
		ENSGALG00000026598	NXNL2
		ENSGALG00000015753	ENSGALG00000015753
		ENSGALG00000029118	ENSGALG00000029118
		ENSGALG00000006198	LSS
		ENSGALG00000001437	NTM
		ENSGALG00000002108	ENSGALG00000002108
		ENSGALG00000017274	CD9
		ENSGALG00000005739	SCD
		ENSGALG00000007267	MVD
		ENSGALG00000009365	CYP51A1
		ENSGALG00000053121	ENSGALG00000053121
		ENSGALG00000001605	PPM1J
		ENSGALG00000032567	SPINK6
		ENSGALG00000012735	EDN1
		ENSGALG00000016912	EDNRB
		ENSGALG00000015641	CCNH
		ENSGALG00000001565	C5
		ENSGALG00000014789	MRPS36

## Sheet: cTEC_mRNA_all_DEG
Overlapping Treatment Groups	Total	Elements (ENSEMBL ID)	Elements (Gene Symbol)
DMV/1639 18 h, DMV/1639 3 h, Mass41 18 h, Mass41 3 h	40	ENSGALG00000004243	ENSGALG00000004243
		ENSGALG00000009479	ENSGALG00000009479
		ENSGALG00000008599	ENSGALG00000008599
		ENSGALG00000014297	IRF7
		ENSGALG00000004246	SLC6A4
		ENSGALG00000051290	ENSGALG00000051290
		ENSGALG00000042001	ENSGALG00000042001
		ENSGALG00000003144	TRIM25
		ENSGALG00000007701	B3GNT7
		ENSGALG00000053773	ENSGALG00000053773
		ENSGALG00000028982	CMPK2
		ENSGALG00000054322	ENSGALG00000054322
		ENSGALG00000026422	ENSGALG00000026422
		ENSGALG00000016400	RSAD2
		ENSGALG00000023821	DHX58
		ENSGALG00000039750	EDSC
		ENSGALG00000013468	TLR3
		ENSGALG00000045085	IFIT5
		ENSGALG00000001835	SCNN1D
		ENSGALG00000004859	ZNFX1
		ENSGALG00000011046	SNX10
		ENSGALG00000039269	RNF213
		ENSGALG00000005905	ZDHHC4
		ENSGALG00000045511	PARP9
		ENSGALG00000039264	SLA
		ENSGALG00000041192	IFIH1
		ENSGALG00000023709	ENSGALG00000023709
		ENSGALG00000002118	KCNMB1
		ENSGALG00000010149	CMTR1
		ENSGALG00000012075	DTX3L
		ENSGALG00000016142	MX1
		ENSGALG00000013723	OASL
		ENSGALG00000013057	ENSGALG00000013057
		ENSGALG00000012072	ENSGALG00000012072
		ENSGALG00000047208	KLF1
		ENSGALG00000010560	EIF2AK2
		ENSGALG00000006138	HELZ2
		ENSGALG00000032428	ENSGALG00000032428
		ENSGALG00000040561	GPR171
		ENSGALG00000032052	ENSGALG00000032052
DMV/1639 18 h, DMV/1639 3 h, Mass41 3 h	1	ENSGALG00000051954	RBM43
DMV/1639 18 h, DMV/1639 3 h, Mass41 18 h	44	ENSGALG00000026152	ENSGALG00000026152
		ENSGALG00000043208	TRAFD1
		ENSGALG00000015032	ENSGALG00000015032
		ENSGALG00000026465	TMEM100
		ENSGALG00000016964	ENSGALG00000016964
		ENSGALG00000043257	ENSGALG00000043257
		ENSGALG00000006511	BCL2A1
		ENSGALG00000012761	DRAM1
		ENSGALG00000013911	ZC3HAV1
		ENSGALG00000005721	DGKG
		ENSGALG00000027365	HIVEP3
		ENSGALG00000012480	NMI
		ENSGALG00000005609	OGFR
		ENSGALG00000002167	PATL2
		ENSGALG00000046877	ENSGALG00000046877
		ENSGALG00000009639	DDX60
		ENSGALG00000011190	ENSGALG00000011190
		ENSGALG00000011806	ENSGALG00000011806
		ENSGALG00000000081	IL4I1
		ENSGALG00000030571	ENSGALG00000030571
		ENSGALG00000008933	CASP7
		ENSGALG00000048091	ENSGALG00000048091
		ENSGALG00000045534	ENSGALG00000045534
		ENSGALG00000006443	MADPRT1
		ENSGALG00000026663	CX3CL1
		ENSGALG00000011635	TFCP2L1
		ENSGALG00000010868	MACC1
		ENSGALG00000000504	ETV7
		ENSGALG00000003863	P2RX7
		ENSGALG00000030661	STAT2
		ENSGALG00000033391	ISL2
		ENSGALG00000011443	EXOC3L4
		ENSGALG00000000568	LGR6
		ENSGALG00000051980	ENSGALG00000051980
		ENSGALG00000019094	PHF11
		ENSGALG00000048671	ENSGALG00000048671
		ENSGALG00000004239	IFITM5
		ENSGALG00000046187	PARP12
		ENSGALG00000007651	STAT1
		ENSGALG00000032701	LY96
		ENSGALG00000000720	ENSGALG00000000720
		ENSGALG00000021475	ADAR
		ENSGALG00000014811	SMCHD1
		ENSGALG00000014428	TAPBPL
DMV/1639 3 h, Mass41 18 h, Mass41 3 h	4	ENSGALG00000054634	ENSGALG00000054634
		ENSGALG00000037629	TRANK1
		ENSGALG00000007158	SOCS1
		ENSGALG00000001392	MMP23B
DMV/1639 18 h, Mass41 18 h, Mass41 3 h	3	ENSGALG00000016293	BMP5
		ENSGALG00000015055	SLC22A16
		ENSGALG00000039628	AFAP1L1
DMV/1639 18 h, DMV/1639 3 h	8	ENSGALG00000007174	TNFSF15
		ENSGALG00000011296	ENSGALG00000011296
		ENSGALG00000031430	ENSGALG00000031430
		ENSGALG00000010950	PPP4R4
		ENSGALG00000008544	SLC8A1
		ENSGALG00000029558	ENSGALG00000029558
		ENSGALG00000014659	C1R
		ENSGALG00000046098	ENSGALG00000046098
DMV/1639 3 h, Mass41 3 h	39	ENSGALG00000008918	LAMP5
		ENSGALG00000016820	GAS6
		ENSGALG00000004695	ECM2
		ENSGALG00000050943	RNF19B
		ENSGALG00000010049	PTPRB
		ENSGALG00000033157	ADAMTS10
		ENSGALG00000004722	ASPN
		ENSGALG00000008060	PRKAR2B
		ENSGALG00000014011	LRMP
		ENSGALG00000034025	ASIC1
		ENSGALG00000014615	LAMA1
		ENSGALG00000009017	STEAP2
		ENSGALG00000015089	GAP43
		ENSGALG00000014603	C1S
		ENSGALG00000044155	TMEM140
		ENSGALG00000008349	LMCD1
		ENSGALG00000005802	FLT4
		ENSGALG00000009006	ENSGALG00000009006
		ENSGALG00000000997	GJC3
		ENSGALG00000028627	TIMP3
		ENSGALG00000039376	DPT
		ENSGALG00000040101	ENSGALG00000040101
		ENSGALG00000003624	KLHL10
		ENSGALG00000003283	ENSGALG00000003283
		ENSGALG00000026080	OMD
		ENSGALG00000029811	BMPER
		ENSGALG00000005503	WFDC1
		ENSGALG00000001633	DUSP26
		ENSGALG00000045196	LAPTM4B
		ENSGALG00000051041	ENSGALG00000051041
		ENSGALG00000011708	MYLK
		ENSGALG00000041028	DPYSL5
		ENSGALG00000030687	LGI3
		ENSGALG00000006785	IRF1
		ENSGALG00000005363	CHDH
		ENSGALG00000005757	IRF8
		ENSGALG00000011663	FNDC1
		ENSGALG00000029047	TMEM204
		ENSGALG00000011271	LUM
DMV/1639 3 h, Mass41 18 h	5	ENSGALG00000049958	ENSGALG00000049958
		ENSGALG00000013356	IKBKE
		ENSGALG00000042570	ENSGALG00000042570
		ENSGALG00000005947	MYD88
		ENSGALG00000013503	FAM149A
DMV/1639 18 h, Mass41 3 h	2	ENSGALG00000000505	KCNH6
		ENSGALG00000039831	FAM135B
DMV/1639 18 h, Mass41 18 h	845	ENSGALG00000001231	SAMHD1
		ENSGALG00000010316	ENSGALG00000010316
		ENSGALG00000048286	ENSGALG00000048286
		ENSGALG00000042836	KCNH2
		ENSGALG00000018946	LMOD3
		ENSGALG00000038064	ENSGALG00000038064
		ENSGALG00000041471	TUBB
		ENSGALG00000006453	TF
		ENSGALG00000002186	UNC45B
		ENSGALG00000045908	ENSGALG00000045908
		ENSGALG00000012123	PAX6
		ENSGALG00000036219	STK35
		ENSGALG00000035998	HINTW
		ENSGALG00000037943	PRKCB
		ENSGALG00000014804	THBS4
		ENSGALG00000007410	IGDCC4
		ENSGALG00000036125	SHE
		ENSGALG00000047526	ENSGALG00000047526
		ENSGALG00000007116	CABP1
		ENSGALG00000010901	ENSGALG00000010901
		ENSGALG00000033118	FAM83H
		ENSGALG00000003475	ACLY
		ENSGALG00000037479	IGSF21
		ENSGALG00000012367	TRIM9
		ENSGALG00000013489	CCDC82
		ENSGALG00000004203	PSMG3
		ENSGALG00000010152	TSPAN8
		ENSGALG00000012396	PTGER2
		ENSGALG00000006270	SCNN1G
		ENSGALG00000004508	EYA2
		ENSGALG00000022557	CLDN3
		ENSGALG00000011291	NR1D2
		ENSGALG00000016058	ERG
		ENSGALG00000002707	CHRNB2
		ENSGALG00000052051	COPS9
		ENSGALG00000002553	PCDH1
		ENSGALG00000052038	MBLAC1
		ENSGALG00000030834	ATP8B1
		ENSGALG00000038671	ENSGALG00000038671
		ENSGALG00000045218	MYO18B
		ENSGALG00000009687	KCNK2
		ENSGALG00000019489	CHST9
		ENSGALG00000019290	SLC6A12
		ENSGALG00000041708	WNT4
		ENSGALG00000043734	LIPG
		ENSGALG00000028478	CELF3
		ENSGALG00000038933	FABP7
		ENSGALG00000027170	ENSGALG00000027170
		ENSGALG00000004343	HPD
		ENSGALG00000032768	SOX5
		ENSGALG00000042116	FUT9
		ENSGALG00000040899	GPAT2
		ENSGALG00000029381	ENSGALG00000029381
		ENSGALG00000044889	FYB2
		ENSGALG00000034905	ENSGALG00000034905
		ENSGALG00000013771	CRACD
		ENSGALG00000009732	PCDH18
		ENSGALG00000050002	COLEC11
		ENSGALG00000014267	RBM47
		ENSGALG00000045199	ENSGALG00000045199
		ENSGALG00000004071	NETO2
		ENSGALG00000000104	ENSGALG00000000104
		ENSGALG00000003602	RPGRIP1L
		ENSGALG00000030251	ADCY8
		ENSGALG00000030889	FOXA2
		ENSGALG00000002561	ENSGALG00000002561
		ENSGALG00000038254	ENSGALG00000038254
		ENSGALG00000014908	FST
		ENSGALG00000036942	KCNA3
		ENSGALG00000012171	GPR39
		ENSGALG00000046313	DNASE1L2
		ENSGALG00000053682	ENSGALG00000053682
		ENSGALG00000006112	SCN5A
		ENSGALG00000021365	DCTN3
		ENSGALG00000008860	LONRF3
		ENSGALG00000044985	ENSGALG00000044985
		ENSGALG00000012545	CYTIP
		ENSGALG00000035244	ENSGALG00000035244
		ENSGALG00000006424	JADE2
		ENSGALG00000006273	MYLK2
		ENSGALG00000009758	SLC7A11
		ENSGALG00000033631	MYC
		ENSGALG00000037953	TUBA1A
		ENSGALG00000012830	IRF4
		ENSGALG00000047782	ENSGALG00000047782
		ENSGALG00000010858	LRP2
		ENSGALG00000040621	IL18R1
		ENSGALG00000032181	LRP4
		ENSGALG00000031440	PTPRU
		ENSGALG00000006318	IL21R
		ENSGALG00000023443	SMIM15
		ENSGALG00000052768	LDLR
		ENSGALG00000030502	ADAMTS4
		ENSGALG00000005140	RRAD
		ENSGALG00000037148	CRH
		ENSGALG00000050634	ENSGALG00000050634
		ENSGALG00000014826	TTC33
		ENSGALG00000001035	ENSGALG00000001035
		ENSGALG00000003172	SLC16A9
		ENSGALG00000000317	NEFM
		ENSGALG00000011571	AGPAT4
		ENSGALG00000040038	MLC1
		ENSGALG00000002555	RET
		ENSGALG00000026768	ENSGALG00000026768
		ENSGALG00000037744	CACNA1S
		ENSGALG00000009560	MSMO1
		ENSGALG00000032402	VSTM2B
		ENSGALG00000028612	ENSGALG00000028612
		ENSGALG00000006602	SYT8
		ENSGALG00000051534	ENSGALG00000051534
		ENSGALG00000014877	EMB
		ENSGALG00000027874	CHAC1
		ENSGALG00000007412	MPZL2
		ENSGALG00000012847	ENSGALG00000012847
		ENSGALG00000013575	IFI6
		ENSGALG00000015142	DSG2
		ENSGALG00000001130	GALNT17
		ENSGALG00000013993	VNN1
		ENSGALG00000003540	CEP95
		ENSGALG00000026383	TMSB4X
		ENSGALG00000001480	INKA2
		ENSGALG00000005263	SOX8
		ENSGALG00000008845	HAO1
		ENSGALG00000040666	ATP6V0A4
		ENSGALG00000039173	RGMA
		ENSGALG00000048309	ENSGALG00000048309
		ENSGALG00000013782	CDH7
		ENSGALG00000010870	JUN
		ENSGALG00000015115	MAMDC2
		ENSGALG00000015118	SMC5
		ENSGALG00000040086	HNRNPKL
		ENSGALG00000006508	FGF13
		ENSGALG00000020002	SLC22A3
		ENSGALG00000012357	CXCR4
		ENSGALG00000009400	SLC8A3
		ENSGALG00000002407	HYDIN
		ENSGALG00000029857	ENSGALG00000029857
		ENSGALG00000003063	HYKK
		ENSGALG00000050897	TNIK
		ENSGALG00000028978	BTBD19
		ENSGALG00000012061	ENSGALG00000012061
		ENSGALG00000011069	FIGN
		ENSGALG00000011668	IL8L1
		ENSGALG00000027786	SOCS3
		ENSGALG00000036255	WNT7B
		ENSGALG00000027069	TSC22D4
		ENSGALG00000050919	ENSGALG00000050919
		ENSGALG00000039617	ENSGALG00000039617
		ENSGALG00000008440	CHST1
		ENSGALG00000006473	PLXNA4
		ENSGALG00000036616	NUAK2
		ENSGALG00000024024	TGFA
		ENSGALG00000016313	GCLC
		ENSGALG00000014684	ERAP1
		ENSGALG00000032415	SEZ6L
		ENSGALG00000039320	ADGRF5
		ENSGALG00000012550	HMOX1
		ENSGALG00000031518	ENSGALG00000031518
		ENSGALG00000047749	FGF11
		ENSGALG00000048624	SGPP2
		ENSGALG00000004657	FBXO2
		ENSGALG00000026903	CALB2
		ENSGALG00000047141	ENSGALG00000047141
		ENSGALG00000037286	VIL1
		ENSGALG00000010322	JDP2
		ENSGALG00000037777	MSC
		ENSGALG00000045940	ENSGALG00000045940
		ENSGALG00000049326	ENSGALG00000049326
		ENSGALG00000004734	ENSGALG00000004734
		ENSGALG00000009567	TLL1
		ENSGALG00000029583	PLBD1
		ENSGALG00000008513	C1GALT1C1
		ENSGALG00000002878	CREBRF
		ENSGALG00000014910	COLEC12
		ENSGALG00000001191	MEOX1
		ENSGALG00000043582	ENSGALG00000043582
		ENSGALG00000003833	CACNA1E
		ENSGALG00000003933	QSOX1
		ENSGALG00000037787	MEF2D
		ENSGALG00000002390	CA6
		ENSGALG00000038393	DMB2
		ENSGALG00000031947	FBXL7
		ENSGALG00000005077	F8
		ENSGALG00000007623	CACNA1G
		ENSGALG00000028858	ENSGALG00000028858
		ENSGALG00000006322	CLCA1
		ENSGALG00000040880	EDN3
		ENSGALG00000020561	ENSGALG00000020561
		ENSGALG00000048954	DMP1
		ENSGALG00000029921	CSRP2
		ENSGALG00000036441	WIPF1
		ENSGALG00000042471	IL2RA
		ENSGALG00000010837	ASB5
		ENSGALG00000015835	GRIK1
		ENSGALG00000030776	METTL7A
		ENSGALG00000004373	KCNJ16
		ENSGALG00000004221	IL22RA1
		ENSGALG00000005297	HHATL
		ENSGALG00000023725	IER5
		ENSGALG00000039536	C2H8ORF22
		ENSGALG00000040573	FMO3
		ENSGALG00000012845	MYLK4
		ENSGALG00000012683	RNF144B
		ENSGALG00000038399	PLEKHA6
		ENSGALG00000002907	MYL1
		ENSGALG00000041202	FBXO32
		ENSGALG00000040730	RXRG
		ENSGALG00000005956	ENSGALG00000005956
		ENSGALG00000030940	BLB2
		ENSGALG00000008457	RIN2
		ENSGALG00000004662	DISP3
		ENSGALG00000004297	DNAH1
		ENSGALG00000008178	CYP2AB2
		ENSGALG00000027641	DUSP14
		ENSGALG00000029435	CYP7B1
		ENSGALG00000029012	ENSGALG00000029012
		ENSGALG00000040780	UBAP2
		ENSGALG00000025822	CYP1B1
		ENSGALG00000038396	ENSGALG00000038396
		ENSGALG00000008490	TRH
		ENSGALG00000039772	RGS7
		ENSGALG00000029476	XPO1
		ENSGALG00000016959	DGKH
		ENSGALG00000051035	ENSGALG00000051035
		ENSGALG00000019761	ENSGALG00000019761
		ENSGALG00000049487	KCNK15
		ENSGALG00000016173	UBASH3A
		ENSGALG00000015662	ENSGALG00000015662
		ENSGALG00000009458	ENSGALG00000009458
		ENSGALG00000005102	CDH4
		ENSGALG00000030858	FRMD5
		ENSGALG00000050173	TCEA3
		ENSGALG00000041524	ENSGALG00000041524
		ENSGALG00000010974	GSC
		ENSGALG00000026231	ARID3A
		ENSGALG00000010583	VIT
		ENSGALG00000033589	SYN3
		ENSGALG00000002549	RGS1
		ENSGALG00000032702	ITGA3
		ENSGALG00000012821	TUBB2B
		ENSGALG00000010224	GLIPR1L
		ENSGALG00000009037	SPTLC3
		ENSGALG00000026687	PLCD4
		ENSGALG00000054619	GAB2
		ENSGALG00000007570	ENSGALG00000007570
		ENSGALG00000006572	TNNT3
		ENSGALG00000009382	CAPN8
		ENSGALG00000046188	CDC20B
		ENSGALG00000006723	ENSGALG00000006723
		ENSGALG00000000364	STC1
		ENSGALG00000002403	ULK1
		ENSGALG00000011961	TNIP3
		ENSGALG00000030097	RCC1
		ENSGALG00000031327	ENSGALG00000031327
		ENSGALG00000047662	NR1D1
		ENSGALG00000005631	TRPM2
		ENSGALG00000015112	ZNF521
		ENSGALG00000019003	PRAG1
		ENSGALG00000007777	SLC39A10
		ENSGALG00000029812	RAB25
		ENSGALG00000026862	CLDN1
		ENSGALG00000045762	ENSGALG00000045762
		ENSGALG00000011673	STX11
		ENSGALG00000047000	ENSGALG00000047000
		ENSGALG00000008354	HARBI1
		ENSGALG00000034358	RETSAT
		ENSGALG00000035804	SQSTM1
		ENSGALG00000012407	LRP1B
		ENSGALG00000014820	VTCN1
		ENSGALG00000048539	BHLHE41
		ENSGALG00000026816	ENSGALG00000026816
		ENSGALG00000005805	PLCD1
		ENSGALG00000006757	XYLT1
		ENSGALG00000007668	BMP7
		ENSGALG00000006822	PCDH19
		ENSGALG00000029940	IL1B
		ENSGALG00000004613	P2RX5
		ENSGALG00000051598	ENSGALG00000051598
		ENSGALG00000008018	SNAI1
		ENSGALG00000042067	SPRY1
		ENSGALG00000010646	STOX2
		ENSGALG00000006597	ENSGALG00000006597
		ENSGALG00000028018	RAB38
		ENSGALG00000013971	SGK1
		ENSGALG00000019114	CLDN10
		ENSGALG00000010114	PAX9
		ENSGALG00000001371	HS3ST3A1
		ENSGALG00000008135	SATB2
		ENSGALG00000015018	CASQ2
		ENSGALG00000000918	CCDC103
		ENSGALG00000051375	ENSGALG00000051375
		ENSGALG00000004495	ENSGALG00000004495
		ENSGALG00000003553	ABCA12
		ENSGALG00000014218	PHF21B
		ENSGALG00000003716	GDNF
		ENSGALG00000001711	PPCDC
		ENSGALG00000051442	TSC22D1
		ENSGALG00000030344	ISYNA1
		ENSGALG00000012944	DENND5B
		ENSGALG00000042365	CARD10
		ENSGALG00000017389	SIX4
		ENSGALG00000008351	CAV3
		ENSGALG00000019719	KRT24
		ENSGALG00000002832	IFI35
		ENSGALG00000030793	KCNE2
		ENSGALG00000038141	NCF4
		ENSGALG00000009830	MGAT4D
		ENSGALG00000040704	SPIN1W
		ENSGALG00000005347	ADAMTS18
		ENSGALG00000048223	ENSGALG00000048223
		ENSGALG00000010713	ENSGALG00000010713
		ENSGALG00000043009	WNT1
		ENSGALG00000039553	SULF1
		ENSGALG00000002204	SLC7A4
		ENSGALG00000034297	TBX2
		ENSGALG00000014790	CDK7
		ENSGALG00000002088	GALR2
		ENSGALG00000021572	SSH2
		ENSGALG00000044466	ENSGALG00000044466
		ENSGALG00000001882	TNFRSF18
		ENSGALG00000031275	TUBB6
		ENSGALG00000005504	HNF1B
		ENSGALG00000038768	FAM20C
		ENSGALG00000009431	PLEKHD1
		ENSGALG00000040855	PTPRR
		ENSGALG00000016459	LRATD1
		ENSGALG00000022720	GJB2
		ENSGALG00000046262	CCDC60
		ENSGALG00000005678	FLNB
		ENSGALG00000028483	NKX2-8
		ENSGALG00000029983	ANGPT1
		ENSGALG00000041372	ENSGALG00000041372
		ENSGALG00000000994	ENSGALG00000000994
		ENSGALG00000011664	RASSF6
		ENSGALG00000052786	ENSGALG00000052786
		ENSGALG00000027231	NRARP
		ENSGALG00000052302	ENSGALG00000052302
		ENSGALG00000033295	CAV2
		ENSGALG00000011740	MGP
		ENSGALG00000040279	RHCE
		ENSGALG00000041808	ANO1
		ENSGALG00000007418	CD3D
		ENSGALG00000041101	GALNT6
		ENSGALG00000028041	ENSGALG00000028041
		ENSGALG00000006409	PODXL
		ENSGALG00000007681	HTR2B
		ENSGALG00000001080	NR5A1
		ENSGALG00000042621	HNF4G
		ENSGALG00000041380	BF2
		ENSGALG00000012541	MB
		ENSGALG00000036418	ANXA13
		ENSGALG00000025751	NMRK2
		ENSGALG00000026970	ENSGALG00000026970
		ENSGALG00000042851	PPARGC1A
		ENSGALG00000002790	ABLIM3
		ENSGALG00000010879	FGGY
		ENSGALG00000009205	ENSGALG00000009205
		ENSGALG00000041470	PPARA
		ENSGALG00000009298	ENSGALG00000009298
		ENSGALG00000051188	ENSGALG00000051188
		ENSGALG00000032980	DLGAP3
		ENSGALG00000000184	SLC27A6
		ENSGALG00000042744	RGS2
		ENSGALG00000015075	B3GAT1L
		ENSGALG00000008182	CHAC2
		ENSGALG00000003403	ZNF385C
		ENSGALG00000023909	ENSGALG00000023909
		ENSGALG00000001892	CYGB
		ENSGALG00000005171	AP1S3
		ENSGALG00000019555	SERPINB1
		ENSGALG00000008269	ZC3H8
		ENSGALG00000046223	GPR21
		ENSGALG00000006236	TPH1
		ENSGALG00000013427	SORBS2
		ENSGALG00000038936	TMEM182
		ENSGALG00000037029	ENSGALG00000037029
		ENSGALG00000033090	VDR
		ENSGALG00000005621	CAMK2A
		ENSGALG00000040832	CFD
		ENSGALG00000042411	GASK1B
		ENSGALG00000033129	ZFP36L2
		ENSGALG00000009355	ENSGALG00000009355
		ENSGALG00000049241	ENSGALG00000049241
		ENSGALG00000007077	CPT1A
		ENSGALG00000014923	ARHGEF28
		ENSGALG00000028341	ENSGALG00000028341
		ENSGALG00000036189	ANGPT2
		ENSGALG00000008037	HORMAD2
		ENSGALG00000002515	OLFM1
		ENSGALG00000052907	ENSGALG00000052907
		ENSGALG00000034094	SP5
		ENSGALG00000041750	ADAMTS9
		ENSGALG00000007493	NSDHL
		ENSGALG00000014184	ENSGALG00000014184
		ENSGALG00000015666	TNIP2
		ENSGALG00000008969	EPCAM
		ENSGALG00000014372	SLC34A2
		ENSGALG00000020906	ENSGALG00000020906
		ENSGALG00000014862	HMGCS1
		ENSGALG00000002466	SLC2A5
		ENSGALG00000007248	ENSGALG00000007248
		ENSGALG00000029679	PLEKHA7
		ENSGALG00000006591	TNNI2
		ENSGALG00000008815	LRRN4
		ENSGALG00000014995	PGM5
		ENSGALG00000053841	ENSGALG00000053841
		ENSGALG00000002082	AMPD1
		ENSGALG00000002160	B2M
		ENSGALG00000035498	INPP5D
		ENSGALG00000028069	WNT16
		ENSGALG00000008198	TPCN3
		ENSGALG00000006131	FTCD
		ENSGALG00000051754	KRT17
		ENSGALG00000005036	SH2D3C
		ENSGALG00000040180	CEBPD
		ENSGALG00000001545	RAB40B
		ENSGALG00000035345	TXNRD1
		ENSGALG00000036743	MGAT3
		ENSGALG00000027036	PKIB
		ENSGALG00000015346	NFKBIZ
		ENSGALG00000009809	ENSGALG00000009809
		ENSGALG00000013143	PDE3A
		ENSGALG00000016364	ALKAL2
		ENSGALG00000011145	TRIL
		ENSGALG00000007406	ENSGALG00000007406
		ENSGALG00000002150	CPEB1
		ENSGALG00000041854	FAM184B
		ENSGALG00000016221	EFHC2
		ENSGALG00000006633	TMEM243
		ENSGALG00000036971	FGF12
		ENSGALG00000039023	ENSGALG00000039023
		ENSGALG00000016457	TRIB2
		ENSGALG00000015737	NCAM2
		ENSGALG00000037632	NKX2-1
		ENSGALG00000033271	PFKM
		ENSGALG00000029382	BARX2
		ENSGALG00000008548	MDH1B
		ENSGALG00000015413	STX19
		ENSGALG00000015877	SH3BGRL2
		ENSGALG00000038364	CCN3
		ENSGALG00000039121	PPM1F
		ENSGALG00000047314	YF5
		ENSGALG00000034119	ENSGALG00000034119
		ENSGALG00000017309	RNF169
		ENSGALG00000004860	RASD1
		ENSGALG00000029596	HAS2
		ENSGALG00000035058	CAMKV
		ENSGALG00000021128	FSCN1
		ENSGALG00000014847	MYOM1
		ENSGALG00000040802	SOWAHA
		ENSGALG00000009520	MARCH1
		ENSGALG00000042360	TRIM29
		ENSGALG00000010745	HMGB2
		ENSGALG00000005795	CYP2C23b
		ENSGALG00000017136	GJB6
		ENSGALG00000016017	SLC4A11
		ENSGALG00000015154	TRPM6
		ENSGALG00000033339	FIGNL2
		ENSGALG00000017652	TTC9
		ENSGALG00000049414	CYP2C23a
		ENSGALG00000016471	ENSGALG00000016471
		ENSGALG00000040000	ERO1B
		ENSGALG00000030546	CLEC19A
		ENSGALG00000030027	MCAM
		ENSGALG00000030376	DHRS3
		ENSGALG00000000309	ENSGALG00000000309
		ENSGALG00000015237	PPIL6
		ENSGALG00000034675	XKR9
		ENSGALG00000015079	UPK1B
		ENSGALG00000041408	ENSGALG00000041408
		ENSGALG00000053742	ENSGALG00000053742
		ENSGALG00000002370	SH2D4B
		ENSGALG00000006973	SH2D6
		ENSGALG00000025915	ARRDC3
		ENSGALG00000016342	MYOM2
		ENSGALG00000033012	SPRY4
		ENSGALG00000030944	PAX3
		ENSGALG00000030707	ENSGALG00000030707
		ENSGALG00000012124	PELI2
		ENSGALG00000036258	PCDH8
		ENSGALG00000048063	ENSGALG00000048063
		ENSGALG00000054821	NAALAD2
		ENSGALG00000019061	MMP1
		ENSGALG00000017405	NPR3
		ENSGALG00000048261	HES6
		ENSGALG00000046550	ENSGALG00000046550
		ENSGALG00000005472	NAT
		ENSGALG00000013762	ENSGALG00000013762
		ENSGALG00000015464	PTGFRN
		ENSGALG00000005759	IFNW1
		ENSGALG00000000314	NEFL
		ENSGALG00000040269	ENSGALG00000040269
		ENSGALG00000008623	TOR4A
		ENSGALG00000010645	ENPP6
		ENSGALG00000012593	SLC28A3
		ENSGALG00000032619	SYPL2
		ENSGALG00000015221	CCDC181
		ENSGALG00000016507	FNDC4
		ENSGALG00000006728	SLC5A1
		ENSGALG00000040553	SLC27A1
		ENSGALG00000015328	TRMT10C
		ENSGALG00000007906	CHRNG
		ENSGALG00000039228	ZFP36L1
		ENSGALG00000015721	SVEP1
		ENSGALG00000009667	MFAP3L
		ENSGALG00000016522	PPEF1
		ENSGALG00000003939	KLF2
		ENSGALG00000005768	ETV5
		ENSGALG00000014756	PPWD1
		ENSGALG00000054240	ENSGALG00000054240
		ENSGALG00000039712	DHRS7C
		ENSGALG00000029392	GABRB3
		ENSGALG00000008629	MRC1
		ENSGALG00000055117	ENSGALG00000055117
		ENSGALG00000001028	ENSGALG00000001028
		ENSGALG00000010949	GPNMB
		ENSGALG00000017715	TINAGL1
		ENSGALG00000016444	ODC1
		ENSGALG00000034225	DEAF1
		ENSGALG00000000241	STARD4
		ENSGALG00000046379	ENSGALG00000046379
		ENSGALG00000034107	TRIM63
		ENSGALG00000053296	ENSGALG00000053296
		ENSGALG00000012103	ENSGALG00000012103
		ENSGALG00000014645	MEF2C
		ENSGALG00000020534	AK6
		ENSGALG00000015605	BACH2
		ENSGALG00000001696	SAG
		ENSGALG00000008113	PLCL1
		ENSGALG00000006241	ENSGALG00000006241
		ENSGALG00000034166	ZCCHC14
		ENSGALG00000034213	TNFRSF1B
		ENSGALG00000005852	SRMS
		ENSGALG00000051461	ENSGALG00000051461
		ENSGALG00000014324	SLC2A14
		ENSGALG00000003248	SUB1
		ENSGALG00000026945	CIDEC
		ENSGALG00000010533	ELAVL4
		ENSGALG00000001304	ENSGALG00000001304
		ENSGALG00000009134	CTTNBP2
		ENSGALG00000005052	ENSGALG00000005052
		ENSGALG00000025755	SPTSSA
		ENSGALG00000010960	GALNT3
		ENSGALG00000006835	TNNC2
		ENSGALG00000032658	FMNL1
		ENSGALG00000016543	NHS
		ENSGALG00000001561	MXRA8
		ENSGALG00000011858	KCNH5
		ENSGALG00000016164	ABCG1
		ENSGALG00000014971	SLC2A9
		ENSGALG00000008007	ITGA11
		ENSGALG00000037856	CHL1
		ENSGALG00000011861	SYT16
		ENSGALG00000017302	SLCO2B1
		ENSGALG00000010156	DOCK8
		ENSGALG00000037257	HLX
		ENSGALG00000052028	ENSGALG00000052028
		ENSGALG00000034111	FOXF1
		ENSGALG00000016362	SH3YL1
		ENSGALG00000013940	LNX1
		ENSGALG00000015441	CD247
		ENSGALG00000030002	KRT18
		ENSGALG00000053130	MYOZ3
		ENSGALG00000009959	ENSGALG00000009959
		ENSGALG00000043758	ENSGALG00000043758
		ENSGALG00000001181	KCNJ5
		ENSGALG00000037316	OCLN
		ENSGALG00000001718	CCNG1
		ENSGALG00000052593	ENSGALG00000052593
		ENSGALG00000013568	NR4A3
		ENSGALG00000048310	ENSGALG00000048310
		ENSGALG00000023379	F2RL2
		ENSGALG00000038549	ENSGALG00000038549
		ENSGALG00000040342	ADAMTS1
		ENSGALG00000016906	SPRY2
		ENSGALG00000009719	PCDH10
		ENSGALG00000045153	SHISA3
		ENSGALG00000019261	ARHGAP8
		ENSGALG00000041621	LY6E
		ENSGALG00000052503	ENSGALG00000052503
		ENSGALG00000012538	NR4A2
		ENSGALG00000034397	ENSGALG00000034397
		ENSGALG00000010864	EREG
		ENSGALG00000038265	CREB5
		ENSGALG00000044471	ENSGALG00000044471
		ENSGALG00000011389	TRAF3
		ENSGALG00000017091	FLT1
		ENSGALG00000011796	ENSGALG00000011796
		ENSGALG00000001234	CETP
		ENSGALG00000012537	KCNJ3
		ENSGALG00000039447	KRT23
		ENSGALG00000003562	NPTX2
		ENSGALG00000034132	CACFD1
		ENSGALG00000025872	ENSGALG00000025872
		ENSGALG00000006995	APOD
		ENSGALG00000011592	MRAS
		ENSGALG00000046125	PECAM1
		ENSGALG00000032992	NR3C1
		ENSGALG00000040923	ENSGALG00000040923
		ENSGALG00000039741	TNFRSF8
		ENSGALG00000040307	MORN2
		ENSGALG00000013625	ENSGALG00000013625
		ENSGALG00000009875	HMGA2
		ENSGALG00000004199	TMEM184A
		ENSGALG00000030800	IL31RA
		ENSGALG00000000608	CDH1
		ENSGALG00000051848	KIF5A
		ENSGALG00000005613	ENSGALG00000005613
		ENSGALG00000040263	ENSGALG00000040263
		ENSGALG00000048542	ENSGALG00000048542
		ENSGALG00000036364	FOXG1
		ENSGALG00000003816	NT5C1A
		ENSGALG00000005903	NRIP3
		ENSGALG00000041491	ACKR4
		ENSGALG00000046685	ENSGALG00000046685
		ENSGALG00000003203	ENSGALG00000003203
		ENSGALG00000003059	HLF
		ENSGALG00000031411	KCNN1
		ENSGALG00000016511	ADGRG2
		ENSGALG00000021627	IFI27L2
		ENSGALG00000039571	PRPH
		ENSGALG00000039989	GPR160
		ENSGALG00000003932	SDC4
		ENSGALG00000033941	RORC
		ENSGALG00000000616	ELF3
		ENSGALG00000003123	CNTNAP1
		ENSGALG00000029545	SMAD7B
		ENSGALG00000029783	ENSGALG00000029783
		ENSGALG00000006494	GRAMD1B
		ENSGALG00000043435	CARNS1
		ENSGALG00000032506	GEM
		ENSGALG00000028759	LYPD6B
		ENSGALG00000007564	ENSGALG00000007564
		ENSGALG00000021567	EPHA8
		ENSGALG00000013034	CECR2
		ENSGALG00000012055	ENSGALG00000012055
		ENSGALG00000003691	RNF145
		ENSGALG00000032031	MMP16
		ENSGALG00000012812	SVOPL
		ENSGALG00000037791	FRMD4B
		ENSGALG00000009626	THBS1
		ENSGALG00000005004	SAMD8
		ENSGALG00000036527	SYBU
		ENSGALG00000006809	POU2AF1
		ENSGALG00000003536	KLHL11
		ENSGALG00000041878	AQP5
		ENSGALG00000038789	CLIC3
		ENSGALG00000020656	PRLHR
		ENSGALG00000029502	CLIC2
		ENSGALG00000011207	DUSP6
		ENSGALG00000004358	AMZ1
		ENSGALG00000009942	MDM2
		ENSGALG00000017184	MMP7
		ENSGALG00000028115	SFN
		ENSGALG00000003285	CDHR2
		ENSGALG00000040276	RUNX2
		ENSGALG00000036496	ACTN4
		ENSGALG00000026137	CDKN2B
		ENSGALG00000030012	EMILIN3
		ENSGALG00000006382	PTPRJ
		ENSGALG00000014863	TMEM267
		ENSGALG00000054870	ENSGALG00000054870
		ENSGALG00000027514	SCEL
		ENSGALG00000047514	ENSGALG00000047514
		ENSGALG00000014640	GOLPH3L
		ENSGALG00000040275	RCSD1
		ENSGALG00000039311	SMAGP
		ENSGALG00000044224	ENSGALG00000044224
		ENSGALG00000008257	MERTK
		ENSGALG00000001000	HSPA5
		ENSGALG00000016138	DSCAM
		ENSGALG00000034168	WNT5A
		ENSGALG00000006805	PLSCR1
		ENSGALG00000047904	ENSGALG00000047904
		ENSGALG00000008015	UBE2V1
		ENSGALG00000033286	ARSJ
		ENSGALG00000031862	BCL11B
		ENSGALG00000012092	ESYT3
		ENSGALG00000034453	SAMD11
		ENSGALG00000005458	RPL3L
		ENSGALG00000002804	RND2
		ENSGALG00000044449	LAG3
		ENSGALG00000028037	FOS
		ENSGALG00000004436	CYP3A4
		ENSGALG00000002121	PLEKHN1
		ENSGALG00000012419	ENSGALG00000012419
		ENSGALG00000042351	PIK3R6
		ENSGALG00000014094	STK38L
		ENSGALG00000007703	ENSGALG00000007703
		ENSGALG00000009446	LSMEM1
		ENSGALG00000051773	JHY
		ENSGALG00000013912	ENSGALG00000013912
		ENSGALG00000035780	ENSGALG00000035780
		ENSGALG00000008814	ASB15
		ENSGALG00000038579	ENSGALG00000038579
		ENSGALG00000044632	ENSGALG00000044632
		ENSGALG00000014872	FGF10
		ENSGALG00000030941	ELAPOR1
		ENSGALG00000006949	CHD2
		ENSGALG00000001824	ENSGALG00000001824
		ENSGALG00000043838	ENSGALG00000043838
		ENSGALG00000009435	PPP1R3A
		ENSGALG00000043302	LAT2
		ENSGALG00000028376	FGF19
		ENSGALG00000004809	PPIF
		ENSGALG00000032765	ENSGALG00000032765
		ENSGALG00000045596	ENSGALG00000045596
		ENSGALG00000031183	CRYBG2
		ENSGALG00000044841	ENSGALG00000044841
		ENSGALG00000016761	LYG2
		ENSGALG00000005086	PLAU
		ENSGALG00000003466	ENSGALG00000003466
		ENSGALG00000005619	F3
		ENSGALG00000010291	RBPMS
		ENSGALG00000007596	ENSGALG00000007596
		ENSGALG00000011473	RPS6KA2
		ENSGALG00000015347	ZPLD1
		ENSGALG00000012018	UGT8
		ENSGALG00000019932	ENSGALG00000019932
		ENSGALG00000005361	ENSGALG00000005361
		ENSGALG00000033635	PTGS2
		ENSGALG00000017205	ENDOD1
		ENSGALG00000001595	PHF19
		ENSGALG00000052284	H2A-VIII
		ENSGALG00000034971	SLC45A4
		ENSGALG00000000745	SLC26A9
		ENSGALG00000001273	C2CD4C
		ENSGALG00000036456	TRIB1
		ENSGALG00000032681	SYTL2
		ENSGALG00000004320	FAT2
		ENSGALG00000008952	NOXA1
		ENSGALG00000026241	GRIN3B
		ENSGALG00000011902	TAGLN
		ENSGALG00000013941	PDE7B
		ENSGALG00000053601	LPXN
		ENSGALG00000020922	C1orf21
		ENSGALG00000014182	ADORA2B
		ENSGALG00000015140	ENSGALG00000015140
		ENSGALG00000001207	PLCH2
		ENSGALG00000032260	IL10RA
		ENSGALG00000010934	PATJ
		ENSGALG00000030607	CHST11
		ENSGALG00000043433	SCX
		ENSGALG00000046008	RSPH3
		ENSGALG00000034427	SCN4A
		ENSGALG00000012964	ANKH
		ENSGALG00000033932	BF1
		ENSGALG00000002911	MOXD1
		ENSGALG00000031996	ENSGALG00000031996
		ENSGALG00000002081	MMP28
		ENSGALG00000052844	ENSGALG00000052844
		ENSGALG00000017244	PRSS23
		ENSGALG00000029446	ENSGALG00000029446
		ENSGALG00000027536	PERP1
		ENSGALG00000008911	RNF208
		ENSGALG00000005763	VILL
		ENSGALG00000038618	ONECUT1
		ENSGALG00000043209	ADGRB2
		ENSGALG00000005302	SASS6
		ENSGALG00000030781	CA2
		ENSGALG00000003313	ENSGALG00000003313
		ENSGALG00000021126	SLC2A11L1
		ENSGALG00000041221	ENSGALG00000041221
		ENSGALG00000033664	MOV10L1
		ENSGALG00000006575	VIPR2
		ENSGALG00000033695	CYP26A1
		ENSGALG00000031355	ENSGALG00000031355
		ENSGALG00000008514	DLL4
		ENSGALG00000010435	RASGRP3
		ENSGALG00000048781	ENSGALG00000048781
		ENSGALG00000016140	FAM3B
		ENSGALG00000034337	RHPN1
		ENSGALG00000050647	ENSGALG00000050647
		ENSGALG00000009185	ROM1
		ENSGALG00000027864	NFKBIA
		ENSGALG00000031776	NFASC
		ENSGALG00000054732	ENSGALG00000054732
		ENSGALG00000029932	LURAP1L
		ENSGALG00000014965	ENSGALG00000014965
		ENSGALG00000016607	CLCN4
		ENSGALG00000011717	ENSGALG00000011717
		ENSGALG00000008593	ATP1B4
		ENSGALG00000016810	SH3RF3
		ENSGALG00000003904	MLPH
		ENSGALG00000050110	ENSGALG00000050110
		ENSGALG00000016904	SLITRK6
		ENSGALG00000003876	TIMD4
		ENSGALG00000049903	ENSGALG00000049903
		ENSGALG00000010163	LGR5
		ENSGALG00000015109	TJP2
		ENSGALG00000027207	PERP2
		ENSGALG00000004128	CYSLTR1
		ENSGALG00000001169	CRB2
		ENSGALG00000030303	PPP1R3B
		ENSGALG00000044816	ENSGALG00000044816
		ENSGALG00000019553	SERPINB10B
		ENSGALG00000007786	DOK5
		ENSGALG00000048239	ENSGALG00000048239
		ENSGALG00000015077	ARHGAP31
		ENSGALG00000040157	CHTF18
		ENSGALG00000000378	SLC25A37
		ENSGALG00000005843	EEF1A2
		ENSGALG00000015928	ENSGALG00000015928
		ENSGALG00000034488	ENSGALG00000034488
		ENSGALG00000032231	C4
		ENSGALG00000012730	GFOD1
		ENSGALG00000017462	FNIP1
		ENSGALG00000003527	ARRDC2
		ENSGALG00000013803	ADGRG6
		ENSGALG00000035785	ENSGALG00000035785
		ENSGALG00000046299	CNKSR1
		ENSGALG00000039837	CCKBR
		ENSGALG00000024031	CYB561
		ENSGALG00000046632	ENSGALG00000046632
		ENSGALG00000035350	PMEL
		ENSGALG00000043727	NR4A1
		ENSGALG00000044204	ISG20
		ENSGALG00000007333	UBAP1L
		ENSGALG00000002234	UNC13D
		ENSGALG00000013422	RHNO1
		ENSGALG00000054831	TMEM121
		ENSGALG00000043694	RAPGEF4
		ENSGALG00000005994	DERL3
		ENSGALG00000054273	RASSF8
		ENSGALG00000042705	KCNK3
		ENSGALG00000000299	PKP1
		ENSGALG00000027986	NIPAL1
		ENSGALG00000037249	KCNQ5
		ENSGALG00000026258	MAF
		ENSGALG00000028880	FDPS
		ENSGALG00000054150	GPR27
		ENSGALG00000001740	MGAT5B
		ENSGALG00000054655	ENSGALG00000054655
		ENSGALG00000003594	ANK1
		ENSGALG00000015345	ENSGALG00000015345
		ENSGALG00000010798	DHCR24
		ENSGALG00000021304	RANBP3L
		ENSGALG00000014537	BMF
		ENSGALG00000030382	ENSGALG00000030382
		ENSGALG00000045074	ENSGALG00000045074
		ENSGALG00000035081	HTR7L
		ENSGALG00000015010	NSG1
		ENSGALG00000036901	TSPAN18
		ENSGALG00000016102	CYP26B1
		ENSGALG00000010769	HPGD
Mass41 18 h, Mass41 3 h	1	ENSGALG00000009066	KCND2
DMV/1639 3 h	107	ENSGALG00000007320	FXYD2
		ENSGALG00000001256	NLRC5
		ENSGALG00000008098	NAMPTP1
		ENSGALG00000047483	C1QTNF6
		ENSGALG00000002843	RILP
		ENSGALG00000003821	RAMP1
		ENSGALG00000035453	ENSGALG00000035453
		ENSGALG00000030179	ENSGALG00000030179
		ENSGALG00000038943	RASSF5
		ENSGALG00000012076	TIFA
		ENSGALG00000007052	PXK
		ENSGALG00000009968	OTUD4
		ENSGALG00000011446	TNFAIP2
		ENSGALG00000012382	ENSGALG00000012382
		ENSGALG00000001900	PHF24
		ENSGALG00000050206	ENSGALG00000050206
		ENSGALG00000010915	IL6
		ENSGALG00000008840	ACSL5
		ENSGALG00000009092	STON1
		ENSGALG00000007698	ENSGALG00000007698
		ENSGALG00000013535	CYP4V2
		ENSGALG00000003651	NT5C3B
		ENSGALG00000038096	NOS2
		ENSGALG00000006379	SHH
		ENSGALG00000035325	PMAIP1
		ENSGALG00000009915	EML4
		ENSGALG00000016919	ACOD1
		ENSGALG00000047977	NANP
		ENSGALG00000011531	APAF1
		ENSGALG00000039708	ENSGALG00000039708
		ENSGALG00000010801	TMEM61
		ENSGALG00000012834	AKR1D1
		ENSGALG00000011206	KITLG
		ENSGALG00000013642	KAZN
		ENSGALG00000035602	ZNF536
		ENSGALG00000006963	ENDOV
		ENSGALG00000027184	OLFML1
		ENSGALG00000034478	CCL4
		ENSGALG00000005853	HTR2C
		ENSGALG00000027533	RNF24
		ENSGALG00000050332	ENSGALG00000050332
		ENSGALG00000040755	ANGPT4
		ENSGALG00000030291	IRF9
		ENSGALG00000038146	ENSGALG00000038146
		ENSGALG00000048672	ENSGALG00000048672
		ENSGALG00000014980	ENSGALG00000014980
		ENSGALG00000050182	ENSGALG00000050182
		ENSGALG00000001701	ENSGALG00000001701
		ENSGALG00000024486	C4orf48
		ENSGALG00000006174	VSTM4
		ENSGALG00000016556	ENSGALG00000016556
		ENSGALG00000004009	ENSGALG00000004009
		ENSGALG00000002287	ENSGALG00000002287
		ENSGALG00000046032	CD83
		ENSGALG00000026736	OGN
		ENSGALG00000032836	ENSGALG00000032836
		ENSGALG00000053921	ENSGALG00000053921
		ENSGALG00000050503	TNFRSF4
		ENSGALG00000007254	ARHGAP12
		ENSGALG00000040971	EGR2
		ENSGALG00000035182	CMKLR1
		ENSGALG00000023396	ASPHD2
		ENSGALG00000046708	PTGES
		ENSGALG00000015419	PENK
		ENSGALG00000033068	TLR21
		ENSGALG00000016559	PIGA
		ENSGALG00000026299	ENSGALG00000026299
		ENSGALG00000027345	SLC46A2
		ENSGALG00000017191	ANGPTL5
		ENSGALG00000040493	PTN
		ENSGALG00000052643	C15orf48
		ENSGALG00000029768	PTGDR
		ENSGALG00000006203	ENSGALG00000006203
		ENSGALG00000040131	ENSGALG00000040131
		ENSGALG00000008555	MXI1
		ENSGALG00000010290	VEGFA
		ENSGALG00000001977	LDB3
		ENSGALG00000003015	SERPINF1
		ENSGALG00000008914	NRAP
		ENSGALG00000001470	STOML1
		ENSGALG00000045115	ENSGALG00000045115
		ENSGALG00000050441	ENSGALG00000050441
		ENSGALG00000016759	MITD1
		ENSGALG00000012575	TLE1
		ENSGALG00000003965	LEUTX
		ENSGALG00000055021	GREM2
		ENSGALG00000028005	GADD45G
		ENSGALG00000008193	RELN
		ENSGALG00000028721	LMOD1
		ENSGALG00000048325	GBP
		ENSGALG00000043623	ARL14
		ENSGALG00000007448	SPRY3
		ENSGALG00000036883	MET
		ENSGALG00000006343	ACTA2
		ENSGALG00000030259	ENSGALG00000030259
		ENSGALG00000008759	LAMP3
		ENSGALG00000040168	GPR61
		ENSGALG00000043033	EYA1
		ENSGALG00000021340	CA9
		ENSGALG00000003655	GAS2
		ENSGALG00000037166	ENSGALG00000037166
		ENSGALG00000011322	NEK10
		ENSGALG00000003792	FYB
		ENSGALG00000033925	ENSGALG00000033925
		ENSGALG00000006375	TM4SF19
		ENSGALG00000012542	RASD2
		ENSGALG00000030907	CSF3
DMV/1639 18 h	379	ENSGALG00000049504	ENSGALG00000049504
		ENSGALG00000043372	RUNX3
		ENSGALG00000002386	TMEM8B
		ENSGALG00000000755	ACER3
		ENSGALG00000003696	ENSGALG00000003696
		ENSGALG00000003224	HSF4
		ENSGALG00000015410	BVES
		ENSGALG00000033279	RAX
		ENSGALG00000005448	MYL3
		ENSGALG00000010129	PLK3
		ENSGALG00000015152	BOC
		ENSGALG00000013720	FBXO15
		ENSGALG00000039356	HEPACAM
		ENSGALG00000051209	ENSGALG00000051209
		ENSGALG00000011035	AK4
		ENSGALG00000050058	REEP1
		ENSGALG00000008434	SORCS3
		ENSGALG00000054865	ENSGALG00000054865
		ENSGALG00000006710	RAB36
		ENSGALG00000016768	LONRF2
		ENSGALG00000006436	AQP12A
		ENSGALG00000038688	ADAMTS17
		ENSGALG00000009480	DOCK4
		ENSGALG00000051549	ENSGALG00000051549
		ENSGALG00000016591	DRC1
		ENSGALG00000054402	ENSGALG00000054402
		ENSGALG00000053511	APOLD1
		ENSGALG00000048849	CPXM2
		ENSGALG00000048200	MRPL33
		ENSGALG00000015577	ENSGALG00000015577
		ENSGALG00000051776	ENSGALG00000051776
		ENSGALG00000008745	APLF
		ENSGALG00000054377	ENSGALG00000054377
		ENSGALG00000032060	GPR153
		ENSGALG00000011353	TNNI3K
		ENSGALG00000030554	KCNN3
		ENSGALG00000033789	HSP90B1
		ENSGALG00000029632	CHST13
		ENSGALG00000010598	KCNK10
		ENSGALG00000006609	EPHB1
		ENSGALG00000002631	LRRC75A
		ENSGALG00000012142	KCNA4
		ENSGALG00000007713	CD300LG
		ENSGALG00000006069	SMTNL2
		ENSGALG00000004083	GRIA1
		ENSGALG00000012446	ELFN2
		ENSGALG00000035028	NAB2
		ENSGALG00000039977	MYH1B
		ENSGALG00000004812	FAM129A
		ENSGALG00000006025	XIRP1
		ENSGALG00000002116	TEN1
		ENSGALG00000002766	MLKL
		ENSGALG00000050086	RNF207
		ENSGALG00000020415	IFT43
		ENSGALG00000003464	ENSGALG00000003464
		ENSGALG00000000357	ENSGALG00000000357
		ENSGALG00000037802	ENSGALG00000037802
		ENSGALG00000009601	NELL2
		ENSGALG00000053262	HIST2H4B
		ENSGALG00000054698	ENSGALG00000054698
		ENSGALG00000005714	PKD1
		ENSGALG00000032410	CBFA2T3
		ENSGALG00000030677	ABCG2
		ENSGALG00000011489	TBXT
		ENSGALG00000011391	AMN
		ENSGALG00000012705	GMPR2
		ENSGALG00000053833	C1orf210
		ENSGALG00000013624	ENSGALG00000013624
		ENSGALG00000004472	ASTN1
		ENSGALG00000048164	LHFPL4
		ENSGALG00000001331	ST14
		ENSGALG00000045427	UPP2
		ENSGALG00000006912	CPEB3
		ENSGALG00000003670	MAFB
		ENSGALG00000002646	FAM171B
		ENSGALG00000025937	FXYD6
		ENSGALG00000010182	SLC29A1
		ENSGALG00000012336	STXBP5
		ENSGALG00000002955	ADAMTSL2
		ENSGALG00000047838	ENSGALG00000047838
		ENSGALG00000007666	KCNIP2
		ENSGALG00000002507	MBL2
		ENSGALG00000004270	ALDH1A2
		ENSGALG00000000107	TRIM7.1
		ENSGALG00000031341	ENSGALG00000031341
		ENSGALG00000050151	ENSGALG00000050151
		ENSGALG00000032577	MECOM
		ENSGALG00000006658	FANCI
		ENSGALG00000014930	ENC1
		ENSGALG00000014085	TM7SF3
		ENSGALG00000015685	CFAP99
		ENSGALG00000032746	ENPP2
		ENSGALG00000007300	PYCR1
		ENSGALG00000010490	DPYSL4
		ENSGALG00000008756	PLEK
		ENSGALG00000038223	WHRN
		ENSGALG00000004103	FAM81A
		ENSGALG00000051919	BAALC
		ENSGALG00000011469	IGFBP2
		ENSGALG00000036005	TIAM2
		ENSGALG00000026276	TCF15
		ENSGALG00000006934	PATZ1
		ENSGALG00000032882	EVA1C
		ENSGALG00000041775	ESRRB
		ENSGALG00000000927	ANGPTL2
		ENSGALG00000007466	EDNRB2
		ENSGALG00000035375	LRTOMT
		ENSGALG00000028451	MT4
		ENSGALG00000043772	ENSGALG00000043772
		ENSGALG00000050072	EMID1
		ENSGALG00000049444	ENSGALG00000049444
		ENSGALG00000003499	MAST3
		ENSGALG00000007959	SLC26A3
		ENSGALG00000037160	ENSGALG00000037160
		ENSGALG00000017362	HAVCR1
		ENSGALG00000014463	ACTN2
		ENSGALG00000038884	SRL
		ENSGALG00000005884	ENSGALG00000005884
		ENSGALG00000020485	ENSGALG00000020485
		ENSGALG00000005762	ENSGALG00000005762
		ENSGALG00000001264	PLXNA2
		ENSGALG00000039682	HCLS1
		ENSGALG00000015458	ILDR2
		ENSGALG00000015379	TAGLN3
		ENSGALG00000053749	ENSGALG00000053749
		ENSGALG00000011484	CMTM8
		ENSGALG00000009276	LRAT
		ENSGALG00000054733	ENSGALG00000054733
		ENSGALG00000001791	ENSGALG00000001791
		ENSGALG00000016764	EIF5B
		ENSGALG00000035031	HEY1
		ENSGALG00000025946	MOB3C
		ENSGALG00000047017	PHYHIP
		ENSGALG00000014984	F2RL1
		ENSGALG00000016791	SLC9A2
		ENSGALG00000010639	EML5
		ENSGALG00000002312	TMEM132E
		ENSGALG00000012823	TRIM24
		ENSGALG00000048138	ENSGALG00000048138
		ENSGALG00000035184	SDC3
		ENSGALG00000004155	MYOM3
		ENSGALG00000006868	CRACR2B
		ENSGALG00000038752	ENSGALG00000038752
		ENSGALG00000040957	AGO2
		ENSGALG00000034229	ZNF703
		ENSGALG00000046992	MCRIP2
		ENSGALG00000005292	KLHL40
		ENSGALG00000016044	SIM2
		ENSGALG00000035386	NCKAP1L
		ENSGALG00000048097	ENSGALG00000048097
		ENSGALG00000008735	BFSP1
		ENSGALG00000005474	PNAT10
		ENSGALG00000015692	ENSGALG00000015692
		ENSGALG00000001626	ENSGALG00000001626
		ENSGALG00000002091	ENSGALG00000002091
		ENSGALG00000030253	RBM12
		ENSGALG00000054783	ENSGALG00000054783
		ENSGALG00000008416	ENSGALG00000008416
		ENSGALG00000001661	SLC22A7
		ENSGALG00000026948	ADD2
		ENSGALG00000004173	ENSGALG00000004173
		ENSGALG00000007717	GCNT7
		ENSGALG00000027571	ENSGALG00000027571
		ENSGALG00000029509	NECAB1
		ENSGALG00000002431	ENSGALG00000002431
		ENSGALG00000009262	FGB
		ENSGALG00000030101	CSDC2
		ENSGALG00000003076	FASLG
		ENSGALG00000033507	PLCG2
		ENSGALG00000016485	RHOB
		ENSGALG00000030363	IFNAR1
		ENSGALG00000001073	NR6A1
		ENSGALG00000040926	SAMSN1
		ENSGALG00000001525	ENSGALG00000001525
		ENSGALG00000010375	SLC30A2
		ENSGALG00000052192	TUBA1B
		ENSGALG00000015935	SMYD1
		ENSGALG00000006638	GRIK4
		ENSGALG00000053510	ENSGALG00000053510
		ENSGALG00000003226	APOBEC2
		ENSGALG00000041344	FABP5
		ENSGALG00000049622	ENSGALG00000049622
		ENSGALG00000036950	CASP14
		ENSGALG00000038612	ENSGALG00000038612
		ENSGALG00000007645	ENSGALG00000007645
		ENSGALG00000000775	CTSS
		ENSGALG00000011109	MAPK10
		ENSGALG00000014250	PHOX2B
		ENSGALG00000050720	ENSGALG00000050720
		ENSGALG00000010857	DAB1
		ENSGALG00000035883	ZMYND10
		ENSGALG00000045037	CYP2W1
		ENSGALG00000013223	CLEC3A
		ENSGALG00000004398	CARD11
		ENSGALG00000011242	OBSL1
		ENSGALG00000031657	IFITM10
		ENSGALG00000003972	FAXDC2
		ENSGALG00000009016	SLX4IP
		ENSGALG00000015396	CD200
		ENSGALG00000033591	ENSGALG00000033591
		ENSGALG00000011252	ENSGALG00000011252
		ENSGALG00000029354	GMIP
		ENSGALG00000014510	FBXL5
		ENSGALG00000012890	DGKI
		ENSGALG00000027255	NRXN3
		ENSGALG00000040549	HTR7
		ENSGALG00000008912	ABCB1
		ENSGALG00000015062	IFNK
		ENSGALG00000004294	CGNL1
		ENSGALG00000031306	BHLHA15
		ENSGALG00000007157	TENT5D
		ENSGALG00000052674	ENSGALG00000052674
		ENSGALG00000015358	MYH15
		ENSGALG00000035052	BMP3
		ENSGALG00000047475	HS3ST2
		ENSGALG00000042123	CLDN23
		ENSGALG00000031511	HIP1R
		ENSGALG00000049363	ENSGALG00000049363
		ENSGALG00000051229	ENSGALG00000051229
		ENSGALG00000017317	DNAJB13
		ENSGALG00000004955	ENSGALG00000004955
		ENSGALG00000029424	JPH3
		ENSGALG00000001214	PARD6A
		ENSGALG00000004424	SEC16B
		ENSGALG00000045255	CYP2AB5
		ENSGALG00000013964	SPATA18
		ENSGALG00000033203	TRIM54
		ENSGALG00000002205	FBRSL1
		ENSGALG00000001459	TNNC1
		ENSGALG00000040369	PFKFB3
		ENSGALG00000009792	ENSGALG00000009792
		ENSGALG00000039970	ENDOU
		ENSGALG00000054976	IL11
		ENSGALG00000010133	PTCH2
		ENSGALG00000002944	CPS1
		ENSGALG00000009301	CHRNA1
		ENSGALG00000041965	MIOX
		ENSGALG00000014988	POPDC2
		ENSGALG00000045122	AKR1B1
		ENSGALG00000037925	RND1
		ENSGALG00000001410	SPNS3
		ENSGALG00000014979	FRK
		ENSGALG00000030576	ENSGALG00000030576
		ENSGALG00000034964	SYTL1
		ENSGALG00000033966	TENM4
		ENSGALG00000043976	RSPH1
		ENSGALG00000011329	AFDN
		ENSGALG00000006598	SORL1
		ENSGALG00000027407	ENSGALG00000027407
		ENSGALG00000026973	KIF3C
		ENSGALG00000009352	DPF3
		ENSGALG00000026553	ENSGALG00000026553
		ENSGALG00000045499	TCFL5
		ENSGALG00000037464	ENSGALG00000037464
		ENSGALG00000013402	AHRR
		ENSGALG00000030991	IRX1
		ENSGALG00000027265	AJAP1
		ENSGALG00000036093	PTPN7
		ENSGALG00000007886	ENSGALG00000007886
		ENSGALG00000003925	MYPN
		ENSGALG00000032405	ENSGALG00000032405
		ENSGALG00000050198	ENSGALG00000050198
		ENSGALG00000032418	RAB26
		ENSGALG00000014528	ENO2
		ENSGALG00000026928	ENSGALG00000026928
		ENSGALG00000028817	OTX1
		ENSGALG00000014892	CEP85L
		ENSGALG00000013672	TSHZ1
		ENSGALG00000011202	COLQ
		ENSGALG00000046646	FAM102B
		ENSGALG00000047542	COA4
		ENSGALG00000015136	ILDR1
		ENSGALG00000008501	KLF7
		ENSGALG00000031874	HIST1H101
		ENSGALG00000016564	PTK2B
		ENSGALG00000040266	GLI3
		ENSGALG00000009594	RARRES1
		ENSGALG00000008709	MCOLN3
		ENSGALG00000032518	NCALD
		ENSGALG00000017183	MMP13
		ENSGALG00000037864	MYH1A
		ENSGALG00000024083	TCIM
		ENSGALG00000037273	ENSGALG00000037273
		ENSGALG00000016568	MOSPD2
		ENSGALG00000001348	TEKT3
		ENSGALG00000045634	XKR5
		ENSGALG00000050656	ENSGALG00000050656
		ENSGALG00000048158	ENSGALG00000048158
		ENSGALG00000004974	PPARG
		ENSGALG00000053351	ENSGALG00000053351
		ENSGALG00000037950	ALPK3
		ENSGALG00000047652	ENSGALG00000047652
		ENSGALG00000001918	DNAJB5
		ENSGALG00000040079	ZFPM2
		ENSGALG00000050752	ENSGALG00000050752
		ENSGALG00000042798	GDAP1
		ENSGALG00000005470	PLPPR5
		ENSGALG00000052732	ENSGALG00000052732
		ENSGALG00000038652	ENSGALG00000038652
		ENSGALG00000011551	JCHAIN
		ENSGALG00000006260	KLHL30
		ENSGALG00000000302	TNNT2
		ENSGALG00000002097	ENSGALG00000002097
		ENSGALG00000054289	GJB5
		ENSGALG00000010293	RBP
		ENSGALG00000052876	ENSGALG00000052876
		ENSGALG00000035199	ODF1
		ENSGALG00000014508	CD38
		ENSGALG00000017168	SLN
		ENSGALG00000008100	RAPSN
		ENSGALG00000001161	FLI1
		ENSGALG00000002350	ENSGALG00000002350
		ENSGALG00000007543	APCDD1L
		ENSGALG00000010098	SLC6A9
		ENSGALG00000008262	RASGRF1
		ENSGALG00000037366	GRID1
		ENSGALG00000008696	WDR63
		ENSGALG00000000243	RDM1
		ENSGALG00000013193	IRX2
		ENSGALG00000015123	ZDHHC23
		ENSGALG00000016322	ENSGALG00000016322
		ENSGALG00000001091	ENSGALG00000001091
		ENSGALG00000042491	ENSGALG00000042491
		ENSGALG00000011306	DES
		ENSGALG00000016462	MYCN
		ENSGALG00000049191	ENSGALG00000049191
		ENSGALG00000011623	ADAMTS3
		ENSGALG00000031700	TRPS1
		ENSGALG00000003011	TOM1L1
		ENSGALG00000004503	ENSGALG00000004503
		ENSGALG00000001062	GGT7
		ENSGALG00000031170	ADCY1
		ENSGALG00000027314	SAXO1
		ENSGALG00000047857	ENSGALG00000047857
		ENSGALG00000041280	FOSB
		ENSGALG00000042422	GLI1
		ENSGALG00000012006	RTN1
		ENSGALG00000012522	PVALB
		ENSGALG00000009947	PLEKHH2
		ENSGALG00000012317	ENSGALG00000012317
		ENSGALG00000045028	ENSGALG00000045028
		ENSGALG00000033883	PCDH7
		ENSGALG00000034188	PAG1
		ENSGALG00000010125	CSGALNACT1
		ENSGALG00000037940	IGFBP3
		ENSGALG00000030836	PSD2
		ENSGALG00000037829	LOXHD1
		ENSGALG00000007177	PTPRG
		ENSGALG00000022622	HOXA4
		ENSGALG00000028415	ENSGALG00000028415
		ENSGALG00000043584	ENSGALG00000043584
		ENSGALG00000053543	ENSGALG00000053543
		ENSGALG00000016356	TDRP
		ENSGALG00000015264	PPIP5K2
		ENSGALG00000017334	ENSGALG00000017334
		ENSGALG00000039436	DLX2
		ENSGALG00000000604	ENSGALG00000000604
		ENSGALG00000019527	SLC6A19
		ENSGALG00000023920	PHYKPL
		ENSGALG00000028682	CBLN2
		ENSGALG00000054070	ENSGALG00000054070
		ENSGALG00000041025	FOXJ1
		ENSGALG00000045510	ENSGALG00000045510
		ENSGALG00000008980	VWA2
		ENSGALG00000047061	ENSGALG00000047061
		ENSGALG00000030025	FABP4
		ENSGALG00000016890	MBNL2
		ENSGALG00000004804	ENSGALG00000004804
		ENSGALG00000016185	SLC37A1
		ENSGALG00000007357	BCL6
		ENSGALG00000013747	TAGAP
		ENSGALG00000006889	TMC7
		ENSGALG00000026698	FEV
		ENSGALG00000036447	ENSGALG00000036447
		ENSGALG00000020151	NMU
		ENSGALG00000033854	CSF1
		ENSGALG00000021656	PTPN22
		ENSGALG00000046955	ENSGALG00000046955
		ENSGALG00000016920	LMO7
Mass41 3 h	24	ENSGALG00000029935	ENSGALG00000029935
		ENSGALG00000052053	ENSGALG00000052053
		ENSGALG00000032349	CDH5
		ENSGALG00000009568	SPOCK3
		ENSGALG00000000911	IL19
		ENSGALG00000052741	ENSGALG00000052741
		ENSGALG00000034516	SHISA6
		ENSGALG00000055019	ENSGALG00000055019
		ENSGALG00000030032	SLC4A10
		ENSGALG00000007608	ARHGEF9
		ENSGALG00000051661	ENSGALG00000051661
		ENSGALG00000016826	ENSGALG00000016826
		ENSGALG00000030054	PTPRN2
		ENSGALG00000038769	USH1G
		ENSGALG00000048882	ENSGALG00000048882
		ENSGALG00000016592	PRPS2
		ENSGALG00000050242	ENSGALG00000050242
		ENSGALG00000003726	EGFLAM
		ENSGALG00000011687	ENSGALG00000011687
		ENSGALG00000029836	GPLD1
		ENSGALG00000039151	ST8SIA3Z
		ENSGALG00000040182	ENSGALG00000040182
		ENSGALG00000013604	VIP
		ENSGALG00000016491	APOB
Mass41 18 h	151	ENSGALG00000002769	DNAJC12
		ENSGALG00000017394	INSIG1
		ENSGALG00000043139	SYT7
		ENSGALG00000003323	NECAB2
		ENSGALG00000037413	IL7
		ENSGALG00000016199	CRYAA
		ENSGALG00000050176	ENSGALG00000050176
		ENSGALG00000035026	SLC22A4
		ENSGALG00000029197	KIRREL3
		ENSGALG00000031475	MAFG
		ENSGALG00000048064	ENSGALG00000048064
		ENSGALG00000017103	WASF3
		ENSGALG00000030220	ELMO3
		ENSGALG00000004582	MYL2
		ENSGALG00000047878	ENSGALG00000047878
		ENSGALG00000054430	GLYCTK
		ENSGALG00000034303	C1orf115
		ENSGALG00000003242	STAR
		ENSGALG00000005790	ENSGALG00000005790
		ENSGALG00000008466	ENSGALG00000008466
		ENSGALG00000028081	ONECUT3
		ENSGALG00000005670	SLMAP
		ENSGALG00000030629	KRT6A
		ENSGALG00000046461	LRRC15
		ENSGALG00000002318	LVRN
		ENSGALG00000033025	RYBP
		ENSGALG00000002899	AACS
		ENSGALG00000000558	SLC1A6
		ENSGALG00000037957	ENSGALG00000037957
		ENSGALG00000000189	YTHDC2
		ENSGALG00000041236	CBX7
		ENSGALG00000008996	ANKEF1
		ENSGALG00000017137	GJA3
		ENSGALG00000012211	PDLIM5
		ENSGALG00000048320	HINT2
		ENSGALG00000011609	ENSGALG00000011609
		ENSGALG00000001863	VTG2
		ENSGALG00000006038	TGFBR3
		ENSGALG00000006062	ZBTB46
		ENSGALG00000020340	TMX1
		ENSGALG00000021301	ENSGALG00000021301
		ENSGALG00000004669	ASPA
		ENSGALG00000005476	PTH2R
		ENSGALG00000013822	TXLNB
		ENSGALG00000000619	ANGPTL4
		ENSGALG00000025748	FGF9
		ENSGALG00000038540	ZBTB32
		ENSGALG00000041347	PROM2
		ENSGALG00000048307	ENSGALG00000048307
		ENSGALG00000047412	ENSGALG00000047412
		ENSGALG00000001341	ZBTB44
		ENSGALG00000045436	ENSGALG00000045436
		ENSGALG00000002622	FCHSD1
		ENSGALG00000000836	RFX5
		ENSGALG00000054577	ENSGALG00000054577
		ENSGALG00000015683	GNG10
		ENSGALG00000032937	DLGAP2
		ENSGALG00000023407	ZBTB34
		ENSGALG00000026098	IL8
		ENSGALG00000005739	SCD
		ENSGALG00000020575	ERMN
		ENSGALG00000001203	TMEM45B
		ENSGALG00000026716	CELF5
		ENSGALG00000011224	SLC4A3
		ENSGALG00000032567	SPINK6
		ENSGALG00000029445	FADS6
		ENSGALG00000026263	RGS8
		ENSGALG00000016912	EDNRB
		ENSGALG00000008014	CEBPB
		ENSGALG00000015641	CCNH
		ENSGALG00000016651	ENSGALG00000016651
		ENSGALG00000016154	ARC
		ENSGALG00000010891	ABCB11
		ENSGALG00000016988	RUBCNL
		ENSGALG00000007110	ENSGALG00000007110
		ENSGALG00000008734	PCSK2
		ENSGALG00000000667	EDN2
		ENSGALG00000021193	STARD5
		ENSGALG00000004747	ENSGALG00000004747
		ENSGALG00000006482	FAH
		ENSGALG00000044207	REC114
		ENSGALG00000049308	ENSGALG00000049308
		ENSGALG00000041882	KATNAL2
		ENSGALG00000009884	SYT14
		ENSGALG00000052586	ENSGALG00000052586
		ENSGALG00000009378	PDGFC
		ENSGALG00000001449	STRA6
		ENSGALG00000009004	ZNF804B
		ENSGALG00000034067	FMOD
		ENSGALG00000009895	GRIP1
		ENSGALG00000020528	INIP
		ENSGALG00000049665	BLEC3
		ENSGALG00000040896	FASN
		ENSGALG00000016258	SYTL5
		ENSGALG00000040070	PDIA2
		ENSGALG00000048682	MYLPF
		ENSGALG00000012973	ESR1
		ENSGALG00000006405	CEP19
		ENSGALG00000016622	STS
		ENSGALG00000007178	FADS2
		ENSGALG00000052868	ENSGALG00000052868
		ENSGALG00000034950	SMPD3
		ENSGALG00000002952	NRG4
		ENSGALG00000008229	ALDH7A1
		ENSGALG00000028871	SLC38A3
		ENSGALG00000001698	GABRA1
		ENSGALG00000011166	ENSGALG00000011166
		ENSGALG00000010342	OTOGL
		ENSGALG00000002325	IGFALS
		ENSGALG00000032161	SCUBE2
		ENSGALG00000003879	MFSD2A
		ENSGALG00000026091	CACNG4
		ENSGALG00000035950	NGFR
		ENSGALG00000030270	CD1C
		ENSGALG00000043185	MATN1
		ENSGALG00000003589	VTN
		ENSGALG00000008352	CKMT1B
		ENSGALG00000009530	PDZRN4
		ENSGALG00000028924	S100A16
		ENSGALG00000002945	TMEM266
		ENSGALG00000013634	LRRC2
		ENSGALG00000048869	ENSGALG00000048869
		ENSGALG00000021031	CXCR7
		ENSGALG00000011734	CCR8L
		ENSGALG00000015006	MAB21L3
		ENSGALG00000026598	NXNL2
		ENSGALG00000015753	ENSGALG00000015753
		ENSGALG00000029118	ENSGALG00000029118
		ENSGALG00000006198	LSS
		ENSGALG00000031487	FSTL4
		ENSGALG00000039159	ENSGALG00000039159
		ENSGALG00000001437	NTM
		ENSGALG00000002108	ENSGALG00000002108
		ENSGALG00000003114	NOG
		ENSGALG00000017274	CD9
		ENSGALG00000007374	YPEL4
		ENSGALG00000007267	MVD
		ENSGALG00000036133	KLF15
		ENSGALG00000009365	CYP51A1
		ENSGALG00000053121	ENSGALG00000053121
		ENSGALG00000009693	ENSGALG00000009693
		ENSGALG00000001605	PPM1J
		ENSGALG00000012735	EDN1
		ENSGALG00000004476	SEMA3G
		ENSGALG00000026627	LRIT3
		ENSGALG00000001565	C5
		ENSGALG00000046937	ENSGALG00000046937
		ENSGALG00000014789	MRPS36
		ENSGALG00000033705	ENSGALG00000033705
		ENSGALG00000003980	IQCA1
		ENSGALG00000001653	MANEAL

## Sheet: cTEC_mRNA_DOWN_UP
Overlapping Treatment Groups	Total	Elements (ENSEMBL ID)	Elements (Gene Symbol)
DOWN, UP	14	ENSGALG00000007174	TNFSF15
		ENSGALG00000011296	ENSGALG00000011296
		ENSGALG00000031430	ENSGALG00000031430
		ENSGALG00000004243	ENSGALG00000004243
		ENSGALG00000026465	TMEM100
		ENSGALG00000006511	BCL2A1
		ENSGALG00000008544	SLC8A1
		ENSGALG00000039831	FAM135B
		ENSGALG00000005721	DGKG
		ENSGALG00000027365	HIVEP3
		ENSGALG00000026663	CX3CL1
		ENSGALG00000011635	TFCP2L1
		ENSGALG00000039264	SLA
		ENSGALG00000029558	ENSGALG00000029558
UP	694	ENSGALG00000001231	SAMHD1
		ENSGALG00000010316	ENSGALG00000010316
		ENSGALG00000017394	INSIG1
		ENSGALG00000007320	FXYD2
		ENSGALG00000001256	NLRC5
		ENSGALG00000041471	TUBB
		ENSGALG00000006453	TF
		ENSGALG00000016820	GAS6
		ENSGALG00000008098	NAMPTP1
		ENSGALG00000026152	ENSGALG00000026152
		ENSGALG00000054634	ENSGALG00000054634
		ENSGALG00000010901	ENSGALG00000010901
		ENSGALG00000033118	FAM83H
		ENSGALG00000003475	ACLY
		ENSGALG00000004203	PSMG3
		ENSGALG00000010152	TSPAN8
		ENSGALG00000043208	TRAFD1
		ENSGALG00000037413	IL7
		ENSGALG00000008434	SORCS3
		ENSGALG00000054865	ENSGALG00000054865
		ENSGALG00000047483	C1QTNF6
		ENSGALG00000004508	EYA2
		ENSGALG00000004695	ECM2
		ENSGALG00000022557	CLDN3
		ENSGALG00000002843	RILP
		ENSGALG00000003821	RAMP1
		ENSGALG00000015032	ENSGALG00000015032
		ENSGALG00000006436	AQP12A
		ENSGALG00000052051	COPS9
		ENSGALG00000002553	PCDH1
		ENSGALG00000052038	MBLAC1
		ENSGALG00000050943	RNF19B
		ENSGALG00000030834	ATP8B1
		ENSGALG00000038671	ENSGALG00000038671
		ENSGALG00000019489	CHST9
		ENSGALG00000043734	LIPG
		ENSGALG00000038933	FABP7
		ENSGALG00000035453	ENSGALG00000035453
		ENSGALG00000042116	FUT9
		ENSGALG00000030179	ENSGALG00000030179
		ENSGALG00000029381	ENSGALG00000029381
		ENSGALG00000044889	FYB2
		ENSGALG00000010049	PTPRB
		ENSGALG00000013771	CRACD
		ENSGALG00000014267	RBM47
		ENSGALG00000045199	ENSGALG00000045199
		ENSGALG00000038943	RASSF5
		ENSGALG00000033157	ADAMTS10
		ENSGALG00000004722	ASPN
		ENSGALG00000030889	FOXA2
		ENSGALG00000014908	FST
		ENSGALG00000036942	KCNA3
		ENSGALG00000012171	GPR39
		ENSGALG00000053682	ENSGALG00000053682
		ENSGALG00000021365	DCTN3
		ENSGALG00000044985	ENSGALG00000044985
		ENSGALG00000048200	MRPL33
		ENSGALG00000015577	ENSGALG00000015577
		ENSGALG00000035244	ENSGALG00000035244
		ENSGALG00000030220	ELMO3
		ENSGALG00000016964	ENSGALG00000016964
		ENSGALG00000037953	TUBA1A
		ENSGALG00000012076	TIFA
		ENSGALG00000047782	ENSGALG00000047782
		ENSGALG00000008060	PRKAR2B
		ENSGALG00000040621	IL18R1
		ENSGALG00000014011	LRMP
		ENSGALG00000023443	SMIM15
		ENSGALG00000052768	LDLR
		ENSGALG00000034025	ASIC1
		ENSGALG00000049958	ENSGALG00000049958
		ENSGALG00000037148	CRH
		ENSGALG00000014826	TTC33
		ENSGALG00000034303	C1orf115
		ENSGALG00000014615	LAMA1
		ENSGALG00000009017	STEAP2
		ENSGALG00000040038	MLC1
		ENSGALG00000007052	PXK
		ENSGALG00000026768	ENSGALG00000026768
		ENSGALG00000009560	MSMO1
		ENSGALG00000032402	VSTM2B
		ENSGALG00000006602	SYT8
		ENSGALG00000043257	ENSGALG00000043257
		ENSGALG00000014877	EMB
		ENSGALG00000012142	KCNA4
		ENSGALG00000007412	MPZL2
		ENSGALG00000005670	SLMAP
		ENSGALG00000009968	OTUD4
		ENSGALG00000013575	IFI6
		ENSGALG00000030629	KRT6A
		ENSGALG00000015142	DSG2
		ENSGALG00000011446	TNFAIP2
		ENSGALG00000013993	VNN1
		ENSGALG00000026383	TMSB4X
		ENSGALG00000001900	PHF24
		ENSGALG00000009479	ENSGALG00000009479
		ENSGALG00000015115	MAMDC2
		ENSGALG00000015118	SMC5
		ENSGALG00000050206	ENSGALG00000050206
		ENSGALG00000029857	ENSGALG00000029857
		ENSGALG00000002899	AACS
		ENSGALG00000036255	WNT7B
		ENSGALG00000020415	IFT43
		ENSGALG00000000357	ENSGALG00000000357
		ENSGALG00000014297	IRF7
		ENSGALG00000036616	NUAK2
		ENSGALG00000024024	TGFA
		ENSGALG00000037802	ENSGALG00000037802
		ENSGALG00000010915	IL6
		ENSGALG00000014684	ERAP1
		ENSGALG00000000189	YTHDC2
		ENSGALG00000053262	HIST2H4B
		ENSGALG00000054698	ENSGALG00000054698
		ENSGALG00000039320	ADGRF5
		ENSGALG00000048624	SGPP2
		ENSGALG00000008840	ACSL5
		ENSGALG00000047141	ENSGALG00000047141
		ENSGALG00000017137	GJA3
		ENSGALG00000012211	PDLIM5
		ENSGALG00000053833	C1orf210
		ENSGALG00000048320	HINT2
		ENSGALG00000009092	STON1
		ENSGALG00000007698	ENSGALG00000007698
		ENSGALG00000045940	ENSGALG00000045940
		ENSGALG00000049326	ENSGALG00000049326
		ENSGALG00000029583	PLBD1
		ENSGALG00000001331	ST14
		ENSGALG00000045427	UPP2
		ENSGALG00000013535	CYP4V2
		ENSGALG00000003651	NT5C3B
		ENSGALG00000008513	C1GALT1C1
		ENSGALG00000038096	NOS2
		ENSGALG00000043582	ENSGALG00000043582
		ENSGALG00000014603	C1S
		ENSGALG00000003933	QSOX1
		ENSGALG00000025937	FXYD6
		ENSGALG00000012761	DRAM1
		ENSGALG00000047838	ENSGALG00000047838
		ENSGALG00000005077	F8
		ENSGALG00000028858	ENSGALG00000028858
		ENSGALG00000006322	CLCA1
		ENSGALG00000040880	EDN3
		ENSGALG00000020561	ENSGALG00000020561
		ENSGALG00000029921	CSRP2
		ENSGALG00000032577	MECOM
		ENSGALG00000035325	PMAIP1
		ENSGALG00000009915	EML4
		ENSGALG00000004373	KCNJ16
		ENSGALG00000004221	IL22RA1
		ENSGALG00000004669	ASPA
		ENSGALG00000014930	ENC1
		ENSGALG00000013911	ZC3HAV1
		ENSGALG00000038399	PLEKHA6
		ENSGALG00000005476	PTH2R
		ENSGALG00000005956	ENSGALG00000005956
		ENSGALG00000030940	BLB2
		ENSGALG00000051954	RBM43
		ENSGALG00000044155	TMEM140
		ENSGALG00000004297	DNAH1
		ENSGALG00000051290	ENSGALG00000051290
		ENSGALG00000027641	DUSP14
		ENSGALG00000025748	FGF9
		ENSGALG00000011469	IGFBP2
		ENSGALG00000016919	ACOD1
		ENSGALG00000015662	ENSGALG00000015662
		ENSGALG00000047977	NANP
		ENSGALG00000032882	EVA1C
		ENSGALG00000026231	ARID3A
		ENSGALG00000041347	PROM2
		ENSGALG00000032702	ITGA3
		ENSGALG00000012821	TUBB2B
		ENSGALG00000042001	ENSGALG00000042001
		ENSGALG00000010224	GLIPR1L
		ENSGALG00000009037	SPTLC3
		ENSGALG00000011531	APAF1
		ENSGALG00000000927	ANGPTL2
		ENSGALG00000007570	ENSGALG00000007570
		ENSGALG00000003144	TRIM25
		ENSGALG00000009382	CAPN8
		ENSGALG00000046188	CDC20B
		ENSGALG00000006723	ENSGALG00000006723
		ENSGALG00000011961	TNIP3
		ENSGALG00000047412	ENSGALG00000047412
		ENSGALG00000019003	PRAG1
		ENSGALG00000007466	EDNRB2
		ENSGALG00000039708	ENSGALG00000039708
		ENSGALG00000029812	RAB25
		ENSGALG00000008349	LMCD1
		ENSGALG00000028451	MT4
		ENSGALG00000012480	NMI
		ENSGALG00000026862	CLDN1
		ENSGALG00000049444	ENSGALG00000049444
		ENSGALG00000014820	VTCN1
		ENSGALG00000010801	TMEM61
		ENSGALG00000007959	SLC26A3
		ENSGALG00000005805	PLCD1
		ENSGALG00000007668	BMP7
		ENSGALG00000012834	AKR1D1
		ENSGALG00000051598	ENSGALG00000051598
		ENSGALG00000007701	B3GNT7
		ENSGALG00000019114	CLDN10
		ENSGALG00000011206	KITLG
		ENSGALG00000010114	PAX9
		ENSGALG00000001371	HS3ST3A1
		ENSGALG00000015458	ILDR2
		ENSGALG00000005609	OGFR
		ENSGALG00000003553	ABCA12
		ENSGALG00000013642	KAZN
		ENSGALG00000000836	RFX5
		ENSGALG00000011484	CMTM8
		ENSGALG00000042365	CARD10
		ENSGALG00000019719	KRT24
		ENSGALG00000002832	IFI35
		ENSGALG00000006963	ENDOV
		ENSGALG00000002167	PATL2
		ENSGALG00000005347	ADAMTS18
		ENSGALG00000027184	OLFML1
		ENSGALG00000015683	GNG10
		ENSGALG00000048223	ENSGALG00000048223
		ENSGALG00000034478	CCL4
		ENSGALG00000002204	SLC7A4
		ENSGALG00000046877	ENSGALG00000046877
		ENSGALG00000014790	CDK7
		ENSGALG00000005853	HTR2C
		ENSGALG00000027533	RNF24
		ENSGALG00000050332	ENSGALG00000050332
		ENSGALG00000040755	ANGPT4
		ENSGALG00000030291	IRF9
		ENSGALG00000031275	TUBB6
		ENSGALG00000005504	HNF1B
		ENSGALG00000038146	ENSGALG00000038146
		ENSGALG00000040855	PTPRR
		ENSGALG00000016459	LRATD1
		ENSGALG00000048672	ENSGALG00000048672
		ENSGALG00000022720	GJB2
		ENSGALG00000014984	F2RL1
		ENSGALG00000016791	SLC9A2
		ENSGALG00000005678	FLNB
		ENSGALG00000010639	EML5
		ENSGALG00000028483	NKX2-8
		ENSGALG00000041372	ENSGALG00000041372
		ENSGALG00000053773	ENSGALG00000053773
		ENSGALG00000055019	ENSGALG00000055019
		ENSGALG00000000994	ENSGALG00000000994
		ENSGALG00000011664	RASSF6
		ENSGALG00000052786	ENSGALG00000052786
		ENSGALG00000014980	ENSGALG00000014980
		ENSGALG00000048138	ENSGALG00000048138
		ENSGALG00000033295	CAV2
		ENSGALG00000006868	CRACR2B
		ENSGALG00000038752	ENSGALG00000038752
		ENSGALG00000011740	MGP
		ENSGALG00000005739	SCD
		ENSGALG00000041808	ANO1
		ENSGALG00000037629	TRANK1
		ENSGALG00000041101	GALNT6
		ENSGALG00000028982	CMPK2
		ENSGALG00000028041	ENSGALG00000028041
		ENSGALG00000006409	PODXL
		ENSGALG00000054322	ENSGALG00000054322
		ENSGALG00000050182	ENSGALG00000050182
		ENSGALG00000007681	HTR2B
		ENSGALG00000013356	IKBKE
		ENSGALG00000042621	HNF4G
		ENSGALG00000048097	ENSGALG00000048097
		ENSGALG00000026422	ENSGALG00000026422
		ENSGALG00000009639	DDX60
		ENSGALG00000001701	ENSGALG00000001701
		ENSGALG00000041380	BF2
		ENSGALG00000016400	RSAD2
		ENSGALG00000026970	ENSGALG00000026970
		ENSGALG00000032567	SPINK6
		ENSGALG00000011190	ENSGALG00000011190
		ENSGALG00000005474	PNAT10
		ENSGALG00000051188	ENSGALG00000051188
		ENSGALG00000023821	DHX58
		ENSGALG00000039750	EDSC
		ENSGALG00000030032	SLC4A10
		ENSGALG00000011806	ENSGALG00000011806
		ENSGALG00000016912	EDNRB
		ENSGALG00000000184	SLC27A6
		ENSGALG00000030253	RBM12
		ENSGALG00000013468	TLR3
		ENSGALG00000008182	CHAC2
		ENSGALG00000024486	C4orf48
		ENSGALG00000026948	ADD2
		ENSGALG00000000081	IL4I1
		ENSGALG00000007717	GCNT7
		ENSGALG00000023909	ENSGALG00000023909
		ENSGALG00000001892	CYGB
		ENSGALG00000030571	ENSGALG00000030571
		ENSGALG00000005171	AP1S3
		ENSGALG00000019555	SERPINB1
		ENSGALG00000046223	GPR21
		ENSGALG00000015641	CCNH
		ENSGALG00000013427	SORBS2
		ENSGALG00000045085	IFIT5
		ENSGALG00000006174	VSTM4
		ENSGALG00000027571	ENSGALG00000027571
		ENSGALG00000007608	ARHGEF9
		ENSGALG00000016556	ENSGALG00000016556
		ENSGALG00000040832	CFD
		ENSGALG00000042411	GASK1B
		ENSGALG00000049241	ENSGALG00000049241
		ENSGALG00000014923	ARHGEF28
		ENSGALG00000008037	HORMAD2
		ENSGALG00000008933	CASP7
		ENSGALG00000034094	SP5
		ENSGALG00000007493	NSDHL
		ENSGALG00000048091	ENSGALG00000048091
		ENSGALG00000008969	EPCAM
		ENSGALG00000014372	SLC34A2
		ENSGALG00000020906	ENSGALG00000020906
		ENSGALG00000004009	ENSGALG00000004009
		ENSGALG00000014862	HMGCS1
		ENSGALG00000042570	ENSGALG00000042570
		ENSGALG00000029679	PLEKHA7
		ENSGALG00000009006	ENSGALG00000009006
		ENSGALG00000008815	LRRN4
		ENSGALG00000001525	ENSGALG00000001525
		ENSGALG00000002160	B2M
		ENSGALG00000016293	BMP5
		ENSGALG00000028069	WNT16
		ENSGALG00000001835	SCNN1D
		ENSGALG00000006131	FTCD
		ENSGALG00000010375	SLC30A2
		ENSGALG00000052192	TUBA1B
		ENSGALG00000051754	KRT17
		ENSGALG00000046032	CD83
		ENSGALG00000026736	OGN
		ENSGALG00000027036	PKIB
		ENSGALG00000016364	ALKAL2
		ENSGALG00000032836	ENSGALG00000032836
		ENSGALG00000000667	EDN2
		ENSGALG00000007406	ENSGALG00000007406
		ENSGALG00000000997	GJC3
		ENSGALG00000006633	TMEM243
		ENSGALG00000009066	KCND2
		ENSGALG00000007645	ENSGALG00000007645
		ENSGALG00000000775	CTSS
		ENSGALG00000051661	ENSGALG00000051661
		ENSGALG00000037632	NKX2-1
		ENSGALG00000050503	TNFRSF4
		ENSGALG00000029382	BARX2
		ENSGALG00000015413	STX19
		ENSGALG00000038364	CCN3
		ENSGALG00000014250	PHOX2B
		ENSGALG00000047314	YF5
		ENSGALG00000045534	ENSGALG00000045534
		ENSGALG00000021128	FSCN1
		ENSGALG00000040802	SOWAHA
		ENSGALG00000009520	MARCH1
		ENSGALG00000042360	TRIM29
		ENSGALG00000006443	MADPRT1
		ENSGALG00000021193	STARD5
		ENSGALG00000040971	EGR2
		ENSGALG00000005795	CYP2C23b
		ENSGALG00000017136	GJB6
		ENSGALG00000016017	SLC4A11
		ENSGALG00000015154	TRPM6
		ENSGALG00000049414	CYP2C23a
		ENSGALG00000016471	ENSGALG00000016471
		ENSGALG00000004859	ZNFX1
		ENSGALG00000035182	CMKLR1
		ENSGALG00000030027	MCAM
		ENSGALG00000030376	DHRS3
		ENSGALG00000000309	ENSGALG00000000309
		ENSGALG00000034675	XKR9
		ENSGALG00000029354	GMIP
		ENSGALG00000015079	UPK1B
		ENSGALG00000014510	FBXL5
		ENSGALG00000023396	ASPHD2
		ENSGALG00000027255	NRXN3
		ENSGALG00000041882	KATNAL2
		ENSGALG00000006973	SH2D6
		ENSGALG00000046708	PTGES
		ENSGALG00000028627	TIMP3
		ENSGALG00000033068	TLR21
		ENSGALG00000015062	IFNK
		ENSGALG00000004294	CGNL1
		ENSGALG00000048063	ENSGALG00000048063
		ENSGALG00000052674	ENSGALG00000052674
		ENSGALG00000016559	PIGA
		ENSGALG00000035052	BMP3
		ENSGALG00000017405	NPR3
		ENSGALG00000048261	HES6
		ENSGALG00000030054	PTPRN2
		ENSGALG00000005472	NAT
		ENSGALG00000042123	CLDN23
		ENSGALG00000026299	ENSGALG00000026299
		ENSGALG00000031511	HIP1R
		ENSGALG00000013762	ENSGALG00000013762
		ENSGALG00000015464	PTGFRN
		ENSGALG00000005759	IFNW1
		ENSGALG00000040269	ENSGALG00000040269
		ENSGALG00000008623	TOR4A
		ENSGALG00000010645	ENPP6
		ENSGALG00000012593	SLC28A3
		ENSGALG00000011046	SNX10
		ENSGALG00000027345	SLC46A2
		ENSGALG00000001449	STRA6
		ENSGALG00000015328	TRMT10C
		ENSGALG00000017191	ANGPTL5
		ENSGALG00000040493	PTN
		ENSGALG00000039376	DPT
		ENSGALG00000015721	SVEP1
		ENSGALG00000005947	MYD88
		ENSGALG00000014756	PPWD1
		ENSGALG00000054240	ENSGALG00000054240
		ENSGALG00000052643	C15orf48
		ENSGALG00000001028	ENSGALG00000001028
		ENSGALG00000017715	TINAGL1
		ENSGALG00000010868	MACC1
		ENSGALG00000000241	STARD4
		ENSGALG00000029768	PTGDR
		ENSGALG00000053296	ENSGALG00000053296
		ENSGALG00000020534	AK6
		ENSGALG00000009792	ENSGALG00000009792
		ENSGALG00000006203	ENSGALG00000006203
		ENSGALG00000006241	ENSGALG00000006241
		ENSGALG00000005852	SRMS
		ENSGALG00000051461	ENSGALG00000051461
		ENSGALG00000039269	RNF213
		ENSGALG00000003248	SUB1
		ENSGALG00000040131	ENSGALG00000040131
		ENSGALG00000008555	MXI1
		ENSGALG00000010290	VEGFA
		ENSGALG00000000504	ETV7
		ENSGALG00000010533	ELAVL4
		ENSGALG00000025755	SPTSSA
		ENSGALG00000010960	GALNT3
		ENSGALG00000003863	P2RX7
		ENSGALG00000009895	GRIP1
		ENSGALG00000030661	STAT2
		ENSGALG00000020528	INIP
		ENSGALG00000014971	SLC2A9
		ENSGALG00000005905	ZDHHC4
		ENSGALG00000040896	FASN
		ENSGALG00000037856	CHL1
		ENSGALG00000014979	FRK
		ENSGALG00000011861	SYT16
		ENSGALG00000003015	SERPINF1
		ENSGALG00000016258	SYTL5
		ENSGALG00000010156	DOCK8
		ENSGALG00000016362	SH3YL1
		ENSGALG00000034964	SYTL1
		ENSGALG00000008914	NRAP
		ENSGALG00000030002	KRT18
		ENSGALG00000009959	ENSGALG00000009959
		ENSGALG00000001181	KCNJ5
		ENSGALG00000037316	OCLN
		ENSGALG00000001470	STOML1
		ENSGALG00000052593	ENSGALG00000052593
		ENSGALG00000011329	AFDN
		ENSGALG00000045115	ENSGALG00000045115
		ENSGALG00000023379	F2RL2
		ENSGALG00000045153	SHISA3
		ENSGALG00000033391	ISL2
		ENSGALG00000019261	ARHGAP8
		ENSGALG00000041621	LY6E
		ENSGALG00000016622	STS
		ENSGALG00000052503	ENSGALG00000052503
		ENSGALG00000010864	EREG
		ENSGALG00000007178	FADS2
		ENSGALG00000050441	ENSGALG00000050441
		ENSGALG00000044471	ENSGALG00000044471
		ENSGALG00000011796	ENSGALG00000011796
		ENSGALG00000039447	KRT23
		ENSGALG00000025872	ENSGALG00000025872
		ENSGALG00000011443	EXOC3L4
		ENSGALG00000016759	MITD1
		ENSGALG00000004199	TMEM184A
		ENSGALG00000000608	CDH1
		ENSGALG00000045511	PARP9
		ENSGALG00000047542	COA4
		ENSGALG00000008229	ALDH7A1
		ENSGALG00000015136	ILDR1
		ENSGALG00000031874	HIST1H101
		ENSGALG00000041491	ACKR4
		ENSGALG00000046685	ENSGALG00000046685
		ENSGALG00000016511	ADGRG2
		ENSGALG00000016564	PTK2B
		ENSGALG00000021627	IFI27L2
		ENSGALG00000039989	GPR160
		ENSGALG00000003932	SDC4
		ENSGALG00000011166	ENSGALG00000011166
		ENSGALG00000009594	RARRES1
		ENSGALG00000000616	ELF3
		ENSGALG00000010342	OTOGL
		ENSGALG00000017183	MMP13
		ENSGALG00000028759	LYPD6B
		ENSGALG00000041192	IFIH1
		ENSGALG00000037273	ENSGALG00000037273
		ENSGALG00000003624	KLHL10
		ENSGALG00000016568	MOSPD2
		ENSGALG00000050656	ENSGALG00000050656
		ENSGALG00000023709	ENSGALG00000023709
		ENSGALG00000003691	RNF145
		ENSGALG00000051980	ENSGALG00000051980
		ENSGALG00000009626	THBS1
		ENSGALG00000003726	EGFLAM
		ENSGALG00000047652	ENSGALG00000047652
		ENSGALG00000003536	KLHL11
		ENSGALG00000006809	POU2AF1
		ENSGALG00000028005	GADD45G
		ENSGALG00000041878	AQP5
		ENSGALG00000038789	CLIC3
		ENSGALG00000003879	MFSD2A
		ENSGALG00000002118	KCNMB1
		ENSGALG00000017184	MMP7
		ENSGALG00000028115	SFN
		ENSGALG00000050752	ENSGALG00000050752
		ENSGALG00000042798	GDAP1
		ENSGALG00000010149	CMTR1
		ENSGALG00000036496	ACTN4
		ENSGALG00000026137	CDKN2B
		ENSGALG00000006382	PTPRJ
		ENSGALG00000014863	TMEM267
		ENSGALG00000027514	SCEL
		ENSGALG00000052732	ENSGALG00000052732
		ENSGALG00000014640	GOLPH3L
		ENSGALG00000039311	SMAGP
		ENSGALG00000016138	DSCAM
		ENSGALG00000034168	WNT5A
		ENSGALG00000006805	PLSCR1
		ENSGALG00000003283	ENSGALG00000003283
		ENSGALG00000030270	CD1C
		ENSGALG00000008015	UBE2V1
		ENSGALG00000033286	ARSJ
		ENSGALG00000002097	ENSGALG00000002097
		ENSGALG00000019094	PHF11
		ENSGALG00000054289	GJB5
		ENSGALG00000028721	LMOD1
		ENSGALG00000002804	RND2
		ENSGALG00000044449	LAG3
		ENSGALG00000002121	PLEKHN1
		ENSGALG00000026080	OMD
		ENSGALG00000012419	ENSGALG00000012419
		ENSGALG00000014508	CD38
		ENSGALG00000007703	ENSGALG00000007703
		ENSGALG00000012075	DTX3L
		ENSGALG00000051773	JHY
		ENSGALG00000016142	MX1
		ENSGALG00000013912	ENSGALG00000013912
		ENSGALG00000038579	ENSGALG00000038579
		ENSGALG00000048325	GBP
		ENSGALG00000048671	ENSGALG00000048671
		ENSGALG00000009530	PDZRN4
		ENSGALG00000043623	ARL14
		ENSGALG00000028376	FGF19
		ENSGALG00000029811	BMPER
		ENSGALG00000004239	IFITM5
		ENSGALG00000031183	CRYBG2
		ENSGALG00000013723	OASL
		ENSGALG00000044841	ENSGALG00000044841
		ENSGALG00000016761	LYG2
		ENSGALG00000007543	APCDD1L
		ENSGALG00000028924	S100A16
		ENSGALG00000005619	F3
		ENSGALG00000010291	RBPMS
		ENSGALG00000005503	WFDC1
		ENSGALG00000046187	PARP12
		ENSGALG00000013057	ENSGALG00000013057
		ENSGALG00000013503	FAM149A
		ENSGALG00000001633	DUSP26
		ENSGALG00000000243	RDM1
		ENSGALG00000012018	UGT8
		ENSGALG00000015123	ZDHHC23
		ENSGALG00000007448	SPRY3
		ENSGALG00000007651	STAT1
		ENSGALG00000005361	ENSGALG00000005361
		ENSGALG00000012072	ENSGALG00000012072
		ENSGALG00000017205	ENDOD1
		ENSGALG00000032701	LY96
		ENSGALG00000052284	H2A-VIII
		ENSGALG00000000745	SLC26A9
		ENSGALG00000013634	LRRC2
		ENSGALG00000001091	ENSGALG00000001091
		ENSGALG00000042491	ENSGALG00000042491
		ENSGALG00000032681	SYTL2
		ENSGALG00000004320	FAT2
		ENSGALG00000006343	ACTA2
		ENSGALG00000048869	ENSGALG00000048869
		ENSGALG00000008952	NOXA1
		ENSGALG00000011902	TAGLN
		ENSGALG00000026241	GRIN3B
		ENSGALG00000015140	ENSGALG00000015140
		ENSGALG00000001207	PLCH2
		ENSGALG00000003011	TOM1L1
		ENSGALG00000040182	ENSGALG00000040182
		ENSGALG00000051041	ENSGALG00000051041
		ENSGALG00000010934	PATJ
		ENSGALG00000011734	CCR8L
		ENSGALG00000033932	BF1
		ENSGALG00000007158	SOCS1
		ENSGALG00000002911	MOXD1
		ENSGALG00000010560	EIF2AK2
		ENSGALG00000030259	ENSGALG00000030259
		ENSGALG00000002081	MMP28
		ENSGALG00000011708	MYLK
		ENSGALG00000000720	ENSGALG00000000720
		ENSGALG00000017244	PRSS23
		ENSGALG00000029446	ENSGALG00000029446
		ENSGALG00000008759	LAMP3
		ENSGALG00000027536	PERP1
		ENSGALG00000026598	NXNL2
		ENSGALG00000040168	GPR61
		ENSGALG00000005763	VILL
		ENSGALG00000015753	ENSGALG00000015753
		ENSGALG00000029118	ENSGALG00000029118
		ENSGALG00000045028	ENSGALG00000045028
		ENSGALG00000006198	LSS
		ENSGALG00000033664	MOV10L1
		ENSGALG00000014659	C1R
		ENSGALG00000033695	CYP26A1
		ENSGALG00000006575	VIPR2
		ENSGALG00000001437	NTM
		ENSGALG00000048781	ENSGALG00000048781
		ENSGALG00000037940	IGFBP3
		ENSGALG00000016140	FAM3B
		ENSGALG00000002108	ENSGALG00000002108
		ENSGALG00000029932	LURAP1L
		ENSGALG00000014965	ENSGALG00000014965
		ENSGALG00000017274	CD9
		ENSGALG00000011717	ENSGALG00000011717
		ENSGALG00000022622	HOXA4
		ENSGALG00000003904	MLPH
		ENSGALG00000007267	MVD
		ENSGALG00000050110	ENSGALG00000050110
		ENSGALG00000016904	SLITRK6
		ENSGALG00000009365	CYP51A1
		ENSGALG00000043584	ENSGALG00000043584
		ENSGALG00000053121	ENSGALG00000053121
		ENSGALG00000030687	LGI3
		ENSGALG00000053543	ENSGALG00000053543
		ENSGALG00000006138	HELZ2
		ENSGALG00000016356	TDRP
		ENSGALG00000015264	PPIP5K2
		ENSGALG00000010163	LGR5
		ENSGALG00000015109	TJP2
		ENSGALG00000027207	PERP2
		ENSGALG00000001169	CRB2
		ENSGALG00000044816	ENSGALG00000044816
		ENSGALG00000001605	PPM1J
		ENSGALG00000021340	CA9
		ENSGALG00000019553	SERPINB10B
		ENSGALG00000003655	GAS2
		ENSGALG00000037166	ENSGALG00000037166
		ENSGALG00000007786	DOK5
		ENSGALG00000012735	EDN1
		ENSGALG00000046098	ENSGALG00000046098
		ENSGALG00000040157	CHTF18
		ENSGALG00000006785	IRF1
		ENSGALG00000023920	PHYKPL
		ENSGALG00000028682	CBLN2
		ENSGALG00000054070	ENSGALG00000054070
		ENSGALG00000032231	C4
		ENSGALG00000005363	CHDH
		ENSGALG00000021475	ADAR
		ENSGALG00000013803	ADGRG6
		ENSGALG00000045510	ENSGALG00000045510
		ENSGALG00000046299	CNKSR1
		ENSGALG00000008980	VWA2
		ENSGALG00000005757	IRF8
		ENSGALG00000024031	CYB561
		ENSGALG00000046632	ENSGALG00000046632
		ENSGALG00000003792	FYB
		ENSGALG00000004804	ENSGALG00000004804
		ENSGALG00000016185	SLC37A1
		ENSGALG00000006375	TM4SF19
		ENSGALG00000001565	C5
		ENSGALG00000014811	SMCHD1
		ENSGALG00000006889	TMC7
		ENSGALG00000000299	PKP1
		ENSGALG00000027986	NIPAL1
		ENSGALG00000032428	ENSGALG00000032428
		ENSGALG00000028880	FDPS
		ENSGALG00000054150	GPR27
		ENSGALG00000014789	MRPS36
		ENSGALG00000001392	MMP23B
		ENSGALG00000026698	FEV
		ENSGALG00000015345	ENSGALG00000015345
		ENSGALG00000010798	DHCR24
		ENSGALG00000040561	GPR171
		ENSGALG00000029047	TMEM204
		ENSGALG00000011271	LUM
		ENSGALG00000045074	ENSGALG00000045074
		ENSGALG00000032052	ENSGALG00000032052
		ENSGALG00000012542	RASD2
		ENSGALG00000015010	NSG1
		ENSGALG00000030907	CSF3
		ENSGALG00000016920	LMO7
		ENSGALG00000014428	TAPBPL
		ENSGALG00000010769	HPGD
DOWN	945	ENSGALG00000049504	ENSGALG00000049504
		ENSGALG00000002769	DNAJC12
		ENSGALG00000043372	RUNX3
		ENSGALG00000048286	ENSGALG00000048286
		ENSGALG00000042836	KCNH2
		ENSGALG00000018946	LMOD3
		ENSGALG00000002386	TMEM8B
		ENSGALG00000008918	LAMP5
		ENSGALG00000038064	ENSGALG00000038064
		ENSGALG00000043139	SYT7
		ENSGALG00000000755	ACER3
		ENSGALG00000002186	UNC45B
		ENSGALG00000045908	ENSGALG00000045908
		ENSGALG00000012123	PAX6
		ENSGALG00000003696	ENSGALG00000003696
		ENSGALG00000036219	STK35
		ENSGALG00000035998	HINTW
		ENSGALG00000003224	HSF4
		ENSGALG00000037943	PRKCB
		ENSGALG00000014804	THBS4
		ENSGALG00000015410	BVES
		ENSGALG00000007410	IGDCC4
		ENSGALG00000033279	RAX
		ENSGALG00000036125	SHE
		ENSGALG00000047526	ENSGALG00000047526
		ENSGALG00000005448	MYL3
		ENSGALG00000007116	CABP1
		ENSGALG00000010129	PLK3
		ENSGALG00000037479	IGSF21
		ENSGALG00000012367	TRIM9
		ENSGALG00000015152	BOC
		ENSGALG00000013489	CCDC82
		ENSGALG00000013720	FBXO15
		ENSGALG00000039356	HEPACAM
		ENSGALG00000051209	ENSGALG00000051209
		ENSGALG00000011035	AK4
		ENSGALG00000003323	NECAB2
		ENSGALG00000012396	PTGER2
		ENSGALG00000050058	REEP1
		ENSGALG00000016199	CRYAA
		ENSGALG00000050176	ENSGALG00000050176
		ENSGALG00000006270	SCNN1G
		ENSGALG00000006710	RAB36
		ENSGALG00000011291	NR1D2
		ENSGALG00000016768	LONRF2
		ENSGALG00000016058	ERG
		ENSGALG00000038688	ADAMTS17
		ENSGALG00000002707	CHRNB2
		ENSGALG00000009480	DOCK4
		ENSGALG00000051549	ENSGALG00000051549
		ENSGALG00000035026	SLC22A4
		ENSGALG00000016591	DRC1
		ENSGALG00000045218	MYO18B
		ENSGALG00000009687	KCNK2
		ENSGALG00000054402	ENSGALG00000054402
		ENSGALG00000019290	SLC6A12
		ENSGALG00000041708	WNT4
		ENSGALG00000028478	CELF3
		ENSGALG00000027170	ENSGALG00000027170
		ENSGALG00000004343	HPD
		ENSGALG00000029197	KIRREL3
		ENSGALG00000032768	SOX5
		ENSGALG00000029935	ENSGALG00000029935
		ENSGALG00000040899	GPAT2
		ENSGALG00000034905	ENSGALG00000034905
		ENSGALG00000009732	PCDH18
		ENSGALG00000050002	COLEC11
		ENSGALG00000053511	APOLD1
		ENSGALG00000031475	MAFG
		ENSGALG00000004071	NETO2
		ENSGALG00000000104	ENSGALG00000000104
		ENSGALG00000003602	RPGRIP1L
		ENSGALG00000030251	ADCY8
		ENSGALG00000002561	ENSGALG00000002561
		ENSGALG00000038254	ENSGALG00000038254
		ENSGALG00000000505	KCNH6
		ENSGALG00000046313	DNASE1L2
		ENSGALG00000006112	SCN5A
		ENSGALG00000008860	LONRF3
		ENSGALG00000048849	CPXM2
		ENSGALG00000048064	ENSGALG00000048064
		ENSGALG00000012545	CYTIP
		ENSGALG00000017103	WASF3
		ENSGALG00000006424	JADE2
		ENSGALG00000051776	ENSGALG00000051776
		ENSGALG00000010950	PPP4R4
		ENSGALG00000008745	APLF
		ENSGALG00000006273	MYLK2
		ENSGALG00000009758	SLC7A11
		ENSGALG00000004582	MYL2
		ENSGALG00000033631	MYC
		ENSGALG00000054377	ENSGALG00000054377
		ENSGALG00000012830	IRF4
		ENSGALG00000047878	ENSGALG00000047878
		ENSGALG00000010858	LRP2
		ENSGALG00000032181	LRP4
		ENSGALG00000032060	GPR153
		ENSGALG00000031440	PTPRU
		ENSGALG00000006318	IL21R
		ENSGALG00000030502	ADAMTS4
		ENSGALG00000011353	TNNI3K
		ENSGALG00000005140	RRAD
		ENSGALG00000050634	ENSGALG00000050634
		ENSGALG00000030554	KCNN3
		ENSGALG00000054430	GLYCTK
		ENSGALG00000001035	ENSGALG00000001035
		ENSGALG00000003172	SLC16A9
		ENSGALG00000000317	NEFM
		ENSGALG00000011571	AGPAT4
		ENSGALG00000033789	HSP90B1
		ENSGALG00000029632	CHST13
		ENSGALG00000002555	RET
		ENSGALG00000037744	CACNA1S
		ENSGALG00000010598	KCNK10
		ENSGALG00000006609	EPHB1
		ENSGALG00000003242	STAR
		ENSGALG00000028612	ENSGALG00000028612
		ENSGALG00000002631	LRRC75A
		ENSGALG00000005790	ENSGALG00000005790
		ENSGALG00000008466	ENSGALG00000008466
		ENSGALG00000028081	ONECUT3
		ENSGALG00000051534	ENSGALG00000051534
		ENSGALG00000027874	CHAC1
		ENSGALG00000052053	ENSGALG00000052053
		ENSGALG00000012847	ENSGALG00000012847
		ENSGALG00000007713	CD300LG
		ENSGALG00000012382	ENSGALG00000012382
		ENSGALG00000006069	SMTNL2
		ENSGALG00000001130	GALNT17
		ENSGALG00000046461	LRRC15
		ENSGALG00000004083	GRIA1
		ENSGALG00000003540	CEP95
		ENSGALG00000001480	INKA2
		ENSGALG00000002318	LVRN
		ENSGALG00000005263	SOX8
		ENSGALG00000040666	ATP6V0A4
		ENSGALG00000008845	HAO1
		ENSGALG00000039173	RGMA
		ENSGALG00000012446	ELFN2
		ENSGALG00000048309	ENSGALG00000048309
		ENSGALG00000013782	CDH7
		ENSGALG00000035028	NAB2
		ENSGALG00000010870	JUN
		ENSGALG00000039977	MYH1B
		ENSGALG00000040086	HNRNPKL
		ENSGALG00000004812	FAM129A
		ENSGALG00000020002	SLC22A3
		ENSGALG00000006508	FGF13
		ENSGALG00000006025	XIRP1
		ENSGALG00000033025	RYBP
		ENSGALG00000012357	CXCR4
		ENSGALG00000009400	SLC8A3
		ENSGALG00000015089	GAP43
		ENSGALG00000002407	HYDIN
		ENSGALG00000002116	TEN1
		ENSGALG00000002766	MLKL
		ENSGALG00000050897	TNIK
		ENSGALG00000003063	HYKK
		ENSGALG00000028978	BTBD19
		ENSGALG00000011069	FIGN
		ENSGALG00000012061	ENSGALG00000012061
		ENSGALG00000011668	IL8L1
		ENSGALG00000027786	SOCS3
		ENSGALG00000050086	RNF207
		ENSGALG00000008599	ENSGALG00000008599
		ENSGALG00000027069	TSC22D4
		ENSGALG00000000558	SLC1A6
		ENSGALG00000050919	ENSGALG00000050919
		ENSGALG00000008440	CHST1
		ENSGALG00000039617	ENSGALG00000039617
		ENSGALG00000003464	ENSGALG00000003464
		ENSGALG00000006473	PLXNA4
		ENSGALG00000032349	CDH5
		ENSGALG00000037957	ENSGALG00000037957
		ENSGALG00000009601	NELL2
		ENSGALG00000016313	GCLC
		ENSGALG00000032415	SEZ6L
		ENSGALG00000005714	PKD1
		ENSGALG00000041236	CBX7
		ENSGALG00000032410	CBFA2T3
		ENSGALG00000012550	HMOX1
		ENSGALG00000031518	ENSGALG00000031518
		ENSGALG00000047749	FGF11
		ENSGALG00000030677	ABCG2
		ENSGALG00000004657	FBXO2
		ENSGALG00000008996	ANKEF1
		ENSGALG00000026903	CALB2
		ENSGALG00000011489	TBXT
		ENSGALG00000037286	VIL1
		ENSGALG00000011391	AMN
		ENSGALG00000012705	GMPR2
		ENSGALG00000010322	JDP2
		ENSGALG00000013624	ENSGALG00000013624
		ENSGALG00000037777	MSC
		ENSGALG00000011609	ENSGALG00000011609
		ENSGALG00000004472	ASTN1
		ENSGALG00000048164	LHFPL4
		ENSGALG00000009567	TLL1
		ENSGALG00000004734	ENSGALG00000004734
		ENSGALG00000006912	CPEB3
		ENSGALG00000003670	MAFB
		ENSGALG00000001863	VTG2
		ENSGALG00000002878	CREBRF
		ENSGALG00000014910	COLEC12
		ENSGALG00000001191	MEOX1
		ENSGALG00000002646	FAM171B
		ENSGALG00000003833	CACNA1E
		ENSGALG00000037787	MEF2D
		ENSGALG00000002390	CA6
		ENSGALG00000010182	SLC29A1
		ENSGALG00000012336	STXBP5
		ENSGALG00000002955	ADAMTSL2
		ENSGALG00000038393	DMB2
		ENSGALG00000031947	FBXL7
		ENSGALG00000006038	TGFBR3
		ENSGALG00000007666	KCNIP2
		ENSGALG00000002507	MBL2
		ENSGALG00000006062	ZBTB46
		ENSGALG00000007623	CACNA1G
		ENSGALG00000004270	ALDH1A2
		ENSGALG00000000107	TRIM7.1
		ENSGALG00000020340	TMX1
		ENSGALG00000048954	DMP1
		ENSGALG00000006379	SHH
		ENSGALG00000036441	WIPF1
		ENSGALG00000042471	IL2RA
		ENSGALG00000031341	ENSGALG00000031341
		ENSGALG00000004246	SLC6A4
		ENSGALG00000010837	ASB5
		ENSGALG00000050151	ENSGALG00000050151
		ENSGALG00000015835	GRIK1
		ENSGALG00000030776	METTL7A
		ENSGALG00000005297	HHATL
		ENSGALG00000023725	IER5
		ENSGALG00000006658	FANCI
		ENSGALG00000039536	C2H8ORF22
		ENSGALG00000021301	ENSGALG00000021301
		ENSGALG00000014085	TM7SF3
		ENSGALG00000015685	CFAP99
		ENSGALG00000040573	FMO3
		ENSGALG00000012683	RNF144B
		ENSGALG00000012845	MYLK4
		ENSGALG00000002907	MYL1
		ENSGALG00000041202	FBXO32
		ENSGALG00000032746	ENPP2
		ENSGALG00000007300	PYCR1
		ENSGALG00000040730	RXRG
		ENSGALG00000010490	DPYSL4
		ENSGALG00000008457	RIN2
		ENSGALG00000008756	PLEK
		ENSGALG00000004662	DISP3
		ENSGALG00000013822	TXLNB
		ENSGALG00000000619	ANGPTL4
		ENSGALG00000008178	CYP2AB2
		ENSGALG00000038223	WHRN
		ENSGALG00000004103	FAM81A
		ENSGALG00000051919	BAALC
		ENSGALG00000029435	CYP7B1
		ENSGALG00000029012	ENSGALG00000029012
		ENSGALG00000040780	UBAP2
		ENSGALG00000025822	CYP1B1
		ENSGALG00000038396	ENSGALG00000038396
		ENSGALG00000008490	TRH
		ENSGALG00000036005	TIAM2
		ENSGALG00000039772	RGS7
		ENSGALG00000029476	XPO1
		ENSGALG00000026276	TCF15
		ENSGALG00000016959	DGKH
		ENSGALG00000051035	ENSGALG00000051035
		ENSGALG00000019761	ENSGALG00000019761
		ENSGALG00000016173	UBASH3A
		ENSGALG00000049487	KCNK15
		ENSGALG00000038540	ZBTB32
		ENSGALG00000006934	PATZ1
		ENSGALG00000009458	ENSGALG00000009458
		ENSGALG00000005102	CDH4
		ENSGALG00000030858	FRMD5
		ENSGALG00000050173	TCEA3
		ENSGALG00000041524	ENSGALG00000041524
		ENSGALG00000010974	GSC
		ENSGALG00000010583	VIT
		ENSGALG00000033589	SYN3
		ENSGALG00000002549	RGS1
		ENSGALG00000041775	ESRRB
		ENSGALG00000026687	PLCD4
		ENSGALG00000054619	GAB2
		ENSGALG00000048307	ENSGALG00000048307
		ENSGALG00000006572	TNNT3
		ENSGALG00000009568	SPOCK3
		ENSGALG00000000364	STC1
		ENSGALG00000002403	ULK1
		ENSGALG00000031327	ENSGALG00000031327
		ENSGALG00000030097	RCC1
		ENSGALG00000047662	NR1D1
		ENSGALG00000005631	TRPM2
		ENSGALG00000015112	ZNF521
		ENSGALG00000007777	SLC39A10
		ENSGALG00000035375	LRTOMT
		ENSGALG00000043772	ENSGALG00000043772
		ENSGALG00000045762	ENSGALG00000045762
		ENSGALG00000011673	STX11
		ENSGALG00000000911	IL19
		ENSGALG00000047000	ENSGALG00000047000
		ENSGALG00000050072	EMID1
		ENSGALG00000001341	ZBTB44
		ENSGALG00000008354	HARBI1
		ENSGALG00000034358	RETSAT
		ENSGALG00000035804	SQSTM1
		ENSGALG00000012407	LRP1B
		ENSGALG00000003499	MAST3
		ENSGALG00000048539	BHLHE41
		ENSGALG00000026816	ENSGALG00000026816
		ENSGALG00000006757	XYLT1
		ENSGALG00000037160	ENSGALG00000037160
		ENSGALG00000006822	PCDH19
		ENSGALG00000029940	IL1B
		ENSGALG00000017362	HAVCR1
		ENSGALG00000014463	ACTN2
		ENSGALG00000045436	ENSGALG00000045436
		ENSGALG00000038884	SRL
		ENSGALG00000004613	P2RX5
		ENSGALG00000005884	ENSGALG00000005884
		ENSGALG00000002622	FCHSD1
		ENSGALG00000020485	ENSGALG00000020485
		ENSGALG00000008018	SNAI1
		ENSGALG00000005762	ENSGALG00000005762
		ENSGALG00000042067	SPRY1
		ENSGALG00000010646	STOX2
		ENSGALG00000006597	ENSGALG00000006597
		ENSGALG00000001264	PLXNA2
		ENSGALG00000028018	RAB38
		ENSGALG00000013971	SGK1
		ENSGALG00000008135	SATB2
		ENSGALG00000015018	CASQ2
		ENSGALG00000039682	HCLS1
		ENSGALG00000051375	ENSGALG00000051375
		ENSGALG00000000918	CCDC103
		ENSGALG00000004495	ENSGALG00000004495
		ENSGALG00000014218	PHF21B
		ENSGALG00000003716	GDNF
		ENSGALG00000001711	PPCDC
		ENSGALG00000015379	TAGLN3
		ENSGALG00000051442	TSC22D1
		ENSGALG00000053749	ENSGALG00000053749
		ENSGALG00000030344	ISYNA1
		ENSGALG00000012944	DENND5B
		ENSGALG00000017389	SIX4
		ENSGALG00000054577	ENSGALG00000054577
		ENSGALG00000008351	CAV3
		ENSGALG00000009276	LRAT
		ENSGALG00000035602	ZNF536
		ENSGALG00000030793	KCNE2
		ENSGALG00000038141	NCF4
		ENSGALG00000054733	ENSGALG00000054733
		ENSGALG00000009830	MGAT4D
		ENSGALG00000040704	SPIN1W
		ENSGALG00000001791	ENSGALG00000001791
		ENSGALG00000016764	EIF5B
		ENSGALG00000035031	HEY1
		ENSGALG00000010713	ENSGALG00000010713
		ENSGALG00000032937	DLGAP2
		ENSGALG00000043009	WNT1
		ENSGALG00000039553	SULF1
		ENSGALG00000052741	ENSGALG00000052741
		ENSGALG00000034297	TBX2
		ENSGALG00000034516	SHISA6
		ENSGALG00000023407	ZBTB34
		ENSGALG00000002088	GALR2
		ENSGALG00000021572	SSH2
		ENSGALG00000044466	ENSGALG00000044466
		ENSGALG00000001882	TNFRSF18
		ENSGALG00000025946	MOB3C
		ENSGALG00000047017	PHYHIP
		ENSGALG00000038768	FAM20C
		ENSGALG00000005802	FLT4
		ENSGALG00000009431	PLEKHD1
		ENSGALG00000046262	CCDC60
		ENSGALG00000002312	TMEM132E
		ENSGALG00000026098	IL8
		ENSGALG00000029983	ANGPT1
		ENSGALG00000027231	NRARP
		ENSGALG00000052302	ENSGALG00000052302
		ENSGALG00000012823	TRIM24
		ENSGALG00000035184	SDC3
		ENSGALG00000004155	MYOM3
		ENSGALG00000040279	RHCE
		ENSGALG00000007418	CD3D
		ENSGALG00000020575	ERMN
		ENSGALG00000040957	AGO2
		ENSGALG00000034229	ZNF703
		ENSGALG00000001203	TMEM45B
		ENSGALG00000046992	MCRIP2
		ENSGALG00000005292	KLHL40
		ENSGALG00000026716	CELF5
		ENSGALG00000016044	SIM2
		ENSGALG00000001080	NR5A1
		ENSGALG00000035386	NCKAP1L
		ENSGALG00000011224	SLC4A3
		ENSGALG00000012541	MB
		ENSGALG00000036418	ANXA13
		ENSGALG00000025751	NMRK2
		ENSGALG00000042851	PPARGC1A
		ENSGALG00000002790	ABLIM3
		ENSGALG00000010879	FGGY
		ENSGALG00000008735	BFSP1
		ENSGALG00000009205	ENSGALG00000009205
		ENSGALG00000041470	PPARA
		ENSGALG00000029445	FADS6
		ENSGALG00000026263	RGS8
		ENSGALG00000009298	ENSGALG00000009298
		ENSGALG00000015692	ENSGALG00000015692
		ENSGALG00000032980	DLGAP3
		ENSGALG00000001626	ENSGALG00000001626
		ENSGALG00000042744	RGS2
		ENSGALG00000015075	B3GAT1L
		ENSGALG00000002091	ENSGALG00000002091
		ENSGALG00000054783	ENSGALG00000054783
		ENSGALG00000008416	ENSGALG00000008416
		ENSGALG00000001661	SLC22A7
		ENSGALG00000003403	ZNF385C
		ENSGALG00000008014	CEBPB
		ENSGALG00000004173	ENSGALG00000004173
		ENSGALG00000008269	ZC3H8
		ENSGALG00000006236	TPH1
		ENSGALG00000038936	TMEM182
		ENSGALG00000037029	ENSGALG00000037029
		ENSGALG00000033090	VDR
		ENSGALG00000005621	CAMK2A
		ENSGALG00000029509	NECAB1
		ENSGALG00000002431	ENSGALG00000002431
		ENSGALG00000033129	ZFP36L2
		ENSGALG00000009355	ENSGALG00000009355
		ENSGALG00000007077	CPT1A
		ENSGALG00000016651	ENSGALG00000016651
		ENSGALG00000028341	ENSGALG00000028341
		ENSGALG00000036189	ANGPT2
		ENSGALG00000002515	OLFM1
		ENSGALG00000009262	FGB
		ENSGALG00000052907	ENSGALG00000052907
		ENSGALG00000030101	CSDC2
		ENSGALG00000016154	ARC
		ENSGALG00000041750	ADAMTS9
		ENSGALG00000014184	ENSGALG00000014184
		ENSGALG00000015666	TNIP2
		ENSGALG00000003076	FASLG
		ENSGALG00000002466	SLC2A5
		ENSGALG00000033507	PLCG2
		ENSGALG00000016485	RHOB
		ENSGALG00000007248	ENSGALG00000007248
		ENSGALG00000010891	ABCB11
		ENSGALG00000030363	IFNAR1
		ENSGALG00000006591	TNNI2
		ENSGALG00000014995	PGM5
		ENSGALG00000053841	ENSGALG00000053841
		ENSGALG00000016988	RUBCNL
		ENSGALG00000007110	ENSGALG00000007110
		ENSGALG00000002082	AMPD1
		ENSGALG00000001073	NR6A1
		ENSGALG00000040926	SAMSN1
		ENSGALG00000035498	INPP5D
		ENSGALG00000008198	TPCN3
		ENSGALG00000002287	ENSGALG00000002287
		ENSGALG00000040180	CEBPD
		ENSGALG00000005036	SH2D3C
		ENSGALG00000001545	RAB40B
		ENSGALG00000006638	GRIK4
		ENSGALG00000015935	SMYD1
		ENSGALG00000053510	ENSGALG00000053510
		ENSGALG00000003226	APOBEC2
		ENSGALG00000041344	FABP5
		ENSGALG00000035345	TXNRD1
		ENSGALG00000008734	PCSK2
		ENSGALG00000036743	MGAT3
		ENSGALG00000015346	NFKBIZ
		ENSGALG00000009809	ENSGALG00000009809
		ENSGALG00000013143	PDE3A
		ENSGALG00000011145	TRIL
		ENSGALG00000053921	ENSGALG00000053921
		ENSGALG00000049622	ENSGALG00000049622
		ENSGALG00000002150	CPEB1
		ENSGALG00000041854	FAM184B
		ENSGALG00000016221	EFHC2
		ENSGALG00000036950	CASP14
		ENSGALG00000036971	FGF12
		ENSGALG00000039023	ENSGALG00000039023
		ENSGALG00000038612	ENSGALG00000038612
		ENSGALG00000015737	NCAM2
		ENSGALG00000016457	TRIB2
		ENSGALG00000033271	PFKM
		ENSGALG00000011109	MAPK10
		ENSGALG00000016826	ENSGALG00000016826
		ENSGALG00000008548	MDH1B
		ENSGALG00000015877	SH3BGRL2
		ENSGALG00000039121	PPM1F
		ENSGALG00000050720	ENSGALG00000050720
		ENSGALG00000034119	ENSGALG00000034119
		ENSGALG00000017309	RNF169
		ENSGALG00000010857	DAB1
		ENSGALG00000004860	RASD1
		ENSGALG00000029596	HAS2
		ENSGALG00000035058	CAMKV
		ENSGALG00000035883	ZMYND10
		ENSGALG00000045037	CYP2W1
		ENSGALG00000014847	MYOM1
		ENSGALG00000007254	ARHGAP12
		ENSGALG00000010745	HMGB2
		ENSGALG00000004747	ENSGALG00000004747
		ENSGALG00000013223	CLEC3A
		ENSGALG00000004398	CARD11
		ENSGALG00000011242	OBSL1
		ENSGALG00000031657	IFITM10
		ENSGALG00000006482	FAH
		ENSGALG00000003972	FAXDC2
		ENSGALG00000044207	REC114
		ENSGALG00000033339	FIGNL2
		ENSGALG00000017652	TTC9
		ENSGALG00000009016	SLX4IP
		ENSGALG00000030546	CLEC19A
		ENSGALG00000040000	ERO1B
		ENSGALG00000015396	CD200
		ENSGALG00000033591	ENSGALG00000033591
		ENSGALG00000011252	ENSGALG00000011252
		ENSGALG00000015237	PPIL6
		ENSGALG00000049308	ENSGALG00000049308
		ENSGALG00000041408	ENSGALG00000041408
		ENSGALG00000053742	ENSGALG00000053742
		ENSGALG00000012890	DGKI
		ENSGALG00000002370	SH2D4B
		ENSGALG00000025915	ARRDC3
		ENSGALG00000040549	HTR7
		ENSGALG00000015419	PENK
		ENSGALG00000016342	MYOM2
		ENSGALG00000033012	SPRY4
		ENSGALG00000008912	ABCB1
		ENSGALG00000030944	PAX3
		ENSGALG00000009884	SYT14
		ENSGALG00000030707	ENSGALG00000030707
		ENSGALG00000031306	BHLHA15
		ENSGALG00000012124	PELI2
		ENSGALG00000007157	TENT5D
		ENSGALG00000036258	PCDH8
		ENSGALG00000054821	NAALAD2
		ENSGALG00000019061	MMP1
		ENSGALG00000015358	MYH15
		ENSGALG00000047475	HS3ST2
		ENSGALG00000046550	ENSGALG00000046550
		ENSGALG00000049363	ENSGALG00000049363
		ENSGALG00000052586	ENSGALG00000052586
		ENSGALG00000051229	ENSGALG00000051229
		ENSGALG00000000314	NEFL
		ENSGALG00000032619	SYPL2
		ENSGALG00000015221	CCDC181
		ENSGALG00000016507	FNDC4
		ENSGALG00000006728	SLC5A1
		ENSGALG00000040553	SLC27A1
		ENSGALG00000017317	DNAJB13
		ENSGALG00000009378	PDGFC
		ENSGALG00000004955	ENSGALG00000004955
		ENSGALG00000038769	USH1G
		ENSGALG00000029424	JPH3
		ENSGALG00000001214	PARD6A
		ENSGALG00000007906	CHRNG
		ENSGALG00000039228	ZFP36L1
		ENSGALG00000009667	MFAP3L
		ENSGALG00000016522	PPEF1
		ENSGALG00000004424	SEC16B
		ENSGALG00000003939	KLF2
		ENSGALG00000045255	CYP2AB5
		ENSGALG00000013964	SPATA18
		ENSGALG00000005768	ETV5
		ENSGALG00000033203	TRIM54
		ENSGALG00000039712	DHRS7C
		ENSGALG00000008629	MRC1
		ENSGALG00000029392	GABRB3
		ENSGALG00000002205	FBRSL1
		ENSGALG00000055117	ENSGALG00000055117
		ENSGALG00000010949	GPNMB
		ENSGALG00000016444	ODC1
		ENSGALG00000009004	ZNF804B
		ENSGALG00000001459	TNNC1
		ENSGALG00000034225	DEAF1
		ENSGALG00000034107	TRIM63
		ENSGALG00000046379	ENSGALG00000046379
		ENSGALG00000012103	ENSGALG00000012103
		ENSGALG00000040369	PFKFB3
		ENSGALG00000014645	MEF2C
		ENSGALG00000015605	BACH2
		ENSGALG00000001696	SAG
		ENSGALG00000008113	PLCL1
		ENSGALG00000034166	ZCCHC14
		ENSGALG00000034213	TNFRSF1B
		ENSGALG00000034067	FMOD
		ENSGALG00000014324	SLC2A14
		ENSGALG00000039970	ENDOU
		ENSGALG00000026945	CIDEC
		ENSGALG00000001304	ENSGALG00000001304
		ENSGALG00000009134	CTTNBP2
		ENSGALG00000001977	LDB3
		ENSGALG00000005052	ENSGALG00000005052
		ENSGALG00000006835	TNNC2
		ENSGALG00000054976	IL11
		ENSGALG00000010133	PTCH2
		ENSGALG00000009301	CHRNA1
		ENSGALG00000002944	CPS1
		ENSGALG00000032658	FMNL1
		ENSGALG00000016543	NHS
		ENSGALG00000001561	MXRA8
		ENSGALG00000041965	MIOX
		ENSGALG00000011858	KCNH5
		ENSGALG00000049665	BLEC3
		ENSGALG00000016164	ABCG1
		ENSGALG00000014988	POPDC2
		ENSGALG00000048882	ENSGALG00000048882
		ENSGALG00000045122	AKR1B1
		ENSGALG00000037925	RND1
		ENSGALG00000008007	ITGA11
		ENSGALG00000001410	SPNS3
		ENSGALG00000017302	SLCO2B1
		ENSGALG00000040070	PDIA2
		ENSGALG00000037257	HLX
		ENSGALG00000052028	ENSGALG00000052028
		ENSGALG00000034111	FOXF1
		ENSGALG00000030576	ENSGALG00000030576
		ENSGALG00000013940	LNX1
		ENSGALG00000048682	MYLPF
		ENSGALG00000015441	CD247
		ENSGALG00000033966	TENM4
		ENSGALG00000053130	MYOZ3
		ENSGALG00000043758	ENSGALG00000043758
		ENSGALG00000043976	RSPH1
		ENSGALG00000001718	CCNG1
		ENSGALG00000013568	NR4A3
		ENSGALG00000006598	SORL1
		ENSGALG00000027407	ENSGALG00000027407
		ENSGALG00000048310	ENSGALG00000048310
		ENSGALG00000026973	KIF3C
		ENSGALG00000009352	DPF3
		ENSGALG00000026553	ENSGALG00000026553
		ENSGALG00000040342	ADAMTS1
		ENSGALG00000038549	ENSGALG00000038549
		ENSGALG00000016906	SPRY2
		ENSGALG00000009719	PCDH10
		ENSGALG00000006405	CEP19
		ENSGALG00000012973	ESR1
		ENSGALG00000016592	PRPS2
		ENSGALG00000045499	TCFL5
		ENSGALG00000037464	ENSGALG00000037464
		ENSGALG00000012538	NR4A2
		ENSGALG00000034397	ENSGALG00000034397
		ENSGALG00000038265	CREB5
		ENSGALG00000013402	AHRR
		ENSGALG00000011389	TRAF3
		ENSGALG00000052868	ENSGALG00000052868
		ENSGALG00000034950	SMPD3
		ENSGALG00000017091	FLT1
		ENSGALG00000030991	IRX1
		ENSGALG00000001234	CETP
		ENSGALG00000012537	KCNJ3
		ENSGALG00000003562	NPTX2
		ENSGALG00000034132	CACFD1
		ENSGALG00000027265	AJAP1
		ENSGALG00000006995	APOD
		ENSGALG00000011592	MRAS
		ENSGALG00000036093	PTPN7
		ENSGALG00000015055	SLC22A16
		ENSGALG00000046125	PECAM1
		ENSGALG00000032992	NR3C1
		ENSGALG00000040923	ENSGALG00000040923
		ENSGALG00000007886	ENSGALG00000007886
		ENSGALG00000039741	TNFRSF8
		ENSGALG00000040307	MORN2
		ENSGALG00000002952	NRG4
		ENSGALG00000003925	MYPN
		ENSGALG00000032405	ENSGALG00000032405
		ENSGALG00000013625	ENSGALG00000013625
		ENSGALG00000009875	HMGA2
		ENSGALG00000050198	ENSGALG00000050198
		ENSGALG00000032418	RAB26
		ENSGALG00000014528	ENO2
		ENSGALG00000026928	ENSGALG00000026928
		ENSGALG00000028817	OTX1
		ENSGALG00000040101	ENSGALG00000040101
		ENSGALG00000014892	CEP85L
		ENSGALG00000050242	ENSGALG00000050242
		ENSGALG00000030800	IL31RA
		ENSGALG00000013672	TSHZ1
		ENSGALG00000051848	KIF5A
		ENSGALG00000011202	COLQ
		ENSGALG00000046646	FAM102B
		ENSGALG00000012575	TLE1
		ENSGALG00000005613	ENSGALG00000005613
		ENSGALG00000040263	ENSGALG00000040263
		ENSGALG00000048542	ENSGALG00000048542
		ENSGALG00000036364	FOXG1
		ENSGALG00000003816	NT5C1A
		ENSGALG00000003965	LEUTX
		ENSGALG00000008501	KLF7
		ENSGALG00000005903	NRIP3
		ENSGALG00000055021	GREM2
		ENSGALG00000028871	SLC38A3
		ENSGALG00000003203	ENSGALG00000003203
		ENSGALG00000003059	HLF
		ENSGALG00000031411	KCNN1
		ENSGALG00000001698	GABRA1
		ENSGALG00000000568	LGR6
		ENSGALG00000040266	GLI3
		ENSGALG00000039571	PRPH
		ENSGALG00000032518	NCALD
		ENSGALG00000008709	MCOLN3
		ENSGALG00000033941	RORC
		ENSGALG00000003123	CNTNAP1
		ENSGALG00000029545	SMAD7B
		ENSGALG00000002325	IGFALS
		ENSGALG00000029783	ENSGALG00000029783
		ENSGALG00000006494	GRAMD1B
		ENSGALG00000043435	CARNS1
		ENSGALG00000037864	MYH1A
		ENSGALG00000024083	TCIM
		ENSGALG00000032506	GEM
		ENSGALG00000007564	ENSGALG00000007564
		ENSGALG00000021567	EPHA8
		ENSGALG00000013034	CECR2
		ENSGALG00000001348	TEKT3
		ENSGALG00000045634	XKR5
		ENSGALG00000012055	ENSGALG00000012055
		ENSGALG00000048158	ENSGALG00000048158
		ENSGALG00000032161	SCUBE2
		ENSGALG00000004974	PPARG
		ENSGALG00000032031	MMP16
		ENSGALG00000012812	SVOPL
		ENSGALG00000037791	FRMD4B
		ENSGALG00000053351	ENSGALG00000053351
		ENSGALG00000005004	SAMD8
		ENSGALG00000037950	ALPK3
		ENSGALG00000036527	SYBU
		ENSGALG00000001918	DNAJB5
		ENSGALG00000008193	RELN
		ENSGALG00000020656	PRLHR
		ENSGALG00000040079	ZFPM2
		ENSGALG00000029502	CLIC2
		ENSGALG00000011207	DUSP6
		ENSGALG00000004358	AMZ1
		ENSGALG00000009942	MDM2
		ENSGALG00000003285	CDHR2
		ENSGALG00000040276	RUNX2
		ENSGALG00000005470	PLPPR5
		ENSGALG00000030012	EMILIN3
		ENSGALG00000054870	ENSGALG00000054870
		ENSGALG00000047514	ENSGALG00000047514
		ENSGALG00000040275	RCSD1
		ENSGALG00000026091	CACNG4
		ENSGALG00000044224	ENSGALG00000044224
		ENSGALG00000008257	MERTK
		ENSGALG00000035950	NGFR
		ENSGALG00000001000	HSPA5
		ENSGALG00000038652	ENSGALG00000038652
		ENSGALG00000047904	ENSGALG00000047904
		ENSGALG00000011551	JCHAIN
		ENSGALG00000011687	ENSGALG00000011687
		ENSGALG00000006260	KLHL30
		ENSGALG00000000302	TNNT2
		ENSGALG00000031862	BCL11B
		ENSGALG00000043185	MATN1
		ENSGALG00000012092	ESYT3
		ENSGALG00000034453	SAMD11
		ENSGALG00000010293	RBP
		ENSGALG00000005458	RPL3L
		ENSGALG00000028037	FOS
		ENSGALG00000004436	CYP3A4
		ENSGALG00000052876	ENSGALG00000052876
		ENSGALG00000035199	ODF1
		ENSGALG00000042351	PIK3R6
		ENSGALG00000014094	STK38L
		ENSGALG00000017168	SLN
		ENSGALG00000009446	LSMEM1
		ENSGALG00000003589	VTN
		ENSGALG00000035780	ENSGALG00000035780
		ENSGALG00000008352	CKMT1B
		ENSGALG00000008814	ASB15
		ENSGALG00000044632	ENSGALG00000044632
		ENSGALG00000008100	RAPSN
		ENSGALG00000014872	FGF10
		ENSGALG00000030941	ELAPOR1
		ENSGALG00000029836	GPLD1
		ENSGALG00000006949	CHD2
		ENSGALG00000001824	ENSGALG00000001824
		ENSGALG00000043838	ENSGALG00000043838
		ENSGALG00000009435	PPP1R3A
		ENSGALG00000043302	LAT2
		ENSGALG00000001161	FLI1
		ENSGALG00000004809	PPIF
		ENSGALG00000032765	ENSGALG00000032765
		ENSGALG00000002350	ENSGALG00000002350
		ENSGALG00000045596	ENSGALG00000045596
		ENSGALG00000005086	PLAU
		ENSGALG00000003466	ENSGALG00000003466
		ENSGALG00000010098	SLC6A9
		ENSGALG00000007596	ENSGALG00000007596
		ENSGALG00000008262	RASGRF1
		ENSGALG00000037366	GRID1
		ENSGALG00000008696	WDR63
		ENSGALG00000011473	RPS6KA2
		ENSGALG00000013193	IRX2
		ENSGALG00000015347	ZPLD1
		ENSGALG00000019932	ENSGALG00000019932
		ENSGALG00000016322	ENSGALG00000016322
		ENSGALG00000002945	TMEM266
		ENSGALG00000033635	PTGS2
		ENSGALG00000047208	KLF1
		ENSGALG00000001595	PHF19
		ENSGALG00000045196	LAPTM4B
		ENSGALG00000034971	SLC45A4
		ENSGALG00000001273	C2CD4C
		ENSGALG00000039151	ST8SIA3Z
		ENSGALG00000036456	TRIB1
		ENSGALG00000011306	DES
		ENSGALG00000036883	MET
		ENSGALG00000016462	MYCN
		ENSGALG00000049191	ENSGALG00000049191
		ENSGALG00000011623	ADAMTS3
		ENSGALG00000031700	TRPS1
		ENSGALG00000013941	PDE7B
		ENSGALG00000053601	LPXN
		ENSGALG00000020922	C1orf21
		ENSGALG00000014182	ADORA2B
		ENSGALG00000004503	ENSGALG00000004503
		ENSGALG00000021031	CXCR7
		ENSGALG00000032260	IL10RA
		ENSGALG00000001062	GGT7
		ENSGALG00000030607	CHST11
		ENSGALG00000031170	ADCY1
		ENSGALG00000043433	SCX
		ENSGALG00000034427	SCN4A
		ENSGALG00000046008	RSPH3
		ENSGALG00000012964	ANKH
		ENSGALG00000027314	SAXO1
		ENSGALG00000047857	ENSGALG00000047857
		ENSGALG00000031996	ENSGALG00000031996
		ENSGALG00000041280	FOSB
		ENSGALG00000052844	ENSGALG00000052844
		ENSGALG00000042422	GLI1
		ENSGALG00000015006	MAB21L3
		ENSGALG00000012006	RTN1
		ENSGALG00000012522	PVALB
		ENSGALG00000012317	ENSGALG00000012317
		ENSGALG00000009947	PLEKHH2
		ENSGALG00000008911	RNF208
		ENSGALG00000038618	ONECUT1
		ENSGALG00000043209	ADGRB2
		ENSGALG00000005302	SASS6
		ENSGALG00000033883	PCDH7
		ENSGALG00000039628	AFAP1L1
		ENSGALG00000030781	CA2
		ENSGALG00000003313	ENSGALG00000003313
		ENSGALG00000021126	SLC2A11L1
		ENSGALG00000041221	ENSGALG00000041221
		ENSGALG00000031487	FSTL4
		ENSGALG00000039159	ENSGALG00000039159
		ENSGALG00000034188	PAG1
		ENSGALG00000031355	ENSGALG00000031355
		ENSGALG00000008514	DLL4
		ENSGALG00000010435	RASGRP3
		ENSGALG00000010125	CSGALNACT1
		ENSGALG00000034337	RHPN1
		ENSGALG00000050647	ENSGALG00000050647
		ENSGALG00000043033	EYA1
		ENSGALG00000009185	ROM1
		ENSGALG00000027864	NFKBIA
		ENSGALG00000031776	NFASC
		ENSGALG00000054732	ENSGALG00000054732
		ENSGALG00000003114	NOG
		ENSGALG00000030836	PSD2
		ENSGALG00000037829	LOXHD1
		ENSGALG00000016607	CLCN4
		ENSGALG00000007177	PTPRG
		ENSGALG00000007374	YPEL4
		ENSGALG00000008593	ATP1B4
		ENSGALG00000016810	SH3RF3
		ENSGALG00000028415	ENSGALG00000028415
		ENSGALG00000036133	KLF15
		ENSGALG00000041028	DPYSL5
		ENSGALG00000003876	TIMD4
		ENSGALG00000049903	ENSGALG00000049903
		ENSGALG00000017334	ENSGALG00000017334
		ENSGALG00000004128	CYSLTR1
		ENSGALG00000000604	ENSGALG00000000604
		ENSGALG00000039436	DLX2
		ENSGALG00000019527	SLC6A19
		ENSGALG00000030303	PPP1R3B
		ENSGALG00000009693	ENSGALG00000009693
		ENSGALG00000013604	VIP
		ENSGALG00000048239	ENSGALG00000048239
		ENSGALG00000015077	ARHGAP31
		ENSGALG00000000378	SLC25A37
		ENSGALG00000005843	EEF1A2
		ENSGALG00000015928	ENSGALG00000015928
		ENSGALG00000034488	ENSGALG00000034488
		ENSGALG00000012730	GFOD1
		ENSGALG00000041025	FOXJ1
		ENSGALG00000017462	FNIP1
		ENSGALG00000003527	ARRDC2
		ENSGALG00000035785	ENSGALG00000035785
		ENSGALG00000039837	CCKBR
		ENSGALG00000011322	NEK10
		ENSGALG00000047061	ENSGALG00000047061
		ENSGALG00000004476	SEMA3G
		ENSGALG00000035350	PMEL
		ENSGALG00000030025	FABP4
		ENSGALG00000016890	MBNL2
		ENSGALG00000026627	LRIT3
		ENSGALG00000043727	NR4A1
		ENSGALG00000044204	ISG20
		ENSGALG00000033925	ENSGALG00000033925
		ENSGALG00000011663	FNDC1
		ENSGALG00000007333	UBAP1L
		ENSGALG00000007357	BCL6
		ENSGALG00000002234	UNC13D
		ENSGALG00000013747	TAGAP
		ENSGALG00000016491	APOB
		ENSGALG00000013422	RHNO1
		ENSGALG00000054831	TMEM121
		ENSGALG00000043694	RAPGEF4
		ENSGALG00000054273	RASSF8
		ENSGALG00000005994	DERL3
		ENSGALG00000042705	KCNK3
		ENSGALG00000037249	KCNQ5
		ENSGALG00000026258	MAF
		ENSGALG00000001740	MGAT5B
		ENSGALG00000054655	ENSGALG00000054655
		ENSGALG00000046937	ENSGALG00000046937
		ENSGALG00000033705	ENSGALG00000033705
		ENSGALG00000003594	ANK1
		ENSGALG00000036447	ENSGALG00000036447
		ENSGALG00000020151	NMU
		ENSGALG00000014537	BMF
		ENSGALG00000021304	RANBP3L
		ENSGALG00000033854	CSF1
		ENSGALG00000030382	ENSGALG00000030382
		ENSGALG00000035081	HTR7L
		ENSGALG00000003980	IQCA1
		ENSGALG00000021656	PTPN22
		ENSGALG00000046955	ENSGALG00000046955
		ENSGALG00000036901	TSPAN18
		ENSGALG00000016102	CYP26B1
		ENSGALG00000001653	MANEAL

## Sheet: cTEC_mRNA_DOWN_UP_description
ENSEMBL ID	Gene Symbol/Description	DOWN	UP
ENSGALG00000011296	(FRMD1) FERM domain containing 1 [Source:NCBI gene;Acc:421562]	DMV/1639 3h	DMV/1639 18 h
ENSGALG00000039831	(FAM135B) family with sequence similarity 135 member B [Source:NCBI gene;Acc:428384]	Mass41 3 h	DMV/1639 18 h
ENSGALG00000004243	(IFITM3) interferon-induced transmembrane protein 3-like [Source:NCBI gene;Acc:422993]	DMV/1639 3 h, Mass41 3 h	DMV/1639 18 h, Mass41 18 h
ENSGALG00000007174	(TNFSF15) tumor necrosis factor superfamily member 15 [Source:NCBI gene;Acc:417247]	DMV/1639 18 h	DMV/1639 3h
ENSGALG00000031430	(SELE) selectin E [Source:NCBI gene;Acc:424402]	DMV/1639 18 h	DMV/1639 3h
ENSGALG00000008544	(SLC8A1) solute carrier family 8 member A1 [Source:NCBI gene;Acc:395760]	DMV/1639 18 h	DMV/1639 3h
ENSGALG00000029558	NA	DMV/1639 18 h	DMV/1639 3h
ENSGALG00000026465	(TMEM100) transmembrane protein 100 [Source:NCBI gene;Acc:417398]	DMV/1639 18 h, Mass41 18 h	DMV/1639 3h
ENSGALG00000006511	(BCL2A1) BCL2 related protein A1 [Source:NCBI gene;Acc:395673]	DMV/1639 18 h, Mass41 18 h	DMV/1639 3h
ENSGALG00000005721	(DGKG) diacylglycerol kinase gamma [Source:NCBI gene;Acc:424839]	DMV/1639 18 h, Mass41 18 h	DMV/1639 3h
ENSGALG00000027365	(HIVEP3) human immunodeficiency virus type I enhancer binding protein 3 [Source:NCBI gene;Acc:428208]	DMV/1639 18 h, Mass41 18 h	DMV/1639 3h
ENSGALG00000026663	(CX3CL1) C-X3-C motif chemokine ligand 1 [Source:NCBI gene;Acc:415651]	DMV/1639 18 h, Mass41 18 h	DMV/1639 3h
ENSGALG00000011635	(TFCP2L1) transcription factor CP2 like 1 [Source:NCBI gene;Acc:424238]	DMV/1639 18 h, Mass41 18 h	DMV/1639 3h
ENSGALG00000039264	(SLA) Src like adaptor [Source:NCBI gene;Acc:378908]	DMV/1639 18 h, Mass41 18 h	DMV/1639 3h, Mass41 3 h
