# Supplementary material for: Host Immune Response Modulation in Avian Coronavirus Infection: Tracheal Transcriptome Profiling In Vitro and In Vivo
Source: Viruses. 2024 Apr 14;16(4):605. doi: 10.3390/v16040605 (PMC11053446; doi:10.3390/v16040605)
Supplement: Supplementary file 1 [file viruses-16-00605-s001.zip › Table_S5_GO_KEGG_mRNA_cTEC_in_vitro.xlsx]

## Sheet: DMV3H.v.CTRL3H_DOWN_GO
source	term_name	term_id	highlighted	adjusted_p_value	negative_log10_of_adjusted_p_value	term_size	query_size	intersection_size	effective_domain_size	intersections
GO:MF	binding	GO:0005488	TRUE	0.00612047	2.21322	4974	22	12	30108	MET,FLT4,ZNF536,RELN,PENK,TLE1,SHH,SLC6A4,GREM2,EYA1,LAPTM4B,LDB3
GO:MF	protein binding	GO:0005515	FALSE	0.0350055	1.45586	3296	22	9	30108	MET,FLT4,RELN,PENK,TLE1,SHH,GREM2,LAPTM4B,LDB3
GO:BP	anatomical structure development	GO:0048856	TRUE	2.95288e-07	6.52975	2689	22	14	30108	ARHGAP12,MET,LEUTX,FLT4,DPYSL5,ZNF536,RELN,SHH,GREM2,EYA1,GAP43,PPP4R4,LGR6,LDB3
GO:BP	developmental process	GO:0032502	FALSE	6.66624e-07	6.17612	2859	22	14	30108	ARHGAP12,MET,LEUTX,FLT4,DPYSL5,ZNF536,RELN,SHH,GREM2,EYA1,GAP43,PPP4R4,LGR6,LDB3
GO:BP	biological regulation	GO:0065007	FALSE	3.21812e-06	5.4924	5572	22	17	30108	ARHGAP12,MET,LEUTX,FLT4,DPYSL5,ZNF536,RELN,PENK,TLE1,SHH,SLC6A4,GREM2,EYA1,LAPTM4B,GAP43,PPP4R4,LGR6
GO:BP	regulation of cellular process	GO:0050794	FALSE	9.46968e-06	5.02366	5048	22	16	30108	ARHGAP12,MET,LEUTX,FLT4,DPYSL5,ZNF536,RELN,PENK,TLE1,SHH,GREM2,EYA1,LAPTM4B,GAP43,PPP4R4,LGR6
GO:BP	anatomical structure morphogenesis	GO:0009653	FALSE	9.71872e-06	5.01239	1325	22	10	30108	ARHGAP12,MET,FLT4,DPYSL5,RELN,SHH,GREM2,EYA1,GAP43,LDB3
GO:BP	regulation of signal transduction	GO:0009966	FALSE	1.17788e-05	4.9289	1352	22	10	30108	ARHGAP12,MET,FLT4,ZNF536,RELN,TLE1,SHH,GREM2,EYA1,LGR6
GO:BP	regulation of biological process	GO:0050789	FALSE	2.27105e-05	4.64377	5354	22	16	30108	ARHGAP12,MET,LEUTX,FLT4,DPYSL5,ZNF536,RELN,PENK,TLE1,SHH,GREM2,EYA1,LAPTM4B,GAP43,PPP4R4,LGR6
GO:BP	regulation of signaling	GO:0023051	FALSE	4.22783e-05	4.37388	1547	22	10	30108	ARHGAP12,MET,FLT4,ZNF536,RELN,TLE1,SHH,GREM2,EYA1,LGR6
GO:BP	regulation of cell communication	GO:0010646	FALSE	4.25371e-05	4.37123	1548	22	10	30108	ARHGAP12,MET,FLT4,ZNF536,RELN,TLE1,SHH,GREM2,EYA1,LGR6
GO:BP	cellular process	GO:0009987	FALSE	9.57265e-05	4.01897	8021	22	18	30108	ARHGAP12,MET,LEUTX,FLT4,DPYSL5,ZNF536,RELN,PENK,TLE1,SHH,SLC6A4,GREM2,EYA1,LAPTM4B,GAP43,PPP4R4,LGR6,LDB3
GO:BP	regulation of response to stimulus	GO:0048583	FALSE	0.000123671	3.90773	1734	22	10	30108	ARHGAP12,MET,FLT4,ZNF536,RELN,TLE1,SHH,GREM2,EYA1,LGR6
GO:BP	negative regulation of cellular process	GO:0048523	FALSE	0.000130742	3.88359	2270	22	11	30108	ARHGAP12,MET,FLT4,DPYSL5,ZNF536,TLE1,SHH,GREM2,EYA1,LAPTM4B,PPP4R4
GO:BP	signal transduction	GO:0007165	FALSE	0.000174369	3.75853	2335	22	11	30108	ARHGAP12,MET,FLT4,ZNF536,RELN,PENK,TLE1,SHH,GREM2,EYA1,LGR6
GO:BP	negative regulation of signal transduction	GO:0009968	FALSE	0.000187269	3.72753	622	22	7	30108	ARHGAP12,MET,ZNF536,TLE1,SHH,GREM2,EYA1
GO:BP	negative regulation of biological process	GO:0048519	FALSE	0.000245626	3.60973	2415	22	11	30108	ARHGAP12,MET,FLT4,DPYSL5,ZNF536,TLE1,SHH,GREM2,EYA1,LAPTM4B,PPP4R4
GO:BP	negative regulation of cell communication	GO:0010648	FALSE	0.00027099	3.56705	657	22	7	30108	ARHGAP12,MET,ZNF536,TLE1,SHH,GREM2,EYA1
GO:BP	negative regulation of signaling	GO:0023057	FALSE	0.000279441	3.55371	660	22	7	30108	ARHGAP12,MET,ZNF536,TLE1,SHH,GREM2,EYA1
GO:BP	multicellular organismal process	GO:0032501	FALSE	0.000314702	3.5021	3105	22	12	30108	MET,LEUTX,FLT4,DPYSL5,ZNF536,RELN,PENK,SHH,EYA1,LAPTM4B,GAP43,PPP4R4
GO:BP	signaling	GO:0023052	FALSE	0.000487097	3.31238	2584	22	11	30108	ARHGAP12,MET,FLT4,ZNF536,RELN,PENK,TLE1,SHH,GREM2,EYA1,LGR6
GO:BP	cell communication	GO:0007154	FALSE	0.000623265	3.20533	2648	22	11	30108	ARHGAP12,MET,FLT4,ZNF536,RELN,PENK,TLE1,SHH,GREM2,EYA1,LGR6
GO:BP	negative regulation of response to stimulus	GO:0048585	FALSE	0.000857409	3.06681	780	22	7	30108	ARHGAP12,MET,ZNF536,TLE1,SHH,GREM2,EYA1
GO:BP	multicellular organism development	GO:0007275	FALSE	0.000872197	3.05939	2140	22	10	30108	MET,LEUTX,FLT4,DPYSL5,ZNF536,RELN,SHH,EYA1,GAP43,PPP4R4
GO:BP	cell surface receptor signaling pathway	GO:0007166	FALSE	0.000978961	3.00923	1179	22	8	30108	MET,FLT4,RELN,TLE1,SHH,GREM2,EYA1,LGR6
GO:BP	cellular developmental process	GO:0048869	FALSE	0.00278514	2.55515	1856	22	9	30108	MET,LEUTX,DPYSL5,ZNF536,RELN,SHH,EYA1,GAP43,LDB3
GO:BP	cell differentiation	GO:0030154	FALSE	0.00278514	2.55515	1856	22	9	30108	MET,LEUTX,DPYSL5,ZNF536,RELN,SHH,EYA1,GAP43,LDB3
GO:BP	cellular response to stimulus	GO:0051716	FALSE	0.00281567	2.55042	3080	22	11	30108	ARHGAP12,MET,FLT4,ZNF536,RELN,PENK,TLE1,SHH,GREM2,EYA1,LGR6
GO:BP	regulation of nitrogen compound metabolic process	GO:0051171	FALSE	0.00384516	2.41509	2518	22	10	30108	MET,LEUTX,FLT4,ZNF536,RELN,TLE1,SHH,EYA1,LAPTM4B,PPP4R4
GO:BP	regulation of primary metabolic process	GO:0080090	FALSE	0.00527817	2.27752	2608	22	10	30108	MET,LEUTX,FLT4,ZNF536,RELN,TLE1,SHH,EYA1,LAPTM4B,PPP4R4
GO:BP	cellular component morphogenesis	GO:0032989	FALSE	0.00531278	2.27468	366	22	5	30108	DPYSL5,RELN,SHH,GAP43,LDB3
GO:BP	neuron differentiation	GO:0030182	FALSE	0.00565122	2.24786	662	22	6	30108	DPYSL5,ZNF536,RELN,SHH,EYA1,GAP43
GO:BP	negative regulation of programmed cell death	GO:0043069	FALSE	0.00605507	2.21788	376	22	5	30108	MET,FLT4,TLE1,SHH,EYA1
GO:BP	spinal cord development	GO:0021510	TRUE	0.00676961	2.16944	52	22	3	30108	LEUTX,RELN,SHH
GO:BP	nervous system development	GO:0007399	FALSE	0.00773914	2.11131	1088	22	7	30108	LEUTX,DPYSL5,ZNF536,RELN,SHH,EYA1,GAP43
GO:BP	generation of neurons	GO:0048699	FALSE	0.00829112	2.08139	708	22	6	30108	DPYSL5,ZNF536,RELN,SHH,EYA1,GAP43
GO:BP	regulation of gene expression	GO:0010468	FALSE	0.00858473	2.06627	2129	22	9	30108	MET,LEUTX,FLT4,ZNF536,RELN,TLE1,SHH,EYA1,LAPTM4B
GO:BP	regulation of cellular metabolic process	GO:0031323	FALSE	0.00929687	2.03166	2778	22	10	30108	MET,LEUTX,FLT4,ZNF536,RELN,TLE1,SHH,EYA1,LAPTM4B,PPP4R4
GO:BP	regulation of macromolecule metabolic process	GO:0060255	FALSE	0.00944731	2.02469	2783	22	10	30108	MET,LEUTX,FLT4,ZNF536,RELN,TLE1,SHH,EYA1,LAPTM4B,PPP4R4
GO:BP	regulation of macromolecule biosynthetic process	GO:0010556	FALSE	0.0110022	1.95852	2195	22	9	30108	MET,LEUTX,FLT4,ZNF536,RELN,TLE1,SHH,EYA1,LAPTM4B
GO:BP	regulation of cell migration	GO:0030334	FALSE	0.0128002	1.89278	439	22	5	30108	MET,FLT4,RELN,SHH,LGR6
GO:BP	response to stimulus	GO:0050896	FALSE	0.0136716	1.86418	3620	22	11	30108	ARHGAP12,MET,FLT4,ZNF536,RELN,PENK,TLE1,SHH,GREM2,EYA1,LGR6
GO:BP	regulation of cellular biosynthetic process	GO:0031326	FALSE	0.0136878	1.86367	2255	22	9	30108	MET,LEUTX,FLT4,ZNF536,RELN,TLE1,SHH,EYA1,LAPTM4B
GO:BP	regulation of biosynthetic process	GO:0009889	FALSE	0.0145961	1.83576	2273	22	9	30108	MET,LEUTX,FLT4,ZNF536,RELN,TLE1,SHH,EYA1,LAPTM4B
GO:BP	cell morphogenesis	GO:0000902	FALSE	0.0160257	1.79518	460	22	5	30108	MET,DPYSL5,RELN,SHH,GAP43
GO:BP	regulation of cell motility	GO:2000145	FALSE	0.0160257	1.79518	460	22	5	30108	MET,FLT4,RELN,SHH,LGR6
GO:BP	regulation of locomotion	GO:0040012	FALSE	0.0186943	1.72829	475	22	5	30108	MET,FLT4,RELN,SHH,LGR6
GO:BP	neurogenesis	GO:0022008	FALSE	0.018797	1.72591	818	22	6	30108	DPYSL5,ZNF536,RELN,SHH,EYA1,GAP43
GO:BP	regulation of metabolic process	GO:0019222	FALSE	0.0199161	1.7008	3027	22	10	30108	MET,LEUTX,FLT4,ZNF536,RELN,TLE1,SHH,EYA1,LAPTM4B,PPP4R4
GO:BP	spinal cord patterning	GO:0021511	FALSE	0.0211613	1.67446	10	22	2	30108	RELN,SHH
GO:BP	branching morphogenesis of an epithelial tube	GO:0048754	TRUE	0.0221435	1.65475	77	22	3	30108	MET,SHH,EYA1
GO:BP	system development	GO:0048731	FALSE	0.0237027	1.6252	1815	22	8	30108	LEUTX,FLT4,DPYSL5,ZNF536,RELN,SHH,EYA1,GAP43
GO:BP	regulation of small GTPase mediated signal transduction	GO:0051056	TRUE	0.0277348	1.55697	83	22	3	30108	ARHGAP12,MET,RELN
GO:BP	positive regulation of epithelial cell proliferation	GO:0050679	TRUE	0.0308481	1.51077	86	22	3	30108	FLT4,SHH,EYA1
GO:BP	positive regulation of cell migration	GO:0030335	FALSE	0.0311226	1.50692	257	22	4	30108	MET,FLT4,RELN,LGR6
GO:BP	morphogenesis of an epithelium	GO:0002009	FALSE	0.0315976	1.50035	258	22	4	30108	ARHGAP12,MET,SHH,EYA1
GO:BP	regulation of neuron differentiation	GO:0045664	FALSE	0.0341828	1.46619	89	22	3	30108	ZNF536,SHH,EYA1
GO:BP	positive regulation of cell motility	GO:2000147	FALSE	0.0355912	1.44866	266	22	4	30108	MET,FLT4,RELN,LGR6
GO:BP	cell morphogenesis involved in neuron differentiation	GO:0048667	FALSE	0.0355912	1.44866	266	22	4	30108	DPYSL5,RELN,SHH,GAP43
GO:BP	anatomical structure formation involved in morphogenesis	GO:0048646	FALSE	0.036057	1.44301	545	22	5	30108	FLT4,RELN,SHH,EYA1,LDB3
GO:BP	regulation of cell population proliferation	GO:0042127	FALSE	0.0377083	1.42356	926	22	6	30108	FLT4,DPYSL5,RELN,SHH,EYA1,GAP43
GO:BP	positive regulation of locomotion	GO:0040017	FALSE	0.0382679	1.41717	271	22	4	30108	MET,FLT4,RELN,LGR6
GO:BP	locomotion	GO:0040011	FALSE	0.0389791	1.40917	554	22	5	30108	MET,FLT4,RELN,SHH,LGR6
GO:BP	morphogenesis of a branching epithelium	GO:0061138	FALSE	0.0402519	1.39521	94	22	3	30108	MET,SHH,EYA1
GO:BP	axon guidance	GO:0007411	TRUE	0.0428646	1.3679	96	22	3	30108	RELN,SHH,GAP43
GO:BP	positive regulation of response to stimulus	GO:0048584	FALSE	0.0455778	1.34125	958	22	6	30108	MET,FLT4,RELN,SHH,EYA1,LGR6
GO:BP	neuron projection guidance	GO:0097485	FALSE	0.0455863	1.34117	98	22	3	30108	RELN,SHH,GAP43
GO:BP	regulation of programmed cell death	GO:0043067	FALSE	0.0465138	1.33242	575	22	5	30108	MET,FLT4,TLE1,SHH,EYA1
GO:BP	regulation of DNA-templated transcription	GO:0006355	FALSE	0.0472407	1.32568	1440	22	7	30108	MET,LEUTX,ZNF536,RELN,TLE1,SHH,EYA1
GO:BP	regulation of RNA biosynthetic process	GO:2001141	FALSE	0.0482945	1.3161	1445	22	7	30108	MET,LEUTX,ZNF536,RELN,TLE1,SHH,EYA1
GO:CC	cell periphery	GO:0071944	TRUE	0.00732487	2.1352	2141	22	8	30108	ARHGAP12,MET,FLT4,RELN,PENK,SHH,LAPTM4B,GAP43
GO:CC	cellular anatomical entity	GO:0110165	FALSE	0.0124411	1.90514	8644	22	15	30108	ARHGAP12,MET,FLT4,RELN,PENK,TLE1,SHH,SLC6A4,GREM2,EYA1,LAPTM4B,GAP43,PPP4R4,LGR6,LDB3
GO:CC	neuron projection	GO:0043005	TRUE	0.0315766	1.50064	476	22	4	30108	RELN,PENK,SLC6A4,GAP43
GO:CC	cell projection	GO:0042995	FALSE	0.0349711	1.45629	896	22	5	30108	RELN,PENK,SLC6A4,LAPTM4B,GAP43

## Sheet: DMV3H.v.CTRL3H_UP_GO
source	term_name	term_id	highlighted	adjusted_p_value	negative_log10_of_adjusted_p_value	term_size	query_size	intersection_size	effective_domain_size	intersections
GO:MF	binding	GO:0005488	FALSE	9.4774e-11	10.0233	4974	156	64	30108	RSAD2,DHX58,IRF8,IRF1,P2RX7,IFIH1,TLR3,CCL4,C1S,TIMP3,IL6,GPR171,DDX60,NLRC5,IRF7,ANGPT4,TRIM25,PARP9,ANGPTL5,LUM,EIF2AK2,SNX10,DTX3L,ACOD1,IKBKE,RNF19B,RASD2,STAT2,CX3CL1,APAF1,TAPBPL,PTN,SMCHD1,TFCP2L1,STAT1,NMI,ASIC1,ETV7,PTPRB,ECM2,MYD88,MOV10,PRKAR2B,CASP7,DGKG,LAMA1,KITLG,DUSP26,PXK,ISL2,NRAP,ENDOV,NOS2,MITD1,HIVEP3,EML4,NAMPTP1,CA9,RILP,MXI1,GAS6,EXOC3L4,ACTA2,C1QTNF6
GO:MF	molecular function regulator activity	GO:0098772	FALSE	3.89355e-05	4.40965	775	156	18	30108	SOCS1,CCL4,TIMP3,IL6,TRIM25,PARP9,EIF2AK2,DTX3L,IKBKE,CX3CL1,APAF1,PTN,MYD88,KCNMB1,PRKAR2B,KITLG,CA9,GAS6
GO:MF	protein binding	GO:0005515	FALSE	6.36024e-05	4.19653	3296	156	40	30108	RSAD2,P2RX7,TLR3,CCL4,C1S,TIMP3,IL6,ANGPT4,TRIM25,PARP9,ANGPTL5,EIF2AK2,SNX10,DTX3L,ACOD1,IKBKE,RNF19B,RASD2,STAT2,CX3CL1,APAF1,PTN,SMCHD1,STAT1,NMI,ASIC1,PTPRB,MYD88,PRKAR2B,KITLG,DUSP26,NRAP,MITD1,EML4,NAMPTP1,RILP,GAS6,EXOC3L4,ACTA2,C1QTNF6
GO:MF	double-stranded RNA binding	GO:0003725	TRUE	0.000315289	3.50129	35	156	5	30108	DHX58,IFIH1,TLR3,DDX60,EIF2AK2
GO:MF	catalytic activity	GO:0003824	FALSE	0.00449726	2.34705	2789	156	32	30108	DHX58,CMPK2,C1S,TRIM25,CMTR1,PARP9,EIF2AK2,DTX3L,ACOD1,IKBKE,RNF19B,B3GNT7,ACSL5,MMP23B,PARP12,SMCHD1,MYLK,C1R,MOV10,CASP7,DGKG,STEAP2,DUSP26,PTGES,ADAMTS10,NANP,ENDOV,NOS2,NAMPTP1,CA9,OTUD4,ADAR
GO:MF	single-stranded RNA binding	GO:0003727	TRUE	0.01902	1.72079	41	156	4	30108	DHX58,IFIH1,DDX60,ENDOV
GO:MF	identical protein binding	GO:0042802	FALSE	0.0194328	1.71147	993	156	16	30108	P2RX7,TLR3,C1S,EIF2AK2,ACOD1,IKBKE,STAT2,APAF1,SMCHD1,STAT1,NMI,ASIC1,MYD88,MITD1,NAMPTP1,C1QTNF6
GO:MF	molecular function activator activity	GO:0140677	FALSE	0.0314077	1.50296	437	156	10	30108	CCL4,IL6,EIF2AK2,CX3CL1,APAF1,PTN,MYD88,KITLG,CA9,GAS6
GO:MF	heterocyclic compound binding	GO:1901363	FALSE	0.0436391	1.36012	1659	156	21	30108	DHX58,IRF8,IRF1,P2RX7,IFIH1,TLR3,DDX60,NLRC5,IRF7,PARP9,EIF2AK2,TFCP2L1,STAT1,ETV7,MOV10,CASP7,ISL2,ENDOV,NOS2,HIVEP3,MXI1
GO:BP	defense response to other organism	GO:0098542	TRUE	1.1415e-25	24.9425	356	156	31	30108	RSAD2,DHX58,IRF8,IRF1,P2RX7,IFIH1,ZNFX1,TLR3,CCL4,DDX60,NLRC5,IRF7,LY96,TRIM25,PARP9,EIF2AK2,DTX3L,ACOD1,IKBKE,RNF19B,STAT2,CX3CL1,TRAFD1,STAT1,NMI,MYD88,MOV10,CASP7,NOS2,OTUD4,ADAR
GO:BP	defense response	GO:0006952	FALSE	1.94131e-24	23.7119	560	156	35	30108	RSAD2,DHX58,IRF8,IRF1,P2RX7,IFIH1,ZNFX1,TLR3,CCL4,DDX60,NLRC5,IRF7,LY96,CMKLR1,TRIM25,PARP9,EIF2AK2,DTX3L,ACOD1,IKBKE,RNF19B,STAT2,CX3CL1,PTN,TRAFD1,STAT1,NMI,ASIC1,MYD88,MOV10,CASP7,PTGDR,NOS2,OTUD4,ADAR
GO:BP	response to external biotic stimulus	GO:0043207	FALSE	5.0567e-23	22.2961	477	156	32	30108	RSAD2,DHX58,IRF8,IRF1,P2RX7,IFIH1,ZNFX1,TLR3,CCL4,DDX60,NLRC5,IRF7,LY96,TRIM25,PARP9,EIF2AK2,DTX3L,ACOD1,IKBKE,RNF19B,STAT2,CX3CL1,TRAFD1,STAT1,NMI,MYD88,MOV10,CASP7,NOS2,ACTA2,OTUD4,ADAR
GO:BP	response to other organism	GO:0051707	FALSE	5.0567e-23	22.2961	477	156	32	30108	RSAD2,DHX58,IRF8,IRF1,P2RX7,IFIH1,ZNFX1,TLR3,CCL4,DDX60,NLRC5,IRF7,LY96,TRIM25,PARP9,EIF2AK2,DTX3L,ACOD1,IKBKE,RNF19B,STAT2,CX3CL1,TRAFD1,STAT1,NMI,MYD88,MOV10,CASP7,NOS2,ACTA2,OTUD4,ADAR
GO:BP	response to biotic stimulus	GO:0009607	FALSE	1.32472e-22	21.8779	492	156	32	30108	RSAD2,DHX58,IRF8,IRF1,P2RX7,IFIH1,ZNFX1,TLR3,CCL4,DDX60,NLRC5,IRF7,LY96,TRIM25,PARP9,EIF2AK2,DTX3L,ACOD1,IKBKE,RNF19B,STAT2,CX3CL1,TRAFD1,STAT1,NMI,MYD88,MOV10,CASP7,NOS2,ACTA2,OTUD4,ADAR
GO:BP	biological process involved in interspecies interaction between organisms	GO:0044419	FALSE	2.16296e-22	21.665	546	156	33	30108	RSAD2,DHX58,IRF8,IRF1,P2RX7,IFIH1,ZNFX1,TLR3,CCL4,DDX60,NLRC5,IRF7,LY96,TRIM25,PARP9,EIF2AK2,DTX3L,ACOD1,IKBKE,RNF19B,STAT2,CX3CL1,TRAFD1,STAT1,NMI,MYD88,MOV10,CASP7,NOS2,GAS6,ACTA2,OTUD4,ADAR
GO:BP	response to virus	GO:0009615	FALSE	2.42373e-20	19.6155	160	156	21	30108	RSAD2,DHX58,IRF1,IFIH1,ZNFX1,TLR3,DDX60,NLRC5,IRF7,TRIM25,PARP9,EIF2AK2,DTX3L,IKBKE,STAT2,STAT1,NMI,MYD88,MOV10,ACTA2,ADAR
GO:BP	cellular process	GO:0009987	TRUE	2.04328e-19	18.6897	8021	156	100	30108	RSAD2,HELZ2,SCNN1D,DHX58,IRF8,IRF1,P2RX7,CMPK2,SOCS1,IFIH1,WFDC1,TLR3,CCL4,TIMP3,DPT,IL6,GPR171,DDX60,NLRC5,RASSF5,IRF7,LY96,CMKLR1,ANGPT4,TRIM25,CMTR1,PARP9,LUM,EIF2AK2,SNX10,DTX3L,ACOD1,IKBKE,RNF19B,RASD2,STAT2,CX3CL1,BMPER,HTR2C,B3GNT7,APAF1,SERPINF1,ACSL5,TAPBPL,PATL2,PTN,SMCHD1,MACC1,MYLK,TFCP2L1,CYP4V2,STAT1,TMEM204,NMI,ASIC1,ETV7,C1R,PTPRB,GJC3,SPRY3,ARL14,ECM2,MYD88,MOV10,PRKAR2B,CASP7,DG…
GO:BP	innate immune response	GO:0045087	FALSE	1.8158e-18	17.7409	261	156	23	30108	RSAD2,DHX58,IRF8,IRF1,IFIH1,TLR3,CCL4,DDX60,NLRC5,LY96,TRIM25,PARP9,EIF2AK2,IKBKE,RNF19B,STAT2,CX3CL1,TRAFD1,STAT1,NMI,MYD88,OTUD4,ADAR
GO:BP	regulation of response to biotic stimulus	GO:0002831	FALSE	2.37411e-18	17.6245	198	156	21	30108	RSAD2,DHX58,IRF1,IFIH1,TLR3,DDX60,NLRC5,LY96,TRIM25,PARP9,EIF2AK2,DTX3L,ACOD1,IKBKE,STAT2,TRAFD1,STAT1,NMI,MYD88,OTUD4,ADAR
GO:BP	regulation of immune system process	GO:0002682	FALSE	3.13567e-18	17.5037	576	156	30	30108	RSAD2,DHX58,IRF1,P2RX7,IFIH1,TLR3,GPR171,DDX60,NLRC5,RASSF5,IRF7,LY96,CMKLR1,TRIM25,PARP9,EIF2AK2,ACOD1,IKBKE,STAT2,TAPBPL,PTN,TRAFD1,STAT1,NMI,MYD88,KITLG,GAS6,OTUD4,FYB,ADAR
GO:BP	immune response	GO:0006955	FALSE	1.42132e-17	16.8473	504	156	28	30108	RSAD2,DHX58,IRF8,IRF1,P2RX7,IFIH1,TLR3,CCL4,DDX60,NLRC5,IRF7,LY96,CMKLR1,TRIM25,PARP9,EIF2AK2,ACOD1,IKBKE,RNF19B,STAT2,CX3CL1,TRAFD1,STAT1,NMI,MYD88,OTUD4,FYB,ADAR
GO:BP	response to external stimulus	GO:0009605	FALSE	2.09073e-17	16.6797	981	156	36	30108	RSAD2,DHX58,IRF8,IRF1,P2RX7,IFIH1,ZNFX1,TLR3,CCL4,DDX60,NLRC5,IRF7,LY96,CMKLR1,TRIM25,PARP9,EIF2AK2,DTX3L,ACOD1,IKBKE,RNF19B,STAT2,CX3CL1,PTN,TRAFD1,STAT1,NMI,MYD88,MOV10,CASP7,NOS2,GAS6,ACTA2,PHF24,OTUD4,ADAR
GO:BP	defense response to symbiont	GO:0140546	FALSE	5.11992e-17	16.2907	114	156	17	30108	RSAD2,DHX58,IRF1,IFIH1,ZNFX1,TLR3,DDX60,NLRC5,IRF7,TRIM25,PARP9,EIF2AK2,DTX3L,STAT2,STAT1,MYD88,MOV10
GO:BP	defense response to virus	GO:0051607	FALSE	5.11992e-17	16.2907	114	156	17	30108	RSAD2,DHX58,IRF1,IFIH1,ZNFX1,TLR3,DDX60,NLRC5,IRF7,TRIM25,PARP9,EIF2AK2,DTX3L,STAT2,STAT1,MYD88,MOV10
GO:BP	immune system process	GO:0002376	FALSE	9.01872e-17	16.0449	892	156	34	30108	RSAD2,DHX58,IRF8,IRF1,P2RX7,IFIH1,TLR3,CCL4,GPR171,DDX60,NLRC5,RASSF5,IRF7,LY96,CMKLR1,TRIM25,PARP9,EIF2AK2,ACOD1,IKBKE,RNF19B,STAT2,CX3CL1,TAPBPL,PTN,TRAFD1,STAT1,NMI,MYD88,KITLG,GAS6,OTUD4,FYB,ADAR
GO:BP	regulation of immune response	GO:0050776	FALSE	1.60708e-16	15.794	318	156	23	30108	RSAD2,DHX58,IRF1,P2RX7,IFIH1,TLR3,DDX60,NLRC5,IRF7,LY96,CMKLR1,TRIM25,PARP9,EIF2AK2,ACOD1,IKBKE,STAT2,TRAFD1,NMI,MYD88,OTUD4,FYB,ADAR
GO:BP	biological regulation	GO:0065007	FALSE	1.94691e-16	15.7107	5572	156	79	30108	RSAD2,HELZ2,DHX58,IRF8,IRF1,P2RX7,IFIH1,WFDC1,TLR3,CCL4,TIMP3,IL6,GPR171,DDX60,NLRC5,RASSF5,IRF7,LY96,CMKLR1,ANGPT4,TRIM25,PARP9,LUM,EIF2AK2,DTX3L,ACOD1,IKBKE,RASD2,STAT2,CX3CL1,BMPER,HTR2C,APAF1,SERPINF1,TAPBPL,PATL2,TNFSF15,PTN,SMCHD1,TRAFD1,MACC1,MYLK,TFCP2L1,STAT1,TMEM204,NMI,ASIC1,ETV7,GJC3,SPRY3,ECM2,MYD88,MOV10,PRKAR2B,CASP7,PTGDR,LAMA1,KITLG,DUSP26,PXK,ISL2,VSTM4,LMOD1,NOS2,DRAM1,AKR1D1,M…
GO:BP	regulation of innate immune response	GO:0045088	FALSE	8.01957e-16	15.0958	161	156	18	30108	RSAD2,DHX58,IRF1,IFIH1,TLR3,DDX60,NLRC5,LY96,TRIM25,PARP9,EIF2AK2,IKBKE,STAT2,TRAFD1,NMI,MYD88,OTUD4,ADAR
GO:BP	response to stimulus	GO:0050896	FALSE	2.04403e-15	14.6895	3620	156	62	30108	RSAD2,SCNN1D,DHX58,IRF8,IRF1,P2RX7,IFIH1,ZNFX1,TLR3,CCL4,TIMP3,IL6,GPR171,DDX60,NLRC5,RASSF5,IRF7,LY96,CMKLR1,ANGPT4,TRIM25,PARP9,EIF2AK2,SNX10,DTX3L,ACOD1,IKBKE,RNF19B,RASD2,STAT2,CX3CL1,BMPER,HTR2C,APAF1,PTN,SMCHD1,TRAFD1,MYLK,STAT1,TMEM204,NMI,ASIC1,TMEM100,SPRY3,MYD88,MOV10,KCNMB1,CASP7,PTGDR,LAMA1,KITLG,DUSP26,ENDOV,NOS2,PIGA,GAS6,ACTA2,GPR61,PHF24,OTUD4,FYB,ADAR
GO:BP	response to stress	GO:0006950	FALSE	7.48981e-15	14.1255	1578	156	41	30108	RSAD2,DHX58,IRF8,IRF1,P2RX7,IFIH1,ZNFX1,TLR3,CCL4,IL6,DDX60,NLRC5,IRF7,LY96,CMKLR1,TRIM25,PARP9,EIF2AK2,DTX3L,ACOD1,IKBKE,RNF19B,STAT2,CX3CL1,APAF1,PTN,SMCHD1,TRAFD1,MYLK,STAT1,NMI,ASIC1,MYD88,MOV10,CASP7,PTGDR,ENDOV,NOS2,GAS6,OTUD4,ADAR
GO:BP	regulation of defense response	GO:0031347	FALSE	1.04942e-14	13.9791	296	156	21	30108	RSAD2,DHX58,IRF1,IFIH1,TLR3,DDX60,NLRC5,LY96,TRIM25,PARP9,EIF2AK2,DTX3L,ACOD1,IKBKE,STAT2,TRAFD1,STAT1,NMI,MYD88,OTUD4,ADAR
GO:BP	regulation of response to external stimulus	GO:0032101	FALSE	1.33007e-14	13.8761	436	156	24	30108	RSAD2,DHX58,IRF1,IFIH1,TLR3,DDX60,NLRC5,LY96,CMKLR1,TRIM25,PARP9,EIF2AK2,DTX3L,ACOD1,IKBKE,STAT2,PTN,TRAFD1,STAT1,NMI,MYD88,GAS6,OTUD4,ADAR
GO:BP	regulation of biological process	GO:0050789	FALSE	3.03508e-14	13.5178	5354	156	74	30108	RSAD2,HELZ2,DHX58,IRF8,IRF1,P2RX7,IFIH1,WFDC1,TLR3,CCL4,TIMP3,IL6,GPR171,DDX60,NLRC5,RASSF5,IRF7,LY96,CMKLR1,ANGPT4,TRIM25,PARP9,LUM,EIF2AK2,DTX3L,ACOD1,IKBKE,RASD2,STAT2,CX3CL1,BMPER,HTR2C,APAF1,SERPINF1,TAPBPL,PATL2,TNFSF15,PTN,SMCHD1,TRAFD1,MACC1,MYLK,TFCP2L1,STAT1,TMEM204,NMI,ASIC1,ETV7,GJC3,SPRY3,ECM2,MYD88,MOV10,PRKAR2B,CASP7,LAMA1,KITLG,DUSP26,PXK,ISL2,LMOD1,NOS2,DRAM1,HIVEP3,NAMPTP1,RILP,…
GO:BP	positive regulation of response to external stimulus	GO:0032103	FALSE	3.81427e-14	13.4186	235	156	19	30108	RSAD2,DHX58,IRF1,IFIH1,TLR3,DDX60,NLRC5,LY96,CMKLR1,TRIM25,PARP9,EIF2AK2,ACOD1,IKBKE,PTN,NMI,MYD88,GAS6,OTUD4
GO:BP	positive regulation of response to biotic stimulus	GO:0002833	FALSE	1.38461e-13	12.8587	148	156	16	30108	RSAD2,DHX58,IRF1,IFIH1,TLR3,DDX60,NLRC5,LY96,TRIM25,PARP9,EIF2AK2,ACOD1,IKBKE,NMI,MYD88,OTUD4
GO:BP	positive regulation of immune response	GO:0050778	FALSE	2.17804e-13	12.6619	258	156	19	30108	RSAD2,DHX58,IRF1,P2RX7,IFIH1,TLR3,DDX60,NLRC5,LY96,CMKLR1,TRIM25,PARP9,EIF2AK2,ACOD1,IKBKE,NMI,MYD88,OTUD4,FYB
GO:BP	positive regulation of immune system process	GO:0002684	FALSE	2.58128e-13	12.5882	394	156	22	30108	RSAD2,DHX58,IRF1,P2RX7,IFIH1,TLR3,DDX60,NLRC5,LY96,CMKLR1,TRIM25,PARP9,EIF2AK2,ACOD1,IKBKE,PTN,NMI,MYD88,KITLG,GAS6,OTUD4,FYB
GO:BP	positive regulation of innate immune response	GO:0045089	FALSE	1.09535e-12	11.9604	137	156	15	30108	RSAD2,DHX58,IRF1,IFIH1,TLR3,DDX60,NLRC5,LY96,TRIM25,PARP9,EIF2AK2,IKBKE,NMI,MYD88,OTUD4
GO:BP	positive regulation of defense response	GO:0031349	FALSE	1.70831e-12	11.7674	173	156	16	30108	RSAD2,DHX58,IRF1,IFIH1,TLR3,DDX60,NLRC5,LY96,TRIM25,PARP9,EIF2AK2,ACOD1,IKBKE,NMI,MYD88,OTUD4
GO:BP	regulation of cellular process	GO:0050794	FALSE	5.80641e-12	11.2361	5048	156	68	30108	RSAD2,HELZ2,DHX58,IRF8,IRF1,P2RX7,IFIH1,WFDC1,TLR3,CCL4,TIMP3,IL6,GPR171,DDX60,NLRC5,RASSF5,IRF7,LY96,CMKLR1,ANGPT4,TRIM25,PARP9,LUM,EIF2AK2,DTX3L,ACOD1,IKBKE,RASD2,STAT2,CX3CL1,BMPER,HTR2C,APAF1,SERPINF1,PATL2,PTN,SMCHD1,MACC1,MYLK,TFCP2L1,STAT1,TMEM204,NMI,ASIC1,ETV7,SPRY3,ECM2,MYD88,MOV10,PRKAR2B,CASP7,LAMA1,KITLG,DUSP26,ISL2,LMOD1,NOS2,DRAM1,HIVEP3,NAMPTP1,MXI1,GAS6,GADD45G,GPR61,PHF24,OTUD4,…
GO:BP	regulation of response to stimulus	GO:0048583	FALSE	6.91376e-12	11.1603	1734	156	39	30108	RSAD2,DHX58,IRF1,P2RX7,IFIH1,TLR3,CCL4,IL6,DDX60,NLRC5,IRF7,LY96,CMKLR1,TRIM25,PARP9,EIF2AK2,DTX3L,ACOD1,IKBKE,STAT2,CX3CL1,BMPER,APAF1,PTN,SMCHD1,TRAFD1,MYLK,STAT1,TMEM204,NMI,SPRY3,MYD88,KITLG,DUSP26,GAS6,PHF24,OTUD4,FYB,ADAR
GO:BP	cellular response to stimulus	GO:0051716	FALSE	7.38373e-12	11.1317	3080	156	52	30108	RSAD2,SCNN1D,DHX58,IRF8,IRF1,P2RX7,IFIH1,TLR3,CCL4,IL6,GPR171,DDX60,NLRC5,RASSF5,LY96,CMKLR1,ANGPT4,TRIM25,PARP9,EIF2AK2,SNX10,DTX3L,ACOD1,IKBKE,RASD2,STAT2,CX3CL1,BMPER,HTR2C,APAF1,PTN,SMCHD1,MYLK,STAT1,TMEM204,NMI,ASIC1,SPRY3,MYD88,CASP7,LAMA1,KITLG,DUSP26,ENDOV,NOS2,PIGA,GAS6,GPR61,PHF24,OTUD4,FYB,ADAR
GO:BP	response to cytokine	GO:0034097	FALSE	3.40904e-11	10.4674	340	156	19	30108	IRF8,IRF1,CCL4,TIMP3,IL6,NLRC5,TRIM25,PARP9,EIF2AK2,SNX10,IKBKE,STAT2,CX3CL1,STAT1,MYD88,PIGA,GAS6,OTUD4,ADAR
GO:BP	signaling	GO:0023052	FALSE	7.39479e-11	10.1311	2584	156	46	30108	RSAD2,DHX58,IRF1,P2RX7,IFIH1,TLR3,CCL4,IL6,GPR171,DDX60,NLRC5,RASSF5,LY96,CMKLR1,ANGPT4,TRIM25,PARP9,EIF2AK2,DTX3L,ACOD1,IKBKE,RASD2,STAT2,CX3CL1,BMPER,HTR2C,APAF1,PTN,STAT1,TMEM204,NMI,ASIC1,GJC3,SPRY3,MYD88,PRKAR2B,LAMA1,KITLG,DUSP26,NOS2,GAS6,GPR61,PHF24,OTUD4,FYB,ADAR
GO:BP	regulation of response to stress	GO:0080134	FALSE	1.39757e-10	9.85462	597	156	23	30108	RSAD2,DHX58,IRF1,IFIH1,TLR3,DDX60,NLRC5,LY96,TRIM25,PARP9,EIF2AK2,DTX3L,ACOD1,IKBKE,STAT2,SMCHD1,TRAFD1,MYLK,STAT1,NMI,MYD88,OTUD4,ADAR
GO:BP	cell communication	GO:0007154	FALSE	1.79382e-10	9.74622	2648	156	46	30108	RSAD2,DHX58,IRF1,P2RX7,IFIH1,TLR3,CCL4,IL6,GPR171,DDX60,NLRC5,RASSF5,LY96,CMKLR1,ANGPT4,TRIM25,PARP9,EIF2AK2,DTX3L,ACOD1,IKBKE,RASD2,STAT2,CX3CL1,BMPER,HTR2C,APAF1,PTN,STAT1,TMEM204,NMI,ASIC1,GJC3,SPRY3,MYD88,PRKAR2B,LAMA1,KITLG,DUSP26,NOS2,GAS6,GPR61,PHF24,OTUD4,FYB,ADAR
GO:BP	positive regulation of response to stimulus	GO:0048584	FALSE	1.9698e-10	9.70558	958	156	28	30108	RSAD2,DHX58,IRF1,P2RX7,IFIH1,TLR3,CCL4,IL6,DDX60,NLRC5,LY96,CMKLR1,TRIM25,PARP9,EIF2AK2,ACOD1,IKBKE,CX3CL1,APAF1,PTN,SMCHD1,MYLK,NMI,MYD88,KITLG,GAS6,OTUD4,FYB
GO:BP	signal transduction	GO:0007165	FALSE	2.0522e-10	9.68778	2335	156	43	30108	RSAD2,DHX58,IRF1,P2RX7,IFIH1,TLR3,CCL4,IL6,GPR171,DDX60,NLRC5,RASSF5,LY96,CMKLR1,ANGPT4,TRIM25,PARP9,EIF2AK2,DTX3L,ACOD1,IKBKE,RASD2,STAT2,CX3CL1,BMPER,HTR2C,APAF1,PTN,STAT1,TMEM204,NMI,SPRY3,MYD88,LAMA1,KITLG,DUSP26,NOS2,GAS6,GPR61,PHF24,OTUD4,FYB,ADAR
GO:BP	positive regulation of biological process	GO:0048518	FALSE	2.16311e-10	9.66492	2885	156	48	30108	RSAD2,HELZ2,DHX58,IRF8,IRF1,P2RX7,IFIH1,TLR3,CCL4,IL6,DDX60,NLRC5,RASSF5,IRF7,LY96,CMKLR1,TRIM25,PARP9,LUM,EIF2AK2,DTX3L,ACOD1,IKBKE,STAT2,CX3CL1,APAF1,SERPINF1,TNFSF15,PTN,SMCHD1,MACC1,MYLK,STAT1,NMI,ECM2,MYD88,MOV10,CASP7,KITLG,DUSP26,LMOD1,NOS2,NAMPTP1,RILP,GAS6,OTUD4,FYB,ADAR
GO:BP	pattern recognition receptor signaling pathway	GO:0002221	FALSE	4.60176e-10	9.33708	103	156	12	30108	RSAD2,DHX58,IRF1,IFIH1,TLR3,DDX60,LY96,TRIM25,EIF2AK2,NMI,MYD88,OTUD4
GO:BP	innate immune response-activating signaling pathway	GO:0002758	FALSE	5.179e-10	9.28575	104	156	12	30108	RSAD2,DHX58,IRF1,IFIH1,TLR3,DDX60,LY96,TRIM25,EIF2AK2,NMI,MYD88,OTUD4
GO:BP	immune response-activating signaling pathway	GO:0002757	FALSE	8.54097e-10	9.06849	175	156	14	30108	RSAD2,DHX58,IRF1,IFIH1,TLR3,DDX60,LY96,CMKLR1,TRIM25,EIF2AK2,NMI,MYD88,OTUD4,FYB
GO:BP	immune response-regulating signaling pathway	GO:0002764	FALSE	1.07921e-09	8.96689	178	156	14	30108	RSAD2,DHX58,IRF1,IFIH1,TLR3,DDX60,LY96,CMKLR1,TRIM25,EIF2AK2,NMI,MYD88,OTUD4,FYB
GO:BP	regulation of signaling	GO:0023051	FALSE	1.09869e-09	8.95912	1547	156	34	30108	RSAD2,DHX58,IRF1,P2RX7,TLR3,CCL4,IL6,DDX60,NLRC5,LY96,CMKLR1,TRIM25,PARP9,EIF2AK2,ACOD1,IKBKE,STAT2,CX3CL1,BMPER,APAF1,PTN,STAT1,TMEM204,NMI,ASIC1,SPRY3,MYD88,PRKAR2B,KITLG,DUSP26,GAS6,PHF24,OTUD4,ADAR
GO:BP	regulation of cell communication	GO:0010646	FALSE	1.11874e-09	8.95127	1548	156	34	30108	RSAD2,DHX58,IRF1,P2RX7,TLR3,CCL4,IL6,DDX60,NLRC5,LY96,CMKLR1,TRIM25,PARP9,EIF2AK2,ACOD1,IKBKE,STAT2,CX3CL1,BMPER,APAF1,PTN,STAT1,TMEM204,NMI,ASIC1,SPRY3,MYD88,PRKAR2B,KITLG,DUSP26,GAS6,PHF24,OTUD4,ADAR
GO:BP	cellular response to cytokine stimulus	GO:0071345	FALSE	1.24507e-09	8.90481	311	156	17	30108	IRF8,IRF1,CCL4,IL6,NLRC5,TRIM25,PARP9,SNX10,IKBKE,STAT2,CX3CL1,STAT1,MYD88,PIGA,GAS6,OTUD4,ADAR
GO:BP	activation of innate immune response	GO:0002218	FALSE	1.42272e-09	8.84688	113	156	12	30108	RSAD2,DHX58,IRF1,IFIH1,TLR3,DDX60,LY96,TRIM25,EIF2AK2,NMI,MYD88,OTUD4
GO:BP	interferon-mediated signaling pathway	GO:0140888	FALSE	2.28444e-09	8.64122	28	156	8	30108	IRF1,NLRC5,PARP9,IKBKE,STAT2,STAT1,MYD88,ADAR
GO:BP	activation of immune response	GO:0002253	FALSE	4.03345e-09	8.39432	196	156	14	30108	RSAD2,DHX58,IRF1,IFIH1,TLR3,DDX60,LY96,CMKLR1,TRIM25,EIF2AK2,NMI,MYD88,OTUD4,FYB
GO:BP	cytokine-mediated signaling pathway	GO:0019221	FALSE	4.54753e-09	8.34222	159	156	13	30108	IRF1,CCL4,IL6,NLRC5,PARP9,IKBKE,STAT2,CX3CL1,STAT1,MYD88,GAS6,OTUD4,ADAR
GO:BP	regulation of signal transduction	GO:0009966	FALSE	4.68424e-09	8.32936	1352	156	31	30108	RSAD2,DHX58,IRF1,P2RX7,TLR3,CCL4,IL6,DDX60,NLRC5,LY96,CMKLR1,TRIM25,PARP9,EIF2AK2,ACOD1,IKBKE,STAT2,CX3CL1,BMPER,APAF1,STAT1,TMEM204,NMI,SPRY3,MYD88,KITLG,DUSP26,GAS6,PHF24,OTUD4,ADAR
GO:BP	regulation of type I interferon production	GO:0032479	FALSE	6.79532e-09	8.16779	49	156	9	30108	DHX58,IRF8,IRF1,TLR3,IRF7,IKBKE,STAT1,NMI,MYD88
GO:BP	type I interferon production	GO:0032606	FALSE	6.79532e-09	8.16779	49	156	9	30108	DHX58,IRF8,IRF1,TLR3,IRF7,IKBKE,STAT1,NMI,MYD88
GO:BP	cytokine production	GO:0001816	FALSE	8.8878e-09	8.05121	300	156	16	30108	RSAD2,DHX58,IRF8,IRF1,P2RX7,TLR3,IL6,IRF7,LY96,LUM,EIF2AK2,IKBKE,STAT1,NMI,MYD88,GAS6
GO:BP	negative regulation of biological process	GO:0048519	FALSE	1.22211e-08	7.91289	2415	156	41	30108	RSAD2,DHX58,IRF8,IRF1,P2RX7,TIMP3,GPR171,NLRC5,RASSF5,TRIM25,PARP9,EIF2AK2,DTX3L,ACOD1,IKBKE,STAT2,BMPER,HTR2C,SERPINF1,TAPBPL,PATL2,PTN,SMCHD1,TRAFD1,STAT1,NMI,ASIC1,ETV7,SPRY3,MYD88,MOV10,PRKAR2B,KITLG,DUSP26,PXK,ISL2,RILP,MXI1,GAS6,OTUD4,ADAR
GO:BP	response to organic substance	GO:0010033	FALSE	1.32693e-08	7.87715	1058	156	27	30108	IRF8,IRF1,P2RX7,TLR3,CCL4,TIMP3,IL6,NLRC5,LY96,TRIM25,PARP9,EIF2AK2,SNX10,ACOD1,IKBKE,STAT2,CX3CL1,STAT1,ASIC1,MYD88,KCNMB1,CASP7,NOS2,PIGA,GAS6,OTUD4,ADAR
GO:BP	response to chemical	GO:0042221	FALSE	2.65953e-08	7.5752	1355	156	30	30108	IRF8,IRF1,P2RX7,TLR3,CCL4,TIMP3,IL6,NLRC5,LY96,CMKLR1,TRIM25,PARP9,EIF2AK2,SNX10,ACOD1,IKBKE,STAT2,CX3CL1,PTN,MYLK,STAT1,ASIC1,MYD88,KCNMB1,CASP7,NOS2,PIGA,GAS6,OTUD4,ADAR
GO:BP	positive regulation of cellular process	GO:0048522	FALSE	3.95419e-08	7.40294	2620	156	42	30108	RSAD2,HELZ2,DHX58,IRF8,IRF1,P2RX7,TLR3,CCL4,IL6,DDX60,NLRC5,IRF7,LY96,CMKLR1,TRIM25,PARP9,LUM,EIF2AK2,DTX3L,IKBKE,STAT2,CX3CL1,APAF1,SERPINF1,PTN,SMCHD1,MACC1,MYLK,STAT1,NMI,ECM2,MYD88,MOV10,CASP7,KITLG,DUSP26,LMOD1,NOS2,NAMPTP1,GAS6,OTUD4,ADAR
GO:BP	regulation of cytokine production	GO:0001817	FALSE	7.95325e-08	7.09946	294	156	15	30108	RSAD2,DHX58,IRF8,IRF1,P2RX7,TLR3,IRF7,LY96,LUM,EIF2AK2,IKBKE,STAT1,NMI,MYD88,GAS6
GO:BP	positive regulation of cytokine production	GO:0001819	FALSE	2.56227e-07	6.59137	175	156	12	30108	RSAD2,DHX58,IRF1,P2RX7,TLR3,IRF7,LY96,LUM,EIF2AK2,IKBKE,STAT1,MYD88
GO:BP	cellular response to organic substance	GO:0071310	FALSE	3.62419e-07	6.44079	801	156	22	30108	IRF8,IRF1,P2RX7,CCL4,IL6,NLRC5,LY96,TRIM25,PARP9,EIF2AK2,SNX10,ACOD1,IKBKE,STAT2,CX3CL1,STAT1,MYD88,CASP7,PIGA,GAS6,OTUD4,ADAR
GO:BP	metabolic process	GO:0008152	FALSE	4.16521e-07	6.38036	5327	156	61	30108	RSAD2,HELZ2,DHX58,IRF8,IRF1,P2RX7,CMPK2,SOCS1,TLR3,TIMP3,IL6,NLRC5,RASSF5,IRF7,LY96,TRIM25,CMTR1,PARP9,LUM,EIF2AK2,DTX3L,IKBKE,RNF19B,STAT2,B3GNT7,APAF1,ACSL5,MMP23B,PARP12,TNFSF15,SMCHD1,MACC1,TFCP2L1,CYP4V2,STAT1,NMI,ETV7,C1R,PTPRB,MYD88,MOV10,PRKAR2B,CASP7,DGKG,LAMA1,KITLG,DUSP26,PTGES,NANP,ENDOV,NOS2,PIGA,DRAM1,AKR1D1,HIVEP3,NAMPTP1,RILP,MXI1,GAS6,OTUD4,ADAR
GO:BP	positive regulation of macromolecule metabolic process	GO:0010604	FALSE	4.31403e-07	6.36512	1619	156	31	30108	RSAD2,HELZ2,DHX58,IRF8,IRF1,P2RX7,TLR3,NLRC5,RASSF5,IRF7,LY96,PARP9,LUM,EIF2AK2,DTX3L,IKBKE,STAT2,APAF1,TNFSF15,SMCHD1,MACC1,STAT1,NMI,MYD88,MOV10,KITLG,NAMPTP1,RILP,GAS6,OTUD4,ADAR
GO:BP	cellular response to chemical stimulus	GO:0070887	FALSE	4.3716e-07	6.35936	1058	156	25	30108	IRF8,IRF1,P2RX7,CCL4,IL6,NLRC5,LY96,CMKLR1,TRIM25,PARP9,EIF2AK2,SNX10,ACOD1,IKBKE,STAT2,CX3CL1,PTN,MYLK,STAT1,MYD88,CASP7,PIGA,GAS6,OTUD4,ADAR
GO:BP	positive regulation of type I interferon production	GO:0032481	FALSE	4.89448e-07	6.31029	32	156	7	30108	DHX58,IRF1,TLR3,IRF7,IKBKE,STAT1,MYD88
GO:BP	organic substance metabolic process	GO:0071704	FALSE	6.13644e-07	6.21208	5091	156	59	30108	RSAD2,HELZ2,DHX58,IRF8,IRF1,P2RX7,CMPK2,SOCS1,TLR3,TIMP3,IL6,NLRC5,RASSF5,IRF7,LY96,TRIM25,CMTR1,PARP9,LUM,EIF2AK2,DTX3L,IKBKE,RNF19B,STAT2,B3GNT7,APAF1,ACSL5,MMP23B,PARP12,TNFSF15,SMCHD1,MACC1,TFCP2L1,CYP4V2,STAT1,NMI,ETV7,C1R,MYD88,MOV10,PRKAR2B,CASP7,DGKG,LAMA1,KITLG,DUSP26,PTGES,NANP,ENDOV,NOS2,PIGA,AKR1D1,HIVEP3,NAMPTP1,RILP,MXI1,GAS6,OTUD4,ADAR
GO:BP	positive regulation of metabolic process	GO:0009893	FALSE	8.45915e-07	6.07267	1767	156	32	30108	RSAD2,HELZ2,DHX58,IRF8,IRF1,P2RX7,TLR3,NLRC5,RASSF5,IRF7,LY96,PARP9,LUM,EIF2AK2,DTX3L,IKBKE,STAT2,APAF1,TNFSF15,SMCHD1,MACC1,STAT1,NMI,MYD88,MOV10,KITLG,NOS2,NAMPTP1,RILP,GAS6,OTUD4,ADAR
GO:BP	cellular response to type II interferon	GO:0071346	FALSE	1.46501e-06	5.83416	37	156	7	30108	IRF8,IRF1,CCL4,NLRC5,PARP9,CX3CL1,STAT1
GO:BP	cellular metabolic process	GO:0044237	FALSE	1.82346e-06	5.7391	4666	156	55	30108	RSAD2,HELZ2,DHX58,IRF8,IRF1,P2RX7,CMPK2,SOCS1,TLR3,TIMP3,IL6,NLRC5,IRF7,LY96,TRIM25,CMTR1,PARP9,LUM,EIF2AK2,DTX3L,IKBKE,STAT2,B3GNT7,APAF1,ACSL5,SMCHD1,MACC1,TFCP2L1,CYP4V2,STAT1,NMI,ETV7,C1R,PTPRB,MYD88,MOV10,PRKAR2B,CASP7,DGKG,LAMA1,KITLG,DUSP26,PTGES,NANP,ENDOV,NOS2,PIGA,DRAM1,AKR1D1,HIVEP3,NAMPTP1,MXI1,GAS6,OTUD4,ADAR
GO:BP	negative regulation of cellular process	GO:0048523	FALSE	2.06983e-06	5.68407	2270	156	36	30108	RSAD2,DHX58,IRF8,IRF1,P2RX7,TIMP3,GPR171,NLRC5,RASSF5,PARP9,EIF2AK2,DTX3L,ACOD1,IKBKE,STAT2,BMPER,HTR2C,SERPINF1,PATL2,PTN,SMCHD1,STAT1,NMI,ASIC1,ETV7,SPRY3,MYD88,MOV10,PRKAR2B,KITLG,DUSP26,ISL2,MXI1,GAS6,OTUD4,ADAR
GO:BP	multicellular organismal process	GO:0032501	FALSE	2.18305e-06	5.66094	3105	156	43	30108	RSAD2,DHX58,IRF8,IRF1,P2RX7,TLR3,IL6,GPR171,RASSF5,IRF7,LY96,LUM,EIF2AK2,SNX10,ACOD1,IKBKE,RASD2,BMPER,APAF1,SERPINF1,PTN,SMCHD1,MYLK,STAT1,TMEM204,NMI,ASIC1,OGN,MYD88,PRKAR2B,CASP7,LAMA1,IFITM5,KITLG,ISL2,NRAP,VSTM4,NOS2,AKR1D1,GAS6,ACTA2,PHF24,ADAR
GO:BP	response to type II interferon	GO:0034341	FALSE	2.61864e-06	5.58192	40	156	7	30108	IRF8,IRF1,CCL4,NLRC5,PARP9,CX3CL1,STAT1
GO:BP	type I interferon-mediated signaling pathway	GO:0060337	FALSE	3.053e-06	5.51527	23	156	6	30108	NLRC5,IKBKE,STAT2,STAT1,MYD88,ADAR
GO:BP	cellular response to type I interferon	GO:0071357	FALSE	3.053e-06	5.51527	23	156	6	30108	NLRC5,IKBKE,STAT2,STAT1,MYD88,ADAR
GO:BP	cellular biosynthetic process	GO:0044249	FALSE	3.07214e-06	5.51256	3392	156	45	30108	RSAD2,HELZ2,DHX58,IRF8,IRF1,P2RX7,CMPK2,SOCS1,TLR3,IL6,NLRC5,IRF7,LY96,TRIM25,CMTR1,PARP9,LUM,EIF2AK2,DTX3L,IKBKE,STAT2,B3GNT7,APAF1,SMCHD1,MACC1,TFCP2L1,STAT1,NMI,ETV7,C1R,MYD88,MOV10,CASP7,DGKG,DUSP26,PTGES,NANP,NOS2,PIGA,AKR1D1,HIVEP3,NAMPTP1,MXI1,GAS6,ADAR
GO:BP	cell surface receptor signaling pathway	GO:0007166	FALSE	4.00545e-06	5.39735	1179	156	25	30108	IRF1,P2RX7,TLR3,CCL4,IL6,NLRC5,LY96,CMKLR1,PARP9,ACOD1,IKBKE,STAT2,CX3CL1,BMPER,PTN,STAT1,TMEM204,NMI,MYD88,LAMA1,KITLG,GAS6,OTUD4,FYB,ADAR
GO:BP	organic substance biosynthetic process	GO:1901576	FALSE	4.52997e-06	5.3439	3434	156	45	30108	RSAD2,HELZ2,DHX58,IRF8,IRF1,P2RX7,CMPK2,SOCS1,TLR3,IL6,NLRC5,IRF7,LY96,TRIM25,CMTR1,PARP9,LUM,EIF2AK2,DTX3L,IKBKE,STAT2,B3GNT7,APAF1,SMCHD1,MACC1,TFCP2L1,STAT1,NMI,ETV7,C1R,MYD88,MOV10,CASP7,DGKG,DUSP26,PTGES,NANP,NOS2,PIGA,AKR1D1,HIVEP3,NAMPTP1,MXI1,GAS6,ADAR
GO:BP	regulation of pattern recognition receptor signaling pathway	GO:0062207	FALSE	4.56072e-06	5.34097	68	156	8	30108	RSAD2,DHX58,IRF1,TLR3,DDX60,EIF2AK2,MYD88,OTUD4
GO:BP	biosynthetic process	GO:0009058	FALSE	5.1479e-06	5.28837	3448	156	45	30108	RSAD2,HELZ2,DHX58,IRF8,IRF1,P2RX7,CMPK2,SOCS1,TLR3,IL6,NLRC5,IRF7,LY96,TRIM25,CMTR1,PARP9,LUM,EIF2AK2,DTX3L,IKBKE,STAT2,B3GNT7,APAF1,SMCHD1,MACC1,TFCP2L1,STAT1,NMI,ETV7,C1R,MYD88,MOV10,CASP7,DGKG,DUSP26,PTGES,NANP,NOS2,PIGA,AKR1D1,HIVEP3,NAMPTP1,MXI1,GAS6,ADAR
GO:BP	negative regulation of immune system process	GO:0002683	FALSE	5.52812e-06	5.25742	181	156	11	30108	DHX58,IRF1,NLRC5,RASSF5,STAT2,TAPBPL,TRAFD1,NMI,KITLG,OTUD4,ADAR
GO:BP	positive regulation of signal transduction	GO:0009967	FALSE	5.88809e-06	5.23003	685	156	19	30108	RSAD2,DHX58,P2RX7,TLR3,CCL4,IL6,DDX60,NLRC5,LY96,TRIM25,PARP9,EIF2AK2,IKBKE,CX3CL1,APAF1,NMI,MYD88,KITLG,GAS6
GO:BP	positive regulation of cell communication	GO:0010647	FALSE	6.4126e-06	5.19297	768	156	20	30108	RSAD2,DHX58,P2RX7,TLR3,CCL4,IL6,DDX60,NLRC5,LY96,TRIM25,PARP9,EIF2AK2,IKBKE,CX3CL1,APAF1,PTN,NMI,MYD88,KITLG,GAS6
GO:BP	response to type I interferon	GO:0034340	FALSE	6.87425e-06	5.16277	26	156	6	30108	NLRC5,IKBKE,STAT2,STAT1,MYD88,ADAR
GO:BP	positive regulation of signaling	GO:0023056	FALSE	7.15477e-06	5.1454	773	156	20	30108	RSAD2,DHX58,P2RX7,TLR3,CCL4,IL6,DDX60,NLRC5,LY96,TRIM25,PARP9,EIF2AK2,IKBKE,CX3CL1,APAF1,PTN,NMI,MYD88,KITLG,GAS6
GO:BP	regulation of nitrogen compound metabolic process	GO:0051171	FALSE	9.13996e-06	5.03906	2518	156	37	30108	HELZ2,IRF8,IRF1,P2RX7,TLR3,TIMP3,NLRC5,RASSF5,IRF7,TRIM25,PARP9,LUM,EIF2AK2,DTX3L,IKBKE,STAT2,APAF1,TNFSF15,SMCHD1,MACC1,TFCP2L1,STAT1,NMI,ETV7,MYD88,MOV10,PRKAR2B,KITLG,DUSP26,NOS2,HIVEP3,NAMPTP1,RILP,MXI1,GAS6,OTUD4,ADAR
GO:BP	regulation of metabolic process	GO:0019222	FALSE	1.14717e-05	4.94037	3027	156	41	30108	RSAD2,HELZ2,DHX58,IRF8,IRF1,P2RX7,TLR3,TIMP3,NLRC5,RASSF5,IRF7,LY96,TRIM25,PARP9,LUM,EIF2AK2,DTX3L,IKBKE,STAT2,APAF1,TNFSF15,SMCHD1,MACC1,TFCP2L1,STAT1,NMI,ETV7,MYD88,MOV10,PRKAR2B,KITLG,DUSP26,NOS2,DRAM1,HIVEP3,NAMPTP1,RILP,MXI1,GAS6,OTUD4,ADAR
GO:BP	regulation of macromolecule metabolic process	GO:0060255	FALSE	1.1796e-05	4.92827	2783	156	39	30108	RSAD2,HELZ2,DHX58,IRF8,IRF1,P2RX7,TLR3,TIMP3,NLRC5,RASSF5,IRF7,LY96,TRIM25,PARP9,LUM,EIF2AK2,DTX3L,IKBKE,STAT2,APAF1,TNFSF15,SMCHD1,MACC1,TFCP2L1,STAT1,NMI,ETV7,MYD88,MOV10,PRKAR2B,KITLG,DUSP26,HIVEP3,NAMPTP1,RILP,MXI1,GAS6,OTUD4,ADAR
GO:BP	negative regulation of innate immune response	GO:0045824	FALSE	1.74285e-05	4.75874	30	156	6	30108	DHX58,NLRC5,STAT2,TRAFD1,NMI,ADAR
GO:BP	regulation of primary metabolic process	GO:0080090	FALSE	2.3262e-05	4.63335	2608	156	37	30108	HELZ2,IRF8,IRF1,P2RX7,TLR3,TIMP3,NLRC5,RASSF5,IRF7,TRIM25,PARP9,LUM,EIF2AK2,DTX3L,IKBKE,STAT2,APAF1,TNFSF15,SMCHD1,MACC1,TFCP2L1,STAT1,NMI,ETV7,MYD88,MOV10,PRKAR2B,KITLG,DUSP26,NOS2,HIVEP3,NAMPTP1,RILP,MXI1,GAS6,OTUD4,ADAR
GO:BP	regulation of cytokine-mediated signaling pathway	GO:0001959	FALSE	2.6709e-05	4.57334	55	156	7	30108	NLRC5,PARP9,IKBKE,STAT2,GAS6,OTUD4,ADAR
GO:BP	macromolecule metabolic process	GO:0043170	FALSE	2.90675e-05	4.53659	4325	156	50	30108	RSAD2,HELZ2,DHX58,IRF8,IRF1,P2RX7,TLR3,TIMP3,IL6,NLRC5,RASSF5,IRF7,LY96,TRIM25,CMTR1,PARP9,LUM,EIF2AK2,DTX3L,IKBKE,RNF19B,STAT2,B3GNT7,APAF1,MMP23B,PARP12,TNFSF15,SMCHD1,MACC1,TFCP2L1,STAT1,NMI,ETV7,C1R,MYD88,MOV10,PRKAR2B,CASP7,LAMA1,KITLG,DUSP26,ENDOV,PIGA,HIVEP3,NAMPTP1,RILP,MXI1,GAS6,OTUD4,ADAR
GO:BP	primary metabolic process	GO:0044238	FALSE	3.19943e-05	4.49493	4760	156	53	30108	HELZ2,IRF8,IRF1,P2RX7,CMPK2,SOCS1,TLR3,TIMP3,NLRC5,RASSF5,IRF7,TRIM25,CMTR1,PARP9,LUM,EIF2AK2,DTX3L,IKBKE,RNF19B,STAT2,APAF1,ACSL5,MMP23B,PARP12,TNFSF15,SMCHD1,MACC1,TFCP2L1,CYP4V2,STAT1,NMI,ETV7,C1R,MYD88,MOV10,PRKAR2B,CASP7,DGKG,LAMA1,KITLG,DUSP26,PTGES,ENDOV,NOS2,PIGA,AKR1D1,HIVEP3,NAMPTP1,RILP,MXI1,GAS6,OTUD4,ADAR
GO:BP	regulation of cellular metabolic process	GO:0031323	FALSE	3.73528e-05	4.42768	2778	156	38	30108	RSAD2,HELZ2,DHX58,IRF8,IRF1,P2RX7,TLR3,TIMP3,NLRC5,IRF7,LY96,TRIM25,PARP9,LUM,EIF2AK2,DTX3L,IKBKE,STAT2,APAF1,SMCHD1,MACC1,TFCP2L1,STAT1,NMI,ETV7,MYD88,MOV10,PRKAR2B,KITLG,DUSP26,NOS2,DRAM1,HIVEP3,NAMPTP1,MXI1,GAS6,OTUD4,ADAR
GO:BP	regulation of response to cytokine stimulus	GO:0060759	FALSE	3.90633e-05	4.40823	58	156	7	30108	NLRC5,PARP9,IKBKE,STAT2,GAS6,OTUD4,ADAR
GO:BP	negative regulation of response to biotic stimulus	GO:0002832	FALSE	3.90633e-05	4.40823	58	156	7	30108	DHX58,NLRC5,ACOD1,STAT2,TRAFD1,NMI,ADAR
GO:BP	positive regulation of cellular metabolic process	GO:0031325	FALSE	7.68496e-05	4.11436	1577	156	27	30108	RSAD2,HELZ2,DHX58,IRF8,IRF1,P2RX7,TLR3,NLRC5,IRF7,LY96,PARP9,LUM,EIF2AK2,DTX3L,IKBKE,STAT2,SMCHD1,MACC1,STAT1,MYD88,MOV10,KITLG,NOS2,NAMPTP1,GAS6,OTUD4,ADAR
GO:BP	positive regulation of cellular biosynthetic process	GO:0031328	FALSE	0.00010789	3.96702	1193	156	23	30108	RSAD2,HELZ2,DHX58,IRF8,IRF1,P2RX7,TLR3,NLRC5,IRF7,LY96,PARP9,LUM,EIF2AK2,DTX3L,IKBKE,STAT2,MACC1,STAT1,MYD88,NOS2,NAMPTP1,GAS6,ADAR
GO:BP	cytosolic pattern recognition receptor signaling pathway	GO:0002753	FALSE	0.000120611	3.91861	68	156	7	30108	RSAD2,DHX58,IFIH1,DDX60,TRIM25,EIF2AK2,MYD88
GO:BP	positive regulation of biosynthetic process	GO:0009891	FALSE	0.000127257	3.89532	1204	156	23	30108	RSAD2,HELZ2,DHX58,IRF8,IRF1,P2RX7,TLR3,NLRC5,IRF7,LY96,PARP9,LUM,EIF2AK2,DTX3L,IKBKE,STAT2,MACC1,STAT1,MYD88,NOS2,NAMPTP1,GAS6,ADAR
GO:BP	positive regulation of nitrogen compound metabolic process	GO:0051173	FALSE	0.000201104	3.69658	1440	156	25	30108	HELZ2,IRF8,IRF1,P2RX7,TLR3,NLRC5,RASSF5,IRF7,PARP9,LUM,DTX3L,STAT2,APAF1,TNFSF15,SMCHD1,MACC1,STAT1,NMI,MOV10,KITLG,NOS2,NAMPTP1,RILP,GAS6,OTUD4
GO:BP	gene expression	GO:0010467	FALSE	0.000224144	3.64947	2721	156	36	30108	RSAD2,HELZ2,DHX58,IRF8,IRF1,P2RX7,TLR3,IL6,NLRC5,IRF7,LY96,TRIM25,CMTR1,PARP9,LUM,EIF2AK2,DTX3L,IKBKE,STAT2,APAF1,SMCHD1,MACC1,TFCP2L1,STAT1,NMI,ETV7,C1R,MYD88,MOV10,CASP7,DUSP26,HIVEP3,NAMPTP1,MXI1,GAS6,ADAR
GO:BP	regulation of nucleobase-containing compound metabolic process	GO:0019219	FALSE	0.000229384	3.63944	1775	156	28	30108	HELZ2,IRF8,IRF1,TLR3,NLRC5,IRF7,TRIM25,PARP9,LUM,EIF2AK2,DTX3L,IKBKE,STAT2,APAF1,SMCHD1,MACC1,TFCP2L1,STAT1,ETV7,MYD88,MOV10,DUSP26,NOS2,HIVEP3,NAMPTP1,MXI1,GAS6,OTUD4
GO:BP	macromolecule biosynthetic process	GO:0009059	FALSE	0.000256974	3.59011	2990	156	38	30108	RSAD2,HELZ2,DHX58,IRF8,IRF1,P2RX7,TLR3,IL6,NLRC5,IRF7,LY96,TRIM25,CMTR1,PARP9,LUM,EIF2AK2,DTX3L,IKBKE,STAT2,B3GNT7,APAF1,SMCHD1,MACC1,TFCP2L1,STAT1,NMI,ETV7,C1R,MYD88,MOV10,CASP7,DUSP26,PIGA,HIVEP3,NAMPTP1,MXI1,GAS6,ADAR
GO:BP	regulation of gene expression	GO:0010468	FALSE	0.000258103	3.58821	2129	156	31	30108	RSAD2,HELZ2,DHX58,IRF8,IRF1,P2RX7,TLR3,NLRC5,IRF7,LY96,TRIM25,PARP9,LUM,EIF2AK2,DTX3L,IKBKE,STAT2,SMCHD1,MACC1,TFCP2L1,STAT1,NMI,ETV7,MYD88,MOV10,DUSP26,HIVEP3,NAMPTP1,MXI1,GAS6,ADAR
GO:BP	type II interferon-mediated signaling pathway	GO:0060333	FALSE	0.000263214	3.57969	10	156	4	30108	IRF1,NLRC5,PARP9,STAT1
GO:BP	regulation of cellular biosynthetic process	GO:0031326	FALSE	0.000279156	3.55415	2255	156	32	30108	RSAD2,HELZ2,DHX58,IRF8,IRF1,P2RX7,TLR3,NLRC5,IRF7,LY96,TRIM25,PARP9,LUM,EIF2AK2,DTX3L,IKBKE,STAT2,SMCHD1,MACC1,TFCP2L1,STAT1,NMI,ETV7,MYD88,MOV10,DUSP26,NOS2,HIVEP3,NAMPTP1,MXI1,GAS6,ADAR
GO:BP	nitrogen compound metabolic process	GO:0006807	FALSE	0.000292985	3.53316	4502	156	49	30108	HELZ2,IRF8,IRF1,P2RX7,CMPK2,TLR3,TIMP3,NLRC5,RASSF5,IRF7,TRIM25,CMTR1,PARP9,LUM,EIF2AK2,DTX3L,IKBKE,RNF19B,STAT2,B3GNT7,APAF1,MMP23B,PARP12,TNFSF15,SMCHD1,MACC1,TFCP2L1,STAT1,NMI,ETV7,C1R,MYD88,MOV10,PRKAR2B,CASP7,LAMA1,KITLG,DUSP26,NANP,ENDOV,NOS2,PIGA,HIVEP3,NAMPTP1,RILP,MXI1,GAS6,OTUD4,ADAR
GO:BP	positive regulation of macromolecule biosynthetic process	GO:0010557	FALSE	0.000294878	3.53036	1162	156	22	30108	RSAD2,HELZ2,DHX58,IRF8,IRF1,P2RX7,TLR3,NLRC5,IRF7,LY96,PARP9,LUM,EIF2AK2,DTX3L,IKBKE,STAT2,MACC1,STAT1,MYD88,NAMPTP1,GAS6,ADAR
GO:BP	regulation of molecular function	GO:0065009	FALSE	0.000306882	3.51303	1067	156	21	30108	P2RX7,TLR3,CCL4,TIMP3,NLRC5,TRIM25,PARP9,EIF2AK2,DTX3L,IKBKE,CX3CL1,APAF1,TNFSF15,MYD88,PRKAR2B,KITLG,PXK,NOS2,MITD1,GAS6,ADAR
GO:BP	regulation of biosynthetic process	GO:0009889	FALSE	0.000334029	3.47622	2273	156	32	30108	RSAD2,HELZ2,DHX58,IRF8,IRF1,P2RX7,TLR3,NLRC5,IRF7,LY96,TRIM25,PARP9,LUM,EIF2AK2,DTX3L,IKBKE,STAT2,SMCHD1,MACC1,TFCP2L1,STAT1,NMI,ETV7,MYD88,MOV10,DUSP26,NOS2,HIVEP3,NAMPTP1,MXI1,GAS6,ADAR
GO:BP	inflammatory response	GO:0006954	FALSE	0.000349282	3.45682	271	156	11	30108	P2RX7,TLR3,CCL4,CMKLR1,EIF2AK2,CX3CL1,PTN,NMI,MYD88,PTGDR,NOS2
GO:BP	regulation of interferon-alpha production	GO:0032647	FALSE	0.000411953	3.38515	11	156	4	30108	TLR3,IRF7,STAT1,NMI
GO:BP	interferon-alpha production	GO:0032607	FALSE	0.000411953	3.38515	11	156	4	30108	TLR3,IRF7,STAT1,NMI
GO:BP	positive regulation of multicellular organismal process	GO:0051240	FALSE	0.000502811	3.2986	645	156	16	30108	RSAD2,DHX58,IRF1,P2RX7,TLR3,IRF7,LY96,LUM,EIF2AK2,IKBKE,SERPINF1,PTN,STAT1,MYD88,KITLG,GAS6
GO:BP	regulation of macromolecule biosynthetic process	GO:0010556	FALSE	0.000504808	3.29687	2195	156	31	30108	RSAD2,HELZ2,DHX58,IRF8,IRF1,P2RX7,TLR3,NLRC5,IRF7,LY96,TRIM25,PARP9,LUM,EIF2AK2,DTX3L,IKBKE,STAT2,SMCHD1,MACC1,TFCP2L1,STAT1,NMI,ETV7,MYD88,MOV10,DUSP26,HIVEP3,NAMPTP1,MXI1,GAS6,ADAR
GO:BP	negative regulation of cytokine-mediated signaling pathway	GO:0001960	FALSE	0.000696451	3.15711	29	156	5	30108	NLRC5,STAT2,GAS6,OTUD4,ADAR
GO:BP	response to bacterium	GO:0009617	FALSE	0.000829387	3.08124	180	156	9	30108	DHX58,P2RX7,ZNFX1,NLRC5,LY96,ACOD1,MYD88,CASP7,NOS2
GO:BP	negative regulation of response to cytokine stimulus	GO:0060761	FALSE	0.000832256	3.07974	30	156	5	30108	NLRC5,STAT2,GAS6,OTUD4,ADAR
GO:BP	positive regulation of gene expression	GO:0010628	FALSE	0.000943867	3.02509	513	156	14	30108	RSAD2,DHX58,IRF1,P2RX7,TLR3,IRF7,LY96,LUM,EIF2AK2,IKBKE,STAT1,MYD88,GAS6,ADAR
GO:BP	negative regulation of immune response	GO:0050777	FALSE	0.00116848	2.93238	59	156	6	30108	DHX58,NLRC5,STAT2,TRAFD1,NMI,ADAR
GO:BP	response to mechanical stimulus	GO:0009612	FALSE	0.00190329	2.72049	64	156	6	30108	IRF1,P2RX7,TLR3,PTN,MYD88,PHF24
GO:BP	positive regulation of pattern recognition receptor signaling pathway	GO:0062208	FALSE	0.00214718	2.66813	36	156	5	30108	RSAD2,DHX58,TLR3,DDX60,MYD88
GO:BP	nucleobase-containing compound metabolic process	GO:0006139	FALSE	0.00281038	2.55124	2504	156	32	30108	HELZ2,IRF8,IRF1,CMPK2,TLR3,NLRC5,IRF7,TRIM25,CMTR1,PARP9,LUM,EIF2AK2,DTX3L,IKBKE,STAT2,APAF1,SMCHD1,MACC1,TFCP2L1,STAT1,ETV7,MYD88,MOV10,DUSP26,ENDOV,NOS2,HIVEP3,NAMPTP1,MXI1,GAS6,OTUD4,ADAR
GO:BP	regulation of DNA-templated transcription	GO:0006355	FALSE	0.00288209	2.54029	1440	156	23	30108	HELZ2,IRF8,IRF1,TLR3,NLRC5,IRF7,TRIM25,PARP9,LUM,EIF2AK2,DTX3L,IKBKE,STAT2,MACC1,TFCP2L1,STAT1,ETV7,MYD88,DUSP26,HIVEP3,NAMPTP1,MXI1,GAS6
GO:BP	regulation of type I interferon-mediated signaling pathway	GO:0060338	FALSE	0.00289987	2.53762	17	156	4	30108	NLRC5,IKBKE,STAT2,ADAR
GO:BP	organic cyclic compound biosynthetic process	GO:1901362	FALSE	0.00290022	2.53757	1779	156	26	30108	HELZ2,IRF8,IRF1,CMPK2,TLR3,NLRC5,IRF7,TRIM25,PARP9,LUM,EIF2AK2,DTX3L,IKBKE,STAT2,MACC1,TFCP2L1,STAT1,ETV7,MYD88,DUSP26,NOS2,AKR1D1,HIVEP3,NAMPTP1,MXI1,GAS6
GO:BP	positive regulation of molecular function	GO:0044093	FALSE	0.00302041	2.51993	651	156	15	30108	P2RX7,TLR3,CCL4,TRIM25,PARP9,EIF2AK2,DTX3L,IKBKE,CX3CL1,APAF1,TNFSF15,MYD88,KITLG,NOS2,GAS6
GO:BP	regulation of RNA biosynthetic process	GO:2001141	FALSE	0.00305551	2.51492	1445	156	23	30108	HELZ2,IRF8,IRF1,TLR3,NLRC5,IRF7,TRIM25,PARP9,LUM,EIF2AK2,DTX3L,IKBKE,STAT2,MACC1,TFCP2L1,STAT1,ETV7,MYD88,DUSP26,HIVEP3,NAMPTP1,MXI1,GAS6
GO:BP	cellular nitrogen compound metabolic process	GO:0034641	FALSE	0.00317244	2.49861	2775	156	34	30108	HELZ2,IRF8,IRF1,P2RX7,CMPK2,TLR3,NLRC5,IRF7,TRIM25,CMTR1,PARP9,LUM,EIF2AK2,DTX3L,IKBKE,STAT2,APAF1,SMCHD1,MACC1,TFCP2L1,STAT1,ETV7,MYD88,MOV10,DUSP26,NANP,ENDOV,NOS2,HIVEP3,NAMPTP1,MXI1,GAS6,OTUD4,ADAR
GO:BP	nucleobase-containing compound biosynthetic process	GO:0034654	FALSE	0.00340263	2.46819	1679	156	25	30108	HELZ2,IRF8,IRF1,CMPK2,TLR3,NLRC5,IRF7,TRIM25,PARP9,LUM,EIF2AK2,DTX3L,IKBKE,STAT2,MACC1,TFCP2L1,STAT1,ETV7,MYD88,DUSP26,NOS2,HIVEP3,NAMPTP1,MXI1,GAS6
GO:BP	cellular nitrogen compound biosynthetic process	GO:0044271	FALSE	0.00365861	2.43668	2039	156	28	30108	HELZ2,IRF8,IRF1,P2RX7,CMPK2,TLR3,NLRC5,IRF7,TRIM25,PARP9,LUM,EIF2AK2,DTX3L,IKBKE,STAT2,MACC1,TFCP2L1,STAT1,ETV7,MYD88,MOV10,DUSP26,NANP,NOS2,HIVEP3,NAMPTP1,MXI1,GAS6
GO:BP	regulation of multicellular organismal process	GO:0051239	FALSE	0.00397714	2.40043	1251	156	21	30108	RSAD2,DHX58,IRF8,IRF1,P2RX7,TLR3,GPR171,RASSF5,IRF7,LY96,LUM,EIF2AK2,IKBKE,BMPER,SERPINF1,PTN,STAT1,NMI,MYD88,KITLG,GAS6
GO:BP	positive regulation of cytokine-mediated signaling pathway	GO:0001961	FALSE	0.00468464	2.32932	19	156	4	30108	NLRC5,PARP9,IKBKE,GAS6
GO:BP	nucleic acid metabolic process	GO:0090304	FALSE	0.00478093	2.32049	2314	156	30	30108	HELZ2,IRF8,IRF1,TLR3,NLRC5,IRF7,TRIM25,CMTR1,PARP9,LUM,EIF2AK2,DTX3L,IKBKE,STAT2,APAF1,SMCHD1,MACC1,TFCP2L1,STAT1,ETV7,MYD88,MOV10,DUSP26,ENDOV,HIVEP3,NAMPTP1,MXI1,GAS6,OTUD4,ADAR
GO:BP	response to interferon-alpha	GO:0035455	FALSE	0.00499616	2.30136	6	156	3	30108	EIF2AK2,GAS6,ADAR
GO:BP	organic cyclic compound metabolic process	GO:1901360	FALSE	0.00504996	2.29671	2703	156	33	30108	HELZ2,IRF8,IRF1,CMPK2,TLR3,NLRC5,IRF7,TRIM25,CMTR1,PARP9,LUM,EIF2AK2,DTX3L,IKBKE,STAT2,APAF1,SMCHD1,MACC1,TFCP2L1,STAT1,ETV7,MYD88,MOV10,DUSP26,ENDOV,NOS2,AKR1D1,HIVEP3,NAMPTP1,MXI1,GAS6,OTUD4,ADAR
GO:BP	heterocycle biosynthetic process	GO:0018130	FALSE	0.00506398	2.29551	1717	156	25	30108	HELZ2,IRF8,IRF1,CMPK2,TLR3,NLRC5,IRF7,TRIM25,PARP9,LUM,EIF2AK2,DTX3L,IKBKE,STAT2,MACC1,TFCP2L1,STAT1,ETV7,MYD88,DUSP26,NOS2,HIVEP3,NAMPTP1,MXI1,GAS6
GO:BP	DNA-templated transcription	GO:0006351	FALSE	0.00516304	2.28709	1491	156	23	30108	HELZ2,IRF8,IRF1,TLR3,NLRC5,IRF7,TRIM25,PARP9,LUM,EIF2AK2,DTX3L,IKBKE,STAT2,MACC1,TFCP2L1,STAT1,ETV7,MYD88,DUSP26,HIVEP3,NAMPTP1,MXI1,GAS6
GO:BP	heterocycle metabolic process	GO:0046483	FALSE	0.00535453	2.27128	2581	156	32	30108	HELZ2,IRF8,IRF1,CMPK2,TLR3,NLRC5,IRF7,TRIM25,CMTR1,PARP9,LUM,EIF2AK2,DTX3L,IKBKE,STAT2,APAF1,SMCHD1,MACC1,TFCP2L1,STAT1,ETV7,MYD88,MOV10,DUSP26,ENDOV,NOS2,HIVEP3,NAMPTP1,MXI1,GAS6,OTUD4,ADAR
GO:BP	aromatic compound biosynthetic process	GO:0019438	FALSE	0.00544125	2.2643	1724	156	25	30108	HELZ2,IRF8,IRF1,CMPK2,TLR3,NLRC5,IRF7,TRIM25,PARP9,LUM,EIF2AK2,DTX3L,IKBKE,STAT2,MACC1,TFCP2L1,STAT1,ETV7,MYD88,DUSP26,NOS2,HIVEP3,NAMPTP1,MXI1,GAS6
GO:BP	regulation of RNA metabolic process	GO:0051252	FALSE	0.00551159	2.25872	1610	156	24	30108	HELZ2,IRF8,IRF1,TLR3,NLRC5,IRF7,TRIM25,PARP9,LUM,EIF2AK2,DTX3L,IKBKE,STAT2,MACC1,TFCP2L1,STAT1,ETV7,MYD88,MOV10,DUSP26,HIVEP3,NAMPTP1,MXI1,GAS6
GO:BP	RNA biosynthetic process	GO:0032774	FALSE	0.00596349	2.2245	1504	156	23	30108	HELZ2,IRF8,IRF1,TLR3,NLRC5,IRF7,TRIM25,PARP9,LUM,EIF2AK2,DTX3L,IKBKE,STAT2,MACC1,TFCP2L1,STAT1,ETV7,MYD88,DUSP26,HIVEP3,NAMPTP1,MXI1,GAS6
GO:BP	cellular aromatic compound metabolic process	GO:0006725	FALSE	0.0062489	2.2042	2600	156	32	30108	HELZ2,IRF8,IRF1,CMPK2,TLR3,NLRC5,IRF7,TRIM25,CMTR1,PARP9,LUM,EIF2AK2,DTX3L,IKBKE,STAT2,APAF1,SMCHD1,MACC1,TFCP2L1,STAT1,ETV7,MYD88,MOV10,DUSP26,ENDOV,NOS2,HIVEP3,NAMPTP1,MXI1,GAS6,OTUD4,ADAR
GO:BP	positive regulation of response to cytokine stimulus	GO:0060760	FALSE	0.00717545	2.14415	21	156	4	30108	NLRC5,PARP9,IKBKE,GAS6
GO:BP	phosphate-containing compound metabolic process	GO:0006796	FALSE	0.00771102	2.11289	1198	156	20	30108	P2RX7,CMPK2,SOCS1,TLR3,NLRC5,PARP9,EIF2AK2,IKBKE,STAT2,PTPRB,PRKAR2B,DGKG,LAMA1,KITLG,DUSP26,NOS2,PIGA,NAMPTP1,GAS6,ADAR
GO:BP	MDA-5 signaling pathway	GO:0039530	FALSE	0.00870998	2.05998	7	156	3	30108	DHX58,IFIH1,DDX60
GO:BP	phosphorus metabolic process	GO:0006793	FALSE	0.00883202	2.05394	1209	156	20	30108	P2RX7,CMPK2,SOCS1,TLR3,NLRC5,PARP9,EIF2AK2,IKBKE,STAT2,PTPRB,PRKAR2B,DGKG,LAMA1,KITLG,DUSP26,NOS2,PIGA,NAMPTP1,GAS6,ADAR
GO:BP	regulation of viral-induced cytoplasmic pattern recognition receptor signaling pathway	GO:0039531	FALSE	0.0102871	1.98771	49	156	5	30108	RSAD2,DHX58,DDX60,EIF2AK2,MYD88
GO:BP	regulation of intracellular signal transduction	GO:1902531	FALSE	0.0116843	1.9324	728	156	15	30108	P2RX7,TLR3,CCL4,CMKLR1,TRIM25,EIF2AK2,IKBKE,CX3CL1,STAT1,NMI,SPRY3,MYD88,KITLG,DUSP26,GAS6
GO:BP	intracellular signal transduction	GO:0035556	FALSE	0.0119095	1.92411	1127	156	19	30108	P2RX7,TLR3,CCL4,CMKLR1,TRIM25,PARP9,EIF2AK2,DTX3L,IKBKE,CX3CL1,APAF1,STAT1,NMI,SPRY3,MYD88,KITLG,DUSP26,NOS2,GAS6
GO:BP	interferon-beta production	GO:0032608	FALSE	0.0125862	1.90011	24	156	4	30108	IRF1,TLR3,IRF7,NMI
GO:BP	toll-like receptor signaling pathway	GO:0002224	FALSE	0.0125862	1.90011	24	156	4	30108	IRF1,TLR3,LY96,OTUD4
GO:BP	regulation of interferon-beta production	GO:0032648	FALSE	0.0125862	1.90011	24	156	4	30108	IRF1,TLR3,IRF7,NMI
GO:BP	positive regulation of nucleobase-containing compound metabolic process	GO:0045935	FALSE	0.0126236	1.89882	926	156	17	30108	HELZ2,IRF8,IRF1,TLR3,NLRC5,IRF7,PARP9,LUM,DTX3L,STAT2,SMCHD1,MACC1,STAT1,MOV10,NOS2,NAMPTP1,OTUD4
GO:BP	organonitrogen compound metabolic process	GO:1901564	FALSE	0.0146894	1.833	2842	156	33	30108	P2RX7,CMPK2,TLR3,TIMP3,RASSF5,TRIM25,PARP9,EIF2AK2,DTX3L,IKBKE,RNF19B,STAT2,B3GNT7,APAF1,MMP23B,PARP12,TNFSF15,NMI,C1R,MOV10,PRKAR2B,CASP7,LAMA1,KITLG,DUSP26,NANP,NOS2,PIGA,NAMPTP1,RILP,GAS6,OTUD4,ADAR
GO:BP	regulation of viral process	GO:0050792	FALSE	0.020014	1.69867	56	156	5	30108	RSAD2,TRIM25,EIF2AK2,STAT1,ADAR
GO:BP	negative regulation of viral process	GO:0048525	FALSE	0.0205374	1.68746	27	156	4	30108	RSAD2,TRIM25,EIF2AK2,STAT1
GO:BP	intracellular receptor signaling pathway	GO:0030522	FALSE	0.0205879	1.68639	145	156	7	30108	RSAD2,DHX58,IFIH1,DDX60,TRIM25,EIF2AK2,MYD88
GO:BP	hemopoiesis	GO:0030097	TRUE	0.0206238	1.68563	413	156	11	30108	RSAD2,IRF8,IRF1,GPR171,EIF2AK2,SNX10,PTN,STAT1,KITLG,GAS6,ADAR
GO:BP	regulation of toll-like receptor signaling pathway	GO:0034121	FALSE	0.0207451	1.68309	9	156	3	30108	IRF1,TLR3,OTUD4
GO:BP	positive regulation of interferon-alpha production	GO:0032727	FALSE	0.0207451	1.68309	9	156	3	30108	TLR3,IRF7,STAT1
GO:BP	RNA metabolic process	GO:0016070	FALSE	0.0217153	1.66324	1990	156	26	30108	HELZ2,IRF8,IRF1,TLR3,NLRC5,IRF7,TRIM25,CMTR1,PARP9,LUM,EIF2AK2,DTX3L,IKBKE,STAT2,MACC1,TFCP2L1,STAT1,ETV7,MYD88,MOV10,DUSP26,HIVEP3,NAMPTP1,MXI1,GAS6,ADAR
GO:BP	response to abiotic stimulus	GO:0009628	FALSE	0.024111	1.61779	420	156	11	30108	SCNN1D,IRF1,P2RX7,TLR3,IL6,PTN,MYLK,ASIC1,MYD88,CASP7,PHF24
GO:BP	positive regulation of intracellular signal transduction	GO:1902533	FALSE	0.024111	1.61779	420	156	11	30108	P2RX7,TLR3,CCL4,TRIM25,EIF2AK2,IKBKE,CX3CL1,NMI,MYD88,KITLG,GAS6
GO:BP	negative regulation of macromolecule metabolic process	GO:0010605	FALSE	0.024664	1.60794	1187	156	19	30108	DHX58,IRF8,IRF1,TIMP3,PARP9,EIF2AK2,DTX3L,IKBKE,SMCHD1,NMI,ETV7,MYD88,MOV10,PRKAR2B,DUSP26,RILP,MXI1,GAS6,ADAR
GO:BP	negative regulation of response to stimulus	GO:0048585	FALSE	0.0263718	1.57886	780	156	15	30108	DHX58,P2RX7,NLRC5,ACOD1,STAT2,BMPER,SMCHD1,TRAFD1,STAT1,NMI,SPRY3,DUSP26,GAS6,OTUD4,ADAR
GO:BP	positive regulation of defense response to virus by host	GO:0002230	TRUE	0.029523	1.52984	10	156	3	30108	PARP9,DTX3L,STAT1
GO:BP	response to interferon-beta	GO:0035456	FALSE	0.029523	1.52984	10	156	3	30108	IRF1,IKBKE,STAT1
GO:BP	anatomical structure development	GO:0048856	TRUE	0.0338186	1.47084	2689	156	31	30108	RSAD2,IRF8,IRF1,P2RX7,TLR3,IL6,GPR171,EIF2AK2,SNX10,ACOD1,STAT2,BMPER,APAF1,SERPINF1,PTN,SMCHD1,MYLK,STAT1,TMEM204,OGN,CASP7,LAMA1,IFITM5,KITLG,ISL2,NRAP,VSTM4,CA9,GAS6,ACTA2,ADAR
GO:BP	negative regulation of nitrogen compound metabolic process	GO:0051172	FALSE	0.0352938	1.4523	1003	156	17	30108	IRF8,IRF1,TIMP3,PARP9,EIF2AK2,DTX3L,IKBKE,SMCHD1,ETV7,MYD88,MOV10,PRKAR2B,DUSP26,RILP,MXI1,GAS6,ADAR
GO:BP	negative regulation of type I interferon-mediated signaling pathway	GO:0060339	FALSE	0.0404396	1.39319	11	156	3	30108	NLRC5,STAT2,ADAR
GO:BP	system development	GO:0048731	FALSE	0.0405991	1.39148	1815	156	24	30108	P2RX7,TLR3,IL6,SNX10,ACOD1,BMPER,APAF1,SERPINF1,PTN,SMCHD1,MYLK,STAT1,TMEM204,OGN,CASP7,LAMA1,IFITM5,KITLG,ISL2,NRAP,VSTM4,GAS6,ACTA2,ADAR
GO:BP	negative regulation of signal transduction	GO:0009968	FALSE	0.0428639	1.36791	622	156	13	30108	DHX58,P2RX7,NLRC5,ACOD1,STAT2,BMPER,STAT1,NMI,SPRY3,DUSP26,GAS6,OTUD4,ADAR
GO:BP	circulatory system development	GO:0072359	FALSE	0.0493251	1.30693	540	156	12	30108	TLR3,BMPER,SERPINF1,PTN,MYLK,STAT1,TMEM204,CASP7,LAMA1,NRAP,VSTM4,ACTA2
GO:CC	cellular anatomical entity	GO:0110165	FALSE	3.07362e-21	20.5123	8644	156	105	30108	RSAD2,SCNN1D,DHX58,IRF8,IRF1,P2RX7,CMPK2,SOCS1,IFIH1,WFDC1,ZNFX1,TLR3,CCL4,TIMP3,IL6,GPR171,DDX60,NLRC5,RASSF5,IRF7,LY96,CMKLR1,ANGPT4,TRIM25,CMTR1,ZDHHC4,PARP9,ANGPTL5,LUM,RNF213,EIF2AK2,SNX10,DTX3L,IKBKE,LMCD1,RNF19B,STAT2,CX3CL1,BMPER,HTR2C,APAF1,SERPINF1,ACSL5,TAPBPL,PATL2,PTN,SMCHD1,OMD,TRAFD1,MACC1,PHF11,MYLK,TFCP2L1,CYP4V2,STAT1,TMEM204,NMI,ASIC1,ETV7,C1R,BCL2A1,GJC3,OGN,ECM2,MYD88,MOV10,K…
GO:CC	cytoplasm	GO:0005737	FALSE	1.12974e-08	7.94702	5303	156	62	30108	RSAD2,DHX58,IRF8,IRF1,CMPK2,IFIH1,ZNFX1,TLR3,DDX60,NLRC5,IRF7,TRIM25,ZDHHC4,PARP9,RNF213,EIF2AK2,SNX10,DTX3L,IKBKE,RNF19B,STAT2,APAF1,ACSL5,TAPBPL,PATL2,PTN,TRAFD1,MACC1,MYLK,CYP4V2,STAT1,NMI,ASIC1,BCL2A1,MYD88,MOV10,PRKAR2B,CASP7,DGKG,STEAP2,KITLG,DUSP26,PXK,NRAP,ENDOV,LMOD1,NOS2,PIGA,KAZN,DRAM1,AKR1D1,EML4,NAMPTP1,RILP,MXI1,GAS6,EXOC3L4,ACTA2,GADD45G,GPR61,OTUD4,ADAR
GO:CC	cell periphery	GO:0071944	FALSE	4.30797e-08	7.36573	2141	156	36	30108	SCNN1D,P2RX7,TLR3,TIMP3,GPR171,LY96,CMKLR1,ANGPT4,ANGPTL5,LUM,STAT2,BMPER,ACSL5,OMD,MYLK,TMEM204,ASIC1,GJC3,OGN,ECM2,MYD88,KCNMB1,PRKAR2B,PTGDR,LAMA1,IFITM5,STEAP2,KITLG,ADAMTS10,NOS2,KAZN,CA9,SLC8A1,EXOC3L4,GPR61,FYB
GO:CC	extracellular space	GO:0005615	FALSE	4.79108e-08	7.31957	519	156	18	30108	WFDC1,CCL4,TIMP3,IL6,ANGPT4,ANGPTL5,LUM,CX3CL1,BMPER,SERPINF1,PTN,NMI,C1R,CASP7,LAMA1,KITLG,GAS6,C1QTNF6
GO:CC	intracellular anatomical structure	GO:0005622	FALSE	5.21704e-08	7.28258	7162	156	73	30108	RSAD2,SCNN1D,DHX58,IRF8,IRF1,CMPK2,IFIH1,ZNFX1,TLR3,DDX60,NLRC5,RASSF5,IRF7,TRIM25,CMTR1,ZDHHC4,PARP9,RNF213,EIF2AK2,SNX10,DTX3L,IKBKE,LMCD1,RNF19B,STAT2,APAF1,ACSL5,TAPBPL,PATL2,PTN,SMCHD1,TRAFD1,MACC1,PHF11,MYLK,TFCP2L1,CYP4V2,STAT1,NMI,ASIC1,ETV7,BCL2A1,MYD88,MOV10,PRKAR2B,CASP7,DGKG,STEAP2,KITLG,DUSP26,PXK,ISL2,NRAP,ENDOV,LMOD1,NOS2,PIGA,KAZN,DRAM1,AKR1D1,MITD1,HIVEP3,EML4,NAMPTP1,RILP,MXI1,G…
GO:CC	extracellular region	GO:0005576	FALSE	7.34811e-07	6.13382	617	156	18	30108	WFDC1,CCL4,TIMP3,IL6,ANGPT4,ANGPTL5,LUM,CX3CL1,BMPER,SERPINF1,PTN,NMI,C1R,CASP7,LAMA1,KITLG,GAS6,C1QTNF6
GO:CC	intracellular organelle	GO:0043229	FALSE	2.39559e-06	5.62059	6193	156	63	30108	RSAD2,SCNN1D,IRF8,IRF1,CMPK2,ZNFX1,TLR3,DDX60,NLRC5,RASSF5,IRF7,TRIM25,CMTR1,ZDHHC4,PARP9,RNF213,SNX10,DTX3L,IKBKE,LMCD1,RNF19B,STAT2,APAF1,ACSL5,TAPBPL,PATL2,PTN,SMCHD1,TRAFD1,MACC1,PHF11,MYLK,TFCP2L1,CYP4V2,STAT1,NMI,ASIC1,ETV7,MYD88,MOV10,PRKAR2B,CASP7,STEAP2,DUSP26,PXK,ISL2,NRAP,ENDOV,LMOD1,NOS2,PIGA,KAZN,DRAM1,MITD1,HIVEP3,EML4,NAMPTP1,RILP,MXI1,ACTA2,GADD45G,GPR61,ADAR
GO:CC	external encapsulating structure	GO:0030312	FALSE	4.10726e-06	5.38645	170	156	10	30108	TIMP3,ANGPT4,ANGPTL5,LUM,BMPER,OMD,OGN,ECM2,LAMA1,ADAMTS10
GO:CC	extracellular matrix	GO:0031012	FALSE	4.10726e-06	5.38645	170	156	10	30108	TIMP3,ANGPT4,ANGPTL5,LUM,BMPER,OMD,OGN,ECM2,LAMA1,ADAMTS10
GO:CC	organelle	GO:0043226	FALSE	7.89502e-06	5.10265	6383	156	63	30108	RSAD2,SCNN1D,IRF8,IRF1,CMPK2,ZNFX1,TLR3,DDX60,NLRC5,RASSF5,IRF7,TRIM25,CMTR1,ZDHHC4,PARP9,RNF213,SNX10,DTX3L,IKBKE,LMCD1,RNF19B,STAT2,APAF1,ACSL5,TAPBPL,PATL2,PTN,SMCHD1,TRAFD1,MACC1,PHF11,MYLK,TFCP2L1,CYP4V2,STAT1,NMI,ASIC1,ETV7,MYD88,MOV10,PRKAR2B,CASP7,STEAP2,DUSP26,PXK,ISL2,NRAP,ENDOV,LMOD1,NOS2,PIGA,KAZN,DRAM1,MITD1,HIVEP3,EML4,NAMPTP1,RILP,MXI1,ACTA2,GADD45G,GPR61,ADAR
GO:CC	membrane	GO:0016020	FALSE	2.97748e-05	4.52615	3005	156	38	30108	RSAD2,SCNN1D,P2RX7,SOCS1,TLR3,GPR171,LY96,CMKLR1,SNX10,IKBKE,STAT2,ACSL5,PHF11,MYLK,CYP4V2,TMEM204,NMI,ASIC1,GJC3,MYD88,KCNMB1,PRKAR2B,PTGDR,DGKG,LAMA1,IFITM5,STEAP2,KITLG,PXK,SLC46A2,NOS2,PIGA,KAZN,MITD1,CA9,SLC8A1,GPR61,FYB
GO:CC	membrane-bounded organelle	GO:0043227	FALSE	0.000375319	3.4256	5808	156	55	30108	RSAD2,IRF8,IRF1,CMPK2,TLR3,NLRC5,RASSF5,IRF7,TRIM25,CMTR1,ZDHHC4,PARP9,RNF213,SNX10,DTX3L,IKBKE,LMCD1,RNF19B,STAT2,APAF1,ACSL5,TAPBPL,PATL2,PTN,SMCHD1,TRAFD1,MACC1,PHF11,TFCP2L1,CYP4V2,STAT1,NMI,ASIC1,ETV7,MYD88,PRKAR2B,CASP7,STEAP2,DUSP26,PXK,ISL2,ENDOV,NOS2,PIGA,KAZN,DRAM1,MITD1,HIVEP3,NAMPTP1,RILP,MXI1,ACTA2,GADD45G,GPR61,ADAR
GO:CC	intracellular membrane-bounded organelle	GO:0043231	FALSE	0.000536471	3.27045	5564	156	53	30108	RSAD2,IRF8,IRF1,CMPK2,TLR3,NLRC5,RASSF5,IRF7,TRIM25,CMTR1,ZDHHC4,PARP9,RNF213,SNX10,DTX3L,IKBKE,LMCD1,RNF19B,STAT2,APAF1,ACSL5,TAPBPL,PATL2,PTN,SMCHD1,TRAFD1,MACC1,PHF11,TFCP2L1,CYP4V2,STAT1,NMI,ASIC1,ETV7,MYD88,CASP7,STEAP2,DUSP26,PXK,ISL2,ENDOV,NOS2,PIGA,KAZN,DRAM1,MITD1,HIVEP3,NAMPTP1,RILP,MXI1,GADD45G,GPR61,ADAR
GO:CC	plasma membrane	GO:0005886	FALSE	0.00385365	2.41413	1930	156	25	30108	SCNN1D,P2RX7,TLR3,GPR171,LY96,CMKLR1,STAT2,ACSL5,MYLK,TMEM204,ASIC1,GJC3,MYD88,KCNMB1,PRKAR2B,PTGDR,IFITM5,STEAP2,KITLG,NOS2,KAZN,CA9,SLC8A1,GPR61,FYB
GO:CC	ISGF3 complex	GO:0070721	TRUE	0.00503305	2.29817	2	156	2	30108	STAT2,STAT1
GO:CC	extrinsic component of endosome membrane	GO:0031313	FALSE	0.00503305	2.29817	2	156	2	30108	SNX10,PXK
GO:CC	nucleus	GO:0005634	FALSE	0.00567364	2.24614	3453	156	36	30108	RSAD2,IRF8,IRF1,NLRC5,RASSF5,IRF7,TRIM25,CMTR1,PARP9,RNF213,SNX10,DTX3L,IKBKE,LMCD1,STAT2,APAF1,ACSL5,PATL2,SMCHD1,PHF11,TFCP2L1,STAT1,NMI,ETV7,MYD88,CASP7,DUSP26,ISL2,ENDOV,NOS2,KAZN,HIVEP3,NAMPTP1,MXI1,GADD45G,ADAR
GO:CC	cytosol	GO:0005829	FALSE	0.0102384	1.98977	1796	156	23	30108	DDX60,NLRC5,IRF7,TRIM25,PARP9,RNF213,EIF2AK2,DTX3L,RNF19B,STAT2,APAF1,STAT1,NMI,MOV10,CASP7,DGKG,LMOD1,NOS2,KAZN,AKR1D1,EML4,MXI1,OTUD4
GO:CC	collagen-containing extracellular matrix	GO:0062023	FALSE	0.0276278	1.55865	96	156	5	30108	ANGPT4,ANGPTL5,LUM,ECM2,LAMA1
GO:CC	intracellular non-membrane-bounded organelle	GO:0043232	FALSE	0.0468506	1.32928	2123	156	24	30108	RSAD2,SCNN1D,IRF1,ZNFX1,DDX60,NLRC5,TRIM25,PARP9,RNF213,SNX10,ACSL5,PATL2,SMCHD1,MYLK,STAT1,MOV10,PRKAR2B,NRAP,ENDOV,LMOD1,EML4,MXI1,ACTA2,ADAR
GO:CC	non-membrane-bounded organelle	GO:0043228	FALSE	0.0468506	1.32928	2123	156	24	30108	RSAD2,SCNN1D,IRF1,ZNFX1,DDX60,NLRC5,TRIM25,PARP9,RNF213,SNX10,ACSL5,PATL2,SMCHD1,MYLK,STAT1,MOV10,PRKAR2B,NRAP,ENDOV,LMOD1,EML4,MXI1,ACTA2,ADAR
GO:CC	extrinsic component of organelle membrane	GO:0031312	FALSE	0.0498175	1.30262	5	156	2	30108	SNX10,PXK

## Sheet: DMV3H.v.CTRL3H_KEGG
source	term_name	term_id	highlighted	adjusted_p_value	negative_log10_of_adjusted_p_value	term_size	query_size	intersection_size	effective_domain_size	intersections
KEGG	Influenza A	KEGG:05164	FALSE	1.39289e-12	11.8561	128	178	14	30108	RSAD2,IFIH1,MX1,TLR3,IL6,IRF7,TRIM25,EIF2AK2,IKBKE,STAT2,APAF1,STAT1,MYD88,ADAR
KEGG	Herpes simplex virus 1 infection	KEGG:05168	FALSE	2.37823e-08	7.62375	137	178	11	30108	IFIH1,TLR3,IL6,IRF7,EIF2AK2,IKBKE,STAT2,APAF1,STAT1,MYD88,TAP1
KEGG	Toll-like receptor signaling pathway	KEGG:04620	FALSE	7.95558e-07	6.09933	78	178	8	30108	TLR3,CCL4,IL6,IRF7,LY96,IKBKE,STAT1,MYD88
KEGG	NOD-like receptor signaling pathway	KEGG:04621	FALSE	1.87597e-06	5.72677	122	178	9	30108	P2RX7,GBP,IL6,IRF7,IKBKE,STAT2,STAT1,MYD88,NAMPTP1
KEGG	Cytosolic DNA-sensing pathway	KEGG:04623	FALSE	1.3052e-05	4.88432	47	178	6	30108	CCL4,IL6,IRF7,IKBKE,CASP7,ADAR
KEGG	RIG-I-like receptor signaling pathway	KEGG:04622	FALSE	2.70983e-05	4.56706	53	178	6	30108	DHX58,IFIH1,IRF7,TRIM25,IKBKE,ADAR
KEGG	Calcium signaling pathway	KEGG:04020	FALSE	0.0017526	2.75632	216	178	8	30108	P2RX7,HTR2C,MYLK,NOS2,VEGFA,SLC8A1,MET,FLT4
KEGG	C-type lectin receptor signaling pathway	KEGG:04625	FALSE	0.00547282	2.26179	84	178	5	30108	IRF1,IL6,IKBKE,STAT2,STAT1
KEGG	MAPK signaling pathway	KEGG:04010	FALSE	0.0252085	1.59845	245	178	7	30108	ANGPT4,MYD88,KITLG,VEGFA,GADD45G,MET,FLT4
KEGG	Cytokine-cytokine receptor interaction	KEGG:04060	FALSE	0.0318602	1.49675	185	178	6	30108	TNFRSF4,CSF3,CCL4,IL6,CX3CL1,TNFSF15
KEGG	Focal adhesion	KEGG:04510	FALSE	0.0355918	1.44865	189	178	6	30108	MYLK,LAMA1,VEGFA,MET,FLT4,RELN

## Sheet: DMV18H.v.CTRL18H_DOWN_GO
source	term_name	term_id	highlighted	adjusted_p_value	negative_log10_of_adjusted_p_value	term_size	query_size	intersection_size	effective_domain_size	intersections
GO:MF	binding	GO:0005488	FALSE	8.22649e-49	48.0848	4974	649	267	30108	BCL6,DPYSL4,IFNAR1,FANCI,KLF7,ENDOU,HSF4,IRX2,RND1,APLF,MAFB,ESRRB,TRPS1,NR6A1,SORL1,HEY1,OTX1,DLX2,NCAM2,TCFL5,NMU,ZNF703,DNAJB13,LHFPL4,BHLHA15,DNAJB5,HCLS1,RNF144B,TRIM54,RNF207,JDP2,CEBPD,CARD11,CSDC2,RGS7,ACTN2,FLI1,WIPF1,CPS1,PECAM1,TBXT,SAG,AGO2,NCALD,SIX4,PTPRG,PAG1,WDR63,MBNL2,ACER3,AMPD1,CHRNA1,DGKI,HSP90B1,FOXJ1,CPEB3,PPARA,ADAMTSL2,EIF5B,TNNT2,FMNL1,PKD1,TRIM63,NCKAP1L,MYPN,ADAMTS1,RH…
GO:MF	sequence-specific DNA binding	GO:0043565	FALSE	1.12298e-25	24.9496	744	649	74	30108	BCL6,KLF7,HSF4,IRX2,MAFB,ESRRB,TRPS1,NR6A1,HEY1,OTX1,DLX2,TCFL5,BHLHA15,JDP2,CEBPD,FLI1,TBXT,AGO2,SIX4,FOXJ1,PPARA,TEN1,HMGB2,TRIM24,NFKBIZ,CHD2,MEF2D,SOX5,AHRR,BACH2,DEAF1,MYCN,HLF,GLI3,SNAI1,ZNF521,MEF2C,SCX,MYC,RXRG,HIVEP3,PAX6,JUN,FOXF1,KLF2,NR1D2,NR4A3,IRX1,PPARGC1A,PAX3,CREBRF,BCL11B,ONECUT1,GLI1,NR1D1,FOS,RUNX2,ERG,SOX8,TBX2,KCNH2,HLX,NR4A1,FOXG1,CREB5,RAX,VDR,NR4A2,BHLHE41,GSC,MAF,IRF4,TF…
GO:MF	protein binding	GO:0005515	FALSE	1.28349e-25	24.8916	3296	649	170	30108	BCL6,DPYSL4,IFNAR1,FANCI,RND1,APLF,MAFB,TRPS1,NR6A1,SORL1,HEY1,NCAM2,NMU,ZNF703,DNAJB13,LHFPL4,DNAJB5,HCLS1,RNF144B,TRIM54,RNF207,CARD11,RGS7,ACTN2,WIPF1,PECAM1,TBXT,SAG,AGO2,NCALD,PTPRG,PAG1,AMPD1,DGKI,HSP90B1,TNNT2,FMNL1,PKD1,TRIM63,MYPN,PPCDC,PLEK,RAPSN,DOCK4,PTCH2,FNIP1,HMGB2,DES,RNF169,CCDC181,PLXNA2,FGB,TRIM24,MYOM3,NQO1,TRIB1,CHD2,MEF2D,AHRR,LRP2,GDNF,PLEKHH2,ANK1,NAB2,MYH15,ABCG1,PTPN7,PH…
GO:MF	sequence-specific double-stranded DNA binding	GO:1990837	FALSE	5.75825e-25	24.2397	683	649	70	30108	BCL6,KLF7,HSF4,MAFB,ESRRB,TRPS1,NR6A1,HEY1,OTX1,DLX2,TCFL5,BHLHA15,JDP2,CEBPD,FLI1,TBXT,AGO2,SIX4,FOXJ1,PPARA,HMGB2,TRIM24,NFKBIZ,CHD2,MEF2D,SOX5,AHRR,BACH2,DEAF1,MYCN,HLF,GLI3,SNAI1,ZNF521,MEF2C,SCX,MYC,RXRG,HIVEP3,PAX6,JUN,FOXF1,KLF2,NR1D2,NR4A3,IRX1,PAX3,CREBRF,BCL11B,ONECUT1,GLI1,NR1D1,FOS,RUNX2,ERG,SOX8,TBX2,KCNH2,NR4A1,FOXG1,CREB5,RAX,VDR,NR4A2,BHLHE41,GSC,MAF,IRF4,TFCP2L1,SATB2
GO:MF	DNA-binding transcription factor activity	GO:0003700	FALSE	8.85755e-25	24.0527	554	649	63	30108	BCL6,KLF7,ETV5,HSF4,IRX2,MAFB,TRPS1,NR6A1,HEY1,OTX1,DLX2,TCFL5,BHLHA15,JDP2,CEBPD,FLI1,TBXT,SIX4,FOXJ1,PPARA,TSHZ1,MEF2D,BACH2,DEAF1,MYCN,HLF,GLI3,SNAI1,ZNF521,MEF2C,SCX,MYC,RXRG,HIVEP3,PAX6,JUN,FOXF1,KLF2,NR1D2,NR4A3,IRX1,PAX3,CREBRF,BCL11B,ONECUT1,GLI1,NR1D1,FOS,RUNX2,ERG,SOX8,TBX2,NR4A1,CREB5,RAX,VDR,NR4A2,BHLHE41,GSC,MAF,IRF4,TFCP2L1,SATB2
GO:MF	transcription cis-regulatory region binding	GO:0000976	FALSE	3.62733e-24	23.4404	587	649	64	30108	BCL6,KLF7,HSF4,MAFB,ESRRB,TRPS1,NR6A1,OTX1,DLX2,TCFL5,BHLHA15,JDP2,CEBPD,FLI1,TBXT,AGO2,SIX4,FOXJ1,PPARA,HMGB2,TRIM24,NFKBIZ,CHD2,MEF2D,SOX5,AHRR,BACH2,DEAF1,MYCN,GLI3,SNAI1,ZNF521,MEF2C,SCX,MYC,HIVEP3,PAX6,JUN,FOXF1,KLF2,NR1D2,NR4A3,IRX1,PAX3,CREBRF,BCL11B,ONECUT1,GLI1,NR1D1,FOS,RUNX2,ERG,SOX8,TBX2,KCNH2,RAX,VDR,NR4A2,BHLHE41,GSC,MAF,IRF4,TFCP2L1,SATB2
GO:MF	transcription regulatory region nucleic acid binding	GO:0001067	FALSE	3.9912e-24	23.3989	588	649	64	30108	BCL6,KLF7,HSF4,MAFB,ESRRB,TRPS1,NR6A1,OTX1,DLX2,TCFL5,BHLHA15,JDP2,CEBPD,FLI1,TBXT,AGO2,SIX4,FOXJ1,PPARA,HMGB2,TRIM24,NFKBIZ,CHD2,MEF2D,SOX5,AHRR,BACH2,DEAF1,MYCN,GLI3,SNAI1,ZNF521,MEF2C,SCX,MYC,HIVEP3,PAX6,JUN,FOXF1,KLF2,NR1D2,NR4A3,IRX1,PAX3,CREBRF,BCL11B,ONECUT1,GLI1,NR1D1,FOS,RUNX2,ERG,SOX8,TBX2,KCNH2,RAX,VDR,NR4A2,BHLHE41,GSC,MAF,IRF4,TFCP2L1,SATB2
GO:MF	DNA-binding transcription factor activity, RNA polymerase II-specific	GO:0000981	FALSE	7.49302e-24	23.1253	502	649	59	30108	BCL6,KLF7,ETV5,HSF4,IRX2,MAFB,TRPS1,NR6A1,HEY1,OTX1,DLX2,TCFL5,JDP2,CEBPD,FLI1,TBXT,SIX4,FOXJ1,PPARA,TSHZ1,MEF2D,BACH2,DEAF1,MYCN,HLF,SNAI1,ZNF521,MEF2C,SCX,MYC,RXRG,HIVEP3,PAX6,JUN,FOXF1,KLF2,NR1D2,NR4A3,IRX1,PAX3,CREBRF,ONECUT1,GLI1,NR1D1,FOS,RUNX2,ERG,SOX8,TBX2,NR4A1,RAX,VDR,NR4A2,BHLHE41,GSC,MAF,IRF4,TFCP2L1,SATB2
GO:MF	double-stranded DNA binding	GO:0003690	FALSE	9.00384e-24	23.0456	715	649	70	30108	BCL6,KLF7,HSF4,MAFB,ESRRB,TRPS1,NR6A1,HEY1,OTX1,DLX2,TCFL5,BHLHA15,JDP2,CEBPD,FLI1,TBXT,AGO2,SIX4,FOXJ1,PPARA,HMGB2,TRIM24,NFKBIZ,CHD2,MEF2D,SOX5,AHRR,BACH2,DEAF1,MYCN,HLF,GLI3,SNAI1,ZNF521,MEF2C,SCX,MYC,RXRG,HIVEP3,PAX6,JUN,FOXF1,KLF2,NR1D2,NR4A3,IRX1,PAX3,CREBRF,BCL11B,ONECUT1,GLI1,NR1D1,FOS,RUNX2,ERG,SOX8,TBX2,KCNH2,NR4A1,FOXG1,CREB5,RAX,VDR,NR4A2,BHLHE41,GSC,MAF,IRF4,TFCP2L1,SATB2
GO:MF	RNA polymerase II transcription regulatory region sequence-specific DNA binding	GO:0000977	FALSE	6.44401e-23	22.1908	523	649	59	30108	BCL6,KLF7,HSF4,MAFB,ESRRB,TRPS1,NR6A1,OTX1,DLX2,TCFL5,BHLHA15,JDP2,CEBPD,FLI1,TBXT,SIX4,FOXJ1,PPARA,TRIM24,NFKBIZ,CHD2,MEF2D,BACH2,DEAF1,MYCN,GLI3,SNAI1,ZNF521,MEF2C,SCX,MYC,HIVEP3,PAX6,JUN,FOXF1,KLF2,NR1D2,NR4A3,IRX1,PAX3,CREBRF,BCL11B,ONECUT1,GLI1,NR1D1,FOS,RUNX2,ERG,SOX8,TBX2,RAX,VDR,NR4A2,BHLHE41,GSC,MAF,IRF4,TFCP2L1,SATB2
GO:MF	RNA polymerase II cis-regulatory region sequence-specific DNA binding	GO:0000978	FALSE	8.37249e-23	22.0771	436	649	54	30108	BCL6,KLF7,HSF4,MAFB,ESRRB,NR6A1,OTX1,TCFL5,BHLHA15,JDP2,CEBPD,FLI1,TBXT,SIX4,FOXJ1,PPARA,TRIM24,NFKBIZ,CHD2,MEF2D,BACH2,MYCN,GLI3,SNAI1,ZNF521,SCX,MYC,HIVEP3,PAX6,JUN,FOXF1,KLF2,NR1D2,NR4A3,IRX1,PAX3,BCL11B,ONECUT1,GLI1,NR1D1,FOS,RUNX2,ERG,SOX8,TBX2,RAX,VDR,NR4A2,BHLHE41,GSC,MAF,IRF4,TFCP2L1,SATB2
GO:MF	cis-regulatory region sequence-specific DNA binding	GO:0000987	FALSE	1.23325e-22	21.9089	457	649	55	30108	BCL6,KLF7,HSF4,MAFB,ESRRB,NR6A1,OTX1,TCFL5,BHLHA15,JDP2,CEBPD,FLI1,TBXT,SIX4,FOXJ1,PPARA,HMGB2,TRIM24,NFKBIZ,CHD2,MEF2D,BACH2,MYCN,GLI3,SNAI1,ZNF521,SCX,MYC,HIVEP3,PAX6,JUN,FOXF1,KLF2,NR1D2,NR4A3,IRX1,PAX3,BCL11B,ONECUT1,GLI1,NR1D1,FOS,RUNX2,ERG,SOX8,TBX2,RAX,VDR,NR4A2,BHLHE41,GSC,MAF,IRF4,TFCP2L1,SATB2
GO:MF	DNA binding	GO:0003677	FALSE	9.5247e-22	21.0211	928	649	77	30108	BCL6,KLF7,HSF4,IRX2,MAFB,ESRRB,TRPS1,NR6A1,HEY1,OTX1,DLX2,TCFL5,BHLHA15,JDP2,CEBPD,FLI1,TBXT,AGO2,SIX4,FOXJ1,PPARA,TEN1,HMGB2,TRIM24,TSHZ1,NFKBIZ,CHD2,MEF2D,SOX5,AHRR,BACH2,SIM2,DEAF1,MYCN,HLF,GLI3,SNAI1,ZNF521,MEF2C,SCX,MYC,RXRG,HIVEP3,PAX6,JUN,FOXF1,KLF2,NR1D2,NR4A3,IRX1,PPARGC1A,PAX3,CREBRF,BCL11B,ONECUT1,GLI1,RCC1,NR1D1,FOS,RUNX2,ERG,SOX8,TBX2,KCNH2,HLX,NR4A1,FOXG1,CREB5,RAX,VDR,NR4A2,BHLHE41…
GO:MF	transcription regulator activity	GO:0140110	FALSE	5.92723e-21	20.2271	777	649	69	30108	BCL6,KLF7,ETV5,HSF4,IRX2,MAFB,TRPS1,NR6A1,HEY1,OTX1,DLX2,TCFL5,BHLHA15,JDP2,CEBPD,ACTN2,FLI1,TBXT,SIX4,FOXJ1,PPARA,TRIM24,TSHZ1,NFKBIZ,SMYD1,MEF2D,BACH2,DEAF1,MYCN,HLF,GLI3,SNAI1,ZNF521,MEF2C,SCX,MYC,RXRG,HIVEP3,PAX6,JUN,FOXF1,KLF2,NR1D2,NR4A3,IRX1,PPARGC1A,PAX3,CREBRF,BCL11B,ONECUT1,GLI1,NR1D1,FOS,RUNX2,ERG,SOX8,TBX2,NR4A1,CREB5,RAX,WNT4,VDR,NR4A2,BHLHE41,GSC,MAF,IRF4,TFCP2L1,SATB2
GO:MF	organic cyclic compound binding	GO:0097159	FALSE	1.17066e-20	19.9316	1702	649	106	30108	BCL6,KLF7,ENDOU,HSF4,IRX2,APLF,MAFB,ESRRB,TRPS1,NR6A1,HEY1,OTX1,DLX2,TCFL5,BHLHA15,JDP2,CEBPD,CSDC2,FLI1,TBXT,AGO2,SIX4,MBNL2,FOXJ1,CPEB3,PPARA,EIF5B,RHOB,PPCDC,TEN1,HMGB2,RAB26,TRIM24,TSHZ1,NFKBIZ,CETP,CHD2,MEF2D,SOX5,AHRR,MRAS,BACH2,ABCG1,SIM2,DEAF1,MYCN,HLF,GLI3,CYP1B1,SNAI1,GRAMD1B,PTGS2,SLC6A4,ZNF521,MEF2C,SCX,EEF1A2,BVES,MYC,RXRG,HIVEP3,PAX6,JUN,STK38L,FOXF1,KLF2,NR1D2,NR4A3,ABCB1,RBP,IRX1,…
GO:MF	heterocyclic compound binding	GO:1901363	FALSE	6.75461e-20	19.1704	1659	649	103	30108	BCL6,KLF7,ENDOU,HSF4,IRX2,APLF,MAFB,ESRRB,TRPS1,NR6A1,HEY1,OTX1,DLX2,TCFL5,BHLHA15,JDP2,CEBPD,CSDC2,FLI1,TBXT,AGO2,SIX4,MBNL2,FOXJ1,CPEB3,PPARA,EIF5B,RHOB,PPCDC,TEN1,HMGB2,RAB26,TRIM24,TSHZ1,NFKBIZ,CHD2,MEF2D,SOX5,AHRR,MRAS,BACH2,ABCG1,SIM2,DEAF1,MYCN,HLF,GLI3,CYP1B1,SNAI1,PTGS2,SLC6A4,ZNF521,MEF2C,SCX,EEF1A2,BVES,MYC,RXRG,HIVEP3,PAX6,JUN,STK38L,FOXF1,KLF2,NR1D2,NR4A3,ABCB1,RBP,IRX1,PPARGC1A,PAX3…
GO:MF	nucleic acid binding	GO:0003676	FALSE	6.12975e-17	16.2126	1323	649	85	30108	BCL6,KLF7,ENDOU,HSF4,IRX2,MAFB,ESRRB,TRPS1,NR6A1,HEY1,OTX1,DLX2,TCFL5,BHLHA15,JDP2,CEBPD,CSDC2,FLI1,TBXT,AGO2,SIX4,MBNL2,FOXJ1,CPEB3,PPARA,EIF5B,TEN1,HMGB2,TRIM24,TSHZ1,NFKBIZ,CHD2,MEF2D,SOX5,AHRR,BACH2,SIM2,DEAF1,MYCN,HLF,GLI3,SNAI1,ZNF521,MEF2C,SCX,EEF1A2,MYC,RXRG,HIVEP3,PAX6,JUN,FOXF1,KLF2,NR1D2,NR4A3,IRX1,PPARGC1A,PAX3,CREBRF,BCL11B,ONECUT1,GLI1,RCC1,ZFP36L2,NR1D1,FOS,RUNX2,ERG,SOX8,TBX2,KCNH…
GO:MF	DNA-binding transcription activator activity, RNA polymerase II-specific	GO:0001228	FALSE	5.19287e-09	8.28459	186	649	23	30108	KLF7,MAFB,NR6A1,OTX1,DLX2,FLI1,SIX4,FOXJ1,HLF,MEF2C,SCX,PAX6,JUN,FOXF1,NR4A3,CREBRF,RUNX2,ERG,NR4A1,MAF,IRF4,TFCP2L1,SATB2
GO:MF	signaling receptor activity	GO:0038023	FALSE	7.76773e-09	8.10971	432	649	35	30108	IFNAR1,PTGER2,SORL1,CHRNA1,PPARA,PKD1,CD300LG,PRLHR,PLXNA2,GRIA1,EPHB1,GRIK4,ADGRB2,ITGA11,HTR7L,GALR2,PDE3A,IL31RA,RXRG,EPHA8,RET,RBP,RGMA,FLT1,CYSLTR1,IL21R,COLEC12,CHRNB2,HTR7,VDR,ADORA2B,PLXNA4,CCKBR,TNFRSF1B,GABRB3
GO:MF	molecular transducer activity	GO:0060089	FALSE	7.76773e-09	8.10971	432	649	35	30108	IFNAR1,PTGER2,SORL1,CHRNA1,PPARA,PKD1,CD300LG,PRLHR,PLXNA2,GRIA1,EPHB1,GRIK4,ADGRB2,ITGA11,HTR7L,GALR2,PDE3A,IL31RA,RXRG,EPHA8,RET,RBP,RGMA,FLT1,CYSLTR1,IL21R,COLEC12,CHRNB2,HTR7,VDR,ADORA2B,PLXNA4,CCKBR,TNFRSF1B,GABRB3
GO:MF	DNA-binding transcription activator activity	GO:0001216	FALSE	8.06363e-09	8.09347	190	649	23	30108	KLF7,MAFB,NR6A1,OTX1,DLX2,FLI1,SIX4,FOXJ1,HLF,MEF2C,SCX,PAX6,JUN,FOXF1,NR4A3,CREBRF,RUNX2,ERG,NR4A1,MAF,IRF4,TFCP2L1,SATB2
GO:MF	transmembrane transporter activity	GO:0022857	FALSE	1.67729e-08	7.77539	563	649	40	30108	KCNK10,SLC29A1,SLC22A3,CHRNA1,P2RX5,PKD1,SLC8A1,SLC5A1,SCN4A,CLCN4,GRIA1,SLC45A4,SLC2A14,GRIK4,ABCG1,ANKH,SLC22A7,KCNN1,SLC39A10,SLC6A4,KCNK2,SLC22A16,SCNN1G,SLC25A37,KCNK3,KCNQ5,ABCB1,RBP,CACNA1G,CHRNB2,TRPM2,SLC8A3,KCNH2,KCNIP2,SLC2A5,CACNA1S,SLC7A11,KCNJ3,KCNE2,GABRB3
GO:MF	transporter activity	GO:0005215	FALSE	2.97724e-08	7.52619	624	649	42	30108	KCNK10,SLC29A1,SLC22A3,CHRNA1,P2RX5,PKD1,SLC8A1,SLC5A1,SCN4A,CLCN4,GRIA1,CETP,SLC45A4,SLC2A14,GRIK4,ABCG1,GRAMD1B,ANKH,SLC22A7,KCNN1,SLC39A10,SLC6A4,KCNK2,SLC22A16,SCNN1G,SLC25A37,KCNK3,KCNQ5,ABCB1,RBP,CACNA1G,CHRNB2,TRPM2,SLC8A3,KCNH2,KCNIP2,SLC2A5,CACNA1S,SLC7A11,KCNJ3,KCNE2,GABRB3
GO:MF	monoatomic ion transmembrane transporter activity	GO:0015075	FALSE	3.36558e-07	6.47294	378	649	30	30108	KCNK10,SLC29A1,CHRNA1,P2RX5,PKD1,SLC8A1,SLC5A1,SCN4A,CLCN4,GRIA1,SLC45A4,GRIK4,KCNN1,SLC39A10,SLC6A4,KCNK2,SCNN1G,SLC25A37,KCNK3,KCNQ5,CACNA1G,CHRNB2,TRPM2,SLC8A3,KCNH2,KCNIP2,CACNA1S,KCNJ3,KCNE2,GABRB3
GO:MF	monoatomic cation transmembrane transporter activity	GO:0008324	FALSE	4.99473e-07	6.30149	317	649	27	30108	KCNK10,SLC29A1,CHRNA1,P2RX5,PKD1,SLC8A1,SLC5A1,SCN4A,SLC45A4,GRIK4,KCNN1,SLC39A10,SLC6A4,KCNK2,SCNN1G,SLC25A37,KCNK3,KCNQ5,CACNA1G,CHRNB2,TRPM2,SLC8A3,KCNH2,KCNIP2,CACNA1S,KCNJ3,KCNE2
GO:MF	metal ion transmembrane transporter activity	GO:0046873	FALSE	1.60961e-06	5.79328	248	649	23	30108	KCNK10,SLC29A1,PKD1,SLC8A1,SLC5A1,SCN4A,GRIK4,KCNN1,SLC39A10,SLC6A4,KCNK2,SCNN1G,SLC25A37,KCNK3,KCNQ5,CACNA1G,TRPM2,SLC8A3,KCNH2,KCNIP2,CACNA1S,KCNJ3,KCNE2
GO:MF	inorganic molecular entity transmembrane transporter activity	GO:0015318	FALSE	2.12101e-06	5.67346	362	649	28	30108	KCNK10,SLC29A1,PKD1,SLC8A1,SLC5A1,SCN4A,CLCN4,GRIA1,SLC45A4,GRIK4,ANKH,KCNN1,SLC39A10,SLC6A4,KCNK2,SCNN1G,SLC25A37,KCNK3,KCNQ5,CACNA1G,TRPM2,SLC8A3,KCNH2,KCNIP2,CACNA1S,KCNJ3,KCNE2,GABRB3
GO:MF	inorganic cation transmembrane transporter activity	GO:0022890	FALSE	2.90169e-06	5.53735	299	649	25	30108	KCNK10,SLC29A1,PKD1,SLC8A1,SLC5A1,SCN4A,GRIA1,SLC45A4,GRIK4,KCNN1,SLC39A10,SLC6A4,KCNK2,SCNN1G,SLC25A37,KCNK3,KCNQ5,CACNA1G,TRPM2,SLC8A3,KCNH2,KCNIP2,CACNA1S,KCNJ3,KCNE2
GO:MF	catalytic activity	GO:0003824	FALSE	3.41748e-06	5.46629	2789	649	105	30108	ENDOU,FAXDC2,PPEF1,CSGALNACT1,APLF,PDE7B,LRAT,AGPAT4,GMPR2,ALDH1A2,RNF144B,PFKFB3,LNX1,JADE2,CPT1A,CPS1,CHST13,AGO2,PTPRG,ACER3,AMPD1,DGKI,ADAMTS3,EIF5B,LRTOMT,ADAMTS1,RHOB,PPCDC,ADCY8,FGGY,TRIM24,NQO1,SGK1,SAMD8,PLAU,SULF1,EPHB1,MRAS,PLK3,ENPP2,PTPN7,MDH1B,PPM1F,TNIK,PLCG2,CECR2,MMP16,CYP1B1,ERO1B,CLIC2,HS3ST2,TPH1,CHST11,FBXO2,PIK3R6,HSPA5,METTL7A,PTGS2,SH3RF3,RNF208,ADCY1,PTPRU,PDE3A,APOBEC2,D…
GO:MF	transmembrane signaling receptor activity	GO:0004888	FALSE	3.91708e-06	5.40704	349	649	27	30108	IFNAR1,PTGER2,SORL1,CHRNA1,PKD1,CD300LG,PRLHR,PLXNA2,GRIA1,EPHB1,GRIK4,ADGRB2,ITGA11,HTR7L,GALR2,IL31RA,EPHA8,RET,FLT1,CYSLTR1,IL21R,HTR7,ADORA2B,PLXNA4,CCKBR,TNFRSF1B,GABRB3
GO:MF	monoatomic ion channel activity	GO:0005216	FALSE	4.26903e-06	5.36967	240	649	22	30108	KCNK10,CHRNA1,P2RX5,PKD1,SCN4A,CLCN4,GRIA1,GRIK4,KCNN1,KCNK2,SCNN1G,KCNK3,KCNQ5,CACNA1G,CHRNB2,TRPM2,KCNH2,KCNIP2,CACNA1S,KCNJ3,KCNE2,GABRB3
GO:MF	monoatomic ion gated channel activity	GO:0022839	FALSE	4.99011e-06	5.30189	163	649	18	30108	CHRNA1,P2RX5,CLCN4,GRIA1,GRIK4,KCNN1,KCNK2,SCNN1G,KCNQ5,CACNA1G,CHRNB2,TRPM2,KCNH2,KCNIP2,CACNA1S,KCNJ3,KCNE2,GABRB3
GO:MF	gated channel activity	GO:0022836	FALSE	4.99011e-06	5.30189	163	649	18	30108	CHRNA1,P2RX5,CLCN4,GRIA1,GRIK4,KCNN1,KCNK2,SCNN1G,KCNQ5,CACNA1G,CHRNB2,TRPM2,KCNH2,KCNIP2,CACNA1S,KCNJ3,KCNE2,GABRB3
GO:MF	monoatomic cation channel activity	GO:0005261	FALSE	6.61949e-06	5.17918	185	649	19	30108	KCNK10,CHRNA1,P2RX5,PKD1,SCN4A,GRIK4,KCNN1,KCNK2,SCNN1G,KCNK3,KCNQ5,CACNA1G,CHRNB2,TRPM2,KCNH2,KCNIP2,CACNA1S,KCNJ3,KCNE2
GO:MF	ion binding	GO:0043167	FALSE	8.64684e-06	5.06314	785	649	43	30108	ACTN2,NCALD,ACER3,CHRNA1,EIF5B,RHOB,PPCDC,PLEK,RAB26,TRIM24,CETP,LRP2,MRAS,ABCG1,ENPP2,GRAMD1B,TNNC1,SLC6A4,BVES,STK38L,RET,ABCB1,RBP,ANXA13,CYP2W1,FABP4,RCC1,PFKM,FAM20C,TRPM2,FABP5,VIL1,CALB2,CASQ2,PVALB,CA2,MGAT5B,VDR,GEM,TXNRD1,CDH7,NT5C1A,ADAMTS4
GO:MF	salt transmembrane transporter activity	GO:1901702	FALSE	1.25678e-05	4.90074	322	649	25	30108	KCNK10,SLC29A1,PKD1,SLC8A1,SLC5A1,SCN4A,CLCN4,GRIK4,KCNN1,SLC39A10,SLC6A4,KCNK2,SCNN1G,KCNK3,KCNQ5,RBP,CACNA1G,TRPM2,SLC8A3,KCNH2,KCNIP2,CACNA1S,KCNJ3,KCNE2,GABRB3
GO:MF	ligand-gated channel activity	GO:0022834	FALSE	3.15685e-05	4.50075	78	649	12	30108	CHRNA1,P2RX5,GRIA1,GRIK4,KCNN1,SCNN1G,CHRNB2,TRPM2,KCNH2,KCNJ3,KCNE2,GABRB3
GO:MF	ligand-gated monoatomic ion channel activity	GO:0015276	FALSE	3.15685e-05	4.50075	78	649	12	30108	CHRNA1,P2RX5,GRIA1,GRIK4,KCNN1,SCNN1G,CHRNB2,TRPM2,KCNH2,KCNJ3,KCNE2,GABRB3
GO:MF	passive transmembrane transporter activity	GO:0022803	FALSE	3.4959e-05	4.45644	270	649	22	30108	KCNK10,CHRNA1,P2RX5,PKD1,SCN4A,CLCN4,GRIA1,GRIK4,KCNN1,KCNK2,SCNN1G,KCNK3,KCNQ5,CACNA1G,CHRNB2,TRPM2,KCNH2,KCNIP2,CACNA1S,KCNJ3,KCNE2,GABRB3
GO:MF	channel activity	GO:0015267	FALSE	3.4959e-05	4.45644	270	649	22	30108	KCNK10,CHRNA1,P2RX5,PKD1,SCN4A,CLCN4,GRIA1,GRIK4,KCNN1,KCNK2,SCNN1G,KCNK3,KCNQ5,CACNA1G,CHRNB2,TRPM2,KCNH2,KCNIP2,CACNA1S,KCNJ3,KCNE2,GABRB3
GO:MF	ligand-gated monoatomic cation channel activity	GO:0099094	FALSE	5.00186e-05	4.30087	53	649	10	30108	CHRNA1,P2RX5,GRIK4,KCNN1,SCNN1G,CHRNB2,TRPM2,KCNH2,KCNJ3,KCNE2
GO:MF	calcium ion binding	GO:0005509	FALSE	0.000314815	3.50194	132	649	14	30108	NCALD,ACER3,LRP2,ENPP2,TNNC1,RET,ANXA13,FAM20C,TRPM2,VIL1,CALB2,CASQ2,PVALB,CDH7
GO:MF	identical protein binding	GO:0042802	FALSE	0.000811671	3.09062	993	649	45	30108	BCL6,MAFB,NR6A1,NCAM2,ACTN2,PECAM1,PTPRG,AMPD1,PPCDC,PLEK,DES,PLXNA2,MYOM3,NQO1,GDNF,NAB2,ABCG1,SPATA18,SDC3,IER5,TNNC1,EMILIN3,LRP4,PTGS2,WHRN,TENM4,APOBEC2,JUN,PMEL,NECAB1,ANGPT1,HAS2,CCDC103,PFKM,VIL1,MYOM1,KCNH2,NR4A1,NEFL,CD247,TXNRD1,MAF,HMOX1,STC1,GABRB3
GO:MF	potassium channel activity	GO:0005267	FALSE	0.00138965	2.8571	75	649	10	30108	KCNK10,GRIK4,KCNN1,KCNK2,KCNK3,KCNQ5,KCNH2,KCNIP2,KCNJ3,KCNE2
GO:MF	monooxygenase activity	GO:0004497	TRUE	0.0016539	2.78149	46	649	8	30108	FAXDC2,CYP1B1,TPH1,CYP2W1,CYP7B1,CYP26B1,FMO3,HMOX1
GO:MF	enzyme binding	GO:0019899	FALSE	0.00171693	2.76525	958	649	43	30108	FANCI,SORL1,HCLS1,RNF144B,AGO2,DGKI,PKD1,PLEK,DOCK4,FNIP1,TRIB1,MEF2D,ANK1,PTPN7,DENND5B,TRIB2,GLI3,PLCG2,LRP4,PTGS2,ATP6V0A4,PPP1R3B,ANGPT2,PAX6,JUN,NR4A3,ABCB1,ANGPT1,PPARGC1A,UNC13D,RCC1,SQSTM1,PFKM,FAM20C,GAB2,PTPN22,MYOM1,TBX2,KCNH2,CD247,MYOM2,SPRY2,ADAMTS4
GO:MF	phosphotransferase activity, alcohol group as acceptor	GO:0016773	TRUE	0.00497782	2.30296	392	649	23	30108	PFKFB3,DGKI,FGGY,TRIM24,SGK1,EPHB1,PLK3,TNIK,PIK3R6,DGKH,EPHA8,STK38L,RET,PRKCB,FLT1,DGKG,PFKM,FAM20C,STK35,MYLK2,TNNI3K,CAMK2A,RPS6KA2
GO:MF	kinase binding	GO:0019900	FALSE	0.00613781	2.21199	343	649	21	30108	HCLS1,PKD1,PLEK,DOCK4,TRIB1,PTPN7,TRIB2,PLCG2,LRP4,ANGPT2,PAX6,NR4A3,ANGPT1,SQSTM1,PFKM,GAB2,PTPN22,MYOM1,CD247,MYOM2,SPRY2
GO:MF	transcription factor binding	GO:0008134	FALSE	0.00685479	2.16401	293	649	19	30108	BCL6,HEY1,ZNF703,HCLS1,TBXT,HMGB2,TRIM24,AHRR,MEF2C,SCX,PAX6,JUN,NR4A3,PPARGC1A,NR1D1,RUNX2,TBX2,VDR,NR4A2
GO:MF	voltage-gated monoatomic ion channel activity	GO:0005244	FALSE	0.00791532	2.10153	91	649	10	30108	CLCN4,KCNN1,KCNK2,KCNQ5,CACNA1G,KCNH2,KCNIP2,CACNA1S,KCNJ3,KCNE2
GO:MF	potassium ion transmembrane transporter activity	GO:0015079	FALSE	0.00791532	2.10153	91	649	10	30108	KCNK10,GRIK4,KCNN1,KCNK2,KCNK3,KCNQ5,KCNH2,KCNIP2,KCNJ3,KCNE2
GO:MF	voltage-gated channel activity	GO:0022832	FALSE	0.00791532	2.10153	91	649	10	30108	CLCN4,KCNN1,KCNK2,KCNQ5,CACNA1G,KCNH2,KCNIP2,CACNA1S,KCNJ3,KCNE2
GO:MF	voltage-gated monoatomic cation channel activity	GO:0022843	FALSE	0.00882151	2.05446	74	649	9	30108	KCNN1,KCNK2,KCNQ5,CACNA1G,KCNH2,KCNIP2,CACNA1S,KCNJ3,KCNE2
GO:MF	anion binding	GO:0043168	FALSE	0.00994556	2.00237	438	649	24	30108	ACTN2,EIF5B,RHOB,PPCDC,PLEK,RAB26,MRAS,ABCG1,GRAMD1B,BVES,STK38L,ABCB1,RBP,ANXA13,CYP2W1,FABP4,RCC1,PFKM,TRPM2,FABP5,VIL1,VDR,GEM,TXNRD1
GO:MF	cation binding	GO:0043169	FALSE	0.010691	1.97098	440	649	24	30108	NCALD,ACER3,CHRNA1,TRIM24,CETP,LRP2,ENPP2,TNNC1,SLC6A4,STK38L,RET,ANXA13,FAM20C,TRPM2,VIL1,CALB2,CASQ2,PVALB,CA2,MGAT5B,GEM,CDH7,NT5C1A,ADAMTS4
GO:MF	kinase activity	GO:0016301	TRUE	0.0135147	1.86919	418	649	23	30108	PFKFB3,DGKI,FGGY,TRIM24,SGK1,EPHB1,PLK3,TNIK,PIK3R6,DGKH,EPHA8,STK38L,RET,PRKCB,FLT1,DGKG,PFKM,FAM20C,STK35,MYLK2,TNNI3K,CAMK2A,RPS6KA2
GO:MF	molecular function regulator activity	GO:0098772	FALSE	0.0251933	1.59871	775	649	34	30108	RASGRF1,RGS7,DGKI,MOB3C,NCKAP1L,DOCK4,FNIP1,SGK1,CCNG1,DENND5B,SPRY4,GPNMB,RAPGEF4,DLL4,PIK3R6,JUN,SOCS3,TRH,PPARGC1A,RCC1,VIL1,FGF10,NCF4,KCNIP2,CABP1,WNT4,GEM,CX3CL1,RASGRP3,PPP4R4,SPRY2,WNT1,RGS1,KCNE2
GO:MF	inward rectifier potassium channel activity	GO:0005242	FALSE	0.0269759	1.56902	12	649	4	30108	KCNN1,KCNH2,KCNJ3,KCNE2
GO:MF	DNA-binding transcription factor binding	GO:0140297	FALSE	0.0285962	1.54369	246	649	16	30108	BCL6,HEY1,ZNF703,HCLS1,TBXT,TRIM24,AHRR,MEF2C,SCX,JUN,NR4A3,PPARGC1A,RUNX2,TBX2,VDR,NR4A2
GO:MF	transferase activity	GO:0016740	FALSE	0.0305924	1.51439	1222	649	47	30108	CSGALNACT1,LRAT,AGPAT4,RNF144B,PFKFB3,LNX1,JADE2,CPT1A,CHST13,DGKI,LRTOMT,FGGY,TRIM24,SGK1,SAMD8,EPHB1,PLK3,TNIK,HS3ST2,CHST11,FBXO2,PIK3R6,METTL7A,SH3RF3,RNF208,DGKH,EPHA8,STK38L,RET,PRKCB,HAS2,FLT1,MGAT3,PELI2,LONRF3,DGKG,PFKM,FAM20C,STK35,CHST1,MYLK2,TNNI3K,XYLT1,CAMK2A,RPS6KA2,MDM2,MGAT5B
GO:MF	voltage-gated potassium channel activity	GO:0005249	FALSE	0.0352947	1.45229	52	649	7	30108	KCNN1,KCNK2,KCNQ5,KCNH2,KCNIP2,KCNJ3,KCNE2
GO:MF	metal ion binding	GO:0046872	FALSE	0.0358741	1.44522	388	649	21	30108	NCALD,ACER3,TRIM24,LRP2,ENPP2,TNNC1,STK38L,RET,ANXA13,FAM20C,TRPM2,VIL1,CALB2,CASQ2,PVALB,CA2,MGAT5B,GEM,CDH7,NT5C1A,ADAMTS4
GO:MF	actin binding	GO:0003779	TRUE	0.0394841	1.40358	154	649	12	30108	ACTN2,NCALD,TNNT2,PLEKHH2,MYH15,TAGLN3,TNNC1,TNNI2,VIL1,TNNC2,RCSD1,LMOD3
GO:MF	protein tyrosine kinase binding	GO:1990782	TRUE	0.0399168	1.39884	53	649	7	30108	DOCK4,PLCG2,LRP4,ANGPT2,ANGPT1,GAB2,CD247
GO:MF	DNA-binding transcription repressor activity, RNA polymerase II-specific	GO:0001227	FALSE	0.0492121	1.30793	92	649	9	30108	BCL6,IRX2,TRPS1,DEAF1,PAX6,JUN,NR1D2,NR1D1,TBX2
GO:BP	cellular process	GO:0009987	FALSE	1.40753e-80	79.8515	8021	649	406	30108	BCL6,KCNK10,IFNAR1,PTGER2,JPH3,KLF7,RSPH1,FAXDC2,FGF12,CSGALNACT1,ETV5,HSF4,IRX2,RND1,APLF,MAFB,ESRRB,TRPS1,PDE7B,NR6A1,SORL1,FRMD5,HEY1,OTX1,LRAT,DLX2,SMTNL2,TCFL5,AGPAT4,NMU,ZNF703,DNAJB13,ALDH1A2,RASGRF1,LHFPL4,BHLHA15,DNAJB5,HCLS1,RNF144B,SYPL2,MCOLN3,TRIM54,RNF207,JDP2,PARD6A,CEP85L,CEBPD,TIAM2,SLC29A1,CARD11,CSDC2,SYN3,RGS7,ACTN2,JADE2,CPT1A,FLI1,WIPF1,CPS1,PECAM1,ASTN1,TBXT,CHST13,AGO2,NCA…
GO:BP	biological regulation	GO:0065007	FALSE	2.73797e-75	74.5626	5572	649	329	30108	BCL6,KCNK10,IFNAR1,FANCI,PTGER2,JPH3,KLF7,FAXDC2,FGF12,ETV5,HSF4,IRX2,RND1,APLF,MAFB,ESRRB,TRPS1,PDE7B,NR6A1,SORL1,HEY1,OTX1,LRAT,DLX2,TCFL5,NMU,ZNF703,ALDH1A2,LHFPL4,BHLHA15,HCLS1,RNF144B,TNFSF15,TRIM54,RNF207,JDP2,PARD6A,CEBPD,TIAM2,SLC29A1,CARD11,CSDC2,SYN3,RGS7,ACTN2,JADE2,FLI1,CPS1,PECAM1,TBXT,AGO2,NCALD,TRAF3,SIX4,PTPRG,PAG1,WDR63,MBNL2,ACER3,SLC22A3,CHRNA1,DGKI,ADAMTS3,FOXJ1,FASLG,CPEB3,CB…
GO:BP	regulation of biological process	GO:0050789	FALSE	4.44641e-71	70.352	5354	649	316	30108	BCL6,IFNAR1,FANCI,PTGER2,JPH3,KLF7,FAXDC2,FGF12,ETV5,HSF4,IRX2,RND1,APLF,MAFB,ESRRB,TRPS1,PDE7B,NR6A1,SORL1,HEY1,OTX1,DLX2,TCFL5,NMU,ZNF703,ALDH1A2,LHFPL4,BHLHA15,HCLS1,RNF144B,TNFSF15,TRIM54,RNF207,JDP2,PARD6A,CEBPD,TIAM2,CARD11,CSDC2,SYN3,RGS7,ACTN2,JADE2,FLI1,PECAM1,TBXT,AGO2,NCALD,TRAF3,SIX4,PTPRG,PAG1,WDR63,MBNL2,ACER3,CHRNA1,DGKI,ADAMTS3,FOXJ1,FASLG,CPEB3,CBFA2T3,PPARA,CD200,ADAMTSL2,EIF5B,…
GO:BP	regulation of cellular process	GO:0050794	FALSE	2.89272e-64	63.5387	5048	649	296	30108	BCL6,IFNAR1,PTGER2,JPH3,KLF7,FAXDC2,FGF12,ETV5,HSF4,IRX2,RND1,APLF,MAFB,ESRRB,TRPS1,PDE7B,NR6A1,SORL1,HEY1,OTX1,DLX2,TCFL5,NMU,ZNF703,ALDH1A2,LHFPL4,BHLHA15,HCLS1,RNF144B,TRIM54,RNF207,JDP2,PARD6A,CEBPD,TIAM2,CARD11,CSDC2,RGS7,ACTN2,JADE2,FLI1,PECAM1,TBXT,AGO2,NCALD,TRAF3,SIX4,PTPRG,PAG1,WDR63,MBNL2,ACER3,DGKI,ADAMTS3,FOXJ1,FASLG,CPEB3,CBFA2T3,PPARA,CD200,ADAMTSL2,EIF5B,MOB3C,PKD1,SEC16B,LRTOMT,C…
GO:BP	multicellular organismal process	GO:0032501	FALSE	2.31386e-54	53.6357	3105	649	215	30108	BCL6,JPH3,KLF7,RSPH1,ENDOU,FAXDC2,FGF12,IRX2,RND1,MAFB,TRPS1,NR6A1,SORL1,HEY1,OTX1,DLX2,NMU,ZNF703,ALDH1A2,LHFPL4,BHLHA15,HCLS1,SYPL2,MCOLN3,CLEC3A,RNF207,CEP85L,TIAM2,CARD11,ACTN2,JADE2,FLI1,CPS1,PECAM1,ASTN1,TBXT,AGO2,NCALD,SIX4,PTPRG,PAG1,WDR63,ACER3,CHRNA1,TTC9,DGKI,ADAMTS3,FOXJ1,FASLG,CD200,ADAMTSL2,TNNT2,PKD1,LRTOMT,NCKAP1L,ADAMTS1,PLEK,SLC5A1,DOCK4,PTCH2,SCN4A,FNIP1,HMGB2,PLXNA2,RAB26,FGB,…
GO:BP	developmental process	GO:0032502	FALSE	7.1409e-43	42.1462	2859	649	188	30108	BCL6,KLF7,RSPH1,FAXDC2,IRX2,RND1,MAFB,TRPS1,SORL1,HEY1,OTX1,DLX2,ZNF703,ALDH1A2,LHFPL4,BHLHA15,HCLS1,SYPL2,MCOLN3,CEP85L,CEBPD,TIAM2,CARD11,ACTN2,JADE2,FLI1,PECAM1,ASTN1,TBXT,AGO2,SIX4,WDR63,ACER3,CHRNA1,TTC9,ADAMTS3,FOXJ1,FASLG,CBFA2T3,PPARA,ADAMTSL2,TNNT2,FMNL1,PKD1,LRTOMT,NCKAP1L,MYPN,ADAMTS1,PLEK,PTCH2,FNIP1,HMGB2,PLXNA2,RAB26,SGK1,NFKBIZ,SMYD1,SULF1,CHD2,MEF2D,SOX5,NR3C1,LRP2,GDNF,EPHB1,NAB2…
GO:BP	anatomical structure development	GO:0048856	FALSE	2.21808e-42	41.654	2689	649	181	30108	BCL6,KLF7,RSPH1,FAXDC2,IRX2,RND1,MAFB,TRPS1,SORL1,HEY1,OTX1,DLX2,ZNF703,ALDH1A2,LHFPL4,BHLHA15,HCLS1,SYPL2,MCOLN3,CEP85L,TIAM2,CARD11,ACTN2,JADE2,FLI1,PECAM1,ASTN1,TBXT,AGO2,SIX4,ACER3,CHRNA1,TTC9,ADAMTS3,FOXJ1,FASLG,CBFA2T3,ADAMTSL2,TNNT2,FMNL1,PKD1,LRTOMT,NCKAP1L,MYPN,ADAMTS1,PLEK,PTCH2,FNIP1,HMGB2,PLXNA2,RAB26,SGK1,NFKBIZ,SMYD1,SULF1,CHD2,MEF2D,SOX5,NR3C1,LRP2,GDNF,EPHB1,NAB2,STOX2,ENPP2,SIM2,…
GO:BP	positive regulation of biological process	GO:0048518	FALSE	6.83405e-40	39.1653	2885	649	184	30108	BCL6,IFNAR1,FANCI,KLF7,FAXDC2,FGF12,APLF,MAFB,NR6A1,SORL1,OTX1,DLX2,NMU,ZNF703,ALDH1A2,BHLHA15,HCLS1,RNF144B,TNFSF15,RNF207,TIAM2,CARD11,ACTN2,JADE2,FLI1,PECAM1,TBXT,AGO2,TRAF3,SIX4,WDR63,ACER3,DGKI,ADAMTS3,FOXJ1,FASLG,CPEB3,CBFA2T3,PPARA,CD200,MOB3C,PKD1,SEC16B,LRTOMT,NCKAP1L,ADAMTS1,PLEK,RAPSN,DOCK4,PTCH2,FNIP1,HMGB2,SASS6,FGB,TRIM24,NFKBIZ,TRIB1,SMYD1,SULF1,CETP,MEF2D,SOX5,LRP2,GDNF,EPHB1,ZMYN…
GO:BP	cell differentiation	GO:0030154	FALSE	4.76689e-36	35.3218	1856	649	139	30108	BCL6,KLF7,RSPH1,FAXDC2,RND1,MAFB,SORL1,HEY1,DLX2,ZNF703,ALDH1A2,BHLHA15,HCLS1,SYPL2,MCOLN3,CEP85L,CEBPD,TIAM2,CARD11,ACTN2,JADE2,FLI1,PECAM1,ASTN1,TBXT,SIX4,WDR63,FOXJ1,FASLG,CBFA2T3,PPARA,LRTOMT,NCKAP1L,MYPN,PLEK,PTCH2,FNIP1,HMGB2,SGK1,NFKBIZ,SMYD1,SULF1,CHD2,MEF2D,SOX5,NR3C1,LRP2,GDNF,EPHB1,NAB2,PHF19,HLF,NMRK2,TNIK,GLI3,RANBP3L,PLCG2,CECR2,RIN2,NRARP,DAB1,SLC39A10,TMEM182,TPH1,DLL4,LRP4,CHST11…
GO:BP	cellular developmental process	GO:0048869	FALSE	4.76689e-36	35.3218	1856	649	139	30108	BCL6,KLF7,RSPH1,FAXDC2,RND1,MAFB,SORL1,HEY1,DLX2,ZNF703,ALDH1A2,BHLHA15,HCLS1,SYPL2,MCOLN3,CEP85L,CEBPD,TIAM2,CARD11,ACTN2,JADE2,FLI1,PECAM1,ASTN1,TBXT,SIX4,WDR63,FOXJ1,FASLG,CBFA2T3,PPARA,LRTOMT,NCKAP1L,MYPN,PLEK,PTCH2,FNIP1,HMGB2,SGK1,NFKBIZ,SMYD1,SULF1,CHD2,MEF2D,SOX5,NR3C1,LRP2,GDNF,EPHB1,NAB2,PHF19,HLF,NMRK2,TNIK,GLI3,RANBP3L,PLCG2,CECR2,RIN2,NRARP,DAB1,SLC39A10,TMEM182,TPH1,DLL4,LRP4,CHST11…
GO:BP	positive regulation of cellular process	GO:0048522	FALSE	1.83472e-35	34.7364	2620	649	167	30108	BCL6,IFNAR1,KLF7,FAXDC2,APLF,MAFB,NR6A1,SORL1,OTX1,DLX2,NMU,ZNF703,ALDH1A2,BHLHA15,HCLS1,RNF207,TIAM2,CARD11,ACTN2,JADE2,FLI1,PECAM1,TBXT,AGO2,TRAF3,SIX4,WDR63,ACER3,DGKI,ADAMTS3,FOXJ1,FASLG,CPEB3,PPARA,CD200,MOB3C,PKD1,SEC16B,LRTOMT,NCKAP1L,ADAMTS1,PLEK,RAPSN,DOCK4,PTCH2,FNIP1,HMGB2,SASS6,FGB,TRIM24,NFKBIZ,SMYD1,SULF1,MEF2D,SOX5,LRP2,GDNF,EPHB1,ZMYND10,ABCG1,ENPP2,PPM1F,STXBP5,DEAF1,HLF,TNIK,GLI…
GO:BP	regulation of metabolic process	GO:0019222	FALSE	2.74092e-35	34.5621	3027	649	181	30108	BCL6,IFNAR1,FANCI,KLF7,FAXDC2,ETV5,HSF4,IRX2,APLF,MAFB,ESRRB,TRPS1,NR6A1,SORL1,HEY1,OTX1,DLX2,TCFL5,ZNF703,ALDH1A2,BHLHA15,HCLS1,RNF144B,TNFSF15,RNF207,JDP2,CEBPD,CARD11,CSDC2,FLI1,PECAM1,TBXT,AGO2,TRAF3,SIX4,MBNL2,FOXJ1,FASLG,CPEB3,CBFA2T3,PPARA,CD200,EIF5B,MOB3C,PKD1,SEC16B,NCKAP1L,PLEK,TEN1,FNIP1,HMGB2,RNF169,RAB26,TRIM24,TSHZ1,NQO1,SAMD8,NFKBIZ,TRIB1,SMYD1,SULF1,RTN1,MEF2D,AHRR,ATP1B4,GDNF,BA…
GO:BP	metabolic process	GO:0008152	FALSE	1.01643e-34	33.9929	5327	649	252	30108	BCL6,IFNAR1,FANCI,KLF7,ENDOU,FAXDC2,CSGALNACT1,ETV5,HSF4,IRX2,APLF,MAFB,ESRRB,TRPS1,NR6A1,SORL1,HEY1,OTX1,LRAT,DLX2,TCFL5,AGPAT4,ZNF703,DNAJB13,ALDH1A2,BHLHA15,DNAJB5,HCLS1,RNF144B,TNFSF15,RNF207,JDP2,CEBPD,CARD11,CSDC2,LNX1,JADE2,CPT1A,FLI1,CPS1,PECAM1,TBXT,CHST13,AGO2,TRAF3,SIX4,FBXL7,MBNL2,ACER3,AMPD1,HSP90B1,ADAMTS3,FOXJ1,FASLG,CPEB3,CBFA2T3,PPARA,CD200,EIF5B,MOB3C,PKD1,SEC16B,LRTOMT,NCKAP1L,…
GO:BP	organic substance metabolic process	GO:0071704	FALSE	1.15808e-34	33.9363	5091	649	245	30108	BCL6,FANCI,KLF7,ENDOU,FAXDC2,CSGALNACT1,ETV5,HSF4,IRX2,APLF,MAFB,ESRRB,TRPS1,NR6A1,SORL1,HEY1,OTX1,LRAT,DLX2,TCFL5,AGPAT4,ZNF703,DNAJB13,ALDH1A2,BHLHA15,DNAJB5,HCLS1,RNF144B,TNFSF15,RNF207,JDP2,CEBPD,CARD11,CSDC2,LNX1,JADE2,CPT1A,FLI1,CPS1,PECAM1,TBXT,CHST13,AGO2,TRAF3,SIX4,FBXL7,MBNL2,ACER3,AMPD1,HSP90B1,ADAMTS3,FOXJ1,FASLG,CPEB3,CBFA2T3,PPARA,CD200,EIF5B,MOB3C,PKD1,SEC16B,LRTOMT,NCKAP1L,PPCDC,P…
GO:BP	regulation of macromolecule metabolic process	GO:0060255	FALSE	1.97346e-34	33.7048	2783	649	171	30108	BCL6,FANCI,KLF7,FAXDC2,ETV5,HSF4,IRX2,APLF,MAFB,ESRRB,TRPS1,NR6A1,SORL1,HEY1,OTX1,DLX2,TCFL5,ZNF703,ALDH1A2,BHLHA15,HCLS1,RNF144B,TNFSF15,RNF207,JDP2,CEBPD,CARD11,CSDC2,FLI1,PECAM1,TBXT,AGO2,TRAF3,SIX4,MBNL2,FOXJ1,FASLG,CPEB3,CBFA2T3,PPARA,CD200,EIF5B,MOB3C,PKD1,SEC16B,NCKAP1L,TEN1,FNIP1,HMGB2,RNF169,TRIM24,TSHZ1,NQO1,SAMD8,NFKBIZ,TRIB1,SMYD1,SULF1,RTN1,MEF2D,AHRR,ATP1B4,GDNF,BACH2,NAB2,ABCG1,ENP…
GO:BP	multicellular organism development	GO:0007275	FALSE	4.12513e-34	33.3846	2140	649	147	30108	BCL6,KLF7,FAXDC2,IRX2,RND1,MAFB,TRPS1,SORL1,HEY1,OTX1,DLX2,ALDH1A2,LHFPL4,BHLHA15,HCLS1,SYPL2,MCOLN3,CEP85L,TIAM2,CARD11,ACTN2,JADE2,PECAM1,ASTN1,TBXT,AGO2,SIX4,ACER3,TTC9,ADAMTS3,FOXJ1,FASLG,ADAMTSL2,TNNT2,PKD1,LRTOMT,NCKAP1L,ADAMTS1,PTCH2,HMGB2,PLXNA2,RAB26,SGK1,NFKBIZ,SMYD1,SULF1,MEF2D,SOX5,NR3C1,LRP2,GDNF,EPHB1,NAB2,STOX2,ENPP2,SIM2,PCDH18,TNIK,GLI3,RANBP3L,CECR2,MMP16,RIN2,CYP1B1,NRARP,DAB1,…
GO:BP	regulation of cellular metabolic process	GO:0031323	FALSE	2.11407e-33	32.6749	2778	649	169	30108	BCL6,IFNAR1,KLF7,FAXDC2,ETV5,HSF4,IRX2,APLF,MAFB,ESRRB,TRPS1,NR6A1,SORL1,HEY1,OTX1,DLX2,TCFL5,ZNF703,ALDH1A2,BHLHA15,HCLS1,RNF207,JDP2,CEBPD,CARD11,CSDC2,FLI1,PECAM1,TBXT,AGO2,TRAF3,SIX4,MBNL2,FOXJ1,FASLG,CPEB3,CBFA2T3,PPARA,CD200,EIF5B,MOB3C,PKD1,SEC16B,NCKAP1L,PLEK,TEN1,FNIP1,HMGB2,RNF169,TRIM24,TSHZ1,SAMD8,NFKBIZ,TRIB1,SMYD1,SULF1,MEF2D,AHRR,ATP1B4,GDNF,BACH2,NAB2,ENPP2,CCNG1,PHF19,PATZ1,PPM1F…
GO:BP	response to stimulus	GO:0050896	FALSE	2.92401e-33	32.534	3620	649	197	30108	BCL6,IFNAR1,PTGER2,KLF7,APLF,PDE7B,SORL1,HEY1,DLX2,NMU,ZPLD1,ZNF703,ALDH1A2,RASGRF1,DNAJB5,HCLS1,TIAM2,CARD11,RGS7,ACTN2,JADE2,WIPF1,CPS1,TBXT,NCALD,TRAF3,PAG1,ACER3,SLC22A3,DGKI,HSP90B1,ADAMTS3,FOXJ1,FASLG,CPEB3,CBFA2T3,PPARA,ADAMTSL2,MOB3C,TNNT2,PKD1,THBS4,NCKAP1L,PLEK,SLC5A1,DOCK4,PRLHR,FNIP1,HMGB2,RNF169,ADCY8,PLXNA2,FGB,TRIM24,NQO1,SGK1,NFKBIZ,SULF1,CHD2,GGT7,SOX5,NR3C1,LRP2,GDNF,EPHB1,PLK3,…
GO:BP	regulation of primary metabolic process	GO:0080090	FALSE	2.87893e-32	31.5408	2608	649	161	30108	BCL6,FANCI,KLF7,FAXDC2,ETV5,HSF4,IRX2,APLF,MAFB,ESRRB,TRPS1,NR6A1,SORL1,HEY1,OTX1,DLX2,TCFL5,ZNF703,BHLHA15,HCLS1,RNF144B,TNFSF15,JDP2,CEBPD,CARD11,CSDC2,FLI1,PECAM1,TBXT,AGO2,TRAF3,SIX4,MBNL2,FOXJ1,FASLG,CPEB3,CBFA2T3,PPARA,CD200,EIF5B,MOB3C,PKD1,NCKAP1L,PLEK,TEN1,FNIP1,HMGB2,RNF169,TRIM24,TSHZ1,NQO1,SAMD8,NFKBIZ,TRIB1,SMYD1,RTN1,MEF2D,AHRR,ATP1B4,GDNF,BACH2,NAB2,ABCG1,ENPP2,CCNG1,PHF19,PATZ1,PP…
GO:BP	cellular metabolic process	GO:0044237	FALSE	4.98846e-32	31.302	4666	649	227	30108	BCL6,IFNAR1,KLF7,FAXDC2,CSGALNACT1,ETV5,HSF4,IRX2,APLF,MAFB,ESRRB,TRPS1,NR6A1,SORL1,HEY1,OTX1,LRAT,DLX2,TCFL5,AGPAT4,ZNF703,DNAJB13,ALDH1A2,BHLHA15,DNAJB5,HCLS1,RNF207,JDP2,CEBPD,CARD11,CSDC2,CPT1A,FLI1,CPS1,PECAM1,TBXT,CHST13,AGO2,TRAF3,SIX4,MBNL2,ACER3,AMPD1,HSP90B1,ADAMTS3,FOXJ1,FASLG,CPEB3,CBFA2T3,PPARA,CD200,EIF5B,MOB3C,PKD1,SEC16B,LRTOMT,NCKAP1L,PPCDC,PLEK,TEN1,FNIP1,HMGB2,RNF169,ADCY8,FGGY…
GO:BP	system development	GO:0048731	FALSE	5.22047e-32	31.2823	1815	649	131	30108	BCL6,KLF7,IRX2,RND1,MAFB,TRPS1,SORL1,HEY1,OTX1,DLX2,ALDH1A2,LHFPL4,BHLHA15,SYPL2,MCOLN3,CEP85L,TIAM2,ACTN2,JADE2,PECAM1,ASTN1,TBXT,AGO2,SIX4,ACER3,TTC9,FOXJ1,FASLG,ADAMTSL2,TNNT2,PKD1,LRTOMT,ADAMTS1,HMGB2,PLXNA2,RAB26,SGK1,NFKBIZ,SMYD1,SULF1,MEF2D,SOX5,NR3C1,LRP2,GDNF,EPHB1,NAB2,ENPP2,SIM2,PCDH18,TNIK,GLI3,RANBP3L,CECR2,MMP16,RIN2,CYP1B1,NRARP,DAB1,TNNC1,DLL4,LRP4,CHST11,PIK3R6,DISP3,WHRN,ANGPT2,…
GO:BP	regulation of multicellular organismal process	GO:0051239	FALSE	1.08322e-31	30.9653	1251	649	107	30108	BCL6,KLF7,FAXDC2,FGF12,MAFB,SORL1,DLX2,NMU,ZNF703,HCLS1,TIAM2,CARD11,JADE2,AGO2,SIX4,PTPRG,PAG1,FOXJ1,FASLG,CD200,TNNT2,NCKAP1L,ADAMTS1,PLEK,DOCK4,PTCH2,SCN4A,HMGB2,FGB,NFKBIZ,SULF1,SOX5,NR3C1,LRP2,GDNF,EPHB1,ENPP2,PATZ1,PPM1F,TRIL,GLI3,PLCG2,RIN2,CYP1B1,UBASH3A,NRARP,DAB1,TNNC1,SLC39A10,GPNMB,DLL4,LRP4,PIK3R6,PTGS2,TENM4,PDE3A,MEF2C,OBSL1,SCX,BVES,PAX6,RET,FOXF1,ANGPT1,SRL,PPARGC1A,UNC13D,FLT1,C…
GO:BP	regulation of nitrogen compound metabolic process	GO:0051171	FALSE	2.98263e-31	30.5254	2518	649	156	30108	BCL6,FANCI,KLF7,FAXDC2,ETV5,HSF4,IRX2,APLF,MAFB,ESRRB,TRPS1,NR6A1,SORL1,HEY1,OTX1,DLX2,TCFL5,ZNF703,BHLHA15,HCLS1,RNF144B,TNFSF15,JDP2,CEBPD,CARD11,CSDC2,FLI1,PECAM1,TBXT,AGO2,TRAF3,SIX4,MBNL2,FOXJ1,FASLG,CPEB3,CBFA2T3,PPARA,CD200,EIF5B,MOB3C,PKD1,NCKAP1L,TEN1,FNIP1,HMGB2,RNF169,TRIM24,TSHZ1,NQO1,SAMD8,NFKBIZ,TRIB1,SMYD1,RTN1,MEF2D,AHRR,ATP1B4,GDNF,BACH2,NAB2,ABCG1,ENPP2,CCNG1,PHF19,PATZ1,PPM1F,S…
GO:BP	macromolecule metabolic process	GO:0043170	FALSE	1.03764e-30	29.984	4325	649	214	30108	BCL6,FANCI,KLF7,ENDOU,FAXDC2,CSGALNACT1,ETV5,HSF4,IRX2,APLF,MAFB,ESRRB,TRPS1,NR6A1,SORL1,HEY1,OTX1,DLX2,TCFL5,ZNF703,DNAJB13,ALDH1A2,BHLHA15,DNAJB5,HCLS1,RNF144B,TNFSF15,RNF207,JDP2,CEBPD,CARD11,CSDC2,LNX1,JADE2,FLI1,PECAM1,TBXT,CHST13,AGO2,TRAF3,SIX4,FBXL7,MBNL2,HSP90B1,ADAMTS3,FOXJ1,FASLG,CPEB3,CBFA2T3,PPARA,CD200,EIF5B,MOB3C,PKD1,SEC16B,NCKAP1L,TEN1,FNIP1,HMGB2,RNF169,FGB,TRIM24,TSHZ1,NQO1,SGK…
GO:BP	primary metabolic process	GO:0044238	FALSE	3.20347e-30	29.4944	4760	649	226	30108	BCL6,FANCI,KLF7,ENDOU,FAXDC2,CSGALNACT1,ETV5,HSF4,IRX2,APLF,MAFB,ESRRB,TRPS1,NR6A1,SORL1,HEY1,OTX1,LRAT,DLX2,TCFL5,AGPAT4,ZNF703,DNAJB13,ALDH1A2,BHLHA15,DNAJB5,HCLS1,RNF144B,TNFSF15,JDP2,CEBPD,CARD11,CSDC2,LNX1,JADE2,CPT1A,FLI1,CPS1,PECAM1,TBXT,CHST13,AGO2,TRAF3,SIX4,FBXL7,MBNL2,ACER3,AMPD1,HSP90B1,ADAMTS3,FOXJ1,FASLG,CPEB3,CBFA2T3,PPARA,CD200,EIF5B,MOB3C,PKD1,NCKAP1L,PPCDC,PLEK,TEN1,FNIP1,HMGB2,…
GO:BP	cell communication	GO:0007154	FALSE	2.76941e-29	28.5576	2648	649	157	30108	BCL6,IFNAR1,PTGER2,JPH3,KLF7,FGF12,PDE7B,SORL1,HEY1,DLX2,NMU,ZNF703,ALDH1A2,HCLS1,TIAM2,CARD11,SYN3,RGS7,ACTN2,JADE2,TBXT,NCALD,TRAF3,PAG1,CHRNA1,DGKI,ADAMTS3,FASLG,PPARA,ADAMTSL2,MOB3C,PKD1,NCKAP1L,PLEK,RAPSN,PRLHR,FNIP1,ADCY8,PLXNA2,FGB,TRIM24,SGK1,NFKBIZ,GRIA1,SULF1,NR3C1,LRP2,GDNF,EPHB1,GRIK4,PLK3,PTPN7,ADGRB2,PPM1F,STXBP5,SPRY4,TRIL,TNIK,GLI3,PLCG2,CYP1B1,UBASH3A,NRARP,DAB1,ITGA11,SLC39A10,G…
GO:BP	regulation of biosynthetic process	GO:0009889	FALSE	6.9164e-29	28.1601	2273	649	143	30108	BCL6,KLF7,ETV5,HSF4,IRX2,MAFB,ESRRB,TRPS1,NR6A1,SORL1,HEY1,OTX1,DLX2,TCFL5,ZNF703,ALDH1A2,BHLHA15,HCLS1,RNF207,JDP2,CEBPD,CARD11,CSDC2,FLI1,TBXT,AGO2,TRAF3,SIX4,MBNL2,FOXJ1,FASLG,CPEB3,CBFA2T3,PPARA,CD200,EIF5B,PKD1,SEC16B,NCKAP1L,PLEK,TEN1,FNIP1,HMGB2,TRIM24,TSHZ1,SAMD8,NFKBIZ,SMYD1,SULF1,MEF2D,AHRR,ATP1B4,GDNF,BACH2,NAB2,ABCG1,PHF19,PATZ1,PPM1F,SIM2,DEAF1,MYCN,HLF,TRIL,GLI3,PLCG2,CYP1B1,UBASH3A…
GO:BP	signaling	GO:0023052	FALSE	7.26843e-29	28.1386	2584	649	154	30108	BCL6,IFNAR1,PTGER2,JPH3,KLF7,FGF12,PDE7B,SORL1,HEY1,DLX2,NMU,ZNF703,ALDH1A2,HCLS1,TIAM2,CARD11,SYN3,RGS7,ACTN2,JADE2,TBXT,NCALD,TRAF3,PAG1,CHRNA1,DGKI,ADAMTS3,FASLG,PPARA,ADAMTSL2,MOB3C,PKD1,NCKAP1L,PLEK,RAPSN,PRLHR,FNIP1,ADCY8,PLXNA2,FGB,TRIM24,SGK1,NFKBIZ,GRIA1,SULF1,NR3C1,LRP2,GDNF,EPHB1,GRIK4,PLK3,PTPN7,ADGRB2,PPM1F,STXBP5,SPRY4,TRIL,TNIK,GLI3,PLCG2,CYP1B1,UBASH3A,NRARP,DAB1,ITGA11,SLC39A10,G…
GO:BP	tissue development	GO:0009888	FALSE	8.1489e-29	28.0889	905	649	87	30108	KLF7,IRX2,MAFB,SORL1,DLX2,ZNF703,ALDH1A2,MCOLN3,ACTN2,PECAM1,TBXT,SIX4,CHRNA1,FOXJ1,ADAMTSL2,TNNT2,PKD1,LRTOMT,PTCH2,PLXNA2,NFKBIZ,SMYD1,SULF1,SOX5,LRP2,GDNF,EPHB1,NAB2,DEAF1,HLF,GLI3,RANBP3L,CECR2,CYP1B1,NRARP,TNNC1,SLC39A10,DLL4,LRP4,CHST11,PTGS2,WHRN,TENM4,MEF2C,SCX,BVES,MYC,PAX6,RET,FOXF1,CNTNAP1,NELL2,NR1D2,RPGRIP1L,RGMA,PPARGC1A,HAS2,CCDC103,CYP7B1,GLI1,OLFM1,FAM20C,MYLK2,VIL1,RUNX2,BFSP1,S…
GO:BP	regulation of macromolecule biosynthetic process	GO:0010556	FALSE	8.56975e-29	28.067	2195	649	140	30108	BCL6,KLF7,ETV5,HSF4,IRX2,MAFB,ESRRB,TRPS1,NR6A1,SORL1,HEY1,OTX1,DLX2,TCFL5,ZNF703,ALDH1A2,BHLHA15,HCLS1,RNF207,JDP2,CEBPD,CARD11,CSDC2,FLI1,TBXT,AGO2,TRAF3,SIX4,MBNL2,FOXJ1,FASLG,CPEB3,CBFA2T3,PPARA,CD200,EIF5B,PKD1,SEC16B,NCKAP1L,TEN1,FNIP1,HMGB2,TRIM24,TSHZ1,SAMD8,NFKBIZ,SMYD1,SULF1,MEF2D,AHRR,ATP1B4,GDNF,BACH2,NAB2,PHF19,PATZ1,PPM1F,SIM2,DEAF1,MYCN,HLF,TRIL,GLI3,PLCG2,CYP1B1,UBASH3A,SNAI1,NRAR…
GO:BP	regulation of cellular biosynthetic process	GO:0031326	FALSE	1.08568e-28	27.9643	2255	649	142	30108	BCL6,KLF7,ETV5,HSF4,IRX2,MAFB,ESRRB,TRPS1,NR6A1,SORL1,HEY1,OTX1,DLX2,TCFL5,ZNF703,ALDH1A2,BHLHA15,HCLS1,RNF207,JDP2,CEBPD,CARD11,CSDC2,FLI1,TBXT,AGO2,TRAF3,SIX4,MBNL2,FOXJ1,FASLG,CPEB3,CBFA2T3,PPARA,CD200,EIF5B,PKD1,SEC16B,NCKAP1L,PLEK,TEN1,FNIP1,HMGB2,TRIM24,TSHZ1,SAMD8,NFKBIZ,SMYD1,SULF1,MEF2D,AHRR,ATP1B4,GDNF,BACH2,NAB2,PHF19,PATZ1,PPM1F,SIM2,DEAF1,MYCN,HLF,TRIL,GLI3,PLCG2,CYP1B1,UBASH3A,SNAI1…
GO:BP	nitrogen compound metabolic process	GO:0006807	FALSE	1.17692e-28	27.9293	4502	649	215	30108	BCL6,FANCI,KLF7,ENDOU,FAXDC2,CSGALNACT1,ETV5,HSF4,IRX2,APLF,MAFB,ESRRB,TRPS1,NR6A1,SORL1,HEY1,OTX1,DLX2,TCFL5,ZNF703,DNAJB13,BHLHA15,DNAJB5,HCLS1,RNF144B,TNFSF15,JDP2,CEBPD,CARD11,CSDC2,LNX1,JADE2,CPT1A,FLI1,CPS1,PECAM1,TBXT,CHST13,AGO2,TRAF3,SIX4,FBXL7,MBNL2,ACER3,AMPD1,HSP90B1,ADAMTS3,FOXJ1,FASLG,CPEB3,CBFA2T3,PPARA,CD200,EIF5B,MOB3C,PKD1,LRTOMT,NCKAP1L,PPCDC,TEN1,FNIP1,HMGB2,RNF169,ADCY8,FGB,T…
GO:BP	regulation of gene expression	GO:0010468	FALSE	6.77305e-28	27.1692	2129	649	136	30108	BCL6,KLF7,ETV5,HSF4,IRX2,MAFB,ESRRB,TRPS1,NR6A1,SORL1,HEY1,OTX1,DLX2,TCFL5,ZNF703,ALDH1A2,BHLHA15,HCLS1,RNF207,JDP2,CEBPD,CARD11,CSDC2,FLI1,TBXT,AGO2,TRAF3,SIX4,MBNL2,FOXJ1,FASLG,CPEB3,CBFA2T3,PPARA,CD200,EIF5B,PKD1,SEC16B,NCKAP1L,FNIP1,HMGB2,TRIM24,TSHZ1,NFKBIZ,SMYD1,SULF1,MEF2D,AHRR,ATP1B4,GDNF,BACH2,NAB2,PHF19,PATZ1,PPM1F,SIM2,DEAF1,MYCN,HLF,TRIL,GLI3,PLCG2,CYP1B1,UBASH3A,SNAI1,NRARP,IER5,FAM1…
GO:BP	regulation of DNA-templated transcription	GO:0006355	FALSE	4.77039e-27	26.3214	1440	649	108	30108	BCL6,KLF7,ETV5,HSF4,IRX2,MAFB,ESRRB,TRPS1,NR6A1,HEY1,OTX1,DLX2,TCFL5,ZNF703,BHLHA15,HCLS1,JDP2,CEBPD,CARD11,FLI1,TBXT,AGO2,TRAF3,SIX4,FOXJ1,FASLG,CPEB3,CBFA2T3,PPARA,CD200,PKD1,FNIP1,HMGB2,TRIM24,TSHZ1,NFKBIZ,SMYD1,MEF2D,AHRR,ATP1B4,GDNF,BACH2,NAB2,PHF19,PATZ1,PPM1F,SIM2,DEAF1,MYCN,HLF,GLI3,PLCG2,CYP1B1,SNAI1,NRARP,IER5,DLL4,ADCY1,GALR2,ZNF521,MEF2C,SCX,MYC,RXRG,HIVEP3,PAX6,JUN,RET,FOXF1,ABLIM3,K…
GO:BP	regulation of RNA biosynthetic process	GO:2001141	FALSE	6.40659e-27	26.1934	1445	649	108	30108	BCL6,KLF7,ETV5,HSF4,IRX2,MAFB,ESRRB,TRPS1,NR6A1,HEY1,OTX1,DLX2,TCFL5,ZNF703,BHLHA15,HCLS1,JDP2,CEBPD,CARD11,FLI1,TBXT,AGO2,TRAF3,SIX4,FOXJ1,FASLG,CPEB3,CBFA2T3,PPARA,CD200,PKD1,FNIP1,HMGB2,TRIM24,TSHZ1,NFKBIZ,SMYD1,MEF2D,AHRR,ATP1B4,GDNF,BACH2,NAB2,PHF19,PATZ1,PPM1F,SIM2,DEAF1,MYCN,HLF,GLI3,PLCG2,CYP1B1,SNAI1,NRARP,IER5,DLL4,ADCY1,GALR2,ZNF521,MEF2C,SCX,MYC,RXRG,HIVEP3,PAX6,JUN,RET,FOXF1,ABLIM3,K…
GO:BP	cellular response to stimulus	GO:0051716	FALSE	6.62208e-27	26.179	3080	649	167	30108	BCL6,IFNAR1,PTGER2,KLF7,APLF,PDE7B,SORL1,HEY1,DLX2,NMU,ZNF703,ALDH1A2,RASGRF1,HCLS1,TIAM2,CARD11,RGS7,ACTN2,JADE2,CPS1,TBXT,NCALD,TRAF3,PAG1,DGKI,HSP90B1,ADAMTS3,FASLG,CPEB3,PPARA,ADAMTSL2,MOB3C,PKD1,THBS4,NCKAP1L,PLEK,DOCK4,PRLHR,FNIP1,RNF169,ADCY8,PLXNA2,FGB,TRIM24,NQO1,SGK1,NFKBIZ,SULF1,CHD2,NR3C1,LRP2,GDNF,EPHB1,PLK3,ABCG1,PTPN7,ADGRB2,SPATA18,PPM1F,SPRY4,TRIL,TNIK,GLI3,PLCG2,CYP1B1,UBASH3A,G…
GO:BP	animal organ development	GO:0048513	FALSE	7.23787e-27	26.1404	1350	649	104	30108	KLF7,IRX2,MAFB,SORL1,OTX1,DLX2,ZNF703,ALDH1A2,BHLHA15,SYPL2,MCOLN3,ACTN2,FLI1,PECAM1,TBXT,SIX4,CHRNA1,TTC9,FOXJ1,FASLG,ADAMTSL2,TNNT2,PKD1,LRTOMT,ADAMTS1,PTCH2,PLXNA2,NFKBIZ,SMYD1,SULF1,CHD2,MEF2D,SOX5,NR3C1,LRP2,GDNF,EPHB1,NAB2,STOX2,ENPP2,SIM2,DEAF1,HLF,PCDH18,GLI3,RANBP3L,CECR2,CYP1B1,DAB1,TNNC1,SLC39A10,TPH1,DLL4,LRP4,CHST11,PTGS2,WHRN,TENM4,MEF2C,SCX,BVES,PAX6,RET,FOXF1,CNTNAP1,NELL2,NR1D2,Z…
GO:BP	organic substance biosynthetic process	GO:1901576	FALSE	3.31243e-26	25.4799	3434	649	177	30108	BCL6,KLF7,FAXDC2,CSGALNACT1,ETV5,HSF4,IRX2,MAFB,ESRRB,TRPS1,NR6A1,SORL1,HEY1,OTX1,DLX2,TCFL5,ZNF703,DNAJB13,ALDH1A2,BHLHA15,DNAJB5,HCLS1,RNF207,JDP2,CEBPD,CARD11,CSDC2,FLI1,CPS1,TBXT,CHST13,AGO2,TRAF3,SIX4,MBNL2,ACER3,AMPD1,HSP90B1,ADAMTS3,FOXJ1,FASLG,CPEB3,CBFA2T3,PPARA,CD200,EIF5B,PKD1,SEC16B,NCKAP1L,PPCDC,PLEK,TEN1,FNIP1,HMGB2,ADCY8,FGB,TRIM24,TSHZ1,SAMD8,NFKBIZ,SMYD1,PLAU,SULF1,CHD2,MEF2D,AHR…
GO:BP	negative regulation of biological process	GO:0048519	FALSE	3.97939e-26	25.4002	2415	649	143	30108	BCL6,JPH3,KLF7,HSF4,IRX2,RND1,MAFB,TRPS1,NR6A1,SORL1,HEY1,DLX2,ZNF703,ALDH1A2,HCLS1,RNF144B,TRIM54,CSDC2,ACTN2,TBXT,AGO2,SIX4,PTPRG,PAG1,WDR63,DGKI,FOXJ1,FASLG,CPEB3,CBFA2T3,PPARA,CD200,ADAMTSL2,NCKAP1L,ADAMTS1,PLEK,DOCK4,TEN1,FNIP1,HMGB2,RNF169,FGB,TRIM24,NQO1,SMYD1,SULF1,GGT7,RTN1,AHRR,LRP2,GDNF,PLEKHH2,EPHB1,PLK3,NAB2,ABCG1,PHF19,PATZ1,PPM1F,SIM2,DEAF1,NMRK2,SPRY4,GLI3,RANBP3L,PLCG2,CYP1B1,UBA…
GO:BP	biosynthetic process	GO:0009058	FALSE	5.41533e-26	25.2664	3448	649	177	30108	BCL6,KLF7,FAXDC2,CSGALNACT1,ETV5,HSF4,IRX2,MAFB,ESRRB,TRPS1,NR6A1,SORL1,HEY1,OTX1,DLX2,TCFL5,ZNF703,DNAJB13,ALDH1A2,BHLHA15,DNAJB5,HCLS1,RNF207,JDP2,CEBPD,CARD11,CSDC2,FLI1,CPS1,TBXT,CHST13,AGO2,TRAF3,SIX4,MBNL2,ACER3,AMPD1,HSP90B1,ADAMTS3,FOXJ1,FASLG,CPEB3,CBFA2T3,PPARA,CD200,EIF5B,PKD1,SEC16B,NCKAP1L,PPCDC,PLEK,TEN1,FNIP1,HMGB2,ADCY8,FGB,TRIM24,TSHZ1,SAMD8,NFKBIZ,SMYD1,PLAU,SULF1,CHD2,MEF2D,AHR…
GO:BP	DNA-templated transcription	GO:0006351	FALSE	9.0507e-26	25.0433	1491	649	108	30108	BCL6,KLF7,ETV5,HSF4,IRX2,MAFB,ESRRB,TRPS1,NR6A1,HEY1,OTX1,DLX2,TCFL5,ZNF703,BHLHA15,HCLS1,JDP2,CEBPD,CARD11,FLI1,TBXT,AGO2,TRAF3,SIX4,FOXJ1,FASLG,CPEB3,CBFA2T3,PPARA,CD200,PKD1,FNIP1,HMGB2,TRIM24,TSHZ1,NFKBIZ,SMYD1,MEF2D,AHRR,ATP1B4,GDNF,BACH2,NAB2,PHF19,PATZ1,PPM1F,SIM2,DEAF1,MYCN,HLF,GLI3,PLCG2,CYP1B1,SNAI1,NRARP,IER5,DLL4,ADCY1,GALR2,ZNF521,MEF2C,SCX,MYC,RXRG,HIVEP3,PAX6,JUN,RET,FOXF1,ABLIM3,K…
GO:BP	RNA biosynthetic process	GO:0032774	FALSE	1.87389e-25	24.7273	1504	649	108	30108	BCL6,KLF7,ETV5,HSF4,IRX2,MAFB,ESRRB,TRPS1,NR6A1,HEY1,OTX1,DLX2,TCFL5,ZNF703,BHLHA15,HCLS1,JDP2,CEBPD,CARD11,FLI1,TBXT,AGO2,TRAF3,SIX4,FOXJ1,FASLG,CPEB3,CBFA2T3,PPARA,CD200,PKD1,FNIP1,HMGB2,TRIM24,TSHZ1,NFKBIZ,SMYD1,MEF2D,AHRR,ATP1B4,GDNF,BACH2,NAB2,PHF19,PATZ1,PPM1F,SIM2,DEAF1,MYCN,HLF,GLI3,PLCG2,CYP1B1,SNAI1,NRARP,IER5,DLL4,ADCY1,GALR2,ZNF521,MEF2C,SCX,MYC,RXRG,HIVEP3,PAX6,JUN,RET,FOXF1,ABLIM3,K…
GO:BP	cellular biosynthetic process	GO:0044249	FALSE	2.09053e-25	24.6797	3392	649	174	30108	BCL6,KLF7,CSGALNACT1,ETV5,HSF4,IRX2,MAFB,ESRRB,TRPS1,NR6A1,SORL1,HEY1,OTX1,DLX2,TCFL5,ZNF703,DNAJB13,ALDH1A2,BHLHA15,DNAJB5,HCLS1,RNF207,JDP2,CEBPD,CARD11,CSDC2,FLI1,CPS1,TBXT,CHST13,AGO2,TRAF3,SIX4,MBNL2,ACER3,AMPD1,HSP90B1,ADAMTS3,FOXJ1,FASLG,CPEB3,CBFA2T3,PPARA,CD200,EIF5B,PKD1,SEC16B,NCKAP1L,PPCDC,PLEK,TEN1,FNIP1,HMGB2,ADCY8,FGB,TRIM24,TSHZ1,SAMD8,NFKBIZ,SMYD1,PLAU,SULF1,CHD2,MEF2D,AHRR,ATP1B…
GO:BP	macromolecule biosynthetic process	GO:0009059	FALSE	2.1839e-25	24.6608	2990	649	161	30108	BCL6,KLF7,CSGALNACT1,ETV5,HSF4,IRX2,MAFB,ESRRB,TRPS1,NR6A1,SORL1,HEY1,OTX1,DLX2,TCFL5,ZNF703,DNAJB13,ALDH1A2,BHLHA15,DNAJB5,HCLS1,RNF207,JDP2,CEBPD,CARD11,CSDC2,FLI1,TBXT,CHST13,AGO2,TRAF3,SIX4,MBNL2,HSP90B1,ADAMTS3,FOXJ1,FASLG,CPEB3,CBFA2T3,PPARA,CD200,EIF5B,PKD1,SEC16B,NCKAP1L,TEN1,FNIP1,HMGB2,FGB,TRIM24,TSHZ1,SAMD8,NFKBIZ,SMYD1,PLAU,SULF1,CHD2,MEF2D,AHRR,ATP1B4,GDNF,BACH2,NAB2,ZMYND10,PHF19,PA…
GO:BP	regulation of RNA metabolic process	GO:0051252	FALSE	2.39643e-25	24.6204	1610	649	112	30108	BCL6,KLF7,ETV5,HSF4,IRX2,MAFB,ESRRB,TRPS1,NR6A1,HEY1,OTX1,DLX2,TCFL5,ZNF703,BHLHA15,HCLS1,JDP2,CEBPD,CARD11,CSDC2,FLI1,TBXT,AGO2,TRAF3,SIX4,MBNL2,FOXJ1,FASLG,CPEB3,CBFA2T3,PPARA,CD200,PKD1,FNIP1,HMGB2,TRIM24,TSHZ1,NFKBIZ,SMYD1,MEF2D,AHRR,ATP1B4,GDNF,BACH2,NAB2,PHF19,PATZ1,PPM1F,SIM2,DEAF1,MYCN,HLF,GLI3,PLCG2,CYP1B1,SNAI1,NRARP,IER5,DLL4,ADCY1,GALR2,ZNF521,PDE3A,MEF2C,SCX,MYC,RXRG,HIVEP3,PAX6,JUN,…
GO:BP	cell population proliferation	GO:0008283	FALSE	1.39408e-24	23.8557	1490	649	106	30108	BCL6,KLF7,RSPH1,ZNF703,ALDH1A2,BHLHA15,TIAM2,CARD11,ACTN2,JADE2,TBXT,SIX4,ACER3,FOXJ1,CBFA2T3,NCKAP1L,ADAMTS1,PLEK,DRC1,FNIP1,HMGB2,TRIM24,SGK1,NFKBIZ,SULF1,SOX5,LRP2,GDNF,EPHB1,ZMYND10,ENPP2,DEAF1,TNIK,GLI3,CECR2,CYP1B1,NRARP,DAB1,IER5,SLC39A10,GPNMB,DLL4,LRP4,CHST11,TEKT3,DISP3,PTGS2,WHRN,ADCY1,GALR2,TENM4,PTPRU,MEF2C,OBSL1,SCX,MYC,EPHA8,PAX6,JUN,RET,FOXF1,ABLIM3,CNTNAP1,NELL2,NR4A3,ABCB1,ANGPT…
GO:BP	negative regulation of cellular process	GO:0048523	FALSE	1.40468e-24	23.8524	2270	649	135	30108	BCL6,JPH3,KLF7,HSF4,IRX2,RND1,MAFB,TRPS1,NR6A1,SORL1,HEY1,DLX2,ZNF703,ALDH1A2,HCLS1,RNF144B,TRIM54,CSDC2,ACTN2,TBXT,AGO2,SIX4,PTPRG,PAG1,WDR63,DGKI,FOXJ1,FASLG,CPEB3,CBFA2T3,PPARA,CD200,ADAMTSL2,NCKAP1L,PLEK,TEN1,FNIP1,HMGB2,RNF169,FGB,TRIM24,SMYD1,SULF1,AHRR,LRP2,GDNF,PLEKHH2,EPHB1,PLK3,NAB2,PHF19,PATZ1,PPM1F,SIM2,DEAF1,NMRK2,SPRY4,GLI3,RANBP3L,PLCG2,CYP1B1,UBASH3A,CLIC2,NRARP,DAB1,FAM129A,SLC39…
GO:BP	organic cyclic compound biosynthetic process	GO:1901362	FALSE	6.33533e-24	23.1982	1779	649	116	30108	BCL6,KLF7,FAXDC2,ETV5,HSF4,IRX2,MAFB,ESRRB,TRPS1,NR6A1,HEY1,OTX1,DLX2,TCFL5,ZNF703,BHLHA15,HCLS1,JDP2,CEBPD,CARD11,FLI1,TBXT,AGO2,TRAF3,SIX4,AMPD1,FOXJ1,FASLG,CPEB3,CBFA2T3,PPARA,CD200,PKD1,PPCDC,TEN1,FNIP1,HMGB2,ADCY8,TRIM24,TSHZ1,NFKBIZ,SMYD1,MEF2D,AHRR,ATP1B4,GDNF,BACH2,NAB2,ABCG1,PHF19,PATZ1,PPM1F,SIM2,DEAF1,MYCN,HLF,GLI3,PLCG2,CYP1B1,SNAI1,NRARP,IER5,TPH1,DLL4,ADCY1,GALR2,ZNF521,MEF2C,SCX,MY…
GO:BP	gene expression	GO:0010467	FALSE	7.56249e-24	23.1213	2721	649	149	30108	BCL6,KLF7,ETV5,HSF4,IRX2,MAFB,ESRRB,TRPS1,NR6A1,SORL1,HEY1,OTX1,DLX2,TCFL5,ZNF703,DNAJB13,ALDH1A2,BHLHA15,DNAJB5,HCLS1,RNF207,JDP2,CEBPD,CARD11,CSDC2,FLI1,TBXT,AGO2,TRAF3,SIX4,MBNL2,HSP90B1,ADAMTS3,FOXJ1,FASLG,CPEB3,CBFA2T3,PPARA,CD200,EIF5B,PKD1,SEC16B,NCKAP1L,FNIP1,HMGB2,FGB,TRIM24,TSHZ1,NFKBIZ,SMYD1,PLAU,SULF1,CHD2,MEF2D,AHRR,ATP1B4,GDNF,BACH2,NAB2,ZMYND10,PHF19,PATZ1,PPM1F,SIM2,DEAF1,MYCN,HLF…
GO:BP	nucleobase-containing compound biosynthetic process	GO:0034654	FALSE	8.49953e-24	23.0706	1679	649	112	30108	BCL6,KLF7,ETV5,HSF4,IRX2,MAFB,ESRRB,TRPS1,NR6A1,HEY1,OTX1,DLX2,TCFL5,ZNF703,BHLHA15,HCLS1,JDP2,CEBPD,CARD11,FLI1,TBXT,AGO2,TRAF3,SIX4,AMPD1,FOXJ1,FASLG,CPEB3,CBFA2T3,PPARA,CD200,PKD1,PPCDC,TEN1,FNIP1,HMGB2,ADCY8,TRIM24,TSHZ1,NFKBIZ,SMYD1,MEF2D,AHRR,ATP1B4,GDNF,BACH2,NAB2,PHF19,PATZ1,PPM1F,SIM2,DEAF1,MYCN,HLF,GLI3,PLCG2,CYP1B1,SNAI1,NRARP,IER5,DLL4,ADCY1,GALR2,ZNF521,MEF2C,SCX,MYC,RXRG,HIVEP3,PAX6…
GO:BP	regulation of cell differentiation	GO:0045595	FALSE	9.55103e-24	23.0199	658	649	68	30108	BCL6,KLF7,FAXDC2,MAFB,SORL1,DLX2,ZNF703,HCLS1,CEBPD,TIAM2,CARD11,JADE2,SIX4,WDR63,FOXJ1,NCKAP1L,PTCH2,FNIP1,HMGB2,NFKBIZ,SMYD1,SOX5,LRP2,GDNF,EPHB1,NMRK2,GLI3,RANBP3L,RIN2,NRARP,DAB1,TMEM182,TPH1,DLL4,LRP4,PIK3R6,DISP3,PTGS2,TENM4,PDE3A,MEF2C,OBSL1,PAX6,NELL2,NR1D2,GLI1,INPP5D,OLFM1,FAM20C,ZFP36L2,NR1D1,ADAMTS9,RUNX2,HLX,LMOD3,NEFL,WNT4,VDR,CDH4,RPL3L,SPRY1,PLXNA4,BHLHE41,AJAP1,TNFRSF1B,MAF,SPRY2…
GO:BP	heterocycle biosynthetic process	GO:0018130	FALSE	1.51348e-23	22.82	1717	649	113	30108	BCL6,KLF7,ETV5,HSF4,IRX2,MAFB,ESRRB,TRPS1,NR6A1,HEY1,OTX1,DLX2,TCFL5,ZNF703,BHLHA15,HCLS1,JDP2,CEBPD,CARD11,FLI1,TBXT,AGO2,TRAF3,SIX4,AMPD1,FOXJ1,FASLG,CPEB3,CBFA2T3,PPARA,CD200,PKD1,PPCDC,TEN1,FNIP1,HMGB2,ADCY8,TRIM24,TSHZ1,NFKBIZ,SMYD1,MEF2D,AHRR,ATP1B4,GDNF,BACH2,NAB2,PHF19,PATZ1,PPM1F,SIM2,DEAF1,MYCN,HLF,GLI3,PLCG2,CYP1B1,SNAI1,NRARP,IER5,TPH1,DLL4,ADCY1,GALR2,ZNF521,MEF2C,SCX,MYC,RXRG,HIVEP3…
GO:BP	regulation of nucleobase-containing compound metabolic process	GO:0019219	FALSE	1.9044e-23	22.7202	1775	649	115	30108	BCL6,KLF7,ETV5,HSF4,IRX2,APLF,MAFB,ESRRB,TRPS1,NR6A1,HEY1,OTX1,DLX2,TCFL5,ZNF703,BHLHA15,HCLS1,JDP2,CEBPD,CARD11,CSDC2,FLI1,TBXT,AGO2,TRAF3,SIX4,MBNL2,FOXJ1,FASLG,CPEB3,CBFA2T3,PPARA,CD200,PKD1,TEN1,FNIP1,HMGB2,RNF169,TRIM24,TSHZ1,NFKBIZ,SMYD1,MEF2D,AHRR,ATP1B4,GDNF,BACH2,NAB2,PHF19,PATZ1,PPM1F,SIM2,DEAF1,MYCN,HLF,GLI3,PLCG2,CYP1B1,SNAI1,NRARP,IER5,DLL4,ADCY1,GALR2,ZNF521,PDE3A,MEF2C,SCX,MYC,RXRG…
GO:BP	aromatic compound biosynthetic process	GO:0019438	FALSE	2.13416e-23	22.6708	1724	649	113	30108	BCL6,KLF7,ETV5,HSF4,IRX2,MAFB,ESRRB,TRPS1,NR6A1,HEY1,OTX1,DLX2,TCFL5,ZNF703,BHLHA15,HCLS1,JDP2,CEBPD,CARD11,FLI1,TBXT,AGO2,TRAF3,SIX4,AMPD1,FOXJ1,FASLG,CPEB3,CBFA2T3,PPARA,CD200,PKD1,PPCDC,TEN1,FNIP1,HMGB2,ADCY8,TRIM24,TSHZ1,NFKBIZ,SMYD1,MEF2D,AHRR,ATP1B4,GDNF,BACH2,NAB2,PHF19,PATZ1,PPM1F,SIM2,DEAF1,MYCN,HLF,GLI3,PLCG2,CYP1B1,SNAI1,NRARP,IER5,TPH1,DLL4,ADCY1,GALR2,ZNF521,MEF2C,SCX,MYC,RXRG,HIVEP3…
GO:BP	regulation of cell population proliferation	GO:0042127	FALSE	3.73687e-23	22.4275	926	649	80	30108	BCL6,ZNF703,ALDH1A2,TIAM2,CARD11,TBXT,SIX4,ACER3,FOXJ1,CBFA2T3,NCKAP1L,ADAMTS1,FNIP1,HMGB2,TRIM24,SULF1,LRP2,GDNF,EPHB1,ZMYND10,ENPP2,DEAF1,TNIK,GLI3,CYP1B1,NRARP,DAB1,IER5,SLC39A10,GPNMB,DLL4,LRP4,CHST11,DISP3,PTGS2,PTPRU,MEF2C,OBSL1,SCX,MYC,PAX6,JUN,RET,FOXF1,NELL2,NR4A3,ANGPT1,RGMA,PPARGC1A,HAS2,FLT1,CYP7B1,GLI1,APOD,INPP5D,MAB21L2,TRPM2,GAB2,NR1D1,PTPN22,VIL1,RUNX2,TBX2,FGF10,HLX,SAXO1,NR4A1,…
GO:BP	regulation of transcription by RNA polymerase II	GO:0006357	FALSE	8.89626e-23	22.0508	1075	649	86	30108	BCL6,KLF7,ETV5,HSF4,IRX2,MAFB,ESRRB,TRPS1,NR6A1,HEY1,OTX1,DLX2,BHLHA15,HCLS1,JDP2,CEBPD,FLI1,TBXT,AGO2,SIX4,FOXJ1,FASLG,CPEB3,PPARA,PKD1,FNIP1,HMGB2,TSHZ1,NFKBIZ,MEF2D,GDNF,BACH2,PHF19,PATZ1,SIM2,DEAF1,MYCN,HLF,GLI3,NRARP,IER5,DLL4,GALR2,MEF2C,SCX,MYC,RXRG,HIVEP3,PAX6,JUN,FOXF1,ABLIM3,KLF2,NR1D2,NR4A3,IRX1,ZFPM2,RGMA,PPARGC1A,PAX3,CREBRF,BCL11B,ONECUT1,GLI1,PFKM,NR1D1,TNIP2,FOS,RUNX2,ERG,SOX8,TBX…
GO:BP	regulation of developmental process	GO:0050793	FALSE	1.05301e-22	21.9776	1101	649	87	30108	BCL6,KLF7,FAXDC2,MAFB,SORL1,DLX2,ZNF703,HCLS1,CEBPD,TIAM2,CARD11,JADE2,AGO2,SIX4,WDR63,FOXJ1,FASLG,FMNL1,NCKAP1L,ADAMTS1,PTCH2,FNIP1,HMGB2,NFKBIZ,SMYD1,SULF1,SOX5,LRP2,GDNF,EPHB1,NAB2,ENPP2,NMRK2,TNIK,GLI3,RANBP3L,RIN2,CYP1B1,NRARP,DAB1,TMEM182,TPH1,DLL4,LRP4,PIK3R6,DISP3,PTGS2,TENM4,PDE3A,MEF2C,OBSL1,SCX,BVES,PAX6,RET,CNTNAP1,NELL2,NR1D2,PPARGC1A,FLT1,GLI1,INPP5D,OLFM1,FAM20C,ZFP36L2,NR1D1,COLQ,…
GO:BP	anatomical structure morphogenesis	GO:0009653	FALSE	1.56976e-22	21.8042	1325	649	96	30108	BCL6,KLF7,IRX2,MAFB,HEY1,OTX1,DLX2,ALDH1A2,TIAM2,ACTN2,JADE2,FLI1,TBXT,AGO2,SIX4,FOXJ1,FASLG,TNNT2,FMNL1,PKD1,MYPN,ADAMTS1,PLXNA2,SGK1,SULF1,LRP2,GDNF,EPHB1,NAB2,ENPP2,TNIK,GLI3,CECR2,RIN2,CYP1B1,NRARP,DAB1,TNNC1,TMEM182,DLL4,LRP4,CHST11,PIK3R6,WHRN,ANGPT2,ADCY1,TENM4,OBSL1,SCX,BVES,MYC,EPHA8,PAX6,RET,FOXF1,CNTNAP1,NELL2,ANGPT1,RPGRIP1L,RGMA,HAS2,UNC13D,FLT1,CCDC103,CYP7B1,GLI1,OLFM1,MAB21L2,FAM2…
GO:BP	signal transduction	GO:0007165	FALSE	2.26207e-22	21.6455	2335	649	133	30108	BCL6,IFNAR1,PTGER2,PDE7B,SORL1,HEY1,DLX2,NMU,ZNF703,ALDH1A2,HCLS1,TIAM2,CARD11,RGS7,ACTN2,JADE2,TBXT,NCALD,TRAF3,PAG1,DGKI,ADAMTS3,FASLG,PPARA,ADAMTSL2,MOB3C,PKD1,NCKAP1L,PLEK,PRLHR,FNIP1,ADCY8,PLXNA2,FGB,TRIM24,SGK1,NFKBIZ,SULF1,LRP2,GDNF,EPHB1,PLK3,PTPN7,ADGRB2,PPM1F,SPRY4,TRIL,TNIK,GLI3,PLCG2,CYP1B1,UBASH3A,NRARP,DAB1,ITGA11,SLC39A10,GPNMB,RAPGEF4,DLL4,LRP4,CHST11,PIK3R6,HSPA5,PTGS2,SH3RF3,KCN…
GO:BP	transcription by RNA polymerase II	GO:0006366	FALSE	1.15056e-21	20.9391	1116	649	86	30108	BCL6,KLF7,ETV5,HSF4,IRX2,MAFB,ESRRB,TRPS1,NR6A1,HEY1,OTX1,DLX2,BHLHA15,HCLS1,JDP2,CEBPD,FLI1,TBXT,AGO2,SIX4,FOXJ1,FASLG,CPEB3,PPARA,PKD1,FNIP1,HMGB2,TSHZ1,NFKBIZ,MEF2D,GDNF,BACH2,PHF19,PATZ1,SIM2,DEAF1,MYCN,HLF,GLI3,NRARP,IER5,DLL4,GALR2,MEF2C,SCX,MYC,RXRG,HIVEP3,PAX6,JUN,FOXF1,ABLIM3,KLF2,NR1D2,NR4A3,IRX1,ZFPM2,RGMA,PPARGC1A,PAX3,CREBRF,BCL11B,ONECUT1,GLI1,PFKM,NR1D1,TNIP2,FOS,RUNX2,ERG,SOX8,TBX…
GO:BP	cellular nitrogen compound biosynthetic process	GO:0044271	FALSE	1.6546e-21	20.7813	2039	649	121	30108	BCL6,KLF7,ETV5,HSF4,IRX2,MAFB,ESRRB,TRPS1,NR6A1,HEY1,OTX1,DLX2,TCFL5,ZNF703,BHLHA15,HCLS1,JDP2,CEBPD,CARD11,FLI1,CPS1,TBXT,AGO2,TRAF3,SIX4,ACER3,AMPD1,FOXJ1,FASLG,CPEB3,CBFA2T3,PPARA,CD200,EIF5B,PKD1,PPCDC,TEN1,FNIP1,HMGB2,ADCY8,TRIM24,TSHZ1,SAMD8,NFKBIZ,SMYD1,MEF2D,AHRR,ATP1B4,GDNF,BACH2,NAB2,PHF19,PATZ1,PPM1F,SIM2,DEAF1,MYCN,HLF,GLI3,PLCG2,CYP1B1,SNAI1,NRARP,IER5,FAM129A,TPH1,DLL4,ADCY1,GALR2,Z…
GO:BP	positive regulation of metabolic process	GO:0009893	FALSE	2.10285e-21	20.6772	1767	649	111	30108	IFNAR1,FANCI,KLF7,FAXDC2,APLF,MAFB,NR6A1,SORL1,OTX1,DLX2,ALDH1A2,BHLHA15,HCLS1,RNF144B,TNFSF15,RNF207,CARD11,FLI1,PECAM1,TBXT,AGO2,SIX4,FOXJ1,FASLG,CPEB3,CBFA2T3,PPARA,CD200,MOB3C,PKD1,SEC16B,NCKAP1L,PLEK,FNIP1,HMGB2,TRIM24,NFKBIZ,TRIB1,SULF1,MEF2D,GDNF,ABCG1,ENPP2,PPM1F,DEAF1,HLF,TNIK,TRIB2,GLI3,ASB5,PLCG2,CYP1B1,DAB1,IER5,FAM129A,SLC39A10,GPNMB,DLL4,LRP4,PIK3R6,DISP3,PTGS2,WHRN,GALR2,MEF2C,SCX,…
GO:BP	positive regulation of macromolecule metabolic process	GO:0010604	FALSE	1.41686e-20	19.8487	1619	649	104	30108	FANCI,KLF7,FAXDC2,APLF,MAFB,NR6A1,SORL1,OTX1,DLX2,ALDH1A2,BHLHA15,HCLS1,RNF144B,TNFSF15,RNF207,CARD11,FLI1,PECAM1,TBXT,AGO2,SIX4,FOXJ1,FASLG,CPEB3,CBFA2T3,PPARA,CD200,MOB3C,PKD1,SEC16B,FNIP1,HMGB2,TRIM24,NFKBIZ,TRIB1,SULF1,MEF2D,GDNF,ABCG1,ENPP2,PPM1F,DEAF1,HLF,TNIK,TRIB2,GLI3,ASB5,PLCG2,CYP1B1,DAB1,IER5,FAM129A,SLC39A10,GPNMB,DLL4,LRP4,PIK3R6,PTGS2,WHRN,GALR2,MEF2C,SCX,BVES,RXRG,PAX6,JUN,RET,FOX…
GO:BP	cell development	GO:0048468	FALSE	1.5079e-20	19.8216	1258	649	90	30108	BCL6,KLF7,RSPH1,FAXDC2,RND1,MAFB,SORL1,DLX2,ALDH1A2,BHLHA15,HCLS1,SYPL2,TIAM2,CARD11,ACTN2,JADE2,FLI1,PECAM1,SIX4,FOXJ1,FASLG,CBFA2T3,LRTOMT,NCKAP1L,MYPN,PLEK,FNIP1,HMGB2,SGK1,NFKBIZ,SULF1,CHD2,LRP2,GDNF,EPHB1,TNIK,GLI3,PLCG2,CECR2,NRARP,DAB1,TMEM182,DLL4,LRP4,CHST11,PIK3R6,WHRN,ADCY1,MXRA8,GALR2,TENM4,PDE3A,OBSL1,BVES,EPHA8,PAX6,RET,CNTNAP1,NELL2,IRX1,ANGPT1,RGMA,INPP5D,OLFM1,MERTK,FAM20C,ZFP36L…
GO:BP	positive regulation of developmental process	GO:0051094	FALSE	3.44199e-20	19.4632	554	649	58	30108	BCL6,FAXDC2,SORL1,DLX2,ZNF703,HCLS1,TIAM2,JADE2,AGO2,SIX4,WDR63,FOXJ1,NCKAP1L,PTCH2,NFKBIZ,SMYD1,SOX5,LRP2,GDNF,EPHB1,ENPP2,GLI3,RANBP3L,RIN2,CYP1B1,DAB1,TPH1,PIK3R6,PTGS2,TENM4,PDE3A,MEF2C,OBSL1,SCX,PAX6,RET,NELL2,PPARGC1A,FLT1,GLI1,INPP5D,OLFM1,FAM20C,VIL1,ADAMTS9,RUNX2,TBX2,HLX,LMOD3,NEFL,WNT4,VDR,CDH4,SPRY1,PLXNA4,TNFRSF1B,HMOX1,WNT1
GO:BP	regulation of biological quality	GO:0065008	FALSE	1.25673e-19	18.9008	1197	649	86	30108	KCNK10,PTGER2,JPH3,KLF7,FGF12,LRAT,ALDH1A2,LHFPL4,HCLS1,RNF207,SLC29A1,CSDC2,SYN3,ACTN2,CPS1,AGO2,NCALD,SIX4,SLC22A3,CHRNA1,DGKI,FASLG,CPEB3,FMNL1,CTTNBP2,NCKAP1L,PLEK,RAPSN,DOCK4,SCN4A,FGB,TRIM24,NR3C1,GDNF,PLEKHH2,EPHB1,STXBP5,CYP1B1,TNNC1,TPH1,LRP4,PTGS2,SLC6A4,ATP6V0A4,KCNK2,STX11,ADCY1,PDE3A,BVES,RET,CNTNAP1,ABCB1,ANGPT1,TRH,CYP2W1,CACNA1G,OLFM1,CAV3,CHRNB2,MERTK,PFKM,ZFP36L2,PPIF,NR1D1,COLQ…
GO:BP	positive regulation of cellular metabolic process	GO:0031325	FALSE	1.0463e-18	17.9803	1577	649	99	30108	IFNAR1,KLF7,FAXDC2,APLF,MAFB,NR6A1,SORL1,OTX1,DLX2,ALDH1A2,BHLHA15,HCLS1,RNF207,CARD11,FLI1,PECAM1,TBXT,AGO2,SIX4,FOXJ1,CPEB3,PPARA,CD200,MOB3C,PKD1,SEC16B,NCKAP1L,PLEK,FNIP1,HMGB2,TRIM24,NFKBIZ,SULF1,MEF2D,GDNF,ENPP2,PPM1F,DEAF1,HLF,TNIK,GLI3,PLCG2,CYP1B1,DAB1,IER5,FAM129A,SLC39A10,GPNMB,DLL4,LRP4,PIK3R6,PTGS2,WHRN,GALR2,MEF2C,SCX,RXRG,EPHA8,PAX6,JUN,RET,FOXF1,ABLIM3,NR1D2,NR4A3,TNNI2,ZFPM2,ANGP…
GO:BP	localization	GO:0051179	FALSE	1.94479e-18	17.7111	2457	649	129	30108	BCL6,KCNK10,JPH3,KLF7,FGF12,APLF,SORL1,LHFPL4,HCLS1,RNF207,PARD6A,SLC29A1,SYN3,ACTN2,PECAM1,SIX4,XPO1,HEPACAM,SLC22A3,DGKI,FOXJ1,FASLG,CD200,PKD1,SEC16B,LRTOMT,NCKAP1L,PLEK,SLC8A1,SLC5A1,RAPSN,SCN4A,PLXNA2,RAB26,FGB,CETP,NR3C1,LRP2,GDNF,SLC2A14,ANK1,ZMYND10,ABCG1,PPM1F,STXBP5,AMN,TNIK,GLI3,PLCG2,CLIC2,DAB1,SLC22A7,KCNN1,TNNC1,SLC39A10,TPH1,LRP4,CHST11,PTGS2,SLC6A4,WHRN,KCNK2,SLC22A16,STX11,SCNN1G…
GO:BP	RNA metabolic process	GO:0016070	FALSE	2.56725e-18	17.5905	1990	649	113	30108	BCL6,KLF7,ETV5,HSF4,IRX2,MAFB,ESRRB,TRPS1,NR6A1,HEY1,OTX1,DLX2,TCFL5,ZNF703,BHLHA15,HCLS1,JDP2,CEBPD,CARD11,CSDC2,FLI1,TBXT,AGO2,TRAF3,SIX4,MBNL2,FOXJ1,FASLG,CPEB3,CBFA2T3,PPARA,CD200,PKD1,FNIP1,HMGB2,TRIM24,TSHZ1,NFKBIZ,SMYD1,MEF2D,AHRR,ATP1B4,GDNF,BACH2,NAB2,PHF19,PATZ1,PPM1F,SIM2,DEAF1,MYCN,HLF,GLI3,PLCG2,CYP1B1,SNAI1,NRARP,IER5,DLL4,ADCY1,GALR2,ZNF521,PDE3A,APOBEC2,MEF2C,SCX,MYC,RXRG,HIVEP3,P…
GO:BP	regulation of multicellular organismal development	GO:2000026	FALSE	2.57934e-18	17.5885	584	649	57	30108	BCL6,KLF7,FAXDC2,MAFB,SORL1,DLX2,HCLS1,TIAM2,CARD11,JADE2,AGO2,SIX4,FOXJ1,FASLG,NCKAP1L,ADAMTS1,PTCH2,HMGB2,NFKBIZ,SULF1,SOX5,LRP2,GDNF,EPHB1,GLI3,CYP1B1,NRARP,DAB1,DLL4,LRP4,PIK3R6,TENM4,OBSL1,SCX,PAX6,FLT1,GLI1,INPP5D,FAM20C,ZFP36L2,NR1D1,RUNX2,TBX2,HLX,NEFL,WNT4,VDR,CDH4,SPRY1,PLXNA4,BHLHE41,AJAP1,TNFRSF1B,MAF,HMOX1,SPRY2,WNT1
GO:BP	nervous system development	GO:0007399	FALSE	4.36847e-18	17.3597	1088	649	79	30108	BCL6,KLF7,RND1,MAFB,SORL1,OTX1,DLX2,ALDH1A2,LHFPL4,BHLHA15,MCOLN3,CEP85L,TIAM2,JADE2,ASTN1,TBXT,SIX4,ACER3,FOXJ1,PKD1,LRTOMT,HMGB2,PLXNA2,SGK1,SULF1,SOX5,NR3C1,LRP2,GDNF,EPHB1,NAB2,ENPP2,PCDH18,TNIK,GLI3,CECR2,DAB1,DLL4,LRP4,DISP3,WHRN,ADCY1,MXRA8,GALR2,TENM4,MEF2C,OBSL1,EPHA8,PAX6,RET,CNTNAP1,NELL2,IRX1,RPGRIP1L,RGMA,GLI1,VIT,OLFM1,CHAC1,NR1D1,SYBU,COLQ,SOX8,TBX2,HLX,KCNIP2,NEFL,WNT4,NR4A2,CDH4,…
GO:BP	positive regulation of cell differentiation	GO:0045597	FALSE	9.05429e-17	16.0431	339	649	42	30108	BCL6,FAXDC2,DLX2,ZNF703,HCLS1,TIAM2,JADE2,WDR63,FOXJ1,NCKAP1L,PTCH2,NFKBIZ,SMYD1,SOX5,LRP2,GDNF,GLI3,RANBP3L,RIN2,DAB1,TPH1,PIK3R6,PTGS2,TENM4,PDE3A,MEF2C,OBSL1,PAX6,NELL2,INPP5D,OLFM1,FAM20C,ADAMTS9,RUNX2,HLX,LMOD3,NEFL,WNT4,VDR,CDH4,PLXNA4,TNFRSF1B
GO:BP	organic cyclic compound metabolic process	GO:1901360	FALSE	1.14238e-16	15.9422	2703	649	133	30108	BCL6,KLF7,FAXDC2,ETV5,HSF4,IRX2,APLF,MAFB,ESRRB,TRPS1,NR6A1,HEY1,OTX1,DLX2,TCFL5,ZNF703,BHLHA15,HCLS1,JDP2,CEBPD,CARD11,CSDC2,FLI1,TBXT,AGO2,TRAF3,SIX4,MBNL2,AMPD1,FOXJ1,FASLG,CPEB3,CBFA2T3,PPARA,CD200,PKD1,LRTOMT,PPCDC,TEN1,FNIP1,HMGB2,RNF169,ADCY8,TRIM24,TSHZ1,NQO1,NFKBIZ,SMYD1,CETP,MEF2D,AHRR,ATP1B4,LRP2,GDNF,BACH2,NAB2,ABCG1,MDH1B,PHF19,PATZ1,PPM1F,SIM2,DEAF1,MYCN,HLF,AMN,GLI3,PLCG2,CYP1B1,SN…
GO:BP	epithelium development	GO:0060429	FALSE	1.15045e-16	15.9391	549	649	53	30108	KLF7,IRX2,MAFB,ZNF703,ALDH1A2,MCOLN3,PECAM1,TBXT,SIX4,FOXJ1,ADAMTSL2,PKD1,LRTOMT,PTCH2,PLXNA2,NFKBIZ,SULF1,LRP2,GDNF,DEAF1,GLI3,CECR2,NRARP,DLL4,LRP4,WHRN,SCX,MYC,PAX6,RET,FOXF1,RPGRIP1L,RGMA,CCDC103,CYP7B1,GLI1,FAM20C,VIL1,BFSP1,SOX8,TBX2,CA2,CDHR2,WNT4,VDR,SPRY1,AJAP1,CDH7,MAF,STC1,SPRY2,WNT1,PCDH8
GO:BP	positive regulation of nitrogen compound metabolic process	GO:0051173	FALSE	1.30514e-16	15.8843	1440	649	90	30108	FANCI,KLF7,FAXDC2,APLF,MAFB,NR6A1,SORL1,OTX1,DLX2,BHLHA15,HCLS1,RNF144B,TNFSF15,FLI1,PECAM1,TBXT,AGO2,SIX4,FOXJ1,FASLG,CPEB3,CBFA2T3,PPARA,MOB3C,PKD1,FNIP1,TRIM24,NFKBIZ,TRIB1,MEF2D,GDNF,ABCG1,ENPP2,PPM1F,DEAF1,HLF,TNIK,TRIB2,GLI3,ASB5,PLCG2,DAB1,IER5,FAM129A,SLC39A10,GPNMB,LRP4,PIK3R6,PTGS2,GALR2,MEF2C,SCX,RXRG,PAX6,JUN,RET,FOXF1,ABLIM3,NR1D2,NR4A3,TNNI2,ZFPM2,ANGPT1,RGMA,PPARGC1A,FLT1,CREBRF,BC…
GO:BP	system process	GO:0003008	FALSE	1.20265e-15	14.9199	687	649	58	30108	JPH3,FGF12,NMU,RNF207,FLI1,CPS1,NCALD,CHRNA1,DGKI,TNNT2,LRTOMT,SLC5A1,DOCK4,SCN4A,FGB,GRIA1,SULF1,NR3C1,LRP2,GDNF,EPHB1,AMN,TNNC1,PTGS2,WHRN,ADCY1,TENM4,PDE3A,BVES,CNTNAP1,ABCB1,TNNI2,ANGPT1,SRL,CACNA1G,CHRNB2,NPTX2,MYLK2,MYL1,TNNI3K,VIL1,TBX2,KCNH2,CASQ2,TNNC2,LMOD3,CABP1,SLC2A5,NEFL,VDR,ADORA2B,CACNA1S,DLGAP3,CCKBR,TNFRSF1B,STC1,SPRY2,KCNE2
GO:BP	cell adhesion	GO:0007155	FALSE	1.99506e-15	14.7	523	649	50	30108	BCL6,RND1,ZNF703,CARD11,ACTN2,PECAM1,ASTN1,PAG1,FOXJ1,CD200,PKD1,NCKAP1L,PLEK,FGB,NFKBIZ,PLAU,EPHB1,PPM1F,SPRY4,GLI3,PCDH10,RIN2,CYP1B1,NRARP,DAB1,ITGA11,GPNMB,PIK3R6,PTPRU,BVES,EPHA8,RET,FOXF1,NR4A3,ANGPT1,HAS2,UNC13D,APOD,VIT,MERTK,PTPN22,CYTIP,HLX,CDHR2,WNT4,CDH4,PLXNA4,AJAP1,CDH7,WNT1
GO:BP	anatomical structure formation involved in morphogenesis	GO:0048646	FALSE	2.22825e-15	14.652	545	649	51	30108	BCL6,IRX2,MAFB,HEY1,ALDH1A2,ACTN2,TBXT,AGO2,SIX4,FOXJ1,FASLG,MYPN,ADAMTS1,PLXNA2,SULF1,LRP2,GDNF,EPHB1,GLI3,CECR2,CYP1B1,NRARP,TMEM182,DLL4,PIK3R6,WHRN,ANGPT2,TENM4,SCX,PAX6,RET,FOXF1,CNTNAP1,ANGPT1,RGMA,UNC13D,FLT1,OLFM1,FAM20C,TBX2,NR4A1,LMOD3,WNT4,SPRY1,MYOM2,TXNRD1,CDH7,HMOX1,SPRY2,WNT1,PCDH8
GO:BP	heterocycle metabolic process	GO:0046483	FALSE	2.56597e-15	14.5907	2581	649	126	30108	BCL6,KLF7,ETV5,HSF4,IRX2,APLF,MAFB,ESRRB,TRPS1,NR6A1,HEY1,OTX1,DLX2,TCFL5,ZNF703,BHLHA15,HCLS1,JDP2,CEBPD,CARD11,CSDC2,FLI1,TBXT,AGO2,TRAF3,SIX4,MBNL2,AMPD1,FOXJ1,FASLG,CPEB3,CBFA2T3,PPARA,CD200,PKD1,PPCDC,TEN1,FNIP1,HMGB2,RNF169,ADCY8,TRIM24,TSHZ1,NQO1,NFKBIZ,SMYD1,MEF2D,AHRR,ATP1B4,GDNF,BACH2,NAB2,MDH1B,PHF19,PATZ1,PPM1F,SIM2,DEAF1,MYCN,HLF,AMN,GLI3,PLCG2,CYP1B1,SNAI1,NRARP,IER5,TPH1,DLL4,ADCY1…
GO:BP	establishment of localization	GO:0051234	FALSE	4.4395e-15	14.3527	2073	649	109	30108	KCNK10,JPH3,KLF7,FGF12,SORL1,HCLS1,RNF207,SLC29A1,SYN3,ACTN2,PECAM1,XPO1,SLC22A3,DGKI,FASLG,CD200,PKD1,SEC16B,LRTOMT,NCKAP1L,PLEK,SLC8A1,SLC5A1,SCN4A,RAB26,FGB,CETP,NR3C1,LRP2,GDNF,SLC2A14,ANK1,ABCG1,PPM1F,STXBP5,AMN,GLI3,PLCG2,CLIC2,SLC22A7,KCNN1,TNNC1,SLC39A10,TPH1,PTGS2,SLC6A4,WHRN,KCNK2,SLC22A16,STX11,SCNN1G,GALR2,BVES,SLC6A12,SLC25A37,PAX6,KCNK3,FOXF1,NR4A3,KCNQ5,ABCB1,RAB40B,ANGPT1,SRL,CACF…
GO:BP	cellular component organization	GO:0016043	FALSE	5.34092e-15	14.2724	2992	649	138	30108	BCL6,KLF7,RSPH1,RND1,APLF,MAFB,SORL1,FRMD5,SMTNL2,ZNF703,ALDH1A2,LHFPL4,BHLHA15,HCLS1,SYPL2,TRIM54,PARD6A,TIAM2,CARD11,ACTN2,JADE2,PECAM1,AGO2,SIX4,WDR63,CHRNA1,ADAMTS3,FOXJ1,FASLG,ADAMTSL2,EIF5B,FMNL1,PKD1,SEC16B,CTTNBP2,NCKAP1L,MYPN,PLEK,PTCH2,DRC1,TEN1,FNIP1,HMGB2,DES,SASS6,FGB,SGK1,NFKBIZ,SMYD1,SULF1,CETP,LRP2,GDNF,PLEKHH2,EPHB1,PLK3,ZMYND10,ABCG1,ENPP2,PHF19,SPATA18,PPM1F,STXBP5,TAGLN3,TNIK,…
GO:BP	muscle structure development	GO:0061061	FALSE	7.25898e-15	14.1391	259	649	35	30108	HEY1,SYPL2,ACTN2,TBXT,SIX4,CHRNA1,TNNT2,MYPN,SMYD1,CHD2,LRP2,EPHB1,HLF,NMRK2,RANBP3L,TNNC1,TMEM182,DLL4,MEF2C,SCX,BVES,FOXF1,CNTNAP1,NR1D2,PAX3,MYLK2,TBX2,HLX,NR4A1,LMOD3,WNT4,RPL3L,MYO18B,MYOM2,WNT1
GO:BP	cellular nitrogen compound metabolic process	GO:0034641	FALSE	7.25948e-15	14.1391	2775	649	131	30108	BCL6,KLF7,ETV5,HSF4,IRX2,APLF,MAFB,ESRRB,TRPS1,NR6A1,HEY1,OTX1,DLX2,TCFL5,ZNF703,BHLHA15,HCLS1,JDP2,CEBPD,CARD11,CSDC2,CPT1A,FLI1,CPS1,TBXT,AGO2,TRAF3,SIX4,MBNL2,ACER3,AMPD1,FOXJ1,FASLG,CPEB3,CBFA2T3,PPARA,CD200,EIF5B,PKD1,PPCDC,TEN1,FNIP1,HMGB2,RNF169,ADCY8,TRIM24,TSHZ1,SAMD8,NFKBIZ,SMYD1,MEF2D,AHRR,ATP1B4,GDNF,BACH2,NAB2,MDH1B,PHF19,PATZ1,PPM1F,SIM2,DEAF1,MYCN,HLF,GLI3,PLCG2,CYP1B1,SNAI1,NRARP,…
GO:BP	nucleic acid metabolic process	GO:0090304	FALSE	1.1042e-14	13.957	2314	649	116	30108	BCL6,KLF7,ETV5,HSF4,IRX2,APLF,MAFB,ESRRB,TRPS1,NR6A1,HEY1,OTX1,DLX2,TCFL5,ZNF703,BHLHA15,HCLS1,JDP2,CEBPD,CARD11,CSDC2,FLI1,TBXT,AGO2,TRAF3,SIX4,MBNL2,FOXJ1,FASLG,CPEB3,CBFA2T3,PPARA,CD200,PKD1,TEN1,FNIP1,HMGB2,RNF169,TRIM24,TSHZ1,NFKBIZ,SMYD1,MEF2D,AHRR,ATP1B4,GDNF,BACH2,NAB2,PHF19,PATZ1,PPM1F,SIM2,DEAF1,MYCN,HLF,GLI3,PLCG2,CYP1B1,SNAI1,NRARP,IER5,DLL4,ADCY1,GALR2,ZNF521,PDE3A,APOBEC2,MEF2C,SCX,…
GO:BP	cellular aromatic compound metabolic process	GO:0006725	FALSE	1.21811e-14	13.9143	2600	649	125	30108	BCL6,KLF7,ETV5,HSF4,IRX2,APLF,MAFB,ESRRB,TRPS1,NR6A1,HEY1,OTX1,DLX2,TCFL5,ZNF703,BHLHA15,HCLS1,JDP2,CEBPD,CARD11,CSDC2,FLI1,TBXT,AGO2,TRAF3,SIX4,MBNL2,AMPD1,FOXJ1,FASLG,CPEB3,CBFA2T3,PPARA,CD200,PKD1,LRTOMT,PPCDC,TEN1,FNIP1,HMGB2,RNF169,ADCY8,TRIM24,TSHZ1,NFKBIZ,SMYD1,MEF2D,AHRR,ATP1B4,GDNF,BACH2,NAB2,MDH1B,PHF19,PATZ1,PPM1F,SIM2,DEAF1,MYCN,HLF,AMN,GLI3,PLCG2,CYP1B1,SNAI1,NRARP,IER5,TPH1,DLL4,ADC…
GO:BP	cell motility	GO:0048870	FALSE	1.27231e-14	13.8954	769	649	60	30108	BCL6,SORL1,ZNF703,CEP85L,PECAM1,ASTN1,TBXT,AGO2,SIX4,PTPRG,WDR63,FOXJ1,NCKAP1L,ADAMTS1,DOCK4,DRC1,PLXNA2,SULF1,GDNF,EPHB1,ENPP2,PPM1F,GLI3,PLCG2,RIN2,CYP1B1,DAB1,ITGA11,GPNMB,DLL4,TEKT3,SLC22A16,PTPRU,MEF2C,BVES,EPHA8,PAX6,RET,FOXF1,NELL2,NR4A3,ANGPT1,HAS2,FLT1,CYP7B1,MGAT3,APOD,TRPM2,PTPN22,VIL1,FGF10,NR4A1,WNT4,CX3CL1,PLXNA4,LGR6,HMOX1,STC1,SPRY2,SATB2
GO:BP	cellular component organization or biogenesis	GO:0071840	FALSE	1.38746e-14	13.8578	3092	649	140	30108	BCL6,KLF7,RSPH1,RND1,APLF,MAFB,SORL1,FRMD5,SMTNL2,ZNF703,ALDH1A2,LHFPL4,BHLHA15,HCLS1,SYPL2,TRIM54,PARD6A,TIAM2,CARD11,ACTN2,JADE2,PECAM1,AGO2,SIX4,XPO1,WDR63,CHRNA1,ADAMTS3,FOXJ1,FASLG,ADAMTSL2,EIF5B,FMNL1,PKD1,SEC16B,CTTNBP2,NCKAP1L,MYPN,PLEK,PTCH2,DRC1,TEN1,FNIP1,HMGB2,DES,SASS6,FGB,SGK1,SAMD8,NFKBIZ,SMYD1,SULF1,CETP,LRP2,GDNF,PLEKHH2,EPHB1,PLK3,ZMYND10,ABCG1,ENPP2,PHF19,SPATA18,PPM1F,STXBP5,T…
GO:BP	positive regulation of biosynthetic process	GO:0009891	FALSE	2.18141e-14	13.6613	1204	649	77	30108	KLF7,MAFB,NR6A1,SORL1,OTX1,DLX2,ALDH1A2,BHLHA15,HCLS1,RNF207,CARD11,FLI1,TBXT,AGO2,SIX4,FOXJ1,PPARA,CD200,PKD1,SEC16B,HMGB2,TRIM24,NFKBIZ,SULF1,MEF2D,GDNF,ABCG1,PPM1F,DEAF1,HLF,GLI3,PLCG2,CYP1B1,IER5,FAM129A,DLL4,PTGS2,WHRN,GALR2,MEF2C,SCX,RXRG,PAX6,JUN,RET,FOXF1,ABLIM3,NR1D2,NR4A3,TNNI2,ZFPM2,ANGPT1,RGMA,PPARGC1A,CREBRF,BCL11B,GLI1,OLFM1,PFKM,NR1D1,PTPN22,MYLK2,RUNX2,MYOM1,ERG,TBX2,KCNH2,FGF10,N…
GO:BP	positive regulation of multicellular organismal process	GO:0051240	FALSE	2.91315e-14	13.5356	645	649	54	30108	BCL6,SORL1,NMU,ZNF703,HCLS1,TIAM2,CARD11,JADE2,AGO2,SIX4,FOXJ1,CD200,NCKAP1L,PLEK,FGB,NFKBIZ,SULF1,SOX5,LRP2,GDNF,EPHB1,GLI3,PLCG2,CYP1B1,SLC39A10,PIK3R6,PTGS2,TENM4,MEF2C,OBSL1,SCX,PAX6,RET,PPARGC1A,FLT1,GLI1,INPP5D,OLFM1,FAM20C,PTPN22,VIL1,RUNX2,TBX2,HLX,NEFL,WNT4,VDR,CDH4,SPRY1,PLXNA4,TNFRSF1B,HMOX1,IRF4,WNT1
GO:BP	cell migration	GO:0016477	FALSE	3.10455e-14	13.508	691	649	56	30108	SORL1,ZNF703,CEP85L,PECAM1,ASTN1,TBXT,AGO2,SIX4,PTPRG,WDR63,FOXJ1,NCKAP1L,ADAMTS1,DOCK4,PLXNA2,SULF1,GDNF,EPHB1,ENPP2,PPM1F,GLI3,PLCG2,RIN2,CYP1B1,DAB1,ITGA11,GPNMB,DLL4,PTPRU,MEF2C,BVES,EPHA8,PAX6,RET,FOXF1,NELL2,NR4A3,ANGPT1,HAS2,FLT1,CYP7B1,MGAT3,APOD,TRPM2,PTPN22,VIL1,FGF10,NR4A1,WNT4,CX3CL1,PLXNA4,LGR6,HMOX1,STC1,SPRY2,SATB2
GO:BP	nucleobase-containing compound metabolic process	GO:0006139	FALSE	3.1342e-14	13.5039	2504	649	121	30108	BCL6,KLF7,ETV5,HSF4,IRX2,APLF,MAFB,ESRRB,TRPS1,NR6A1,HEY1,OTX1,DLX2,TCFL5,ZNF703,BHLHA15,HCLS1,JDP2,CEBPD,CARD11,CSDC2,FLI1,TBXT,AGO2,TRAF3,SIX4,MBNL2,AMPD1,FOXJ1,FASLG,CPEB3,CBFA2T3,PPARA,CD200,PKD1,PPCDC,TEN1,FNIP1,HMGB2,RNF169,ADCY8,TRIM24,TSHZ1,NFKBIZ,SMYD1,MEF2D,AHRR,ATP1B4,GDNF,BACH2,NAB2,MDH1B,PHF19,PATZ1,PPM1F,SIM2,DEAF1,MYCN,HLF,GLI3,PLCG2,CYP1B1,SNAI1,NRARP,IER5,DLL4,ADCY1,GALR2,ZNF521,…
GO:BP	positive regulation of macromolecule biosynthetic process	GO:0010557	FALSE	3.61723e-14	13.4416	1162	649	75	30108	KLF7,MAFB,NR6A1,SORL1,OTX1,DLX2,ALDH1A2,BHLHA15,HCLS1,RNF207,CARD11,FLI1,TBXT,AGO2,SIX4,FOXJ1,PPARA,CD200,PKD1,SEC16B,HMGB2,TRIM24,NFKBIZ,SULF1,MEF2D,GDNF,PPM1F,DEAF1,HLF,GLI3,PLCG2,CYP1B1,IER5,FAM129A,DLL4,WHRN,GALR2,MEF2C,SCX,RXRG,PAX6,JUN,RET,FOXF1,ABLIM3,NR1D2,NR4A3,TNNI2,ZFPM2,ANGPT1,RGMA,PPARGC1A,CREBRF,BCL11B,GLI1,OLFM1,PFKM,NR1D1,PTPN22,MYLK2,RUNX2,MYOM1,ERG,TBX2,KCNH2,FGF10,NR4A1,CREB5,W…
GO:BP	positive regulation of cellular biosynthetic process	GO:0031328	FALSE	4.47488e-14	13.3492	1193	649	76	30108	KLF7,MAFB,NR6A1,SORL1,OTX1,DLX2,ALDH1A2,BHLHA15,HCLS1,RNF207,CARD11,FLI1,TBXT,AGO2,SIX4,FOXJ1,PPARA,CD200,PKD1,SEC16B,HMGB2,TRIM24,NFKBIZ,SULF1,MEF2D,GDNF,PPM1F,DEAF1,HLF,GLI3,PLCG2,CYP1B1,IER5,FAM129A,DLL4,PTGS2,WHRN,GALR2,MEF2C,SCX,RXRG,PAX6,JUN,RET,FOXF1,ABLIM3,NR1D2,NR4A3,TNNI2,ZFPM2,ANGPT1,RGMA,PPARGC1A,CREBRF,BCL11B,GLI1,OLFM1,PFKM,NR1D1,PTPN22,MYLK2,RUNX2,MYOM1,ERG,TBX2,KCNH2,FGF10,NR4A1,C…
GO:BP	transport	GO:0006810	FALSE	4.60798e-14	13.3365	1960	649	103	30108	KCNK10,JPH3,KLF7,FGF12,SORL1,HCLS1,RNF207,SLC29A1,SYN3,ACTN2,PECAM1,XPO1,SLC22A3,DGKI,FASLG,CD200,PKD1,SEC16B,LRTOMT,NCKAP1L,PLEK,SLC8A1,SLC5A1,SCN4A,RAB26,FGB,CETP,NR3C1,LRP2,GDNF,SLC2A14,ANK1,ABCG1,PPM1F,STXBP5,AMN,GLI3,PLCG2,CLIC2,SLC22A7,KCNN1,TNNC1,SLC39A10,TPH1,PTGS2,SLC6A4,KCNK2,SLC22A16,STX11,SCNN1G,GALR2,BVES,SLC6A12,SLC25A37,KCNK3,FOXF1,NR4A3,KCNQ5,ABCB1,RAB40B,ANGPT1,SRL,CACFD1,TRH,PPA…
GO:BP	negative regulation of metabolic process	GO:0009892	FALSE	6.2886e-14	13.2014	1281	649	79	30108	BCL6,KLF7,HSF4,IRX2,TRPS1,NR6A1,SORL1,HEY1,DLX2,ZNF703,CSDC2,TBXT,AGO2,SIX4,FOXJ1,FASLG,CPEB3,CBFA2T3,PPARA,NCKAP1L,PLEK,TEN1,FNIP1,HMGB2,RNF169,TRIM24,NQO1,SMYD1,RTN1,AHRR,GDNF,NAB2,PHF19,PATZ1,PPM1F,SIM2,DEAF1,SPRY4,GLI3,NRARP,FAM129A,GPNMB,DLL4,PTGS2,MEF2C,SCX,PAX6,JUN,STK38L,FOXF1,NR1D2,ZFPM2,ANGPT1,APOD,INPP5D,OLFM1,MERTK,ZFP36L2,HHATL,PPIF,CHAC1,NR1D1,PTPN22,RUNX2,SOX8,TBX2,NR4A1,HNRNPKL,WN…
GO:BP	tube development	GO:0035295	FALSE	6.92814e-14	13.1594	527	649	48	30108	IRX2,HEY1,ALDH1A2,TBXT,AGO2,SIX4,FOXJ1,FASLG,ADAMTSL2,PKD1,ADAMTS1,PLXNA2,SULF1,LRP2,GDNF,EPHB1,SIM2,GLI3,CECR2,RIN2,CYP1B1,NRARP,DLL4,PIK3R6,ANGPT2,PAX6,RET,FOXF1,ANGPT1,RPGRIP1L,RGMA,HAS2,FLT1,CCDC103,GLI1,TBX2,FGF10,HLX,NR4A1,WNT4,VDR,SPRY1,MYO18B,CCKBR,CDH7,HMOX1,SPRY2,WNT1
GO:BP	regulation of cell adhesion	GO:0030155	FALSE	7.26025e-14	13.139	331	649	38	30108	BCL6,RND1,ZNF703,CARD11,PAG1,FOXJ1,PKD1,NCKAP1L,FGB,NFKBIZ,PLAU,PPM1F,SPRY4,GLI3,RIN2,CYP1B1,NRARP,DAB1,GPNMB,PIK3R6,PTPRU,EPHA8,RET,FOXF1,NR4A3,ANGPT1,HAS2,UNC13D,APOD,VIT,PTPN22,CYTIP,HLX,WNT4,PLXNA4,AJAP1,CDH7,WNT1
GO:BP	positive regulation of cell population proliferation	GO:0008284	FALSE	8.53078e-14	13.069	488	649	46	30108	BCL6,ZNF703,ALDH1A2,TIAM2,CARD11,TBXT,ACER3,NCKAP1L,ADAMTS1,LRP2,GDNF,ZMYND10,ENPP2,GLI3,NRARP,SLC39A10,DLL4,DISP3,OBSL1,SCX,MYC,PAX6,JUN,RET,FOXF1,NR4A3,HAS2,CYP7B1,GLI1,MAB21L2,GAB2,PTPN22,VIL1,RUNX2,TBX2,FGF10,HLX,SAXO1,NR4A1,NEFL,WNT4,CDH4,PLXNA4,CCKBR,HMOX1,WNT1
GO:BP	negative regulation of cellular metabolic process	GO:0031324	FALSE	1.23828e-13	12.9072	1162	649	74	30108	BCL6,KLF7,HSF4,IRX2,TRPS1,NR6A1,SORL1,HEY1,DLX2,ZNF703,CSDC2,TBXT,AGO2,SIX4,FOXJ1,FASLG,CPEB3,CBFA2T3,PPARA,NCKAP1L,PLEK,TEN1,FNIP1,HMGB2,RNF169,TRIM24,SMYD1,AHRR,GDNF,NAB2,PHF19,PATZ1,PPM1F,SIM2,DEAF1,SPRY4,GLI3,NRARP,FAM129A,GPNMB,DLL4,MEF2C,SCX,PAX6,JUN,STK38L,FOXF1,NR1D2,ZFPM2,ANGPT1,APOD,INPP5D,OLFM1,MERTK,ZFP36L2,HHATL,PPIF,CHAC1,NR1D1,PTPN22,RUNX2,SOX8,TBX2,HNRNPKL,WNT4,VDR,SPRY1,SAMSN1,PP…
GO:BP	regulation of molecular function	GO:0065009	FALSE	1.99089e-13	12.701	1067	649	70	30108	BCL6,JPH3,FGF12,SORL1,HEY1,HCLS1,TNFSF15,RNF207,TIAM2,CARD11,RGS7,ACTN2,TBXT,TRAF3,DGKI,FOXJ1,FASLG,CD200,TNNT2,PKD1,NCKAP1L,PLEK,FNIP1,NQO1,TRIB1,GDNF,CCNG1,PPM1F,SPRY4,TRIB2,GLI3,PLCG2,CYP1B1,CLIC2,DAB1,TNNC1,SLC39A10,RAPGEF4,PIK3R6,PTGS2,ADCY1,GALR2,PDE3A,BVES,EPHA8,PAX6,JUN,ABCB1,ANGPT1,RGMA,PPARGC1A,FLT1,GLI1,NPTX2,PPIF,NR4A1,CABP1,WNT4,VDR,SPRY1,CX3CL1,PLXNA4,RASGRP3,PPP4R4,DLGAP3,IRF4,SPRY…
GO:BP	regulation of response to stimulus	GO:0048583	FALSE	1.9922e-13	12.7007	1734	649	94	30108	BCL6,KLF7,SORL1,HEY1,DLX2,ZNF703,HCLS1,CARD11,RGS7,TRAF3,DGKI,ADAMTS3,FOXJ1,FASLG,PPARA,ADAMTSL2,NCKAP1L,PLEK,FNIP1,RNF169,FGB,TRIM24,NFKBIZ,SULF1,GGT7,LRP2,GDNF,EPHB1,PPM1F,SPRY4,TRIL,TNIK,GLI3,PLCG2,CYP1B1,UBASH3A,NRARP,DAB1,IER5,TNNC1,SLC39A10,GPNMB,DLL4,LRP4,CHST11,PIK3R6,HSPA5,PTGS2,SH3RF3,PTPRU,PDE3A,EPHA8,RET,FOXF1,NELL2,NR1D2,ABCB1,ANGPT1,PRKCB,RPGRIP1L,RGMA,SRL,UNC13D,FLT1,CYP7B1,COLEC12…
GO:BP	tissue morphogenesis	GO:0048729	FALSE	2.48025e-13	12.6055	307	649	36	30108	IRX2,ALDH1A2,TBXT,SIX4,TNNT2,PKD1,SULF1,LRP2,GDNF,GLI3,CECR2,NRARP,TNNC1,DLL4,SCX,MYC,RET,FOXF1,RPGRIP1L,RGMA,CCDC103,CYP7B1,MYLK2,SOX8,TBX2,CA2,WNT4,VDR,SPRY1,TXNRD1,AJAP1,CDH7,STC1,SPRY2,WNT1,PCDH8
GO:BP	negative regulation of macromolecule metabolic process	GO:0010605	FALSE	3.84978e-13	12.4146	1187	649	74	30108	BCL6,KLF7,HSF4,IRX2,TRPS1,NR6A1,SORL1,HEY1,DLX2,ZNF703,CSDC2,TBXT,AGO2,SIX4,FOXJ1,FASLG,CPEB3,CBFA2T3,PPARA,NCKAP1L,TEN1,FNIP1,HMGB2,RNF169,TRIM24,NQO1,SMYD1,RTN1,AHRR,GDNF,NAB2,PHF19,PATZ1,PPM1F,SIM2,DEAF1,SPRY4,GLI3,NRARP,FAM129A,GPNMB,DLL4,PTGS2,MEF2C,SCX,PAX6,JUN,FOXF1,NR1D2,ZFPM2,ANGPT1,APOD,INPP5D,OLFM1,MERTK,ZFP36L2,HHATL,CHAC1,NR1D1,PTPN22,RUNX2,SOX8,TBX2,NR4A1,HNRNPKL,WNT4,VDR,SPRY1,SAMS…
GO:BP	negative regulation of nitrogen compound metabolic process	GO:0051172	FALSE	3.85761e-13	12.4137	1003	649	67	30108	BCL6,KLF7,HSF4,IRX2,TRPS1,NR6A1,SORL1,HEY1,DLX2,ZNF703,TBXT,AGO2,SIX4,FOXJ1,FASLG,CPEB3,CBFA2T3,PPARA,NCKAP1L,TEN1,FNIP1,RNF169,TRIM24,NQO1,SMYD1,RTN1,AHRR,GDNF,NAB2,PHF19,PATZ1,PPM1F,SIM2,DEAF1,SPRY4,GLI3,NRARP,FAM129A,DLL4,PTGS2,MEF2C,SCX,PAX6,JUN,FOXF1,NR1D2,ZFPM2,ANGPT1,APOD,ZFP36L2,HHATL,CHAC1,NR1D1,RUNX2,SOX8,TBX2,NR4A1,HNRNPKL,WNT4,VDR,SPRY1,SAMSN1,PPP4R4,MAF,SPRY2,WNT1,SATB2
GO:BP	response to chemical	GO:0042221	FALSE	4.56961e-13	12.3401	1355	649	80	30108	IFNAR1,PTGER2,KLF7,SORL1,ZNF703,ALDH1A2,DNAJB5,HCLS1,ACTN2,CPS1,TRAF3,HSP90B1,CPEB3,PPARA,TNNT2,NCKAP1L,SLC5A1,DOCK4,HMGB2,FGB,TRIM24,NQO1,SGK1,NFKBIZ,NR3C1,LRP2,EPHB1,ABCG1,PPM1F,SPRY4,PLCG2,CYP1B1,GRAMD1B,FBXO2,HSPA5,PTGS2,PDE3A,MEF2C,IL31RA,EFHC2,EPHA8,PAX6,JUN,RET,FOXF1,NELL2,NR4A3,ABCB1,ANGPT1,PPARGC1A,HAS2,FLT1,CYP2W1,CYP7B1,CACNA1G,IL21R,COLEC12,APOD,ZFP36L2,TRPM2,PPIF,NR1D1,TNIP2,PTPN22,R…
GO:BP	animal organ morphogenesis	GO:0009887	FALSE	4.6019e-13	12.3371	510	649	46	30108	IRX2,MAFB,OTX1,DLX2,ALDH1A2,FLI1,TBXT,SIX4,FOXJ1,FASLG,TNNT2,PKD1,ADAMTS1,SULF1,LRP2,GDNF,EPHB1,NAB2,GLI3,TNNC1,DLL4,LRP4,CHST11,WHRN,SCX,PAX6,FOXF1,HAS2,CCDC103,CYP7B1,GLI1,OLFM1,FAM20C,MYLK2,RUNX2,TBX2,FGF10,HLX,WNT4,VDR,SPRY1,AJAP1,STC1,SPRY2,WNT1,SATB2
GO:BP	monoatomic ion transmembrane transport	GO:0034220	FALSE	8.20872e-13	12.0857	356	649	38	30108	KCNK10,JPH3,FGF12,RNF207,ACTN2,FASLG,PKD1,SLC8A1,SLC5A1,SCN4A,PLCG2,CLIC2,KCNN1,SLC39A10,SLC6A4,KCNK2,SCNN1G,GALR2,SLC6A12,SLC25A37,KCNK3,KCNQ5,ABCB1,PPARGC1A,SLC6A19,CACNA1G,CHRNB2,TRPM2,PPIF,SLC8A3,KCNH2,CASQ2,KCNIP2,CABP1,CACNA1S,KCNJ3,KCNE2,GABRB3
GO:BP	embryonic morphogenesis	GO:0048598	FALSE	8.42244e-13	12.0746	319	649	36	30108	IRX2,MAFB,OTX1,DLX2,ALDH1A2,TBXT,SIX4,SULF1,LRP2,GDNF,GLI3,CECR2,DLL4,LRP4,CHST11,WHRN,TENM4,SCX,PAX6,RET,FOXF1,RPGRIP1L,RGMA,CCDC103,GLI1,MAB21L2,RUNX2,TBX2,HLX,WNT4,TXNRD1,CDH7,SPRY2,WNT1,PCDH8,SATB2
GO:BP	cell surface receptor signaling pathway	GO:0007166	FALSE	8.91482e-13	12.0499	1179	649	73	30108	BCL6,IFNAR1,SORL1,HEY1,DLX2,ZNF703,CARD11,JADE2,TBXT,TRAF3,DGKI,ADAMTS3,FASLG,ADAMTSL2,PKD1,NCKAP1L,PLEK,PLXNA2,FGB,NFKBIZ,SULF1,LRP2,GDNF,EPHB1,TRIL,GLI3,PLCG2,CYP1B1,UBASH3A,NRARP,DAB1,ITGA11,SLC39A10,DLL4,LRP4,CHST11,ANGPT2,PTPRU,IL31RA,SCX,EPHA8,PAX6,JUN,RET,FOXF1,NR4A3,ANGPT1,PRKCB,RPGRIP1L,RGMA,FLT1,IL21R,GLI1,APOD,FAM20C,CHAC1,NR1D1,TNIP2,PTPN22,VIL1,RUNX2,TBX2,FGF10,WNT4,SPRY1,CX3CL1,CD24…
GO:BP	muscle tissue development	GO:0060537	FALSE	1.90046e-12	11.7211	176	649	27	30108	ALDH1A2,ACTN2,SIX4,CHRNA1,TNNT2,SMYD1,LRP2,EPHB1,HLF,TNNC1,DLL4,TENM4,MEF2C,SCX,BVES,CNTNAP1,NR1D2,PPARGC1A,GLI1,MYLK2,TBX2,HLX,NR4A1,LMOD3,WNT4,RPL3L,MYO18B
GO:BP	locomotion	GO:0040011	FALSE	2.27513e-12	11.643	554	649	47	30108	JPH3,SORL1,ZNF703,PECAM1,AGO2,PTPRG,WDR63,NCKAP1L,ADAMTS1,DOCK4,PLXNA2,SULF1,EPHB1,ENPP2,PPM1F,PLCG2,RIN2,CYP1B1,GPNMB,DLL4,PTPRU,MEF2C,BVES,PAX6,RET,FOXF1,NELL2,NR4A3,ANGPT1,HAS2,FLT1,CYP7B1,MGAT3,APOD,TRPM2,PTPN22,VIL1,FGF10,NR4A1,NEFL,WNT4,CX3CL1,PLXNA4,LGR6,HMOX1,STC1,SPRY2
GO:BP	monoatomic ion transport	GO:0006811	FALSE	2.44737e-12	11.6113	469	649	43	30108	KCNK10,JPH3,FGF12,RNF207,ACTN2,FASLG,PKD1,SLC8A1,SLC5A1,SCN4A,LRP2,PLCG2,CLIC2,KCNN1,SLC39A10,SLC6A4,KCNK2,SCNN1G,GALR2,SLC6A12,SLC25A37,KCNK3,KCNQ5,ABCB1,SRL,PPARGC1A,SLC6A19,CACNA1G,CHRNB2,TRPM2,PPIF,SLC8A3,KCNH2,CASQ2,KCNIP2,CABP1,CA2,VDR,CACNA1S,KCNJ3,STC1,KCNE2,GABRB3
GO:BP	regulation of signaling	GO:0023051	FALSE	3.19574e-12	11.4954	1547	649	85	30108	BCL6,JPH3,KLF7,SORL1,HEY1,DLX2,NMU,ZNF703,HCLS1,CARD11,RGS7,TRAF3,DGKI,ADAMTS3,FASLG,ADAMTSL2,NCKAP1L,PLEK,FNIP1,FGB,TRIM24,GRIA1,SULF1,NR3C1,LRP2,GDNF,EPHB1,GRIK4,STXBP5,SPRY4,TNIK,GLI3,PLCG2,CYP1B1,UBASH3A,NRARP,DAB1,SLC39A10,GPNMB,DLL4,LRP4,CHST11,PIK3R6,HSPA5,PTGS2,SH3RF3,ADCY1,PTPRU,PDE3A,BVES,EPHA8,RET,ANGPT1,RPGRIP1L,RGMA,TRH,FLT1,CYP7B1,GLI1,APOD,INPP5D,PELI2,PFKM,FAM20C,NPTX2,PPIF,CHAC1,…
GO:BP	regulation of cell communication	GO:0010646	FALSE	3.31585e-12	11.4794	1548	649	85	30108	BCL6,JPH3,KLF7,FGF12,SORL1,HEY1,DLX2,NMU,ZNF703,HCLS1,CARD11,RGS7,TRAF3,DGKI,ADAMTS3,FASLG,ADAMTSL2,NCKAP1L,PLEK,FNIP1,FGB,TRIM24,GRIA1,SULF1,NR3C1,LRP2,GDNF,EPHB1,GRIK4,STXBP5,SPRY4,TNIK,GLI3,PLCG2,CYP1B1,UBASH3A,NRARP,DAB1,SLC39A10,GPNMB,DLL4,LRP4,CHST11,PIK3R6,HSPA5,PTGS2,SH3RF3,ADCY1,PTPRU,PDE3A,EPHA8,RET,ANGPT1,RPGRIP1L,RGMA,TRH,FLT1,CYP7B1,GLI1,APOD,INPP5D,PELI2,PFKM,FAM20C,NPTX2,PPIF,CHAC1…
GO:BP	circulatory system development	GO:0072359	FALSE	3.94304e-12	11.4042	540	649	46	30108	HEY1,ALDH1A2,SYPL2,ACTN2,PECAM1,TBXT,AGO2,FOXJ1,FASLG,TNNT2,PKD1,ADAMTS1,SMYD1,SULF1,MEF2D,LRP2,EPHB1,GLI3,RIN2,CYP1B1,NRARP,TNNC1,DLL4,PIK3R6,ANGPT2,TENM4,MEF2C,SCX,BVES,PAX6,FOXF1,ZFPM2,ANGPT1,RPGRIP1L,HAS2,FLT1,CCDC103,GLI1,OLFM1,MYLK2,TBX2,NR4A1,WNT4,MYO18B,HMOX1,SPRY2
GO:BP	negative regulation of DNA-templated transcription	GO:0045892	FALSE	4.81429e-12	11.3175	521	649	45	30108	BCL6,KLF7,HSF4,IRX2,TRPS1,NR6A1,HEY1,DLX2,ZNF703,TBXT,SIX4,FOXJ1,FASLG,CPEB3,CBFA2T3,PPARA,FNIP1,TRIM24,SMYD1,AHRR,NAB2,PHF19,PATZ1,PPM1F,SIM2,DEAF1,GLI3,NRARP,DLL4,MEF2C,SCX,PAX6,JUN,FOXF1,NR1D2,ZFPM2,NR1D1,RUNX2,SOX8,TBX2,HNRNPKL,WNT4,VDR,MAF,SATB2
GO:BP	inorganic ion transmembrane transport	GO:0098660	FALSE	5.70118e-12	11.244	339	649	36	30108	KCNK10,JPH3,FGF12,RNF207,ACTN2,FASLG,PKD1,SLC8A1,SLC5A1,SCN4A,PLCG2,CLIC2,KCNN1,SLC39A10,SLC6A4,KCNK2,SCNN1G,GALR2,SLC6A12,SLC25A37,KCNQ5,PPARGC1A,SLC6A19,CACNA1G,TRPM2,PPIF,SLC8A3,KCNH2,CASQ2,KCNIP2,CABP1,VDR,CACNA1S,KCNJ3,KCNE2,GABRB3
GO:BP	negative regulation of RNA biosynthetic process	GO:1902679	FALSE	5.9379e-12	11.2264	524	649	45	30108	BCL6,KLF7,HSF4,IRX2,TRPS1,NR6A1,HEY1,DLX2,ZNF703,TBXT,SIX4,FOXJ1,FASLG,CPEB3,CBFA2T3,PPARA,FNIP1,TRIM24,SMYD1,AHRR,NAB2,PHF19,PATZ1,PPM1F,SIM2,DEAF1,GLI3,NRARP,DLL4,MEF2C,SCX,PAX6,JUN,FOXF1,NR1D2,ZFPM2,NR1D1,RUNX2,SOX8,TBX2,HNRNPKL,WNT4,VDR,MAF,SATB2
GO:BP	negative regulation of macromolecule biosynthetic process	GO:0010558	FALSE	1.10041e-11	10.9584	917	649	61	30108	BCL6,KLF7,HSF4,IRX2,TRPS1,NR6A1,HEY1,DLX2,ZNF703,CSDC2,TBXT,AGO2,SIX4,FOXJ1,FASLG,CPEB3,CBFA2T3,PPARA,NCKAP1L,TEN1,FNIP1,HMGB2,TRIM24,SMYD1,AHRR,GDNF,NAB2,PHF19,PATZ1,PPM1F,SIM2,DEAF1,GLI3,NRARP,GPNMB,DLL4,MEF2C,SCX,PAX6,JUN,FOXF1,NR1D2,ZFPM2,ANGPT1,APOD,INPP5D,OLFM1,MERTK,ZFP36L2,HHATL,CHAC1,NR1D1,PTPN22,RUNX2,SOX8,TBX2,HNRNPKL,WNT4,VDR,MAF,SATB2
GO:BP	negative regulation of cellular biosynthetic process	GO:0031327	FALSE	1.22333e-11	10.9125	945	649	62	30108	BCL6,KLF7,HSF4,IRX2,TRPS1,NR6A1,HEY1,DLX2,ZNF703,CSDC2,TBXT,AGO2,SIX4,FOXJ1,FASLG,CPEB3,CBFA2T3,PPARA,NCKAP1L,PLEK,TEN1,FNIP1,HMGB2,TRIM24,SMYD1,AHRR,GDNF,NAB2,PHF19,PATZ1,PPM1F,SIM2,DEAF1,GLI3,NRARP,GPNMB,DLL4,MEF2C,SCX,PAX6,JUN,FOXF1,NR1D2,ZFPM2,ANGPT1,APOD,INPP5D,OLFM1,MERTK,ZFP36L2,HHATL,CHAC1,NR1D1,PTPN22,RUNX2,SOX8,TBX2,HNRNPKL,WNT4,VDR,MAF,SATB2
GO:BP	neurogenesis	GO:0022008	FALSE	1.23827e-11	10.9072	818	649	57	30108	BCL6,KLF7,RND1,SORL1,DLX2,ALDH1A2,BHLHA15,MCOLN3,CEP85L,TIAM2,JADE2,ASTN1,SIX4,LRTOMT,HMGB2,SGK1,SOX5,LRP2,GDNF,EPHB1,NAB2,TNIK,GLI3,CECR2,DAB1,DLL4,LRP4,DISP3,WHRN,ADCY1,MXRA8,GALR2,TENM4,MEF2C,OBSL1,EPHA8,PAX6,RET,CNTNAP1,NELL2,IRX1,RGMA,OLFM1,CHAC1,NR1D1,TBX2,KCNIP2,NEFL,WNT4,NR4A2,CDH4,PLXNA4,BHLHE41,CXCR4,TNFRSF1B,WNT1,SATB2
GO:BP	negative regulation of biosynthetic process	GO:0009890	FALSE	1.34626e-11	10.8709	947	649	62	30108	BCL6,KLF7,HSF4,IRX2,TRPS1,NR6A1,HEY1,DLX2,ZNF703,CSDC2,TBXT,AGO2,SIX4,FOXJ1,FASLG,CPEB3,CBFA2T3,PPARA,NCKAP1L,PLEK,TEN1,FNIP1,HMGB2,TRIM24,SMYD1,AHRR,GDNF,NAB2,PHF19,PATZ1,PPM1F,SIM2,DEAF1,GLI3,NRARP,GPNMB,DLL4,MEF2C,SCX,PAX6,JUN,FOXF1,NR1D2,ZFPM2,ANGPT1,APOD,INPP5D,OLFM1,MERTK,ZFP36L2,HHATL,CHAC1,NR1D1,PTPN22,RUNX2,SOX8,TBX2,HNRNPKL,WNT4,VDR,MAF,SATB2
GO:BP	positive regulation of DNA-templated transcription	GO:0045893	FALSE	1.53747e-11	10.8132	748	649	54	30108	KLF7,MAFB,NR6A1,OTX1,DLX2,BHLHA15,HCLS1,FLI1,TBXT,AGO2,SIX4,FOXJ1,PPARA,PKD1,TRIM24,NFKBIZ,MEF2D,GDNF,DEAF1,HLF,GLI3,IER5,GALR2,MEF2C,SCX,RXRG,PAX6,JUN,RET,FOXF1,ABLIM3,NR1D2,NR4A3,TNNI2,ZFPM2,RGMA,PPARGC1A,CREBRF,BCL11B,GLI1,PFKM,NR1D1,RUNX2,ERG,TBX2,KCNH2,NR4A1,CREB5,WNT4,VDR,MAF,IRF4,WNT1,SATB2
GO:BP	positive regulation of RNA biosynthetic process	GO:1902680	FALSE	1.7156e-11	10.7656	750	649	54	30108	KLF7,MAFB,NR6A1,OTX1,DLX2,BHLHA15,HCLS1,FLI1,TBXT,AGO2,SIX4,FOXJ1,PPARA,PKD1,TRIM24,NFKBIZ,MEF2D,GDNF,DEAF1,HLF,GLI3,IER5,GALR2,MEF2C,SCX,RXRG,PAX6,JUN,RET,FOXF1,ABLIM3,NR1D2,NR4A3,TNNI2,ZFPM2,RGMA,PPARGC1A,CREBRF,BCL11B,GLI1,PFKM,NR1D1,RUNX2,ERG,TBX2,KCNH2,NR4A1,CREB5,WNT4,VDR,MAF,IRF4,WNT1,SATB2
GO:BP	monoatomic cation transmembrane transport	GO:0098655	FALSE	2.06278e-11	10.6855	315	649	34	30108	KCNK10,JPH3,FGF12,RNF207,ACTN2,FASLG,PKD1,SLC8A1,SLC5A1,SCN4A,PLCG2,CLIC2,KCNN1,SLC39A10,SLC6A4,KCNK2,SCNN1G,GALR2,SLC6A12,SLC25A37,KCNQ5,PPARGC1A,SLC6A19,CACNA1G,TRPM2,PPIF,SLC8A3,KCNH2,CASQ2,KCNIP2,CABP1,CACNA1S,KCNJ3,KCNE2
GO:BP	inorganic cation transmembrane transport	GO:0098662	FALSE	2.06278e-11	10.6855	315	649	34	30108	KCNK10,JPH3,FGF12,RNF207,ACTN2,FASLG,PKD1,SLC8A1,SLC5A1,SCN4A,PLCG2,CLIC2,KCNN1,SLC39A10,SLC6A4,KCNK2,SCNN1G,GALR2,SLC6A12,SLC25A37,KCNQ5,PPARGC1A,SLC6A19,CACNA1G,TRPM2,PPIF,SLC8A3,KCNH2,CASQ2,KCNIP2,CABP1,CACNA1S,KCNJ3,KCNE2
GO:BP	embryo development	GO:0009790	FALSE	2.71245e-11	10.5666	569	649	46	30108	IRX2,MAFB,OTX1,DLX2,ALDH1A2,TBXT,SIX4,ADAMTS3,PKD1,PLXNA2,SULF1,LRP2,GDNF,STOX2,SIM2,GLI3,CECR2,NRARP,DLL4,LRP4,CHST11,WHRN,TENM4,SCX,PAX6,RET,FOXF1,NECAB1,ANGPT1,RPGRIP1L,RGMA,CCDC103,GLI1,MAB21L2,RUNX2,TBX2,HLX,WNT4,MYO18B,PPP4R4,TXNRD1,CDH7,SPRY2,WNT1,PCDH8,SATB2
GO:BP	transmembrane transport	GO:0055085	FALSE	3.73147e-11	10.4281	574	649	46	30108	KCNK10,JPH3,FGF12,RNF207,SLC29A1,ACTN2,FASLG,PKD1,SLC8A1,SLC5A1,SCN4A,LRP2,SLC2A14,PLCG2,CLIC2,KCNN1,SLC39A10,SLC6A4,KCNK2,SCNN1G,GALR2,SLC6A12,SLC25A37,KCNK3,NR4A3,KCNQ5,ABCB1,PPARGC1A,SLC6A19,CACNA1G,CHRNB2,TRPM2,PPIF,SLC8A3,KCNH2,CASQ2,KCNIP2,CABP1,CA2,SLC2A5,VDR,CACNA1S,SLC7A11,KCNJ3,KCNE2,GABRB3
GO:BP	cell-cell adhesion	GO:0098609	FALSE	3.94338e-11	10.4041	322	649	34	30108	BCL6,ZNF703,CARD11,PECAM1,ASTN1,PAG1,FOXJ1,CD200,PKD1,NCKAP1L,PLEK,FGB,NFKBIZ,PPM1F,GLI3,PCDH10,CYP1B1,NRARP,DAB1,GPNMB,PIK3R6,PTPRU,BVES,RET,FOXF1,NR4A3,HAS2,PTPN22,HLX,CDHR2,WNT4,CDH4,CDH7,WNT1
GO:BP	positive regulation of RNA metabolic process	GO:0051254	FALSE	4.75209e-11	10.3231	819	649	56	30108	KLF7,MAFB,NR6A1,OTX1,DLX2,BHLHA15,HCLS1,FLI1,TBXT,AGO2,SIX4,FOXJ1,CPEB3,PPARA,PKD1,TRIM24,NFKBIZ,MEF2D,GDNF,DEAF1,HLF,GLI3,IER5,GALR2,MEF2C,SCX,RXRG,PAX6,JUN,RET,FOXF1,ABLIM3,NR1D2,NR4A3,TNNI2,ZFPM2,RGMA,PPARGC1A,CREBRF,BCL11B,GLI1,PFKM,ZFP36L2,NR1D1,RUNX2,ERG,TBX2,KCNH2,NR4A1,CREB5,WNT4,VDR,MAF,IRF4,WNT1,SATB2
GO:BP	regulation of cell development	GO:0060284	FALSE	5.17693e-11	10.2859	325	649	34	30108	BCL6,FAXDC2,MAFB,SORL1,DLX2,HCLS1,TIAM2,CARD11,JADE2,FOXJ1,NCKAP1L,HMGB2,NFKBIZ,LRP2,GLI3,NRARP,DAB1,DLL4,LRP4,PIK3R6,TENM4,PDE3A,OBSL1,PAX6,INPP5D,ZFP36L2,NR1D1,HLX,LMOD3,NEFL,CDH4,PLXNA4,BHLHE41,TNFRSF1B
GO:BP	cellular response to chemical stimulus	GO:0070887	FALSE	5.6796e-11	10.2457	1058	649	65	30108	IFNAR1,PTGER2,KLF7,SORL1,ZNF703,ALDH1A2,HCLS1,ACTN2,CPS1,TRAF3,CPEB3,PPARA,NCKAP1L,DOCK4,TRIM24,NQO1,SGK1,NFKBIZ,NR3C1,EPHB1,PPM1F,SPRY4,PLCG2,CYP1B1,GRAMD1B,HSPA5,PTGS2,PDE3A,MEF2C,IL31RA,EFHC2,EPHA8,PAX6,JUN,RET,FOXF1,NR4A3,ANGPT1,PPARGC1A,HAS2,FLT1,CYP2W1,CYP7B1,IL21R,COLEC12,ZFP36L2,TRPM2,PPIF,NR1D1,TNIP2,PTPN22,RUNX2,KCNH2,NR4A1,RCSD1,CA2,SLC2A5,VDR,NR4A2,CX3CL1,HMOX1,SPRY2,KCNE2,GABRB3,SATB2
GO:BP	monoatomic cation transport	GO:0006812	FALSE	6.717e-11	10.1728	408	649	38	30108	KCNK10,JPH3,FGF12,RNF207,ACTN2,FASLG,PKD1,SLC8A1,SLC5A1,SCN4A,LRP2,PLCG2,CLIC2,KCNN1,SLC39A10,SLC6A4,KCNK2,SCNN1G,GALR2,SLC6A12,SLC25A37,KCNQ5,SRL,PPARGC1A,SLC6A19,CACNA1G,TRPM2,PPIF,SLC8A3,KCNH2,CASQ2,KCNIP2,CABP1,VDR,CACNA1S,KCNJ3,STC1,KCNE2
GO:BP	negative regulation of RNA metabolic process	GO:0051253	FALSE	7.90047e-11	10.1023	586	649	46	30108	BCL6,KLF7,HSF4,IRX2,TRPS1,NR6A1,HEY1,DLX2,ZNF703,TBXT,SIX4,FOXJ1,FASLG,CPEB3,CBFA2T3,PPARA,FNIP1,TRIM24,SMYD1,AHRR,GDNF,NAB2,PHF19,PATZ1,PPM1F,SIM2,DEAF1,GLI3,NRARP,DLL4,MEF2C,SCX,PAX6,JUN,FOXF1,NR1D2,ZFPM2,NR1D1,RUNX2,SOX8,TBX2,HNRNPKL,WNT4,VDR,MAF,SATB2
GO:BP	morphogenesis of an epithelium	GO:0002009	FALSE	1.04096e-10	9.98257	258	649	30	30108	IRX2,ALDH1A2,TBXT,SIX4,PKD1,SULF1,LRP2,GDNF,GLI3,CECR2,NRARP,DLL4,MYC,RET,FOXF1,RPGRIP1L,RGMA,CCDC103,CYP7B1,SOX8,TBX2,CA2,WNT4,VDR,SPRY1,AJAP1,CDH7,SPRY2,WNT1,PCDH8
GO:BP	metal ion transport	GO:0030001	FALSE	1.0764e-10	9.96803	373	649	36	30108	KCNK10,JPH3,FGF12,RNF207,ACTN2,FASLG,PKD1,SLC8A1,SLC5A1,SCN4A,LRP2,PLCG2,CLIC2,KCNN1,SLC39A10,SLC6A4,KCNK2,SCNN1G,GALR2,SLC6A12,SLC25A37,KCNQ5,SRL,SLC6A19,CACNA1G,TRPM2,SLC8A3,KCNH2,CASQ2,KCNIP2,CABP1,VDR,CACNA1S,KCNJ3,STC1,KCNE2
GO:BP	organonitrogen compound metabolic process	GO:1901564	FALSE	1.36467e-10	9.86497	2842	649	122	30108	FANCI,ENDOU,FAXDC2,CSGALNACT1,MAFB,SORL1,DNAJB13,DNAJB5,HCLS1,RNF144B,TNFSF15,LNX1,JADE2,CPT1A,CPS1,PECAM1,CHST13,AGO2,TRAF3,FBXL7,ACER3,AMPD1,HSP90B1,ADAMTS3,FASLG,CPEB3,CBFA2T3,EIF5B,MOB3C,PKD1,LRTOMT,NCKAP1L,PPCDC,FNIP1,ADCY8,FGB,TRIM24,NQO1,SGK1,SAMD8,TRIB1,SMYD1,PLAU,SULF1,CETP,RTN1,EPHB1,ZMYND10,ABCG1,ENPP2,CCNG1,PTPN7,MDH1B,SPATA18,PPM1F,AMN,SPRY4,TNIK,TRIB2,GLI3,ASB5,PLCG2,ERO1B,DAB1,FAM1…
GO:BP	tube morphogenesis	GO:0035239	FALSE	1.44039e-10	9.84152	418	649	38	30108	IRX2,HEY1,TBXT,AGO2,SIX4,FASLG,PKD1,ADAMTS1,SULF1,LRP2,GDNF,EPHB1,GLI3,CECR2,RIN2,CYP1B1,NRARP,DLL4,PIK3R6,ANGPT2,RET,FOXF1,ANGPT1,RGMA,HAS2,FLT1,CCDC103,TBX2,HLX,NR4A1,WNT4,VDR,SPRY1,MYO18B,CDH7,HMOX1,SPRY2,WNT1
GO:BP	positive regulation of transcription by RNA polymerase II	GO:0045944	FALSE	2.25902e-10	9.64608	580	649	45	30108	KLF7,MAFB,NR6A1,OTX1,DLX2,BHLHA15,HCLS1,FLI1,TBXT,AGO2,SIX4,FOXJ1,PPARA,PKD1,NFKBIZ,MEF2D,GDNF,HLF,GLI3,IER5,GALR2,MEF2C,SCX,RXRG,PAX6,JUN,FOXF1,ABLIM3,NR4A3,ZFPM2,RGMA,PPARGC1A,CREBRF,BCL11B,GLI1,PFKM,RUNX2,ERG,TBX2,NR4A1,VDR,MAF,IRF4,WNT1,SATB2
GO:BP	muscle organ development	GO:0007517	FALSE	2.28588e-10	9.64095	135	649	22	30108	SIX4,CHRNA1,TNNT2,SMYD1,CHD2,LRP2,EPHB1,HLF,TNNC1,DLL4,MEF2C,SCX,BVES,CNTNAP1,NR1D2,PAX3,MYLK2,HLX,NR4A1,LMOD3,WNT4,RPL3L
GO:BP	negative regulation of nucleobase-containing compound metabolic process	GO:0045934	FALSE	2.53426e-10	9.59615	653	649	48	30108	BCL6,KLF7,HSF4,IRX2,TRPS1,NR6A1,HEY1,DLX2,ZNF703,TBXT,SIX4,FOXJ1,FASLG,CPEB3,CBFA2T3,PPARA,TEN1,FNIP1,RNF169,TRIM24,SMYD1,AHRR,GDNF,NAB2,PHF19,PATZ1,PPM1F,SIM2,DEAF1,GLI3,NRARP,DLL4,MEF2C,SCX,PAX6,JUN,FOXF1,NR1D2,ZFPM2,NR1D1,RUNX2,SOX8,TBX2,HNRNPKL,WNT4,VDR,MAF,SATB2
GO:BP	muscle contraction	GO:0006936	FALSE	2.853e-10	9.5447	109	649	20	30108	NMU,RNF207,CHRNA1,TNNT2,DOCK4,SCN4A,SULF1,GDNF,TNNC1,TNNI2,MYLK2,MYL1,TNNI3K,TBX2,KCNH2,CASQ2,TNNC2,LMOD3,STC1,KCNE2
GO:BP	regulation of locomotion	GO:0040012	FALSE	3.87494e-10	9.41174	475	649	40	30108	SORL1,ZNF703,PECAM1,AGO2,PTPRG,WDR63,NCKAP1L,ADAMTS1,DOCK4,PLXNA2,SULF1,ENPP2,PPM1F,PLCG2,RIN2,CYP1B1,GPNMB,DLL4,PTPRU,MEF2C,BVES,PAX6,RET,FOXF1,NELL2,NR4A3,ANGPT1,HAS2,FLT1,MGAT3,APOD,PTPN22,VIL1,FGF10,WNT4,PLXNA4,LGR6,HMOX1,STC1,SPRY2
GO:BP	regulation of cell migration	GO:0030334	FALSE	6.62282e-10	9.17896	439	649	38	30108	SORL1,ZNF703,PECAM1,AGO2,PTPRG,WDR63,NCKAP1L,ADAMTS1,DOCK4,PLXNA2,SULF1,ENPP2,PPM1F,PLCG2,RIN2,CYP1B1,GPNMB,DLL4,PTPRU,MEF2C,PAX6,RET,FOXF1,NR4A3,ANGPT1,HAS2,FLT1,MGAT3,APOD,PTPN22,VIL1,FGF10,WNT4,PLXNA4,LGR6,HMOX1,STC1,SPRY2
GO:BP	regulation of transport	GO:0051049	FALSE	1.36933e-09	8.86349	684	649	48	30108	JPH3,KLF7,FGF12,SORL1,HCLS1,RNF207,ACTN2,FASLG,CD200,SEC16B,LRTOMT,NCKAP1L,FGB,CETP,NR3C1,GDNF,ABCG1,PPM1F,STXBP5,GLI3,PLCG2,CLIC2,TNNC1,GALR2,BVES,FOXF1,NR4A3,ABCB1,ANGPT1,TRH,PPARGC1A,UNC13D,APOD,MERTK,PFKM,PPIF,NR1D1,PTPN22,MYLK2,MYOM1,KCNH2,CASQ2,KCNIP2,CABP1,CA2,KCNJ3,STC1,KCNE2
GO:BP	positive regulation of nucleobase-containing compound metabolic process	GO:0045935	FALSE	2.13927e-09	8.66973	926	649	57	30108	KLF7,APLF,MAFB,NR6A1,OTX1,DLX2,BHLHA15,HCLS1,FLI1,TBXT,AGO2,SIX4,FOXJ1,CPEB3,PPARA,PKD1,TRIM24,NFKBIZ,MEF2D,GDNF,DEAF1,HLF,GLI3,IER5,GALR2,MEF2C,SCX,RXRG,PAX6,JUN,RET,FOXF1,ABLIM3,NR1D2,NR4A3,TNNI2,ZFPM2,RGMA,PPARGC1A,CREBRF,BCL11B,GLI1,PFKM,ZFP36L2,NR1D1,RUNX2,ERG,TBX2,KCNH2,NR4A1,CREB5,WNT4,VDR,MAF,IRF4,WNT1,SATB2
GO:BP	muscle system process	GO:0003012	FALSE	2.40497e-09	8.61889	136	649	21	30108	NMU,RNF207,CHRNA1,TNNT2,DOCK4,SCN4A,SULF1,GDNF,TNNC1,TNNI2,SRL,MYLK2,MYL1,TNNI3K,TBX2,KCNH2,CASQ2,TNNC2,LMOD3,STC1,KCNE2
GO:BP	regulation of localization	GO:0032879	FALSE	2.59927e-09	8.58515	877	649	55	30108	JPH3,KLF7,FGF12,SORL1,HCLS1,RNF207,PARD6A,ACTN2,PECAM1,SIX4,FASLG,CD200,SEC16B,LRTOMT,NCKAP1L,FGB,CETP,NR3C1,GDNF,ABCG1,PPM1F,STXBP5,GLI3,PLCG2,CLIC2,TNNC1,LRP4,GALR2,BVES,FOXF1,NR4A3,ABCB1,ANGPT1,TRH,PPARGC1A,UNC13D,APOD,MERTK,PFKM,TRPM2,PPIF,NR1D1,PTPN22,MYLK2,VIL1,MYOM1,KCNH2,CASQ2,KCNIP2,CABP1,CA2,CD247,KCNJ3,STC1,KCNE2
GO:BP	regulation of cell motility	GO:2000145	FALSE	2.76863e-09	8.55774	460	649	38	30108	SORL1,ZNF703,PECAM1,AGO2,PTPRG,WDR63,NCKAP1L,ADAMTS1,DOCK4,PLXNA2,SULF1,ENPP2,PPM1F,PLCG2,RIN2,CYP1B1,GPNMB,DLL4,PTPRU,MEF2C,PAX6,RET,FOXF1,NR4A3,ANGPT1,HAS2,FLT1,MGAT3,APOD,PTPN22,VIL1,FGF10,WNT4,PLXNA4,LGR6,HMOX1,STC1,SPRY2
GO:BP	negative regulation of cell adhesion	GO:0007162	FALSE	2.78386e-09	8.55535	137	649	21	30108	BCL6,RND1,ZNF703,PAG1,FOXJ1,NCKAP1L,PPM1F,SPRY4,GLI3,CYP1B1,NRARP,DAB1,GPNMB,ANGPT1,APOD,PTPN22,HLX,PLXNA4,AJAP1,CDH7,WNT1
GO:BP	pattern specification process	GO:0007389	FALSE	3.01316e-09	8.52098	237	649	27	30108	IRX2,MAFB,OTX1,DLX2,ALDH1A2,TBXT,FOXJ1,PLXNA2,LRP2,GDNF,SIM2,GLI3,NRARP,DLL4,LRP4,PAX6,FOXF1,RPGRIP1L,CCDC103,GLI1,TBX2,SPRY1,BHLHE41,STC1,WNT1,PCDH8,SATB2
GO:BP	negative regulation of response to stimulus	GO:0048585	FALSE	3.7308e-09	8.4282	780	649	51	30108	BCL6,KLF7,SORL1,HEY1,DLX2,FOXJ1,PPARA,ADAMTSL2,NCKAP1L,PLEK,FNIP1,RNF169,FGB,SULF1,GGT7,LRP2,GDNF,SPRY4,GLI3,UBASH3A,NRARP,DAB1,DLL4,LRP4,CHST11,HSPA5,PTGS2,PTPRU,PDE3A,FOXF1,NELL2,NR1D2,RPGRIP1L,CYP7B1,GLI1,APOD,INPP5D,PPIF,CHAC1,NR1D1,PTPN22,RUNX2,HLX,WNT4,SPRY1,AJAP1,TNFRSF1B,HMOX1,IRF4,SPRY2,WNT1
GO:BP	immune system process	GO:0002376	FALSE	5.04154e-09	8.29744	892	649	55	30108	BCL6,IFNAR1,FAXDC2,MAFB,HCLS1,CARD11,PECAM1,SIX4,PAG1,FOXJ1,NCKAP1L,FNIP1,HMGB2,FGB,NQO1,NFKBIZ,PATZ1,TRIL,GLI3,PLCG2,UBASH3A,NRARP,SLC39A10,GPNMB,DLL4,PIK3R6,JCHAIN,RET,FOXF1,ANGPT1,PRKCB,UNC13D,FLT1,CYP7B1,IL21R,COLEC12,APOD,INPP5D,MERTK,ZFP36L2,TRPM2,NR1D1,TNIP2,PTPN22,RUNX2,HLX,WNT4,CX3CL1,CD247,SAMSN1,CXCR4,TNFRSF1B,HMOX1,IRF4,WNT1
GO:BP	response to organic substance	GO:0010033	FALSE	5.39179e-09	8.26827	1058	649	61	30108	IFNAR1,PTGER2,KLF7,SORL1,ZNF703,ALDH1A2,DNAJB5,HCLS1,ACTN2,CPS1,TRAF3,HSP90B1,CPEB3,PPARA,TNNT2,HMGB2,FGB,TRIM24,NQO1,SGK1,NFKBIZ,NR3C1,LRP2,ABCG1,SPRY4,PLCG2,CYP1B1,GRAMD1B,FBXO2,HSPA5,PDE3A,MEF2C,IL31RA,EFHC2,EPHA8,PAX6,RET,FOXF1,NR4A3,ANGPT1,HAS2,CYP7B1,IL21R,COLEC12,ZFP36L2,TRPM2,PPIF,NR1D1,TNIP2,PTPN22,RUNX2,TBX2,NR4A1,CA2,SLC2A5,VDR,NR4A2,CX3CL1,SPRY2,GABRB3,SATB2
GO:BP	regulation of signal transduction	GO:0009966	FALSE	6.69696e-09	8.17412	1352	649	71	30108	BCL6,SORL1,HEY1,DLX2,ZNF703,HCLS1,CARD11,RGS7,TRAF3,DGKI,ADAMTS3,FASLG,ADAMTSL2,NCKAP1L,PLEK,FNIP1,FGB,TRIM24,SULF1,LRP2,GDNF,EPHB1,SPRY4,TNIK,GLI3,PLCG2,CYP1B1,UBASH3A,NRARP,DAB1,SLC39A10,GPNMB,DLL4,LRP4,CHST11,PIK3R6,HSPA5,PTGS2,SH3RF3,PTPRU,PDE3A,EPHA8,RET,ANGPT1,RPGRIP1L,RGMA,FLT1,CYP7B1,GLI1,APOD,INPP5D,PELI2,FAM20C,NPTX2,PPIF,CHAC1,NR1D1,TNIP2,PTPN22,RUNX2,FGF10,WNT4,VDR,SPRY1,CX3CL1,DLGAP3…
GO:BP	intracellular signal transduction	GO:0035556	FALSE	8.74305e-09	8.05834	1127	649	63	30108	BCL6,PDE7B,SORL1,HCLS1,TIAM2,CARD11,JADE2,TBXT,NCALD,TRAF3,PAG1,DGKI,FASLG,NCKAP1L,PLEK,FNIP1,FGB,TRIM24,SGK1,LRP2,EPHB1,PLK3,ADGRB2,PPM1F,SPRY4,TNIK,PLCG2,CYP1B1,DAB1,GPNMB,RAPGEF4,PIK3R6,PTGS2,SH3RF3,PDE3A,MEF2C,EPHA8,JUN,STK38L,RET,ANGPT1,PRKCB,FLT1,INPP5D,PELI2,MERTK,ZFP36L2,TRPM2,PPIF,CHAC1,NR1D1,TNIP2,PTPN22,RUNX2,MYOM1,FGF10,CASQ2,SPRY1,CX3CL1,RASGRP3,TNFRSF1B,SPRY2,WNT1
GO:BP	phosphate-containing compound metabolic process	GO:0006796	FALSE	1.436e-08	7.84284	1198	649	65	30108	FAXDC2,SORL1,AGPAT4,HCLS1,CPS1,PECAM1,AMPD1,MOB3C,PKD1,NCKAP1L,PPCDC,PLEK,FNIP1,ADCY8,FGGY,TRIM24,SGK1,SAMD8,TRIB1,CETP,EPHB1,ENPP2,CCNG1,PTPN7,MDH1B,PPM1F,SPRY4,TNIK,TRIB2,PLCG2,DAB1,FAM129A,SLC39A10,GPNMB,LRP4,PIK3R6,PTGS2,PTPRU,DGKH,EPHA8,PAX6,STK38L,RET,SOCS3,MAPK10,ANGPT1,PRKCB,TRH,PPARGC1A,FLT1,CYP2W1,PELI2,DGKG,PFKM,FAM20C,PTPN22,MYLK2,TNNI3K,FGF10,SPRY1,SAMSN1,PPP4R4,NT5C1A,SPRY2,WNT1
GO:BP	negative regulation of transcription by RNA polymerase II	GO:0000122	FALSE	1.48717e-08	7.82764	375	649	33	30108	BCL6,KLF7,HSF4,IRX2,TRPS1,NR6A1,HEY1,DLX2,TBXT,FOXJ1,FASLG,CPEB3,PPARA,FNIP1,PHF19,PATZ1,SIM2,DEAF1,GLI3,NRARP,DLL4,MEF2C,PAX6,JUN,FOXF1,NR1D2,ZFPM2,NR1D1,SOX8,TBX2,VDR,MAF,SATB2
GO:BP	generation of neurons	GO:0048699	FALSE	1.64666e-08	7.7834	708	649	47	30108	BCL6,KLF7,RND1,DLX2,ALDH1A2,BHLHA15,MCOLN3,CEP85L,TIAM2,JADE2,ASTN1,SIX4,LRTOMT,SGK1,SOX5,LRP2,GDNF,EPHB1,TNIK,GLI3,CECR2,DAB1,DLL4,LRP4,DISP3,WHRN,ADCY1,GALR2,TENM4,MEF2C,OBSL1,EPHA8,PAX6,RET,CNTNAP1,NELL2,IRX1,RGMA,OLFM1,KCNIP2,NEFL,WNT4,NR4A2,CDH4,PLXNA4,WNT1,SATB2
GO:BP	heart development	GO:0007507	FALSE	1.65818e-08	7.78037	274	649	28	30108	ALDH1A2,SYPL2,ACTN2,TBXT,FOXJ1,TNNT2,PKD1,ADAMTS1,SMYD1,MEF2D,LRP2,GLI3,TNNC1,DLL4,TENM4,MEF2C,SCX,BVES,FOXF1,ZFPM2,RPGRIP1L,HAS2,CCDC103,GLI1,OLFM1,MYLK2,TBX2,MYO18B
GO:BP	phosphorus metabolic process	GO:0006793	FALSE	2.12385e-08	7.67288	1209	649	65	30108	FAXDC2,SORL1,AGPAT4,HCLS1,CPS1,PECAM1,AMPD1,MOB3C,PKD1,NCKAP1L,PPCDC,PLEK,FNIP1,ADCY8,FGGY,TRIM24,SGK1,SAMD8,TRIB1,CETP,EPHB1,ENPP2,CCNG1,PTPN7,MDH1B,PPM1F,SPRY4,TNIK,TRIB2,PLCG2,DAB1,FAM129A,SLC39A10,GPNMB,LRP4,PIK3R6,PTGS2,PTPRU,DGKH,EPHA8,PAX6,STK38L,RET,SOCS3,MAPK10,ANGPT1,PRKCB,TRH,PPARGC1A,FLT1,CYP2W1,PELI2,DGKG,PFKM,FAM20C,PTPN22,MYLK2,TNNI3K,FGF10,SPRY1,SAMSN1,PPP4R4,NT5C1A,SPRY2,WNT1
GO:BP	leukocyte differentiation	GO:0002521	FALSE	2.42702e-08	7.61493	240	649	26	30108	BCL6,MAFB,HCLS1,CARD11,FOXJ1,CBFA2T3,NCKAP1L,FNIP1,NFKBIZ,GLI3,PLCG2,NRARP,DLL4,PIK3R6,INPP5D,MERTK,FAM20C,ZFP36L2,TRPM2,GAB2,PTPN22,RUNX2,HLX,WNT4,IRF4,WNT1
GO:BP	cell-cell signaling	GO:0007267	FALSE	3.67697e-08	7.43451	699	649	46	30108	JPH3,KLF7,FGF12,NMU,ZNF703,SYN3,CHRNA1,DGKI,PKD1,RAPSN,FGB,GRIA1,SULF1,NR3C1,GDNF,EPHB1,GRIK4,STXBP5,GLI3,NRARP,GPNMB,LRP4,PTGS2,HTR7L,STX11,ADCY1,PTPRU,TRH,CACNA1G,GLI1,CHRNB2,PFKM,NPTX2,NR1D1,MYLK2,CALB2,FGF10,PVALB,HTR7,CA2,NEFL,WNT4,DLGAP3,LGR6,WNT1,GABRB3
GO:BP	protein metabolic process	GO:0019538	FALSE	4.04278e-08	7.39332	2402	649	102	30108	FANCI,ENDOU,FAXDC2,CSGALNACT1,MAFB,SORL1,DNAJB13,DNAJB5,HCLS1,RNF144B,TNFSF15,LNX1,JADE2,PECAM1,CHST13,AGO2,TRAF3,FBXL7,HSP90B1,ADAMTS3,FASLG,CPEB3,CBFA2T3,EIF5B,MOB3C,PKD1,NCKAP1L,FNIP1,FGB,TRIM24,NQO1,SGK1,TRIB1,SMYD1,PLAU,SULF1,RTN1,EPHB1,ZMYND10,ABCG1,ENPP2,CCNG1,PTPN7,SPATA18,PPM1F,SPRY4,TNIK,TRIB2,GLI3,ASB5,PLCG2,ERO1B,DAB1,FAM129A,SLC39A10,GPNMB,HS3ST2,LRP4,CHST11,FBXO2,PIK3R6,HSPA5,PTGS2,…
GO:BP	cellular response to endogenous stimulus	GO:0071495	FALSE	4.05098e-08	7.39244	650	649	44	30108	PTGER2,SORL1,ZNF703,ACTN2,ADAMTS3,CPEB3,PPARA,ADAMTSL2,TRIM24,SGK1,NFKBIZ,SULF1,SOX5,NR3C1,LRP2,DLL4,CHST11,PDE3A,MEF2C,SCX,EPHA8,JUN,NR4A3,RGMA,HAS2,FLT1,CYP7B1,FAM20C,ZFP36L2,TRPM2,PTPN22,VIL1,RUNX2,TBX2,FGF10,NR4A1,CA2,WNT4,NR4A2,SPRY1,SPRY2,WNT1,TMEM100,GABRB3
GO:BP	mononuclear cell differentiation	GO:1903131	FALSE	5.32485e-08	7.27369	176	649	22	30108	BCL6,MAFB,CARD11,FOXJ1,NCKAP1L,FNIP1,NFKBIZ,GLI3,PLCG2,NRARP,DLL4,PIK3R6,INPP5D,MERTK,ZFP36L2,TRPM2,PTPN22,RUNX2,HLX,WNT4,IRF4,WNT1
GO:BP	regionalization	GO:0003002	FALSE	5.76664e-08	7.23908	212	649	24	30108	IRX2,MAFB,OTX1,DLX2,ALDH1A2,TBXT,FOXJ1,PLXNA2,LRP2,GDNF,GLI3,NRARP,DLL4,LRP4,PAX6,FOXF1,RPGRIP1L,CCDC103,GLI1,TBX2,SPRY1,BHLHE41,WNT1,PCDH8
GO:BP	lymphocyte differentiation	GO:0030098	FALSE	7.38851e-08	7.13144	162	649	21	30108	BCL6,MAFB,CARD11,FOXJ1,NCKAP1L,FNIP1,NFKBIZ,GLI3,PLCG2,NRARP,DLL4,PIK3R6,INPP5D,MERTK,ZFP36L2,PTPN22,RUNX2,HLX,WNT4,IRF4,WNT1
GO:BP	striated muscle contraction	GO:0006941	FALSE	9.75713e-08	7.01068	64	649	14	30108	RNF207,CHRNA1,TNNT2,SCN4A,TNNC1,TNNI2,MYLK2,TNNI3K,KCNH2,CASQ2,TNNC2,LMOD3,STC1,KCNE2
GO:BP	T cell differentiation	GO:0030217	FALSE	1.24038e-07	6.90645	104	649	17	30108	BCL6,MAFB,CARD11,FOXJ1,NCKAP1L,NFKBIZ,GLI3,NRARP,DLL4,PIK3R6,ZFP36L2,PTPN22,RUNX2,HLX,WNT4,IRF4,WNT1
GO:BP	negative regulation of multicellular organismal process	GO:0051241	FALSE	1.24713e-07	6.90409	452	649	35	30108	BCL6,KLF7,MAFB,SORL1,DLX2,PTPRG,PAG1,FOXJ1,FASLG,NCKAP1L,ADAMTS1,DOCK4,FGB,SULF1,GLI3,NRARP,DAB1,GPNMB,DLL4,LRP4,MEF2C,PAX6,FOXF1,ANGPT1,APOD,INPP5D,MERTK,NR1D1,PTPN22,HLX,WNT4,SPRY1,SAMSN1,STC1,SPRY2
GO:BP	regulation of anatomical structure morphogenesis	GO:0022603	FALSE	1.53118e-07	6.81497	387	649	32	30108	TIAM2,AGO2,SIX4,FOXJ1,FASLG,FMNL1,ADAMTS1,SULF1,GDNF,ENPP2,TNIK,CYP1B1,DAB1,LRP4,PIK3R6,TENM4,OBSL1,SCX,BVES,RET,FLT1,VIL1,RUNX2,TBX2,NEFL,WNT4,CDH4,SPRY1,PLXNA4,AJAP1,HMOX1,SPRY2
GO:BP	response to endogenous stimulus	GO:0009719	FALSE	1.56909e-07	6.80435	704	649	45	30108	PTGER2,SORL1,ZNF703,ACTN2,ADAMTS3,CPEB3,PPARA,ADAMTSL2,TRIM24,SGK1,NFKBIZ,SULF1,SOX5,NR3C1,LRP2,DLL4,CHST11,PDE3A,MEF2C,SCX,EPHA8,JUN,NR4A3,RGMA,HAS2,FLT1,CYP7B1,FAM20C,ZFP36L2,TRPM2,NR1D1,PTPN22,VIL1,RUNX2,TBX2,FGF10,NR4A1,CA2,WNT4,NR4A2,SPRY1,SPRY2,WNT1,TMEM100,GABRB3
GO:BP	positive regulation of transport	GO:0051050	FALSE	1.61869e-07	6.79084	344	649	30	30108	FGF12,SORL1,HCLS1,RNF207,ACTN2,FASLG,SEC16B,LRTOMT,NCKAP1L,FGB,CETP,ABCG1,STXBP5,GLI3,PLCG2,GALR2,NR4A3,ABCB1,ANGPT1,TRH,PPARGC1A,UNC13D,MERTK,PFKM,PTPN22,MYOM1,KCNH2,KCNIP2,CA2,STC1
GO:BP	response to stress	GO:0006950	FALSE	1.74142e-07	6.7591	1578	649	75	30108	BCL6,IFNAR1,PTGER2,APLF,RASGRF1,DNAJB5,TRAF3,ACER3,HSP90B1,CBFA2T3,PPARA,PKD1,THBS4,PLEK,FNIP1,HMGB2,RNF169,FGB,NQO1,SGK1,NFKBIZ,CHD2,GGT7,NR3C1,EPHB1,PLK3,SPATA18,TRIL,TNIK,PLCG2,CYP1B1,IER5,FAM129A,FBXO2,PIK3R6,HSPA5,PTGS2,SH3RF3,ADCY1,BVES,PAX6,JUN,RET,FOXF1,NR1D2,ABCB1,PPARGC1A,HAS2,UNC13D,COLEC12,GLI1,APOD,MERTK,ZFP36L2,TRPM2,PPIF,ELAPOR1,CHAC1,NR1D1,TNIP2,PTPN22,VIL1,TBX2,FGF10,SAXO1,RCSD1,…
GO:BP	epithelial tube morphogenesis	GO:0060562	FALSE	1.8506e-07	6.73269	170	649	21	30108	IRX2,TBXT,SIX4,PKD1,LRP2,GDNF,GLI3,CECR2,NRARP,DLL4,RET,FOXF1,RGMA,CCDC103,TBX2,WNT4,VDR,SPRY1,CDH7,SPRY2,WNT1
GO:BP	hemopoiesis	GO:0030097	FALSE	1.91713e-07	6.71735	413	649	33	30108	BCL6,FAXDC2,MAFB,HCLS1,CARD11,FLI1,FOXJ1,CBFA2T3,NCKAP1L,PLEK,FNIP1,NFKBIZ,CHD2,GLI3,PLCG2,NRARP,DLL4,PIK3R6,BVES,ANGPT1,INPP5D,MERTK,FAM20C,ZFP36L2,TRPM2,GAB2,PTPN22,RUNX2,HLX,WNT4,MAF,IRF4,WNT1
GO:BP	cellular response to growth factor stimulus	GO:0071363	FALSE	1.9209e-07	6.7165	325	649	29	30108	SORL1,ZNF703,ADAMTS3,ADAMTSL2,NFKBIZ,SULF1,SOX5,LRP2,DLL4,CHST11,PDE3A,MEF2C,SCX,JUN,RGMA,HAS2,FLT1,FAM20C,ZFP36L2,VIL1,RUNX2,TBX2,FGF10,NR4A1,WNT4,SPRY1,SPRY2,WNT1,TMEM100
GO:BP	circulatory system process	GO:0003013	FALSE	1.95573e-07	6.70869	188	649	22	30108	RNF207,FLI1,CPS1,NCALD,TNNT2,SLC5A1,DOCK4,FGB,TNNC1,PTGS2,PDE3A,BVES,ABCB1,ANGPT1,CACNA1G,TNNI3K,KCNH2,CASQ2,SLC2A5,ADORA2B,STC1,KCNE2
GO:BP	regulation of system process	GO:0044057	FALSE	2.40463e-07	6.61895	190	649	22	30108	FGF12,NMU,TNNT2,DOCK4,SCN4A,FGB,NR3C1,TNNC1,TENM4,BVES,SRL,CACNA1G,NPTX2,MYLK2,TNNI3K,KCNH2,CASQ2,TNNC2,DLGAP3,TNFRSF1B,STC1,KCNE2
GO:BP	cellular localization	GO:0051641	FALSE	2.67353e-07	6.57291	1593	649	75	30108	BCL6,JPH3,KLF7,APLF,SORL1,LHFPL4,HCLS1,PARD6A,SYN3,ACTN2,PECAM1,SIX4,XPO1,HEPACAM,SLC22A3,DGKI,FOXJ1,FASLG,CD200,PKD1,SEC16B,LRTOMT,NCKAP1L,PLEK,RAPSN,RAB26,FGB,LRP2,GDNF,ANK1,ZMYND10,ABCG1,PPM1F,STXBP5,AMN,TNIK,GLI3,PLCG2,CLIC2,TNNC1,TPH1,LRP4,SLC6A4,WHRN,STX11,PTPRU,OBSL1,BVES,PAX6,FOXF1,CNTNAP1,ANGPT1,TRH,UNC13D,MGAT3,APOD,MERTK,PFKM,TRPM2,PPIF,NR1D1,PTPN22,SYBU,MYLK2,COLQ,VIL1,MYOM1,CASQ2,NEF…
GO:BP	cell activation	GO:0001775	FALSE	2.74862e-07	6.56089	396	649	32	30108	BCL6,MAFB,CARD11,PAG1,FOXJ1,NCKAP1L,PLEK,FNIP1,FGB,NFKBIZ,EPHB1,GLI3,PLCG2,NRARP,SLC39A10,GPNMB,DLL4,PIK3R6,FOXF1,UNC13D,INPP5D,MERTK,ZFP36L2,NR1D1,PTPN22,RUNX2,HLX,WNT4,SAMSN1,TNFRSF1B,IRF4,WNT1
GO:BP	skeletal muscle tissue development	GO:0007519	FALSE	3.0482e-07	6.51596	82	649	15	30108	SIX4,CHRNA1,SMYD1,EPHB1,HLF,MEF2C,SCX,BVES,CNTNAP1,NR1D2,MYLK2,HLX,NR4A1,LMOD3,WNT4
GO:BP	cellular response to organic substance	GO:0071310	FALSE	3.29262e-07	6.48246	801	649	48	30108	IFNAR1,PTGER2,KLF7,SORL1,ZNF703,ALDH1A2,HCLS1,ACTN2,TRAF3,CPEB3,PPARA,TRIM24,SGK1,NFKBIZ,NR3C1,SPRY4,PLCG2,CYP1B1,GRAMD1B,HSPA5,PDE3A,MEF2C,IL31RA,EFHC2,EPHA8,PAX6,RET,FOXF1,NR4A3,ANGPT1,HAS2,CYP7B1,IL21R,COLEC12,ZFP36L2,TRPM2,NR1D1,TNIP2,PTPN22,NR4A1,CA2,SLC2A5,VDR,NR4A2,CX3CL1,SPRY2,GABRB3,SATB2
GO:BP	positive regulation of cell development	GO:0010720	FALSE	3.66534e-07	6.43589	159	649	20	30108	BCL6,HCLS1,TIAM2,JADE2,NCKAP1L,NFKBIZ,LRP2,GLI3,PIK3R6,TENM4,PDE3A,OBSL1,PAX6,INPP5D,HLX,LMOD3,NEFL,CDH4,PLXNA4,TNFRSF1B
GO:BP	blood vessel development	GO:0001568	FALSE	3.93426e-07	6.40514	335	649	29	30108	HEY1,ALDH1A2,PECAM1,TBXT,AGO2,FASLG,PKD1,ADAMTS1,SULF1,LRP2,EPHB1,GLI3,RIN2,CYP1B1,NRARP,DLL4,PIK3R6,ANGPT2,PAX6,FOXF1,ANGPT1,HAS2,FLT1,TBX2,NR4A1,WNT4,MYO18B,HMOX1,SPRY2
GO:BP	response to growth factor	GO:0070848	FALSE	3.93426e-07	6.40514	335	649	29	30108	SORL1,ZNF703,ADAMTS3,ADAMTSL2,NFKBIZ,SULF1,SOX5,LRP2,DLL4,CHST11,PDE3A,MEF2C,SCX,JUN,RGMA,HAS2,FLT1,FAM20C,ZFP36L2,VIL1,RUNX2,TBX2,FGF10,NR4A1,WNT4,SPRY1,SPRY2,WNT1,TMEM100
GO:BP	lymphocyte activation	GO:0046649	FALSE	4.37829e-07	6.3587	294	649	27	30108	BCL6,MAFB,CARD11,PAG1,FOXJ1,NCKAP1L,FNIP1,NFKBIZ,GLI3,PLCG2,NRARP,SLC39A10,GPNMB,DLL4,PIK3R6,UNC13D,INPP5D,MERTK,ZFP36L2,PTPN22,RUNX2,HLX,WNT4,SAMSN1,TNFRSF1B,IRF4,WNT1
GO:BP	skeletal muscle organ development	GO:0060538	FALSE	6.15289e-07	6.21092	86	649	15	30108	SIX4,CHRNA1,SMYD1,EPHB1,HLF,MEF2C,SCX,BVES,CNTNAP1,NR1D2,MYLK2,HLX,NR4A1,LMOD3,WNT4
GO:BP	cellular component morphogenesis	GO:0032989	FALSE	7.2319e-07	6.14075	366	649	30	30108	KLF7,TIAM2,ACTN2,JADE2,SIX4,MYPN,SGK1,LRP2,GDNF,EPHB1,ENPP2,TNIK,GLI3,DAB1,LRP4,ADCY1,TENM4,OBSL1,EPHA8,PAX6,RET,CNTNAP1,NELL2,OLFM1,VIL1,LMOD3,NEFL,CDH4,PLXNA4,MYOM2
GO:BP	regulation of cellular component organization	GO:0051128	FALSE	7.51132e-07	6.12428	1107	649	58	30108	BCL6,SORL1,LHFPL4,HCLS1,TRIM54,TIAM2,ACTN2,SIX4,WDR63,FASLG,PKD1,CTTNBP2,NCKAP1L,PLEK,PTCH2,TEN1,FNIP1,SASS6,PLEKHH2,EPHB1,ZMYND10,ENPP2,PPM1F,STXBP5,TNIK,PLCG2,DAB1,TMEM182,LRP4,HSPA5,PDE3A,OBSL1,STK38L,RET,CNTNAP1,NELL2,ANGPT1,RGMA,PPARGC1A,APOD,OLFM1,RCC1,MERTK,TRPM2,PPIF,ELAPOR1,PTPN22,COLQ,VIL1,SAXO1,GRID1,CDHR2,NEFL,WNT4,CDH4,PLXNA4,SPRY2,WNT1
GO:BP	neuron differentiation	GO:0030182	FALSE	8.3305e-07	6.07933	662	649	42	30108	BCL6,KLF7,RND1,DLX2,ALDH1A2,BHLHA15,MCOLN3,TIAM2,JADE2,LRTOMT,SGK1,LRP2,GDNF,EPHB1,TNIK,GLI3,CECR2,DAB1,DLL4,LRP4,DISP3,WHRN,ADCY1,GALR2,TENM4,MEF2C,OBSL1,EPHA8,PAX6,RET,CNTNAP1,NELL2,IRX1,RGMA,OLFM1,KCNIP2,NEFL,WNT4,NR4A2,CDH4,PLXNA4,WNT1
GO:BP	negative regulation of leukocyte activation	GO:0002695	FALSE	1.10465e-06	5.95677	76	649	14	30108	BCL6,PAG1,FOXJ1,NCKAP1L,GLI3,NRARP,GPNMB,FOXF1,INPP5D,MERTK,NR1D1,PTPN22,HLX,SAMSN1
GO:BP	regulation of neurogenesis	GO:0050767	FALSE	1.14015e-06	5.94304	152	649	19	30108	SORL1,DLX2,TIAM2,JADE2,HMGB2,LRP2,GLI3,DAB1,DLL4,LRP4,TENM4,OBSL1,PAX6,NR1D1,NEFL,CDH4,PLXNA4,BHLHE41,TNFRSF1B
GO:BP	organic substance transport	GO:0071702	FALSE	1.24386e-06	5.90523	1063	649	56	30108	JPH3,KLF7,SORL1,HCLS1,SLC29A1,SLC22A3,FASLG,CD200,PKD1,SEC16B,LRTOMT,PLEK,SLC8A1,SLC5A1,RAB26,FGB,CETP,NR3C1,LRP2,GDNF,SLC2A14,ABCG1,PPM1F,AMN,GLI3,PLCG2,CLIC2,SLC22A7,PTGS2,SLC6A4,SLC22A16,STX11,NR4A3,ABCB1,ANGPT1,SRL,TRH,FABP4,CACNA1G,APOD,PFKM,TRPM2,FABP5,NR1D1,PTPN22,VIL1,MYOM1,SLC8A3,CASQ2,CABP1,CA2,SLC2A5,VDR,CACNA1S,SLC7A11,STC1
GO:BP	leukocyte activation	GO:0045321	FALSE	1.24869e-06	5.90355	352	649	29	30108	BCL6,MAFB,CARD11,PAG1,FOXJ1,NCKAP1L,FNIP1,NFKBIZ,GLI3,PLCG2,NRARP,SLC39A10,GPNMB,DLL4,PIK3R6,FOXF1,UNC13D,INPP5D,MERTK,ZFP36L2,NR1D1,PTPN22,RUNX2,HLX,WNT4,SAMSN1,TNFRSF1B,IRF4,WNT1
GO:BP	vasculature development	GO:0001944	FALSE	1.24869e-06	5.90355	352	649	29	30108	HEY1,ALDH1A2,PECAM1,TBXT,AGO2,FASLG,PKD1,ADAMTS1,SULF1,LRP2,EPHB1,GLI3,RIN2,CYP1B1,NRARP,DLL4,PIK3R6,ANGPT2,PAX6,FOXF1,ANGPT1,HAS2,FLT1,TBX2,NR4A1,WNT4,MYO18B,HMOX1,SPRY2
GO:BP	regulation of cell-cell adhesion	GO:0022407	FALSE	1.33785e-06	5.87359	189	649	21	30108	BCL6,ZNF703,CARD11,PAG1,FOXJ1,NCKAP1L,FGB,NFKBIZ,PPM1F,GLI3,NRARP,GPNMB,PIK3R6,PTPRU,NR4A3,HAS2,PTPN22,HLX,WNT4,CDH7,WNT1
GO:BP	blood circulation	GO:0008015	FALSE	1.50025e-06	5.82383	172	649	20	30108	RNF207,FLI1,CPS1,NCALD,TNNT2,DOCK4,FGB,TNNC1,PTGS2,PDE3A,BVES,ANGPT1,CACNA1G,TNNI3K,KCNH2,CASQ2,SLC2A5,ADORA2B,STC1,KCNE2
GO:BP	homeostatic process	GO:0042592	FALSE	1.51622e-06	5.81924	729	649	44	30108	BCL6,JPH3,KLF7,MAFB,SORL1,SYPL2,CARD11,CHRNA1,FASLG,NCKAP1L,FGGY,TRIM24,NQO1,NFKBIZ,CETP,ABCG1,PLCG2,CLIC2,GRAMD1B,SLC39A10,PTGS2,ATP6V0A4,WHRN,SCX,PAX6,NR1D2,ANGPT1,PPARGC1A,INPP5D,CAV3,MERTK,PFKM,TRPM2,NR1D1,KCNH2,CALB2,CASQ2,CA2,VDR,RAB38,CCKBR,HMOX1,IRF4,STC1
GO:BP	actin filament-based process	GO:0030029	FALSE	1.54139e-06	5.81209	333	649	28	30108	BCL6,RND1,FRMD5,SMTNL2,HCLS1,RNF207,ACTN2,WIPF1,SIX4,WDR63,FOXJ1,TNNT2,FMNL1,NCKAP1L,MYPN,PLEK,PLEKHH2,PPM1F,TAGLN3,TNNC1,MYLK2,VIL1,KCNH2,LMOD3,WNT4,MYOM2,STC1,KCNE2
GO:BP	regulation of epithelial cell proliferation	GO:0050678	FALSE	1.6627e-06	5.77919	173	649	20	30108	ZNF703,ALDH1A2,SIX4,TRIM24,SULF1,DEAF1,NRARP,DLL4,MEF2C,PAX6,FLT1,CYP7B1,GLI1,NR1D1,RUNX2,FGF10,HLX,NR4A1,VDR,HMOX1
GO:BP	epithelial cell proliferation	GO:0050673	FALSE	1.80357e-06	5.74387	211	649	22	30108	ZNF703,ALDH1A2,SIX4,TRIM24,NFKBIZ,SULF1,DEAF1,NRARP,DLL4,MEF2C,PAX6,FLT1,CYP7B1,GLI1,NR1D1,RUNX2,TBX2,FGF10,HLX,NR4A1,VDR,HMOX1
GO:BP	programmed cell death	GO:0012501	FALSE	1.94868e-06	5.71026	735	649	44	30108	BCL6,ALDH1A2,HCLS1,RNF144B,SIX4,ACER3,FASLG,NCKAP1L,RAPSN,FNIP1,FGB,TRIM24,NFKBIZ,LRP2,GDNF,PPM1F,GLI3,PLCG2,CECR2,CYP1B1,SLC39A10,CHST11,PTGS2,PDE3A,SCX,JUN,ANGPT1,PPARGC1A,INPP5D,MERTK,PPIF,CHAC1,TBX2,NR4A1,RPS6KA2,MDM2,NEFL,WNT4,VDR,TNFRSF1B,HMOX1,SPRY2,CIDEC,WNT1
GO:BP	cell death	GO:0008219	FALSE	2.03129e-06	5.69223	736	649	44	30108	BCL6,ALDH1A2,HCLS1,RNF144B,SIX4,ACER3,FASLG,NCKAP1L,RAPSN,FNIP1,FGB,TRIM24,NFKBIZ,LRP2,GDNF,PPM1F,GLI3,PLCG2,CECR2,CYP1B1,SLC39A10,CHST11,PTGS2,PDE3A,SCX,JUN,ANGPT1,PPARGC1A,INPP5D,MERTK,PPIF,CHAC1,TBX2,NR4A1,RPS6KA2,MDM2,NEFL,WNT4,VDR,TNFRSF1B,HMOX1,SPRY2,CIDEC,WNT1
GO:BP	negative regulation of cell communication	GO:0010648	FALSE	2.16945e-06	5.66365	657	649	41	30108	BCL6,KLF7,SORL1,HEY1,DLX2,DGKI,ADAMTSL2,PLEK,FNIP1,FGB,SULF1,LRP2,GDNF,SPRY4,GLI3,UBASH3A,NRARP,DAB1,DLL4,LRP4,CHST11,HSPA5,PTGS2,PTPRU,PDE3A,RPGRIP1L,CYP7B1,GLI1,APOD,INPP5D,PPIF,CHAC1,NR1D1,PTPN22,RUNX2,WNT4,SPRY1,HMOX1,IRF4,SPRY2,WNT1
GO:BP	negative regulation of signaling	GO:0023057	FALSE	2.47627e-06	5.6062	660	649	41	30108	BCL6,KLF7,SORL1,HEY1,DLX2,DGKI,ADAMTSL2,PLEK,FNIP1,FGB,SULF1,LRP2,GDNF,SPRY4,GLI3,UBASH3A,NRARP,DAB1,DLL4,LRP4,CHST11,HSPA5,PTGS2,PTPRU,PDE3A,RPGRIP1L,CYP7B1,GLI1,APOD,INPP5D,PPIF,CHAC1,NR1D1,PTPN22,RUNX2,WNT4,SPRY1,HMOX1,IRF4,SPRY2,WNT1
GO:BP	sensory organ development	GO:0007423	FALSE	3.68646e-06	5.43339	302	649	26	30108	MAFB,OTX1,DLX2,ALDH1A2,BHLHA15,MCOLN3,SIX4,FASLG,LRTOMT,EPHB1,GLI3,CECR2,CYP1B1,DLL4,WHRN,PAX6,RPGRIP1L,MAB21L2,MERTK,BFSP1,NHS,TBX2,SPRY1,MAF,SPRY2,WNT1
GO:BP	negative regulation of cell differentiation	GO:0045596	FALSE	3.81056e-06	5.41901	281	649	25	30108	BCL6,MAFB,SORL1,DLX2,SIX4,FOXJ1,EPHB1,NMRK2,GLI3,RANBP3L,NRARP,DAB1,TMEM182,LRP4,DISP3,PAX6,INPP5D,ZFP36L2,NR1D1,HLX,WNT4,RPL3L,SPRY1,SPRY2,WNT1
GO:BP	regulation of hydrolase activity	GO:0051336	FALSE	3.91554e-06	5.40721	370	649	29	30108	BCL6,SORL1,TNFSF15,TIAM2,RGS7,DGKI,FOXJ1,FASLG,CD200,NCKAP1L,PLEK,FNIP1,PPM1F,SLC39A10,RAPGEF4,PTGS2,PDE3A,BVES,RGMA,FLT1,NR4A1,WNT4,SPRY1,CX3CL1,PLXNA4,RASGRP3,PPP4R4,SPRY2,RGS1
GO:BP	positive regulation of cell adhesion	GO:0045785	FALSE	4.05938e-06	5.39154	182	649	20	30108	BCL6,CARD11,NCKAP1L,FGB,NFKBIZ,PPM1F,GLI3,RIN2,PIK3R6,PTPRU,RET,FOXF1,NR4A3,ANGPT1,HAS2,UNC13D,VIT,PTPN22,HLX,WNT4
GO:BP	response to external stimulus	GO:0009605	FALSE	4.14972e-06	5.38198	981	649	52	30108	BCL6,IFNAR1,SORL1,ZPLD1,WIPF1,CPS1,SLC22A3,PPARA,PKD1,NCKAP1L,DOCK4,FNIP1,HMGB2,FGB,TRIM24,NQO1,NFKBIZ,EPHB1,PPM1F,TRIL,PLCG2,PIK3R6,PTGS2,WHRN,SCX,FOXF1,NELL2,NR1D2,ANGPT1,PPARGC1A,UNC13D,FLT1,CYP7B1,COLEC12,TRPM2,ELAPOR1,NR1D1,TNIP2,PTPN22,VIL1,ADAMTS9,RUNX2,FGF10,NR4A1,WNT4,VDR,CX3CL1,RAB38,AJAP1,TNFRSF1B,IRF4,RGS1
GO:BP	regulation of phosphorus metabolic process	GO:0051174	FALSE	4.23235e-06	5.37342	593	649	38	30108	FAXDC2,SORL1,HCLS1,PECAM1,MOB3C,PKD1,NCKAP1L,PLEK,FNIP1,TRIB1,ENPP2,CCNG1,PPM1F,SPRY4,TNIK,TRIB2,PLCG2,DAB1,FAM129A,SLC39A10,GPNMB,LRP4,PIK3R6,PTGS2,EPHA8,PAX6,RET,ANGPT1,PPARGC1A,FLT1,PELI2,FAM20C,FGF10,SPRY1,SAMSN1,PPP4R4,SPRY2,WNT1
GO:BP	regulation of protein metabolic process	GO:0051246	FALSE	4.64742e-06	5.33279	1073	649	55	30108	FANCI,FAXDC2,SORL1,HCLS1,RNF144B,TNFSF15,PECAM1,AGO2,FASLG,CPEB3,CBFA2T3,EIF5B,MOB3C,PKD1,NCKAP1L,FNIP1,NQO1,TRIB1,RTN1,ABCG1,ENPP2,CCNG1,PPM1F,SPRY4,TNIK,TRIB2,ASB5,PLCG2,DAB1,FAM129A,SLC39A10,GPNMB,LRP4,PIK3R6,PTGS2,PAX6,RET,ANGPT1,RGMA,FLT1,APOD,PELI2,ZFP36L2,HHATL,CHAC1,PTPN22,FGF10,NR4A1,SPRY1,SAMSN1,PPP4R4,TNFRSF1B,SPRY2,WNT1,KCNE2
GO:BP	negative regulation of signal transduction	GO:0009968	FALSE	4.79918e-06	5.31883	622	649	39	30108	BCL6,SORL1,HEY1,DLX2,ADAMTSL2,PLEK,FNIP1,FGB,SULF1,LRP2,GDNF,SPRY4,GLI3,UBASH3A,NRARP,DAB1,DLL4,LRP4,CHST11,HSPA5,PTGS2,PTPRU,PDE3A,RPGRIP1L,CYP7B1,GLI1,APOD,INPP5D,PPIF,CHAC1,NR1D1,PTPN22,RUNX2,WNT4,SPRY1,HMOX1,IRF4,SPRY2,WNT1
GO:BP	negative regulation of developmental process	GO:0051093	FALSE	4.89482e-06	5.31026	397	649	30	30108	BCL6,KLF7,MAFB,SORL1,DLX2,SIX4,FOXJ1,FASLG,ADAMTS1,SULF1,EPHB1,NMRK2,GLI3,RANBP3L,NRARP,DAB1,TMEM182,LRP4,DISP3,PAX6,INPP5D,ZFP36L2,NR1D1,TBX2,HLX,WNT4,RPL3L,SPRY1,SPRY2,WNT1
GO:BP	negative regulation of cell activation	GO:0050866	FALSE	5.11014e-06	5.29157	85	649	14	30108	BCL6,PAG1,FOXJ1,NCKAP1L,GLI3,NRARP,GPNMB,FOXF1,INPP5D,MERTK,NR1D1,PTPN22,HLX,SAMSN1
GO:BP	phosphorylation	GO:0016310	FALSE	5.15597e-06	5.28769	759	649	44	30108	FAXDC2,SORL1,HCLS1,PECAM1,MOB3C,PKD1,NCKAP1L,FNIP1,FGGY,TRIM24,SGK1,TRIB1,EPHB1,ENPP2,CCNG1,PPM1F,SPRY4,TNIK,TRIB2,PLCG2,DAB1,FAM129A,GPNMB,LRP4,PIK3R6,PTGS2,EPHA8,PAX6,STK38L,RET,MAPK10,ANGPT1,PRKCB,FLT1,PELI2,DGKG,FAM20C,MYLK2,TNNI3K,FGF10,SPRY1,SAMSN1,SPRY2,WNT1
GO:BP	apoptotic process	GO:0006915	FALSE	5.81006e-06	5.23582	707	649	42	30108	BCL6,ALDH1A2,HCLS1,RNF144B,SIX4,FASLG,NCKAP1L,RAPSN,FNIP1,FGB,TRIM24,NFKBIZ,LRP2,GDNF,PPM1F,GLI3,CECR2,CYP1B1,SLC39A10,CHST11,PTGS2,PDE3A,SCX,JUN,ANGPT1,PPARGC1A,INPP5D,MERTK,PPIF,CHAC1,TBX2,NR4A1,RPS6KA2,MDM2,NEFL,WNT4,VDR,TNFRSF1B,HMOX1,SPRY2,CIDEC,WNT1
GO:BP	epithelial cell differentiation	GO:0030855	FALSE	6.75306e-06	5.1705	289	649	25	30108	KLF7,MAFB,ZNF703,MCOLN3,PECAM1,FOXJ1,LRTOMT,PTCH2,NFKBIZ,GDNF,WHRN,PAX6,FOXF1,GLI1,FAM20C,VIL1,BFSP1,CDHR2,WNT4,VDR,SPRY1,AJAP1,MAF,STC1,SPRY2
GO:BP	renal system development	GO:0072001	FALSE	6.87556e-06	5.16269	169	649	19	30108	IRX2,ALDH1A2,PECAM1,SIX4,FOXJ1,PKD1,ADAMTS1,SULF1,LRP2,GDNF,GLI3,LRP4,RET,FOXF1,ANGPT1,RPGRIP1L,WNT4,SPRY1,WNT1
GO:BP	T cell activation	GO:0042110	FALSE	7.13763e-06	5.14645	188	649	20	30108	BCL6,MAFB,CARD11,PAG1,FOXJ1,NCKAP1L,NFKBIZ,GLI3,NRARP,GPNMB,DLL4,PIK3R6,ZFP36L2,PTPN22,RUNX2,HLX,WNT4,TNFRSF1B,IRF4,WNT1
GO:BP	regulation of cell activation	GO:0050865	FALSE	7.69482e-06	5.1138	228	649	22	30108	BCL6,CARD11,PAG1,FOXJ1,NCKAP1L,PLEK,NFKBIZ,GLI3,NRARP,SLC39A10,GPNMB,PIK3R6,FOXF1,UNC13D,INPP5D,MERTK,ZFP36L2,NR1D1,PTPN22,HLX,SAMSN1,TNFRSF1B
GO:BP	protein phosphorylation	GO:0006468	FALSE	7.82725e-06	5.10639	687	649	41	30108	FAXDC2,SORL1,HCLS1,PECAM1,MOB3C,PKD1,FNIP1,TRIM24,SGK1,TRIB1,EPHB1,ENPP2,CCNG1,PPM1F,SPRY4,TNIK,TRIB2,PLCG2,DAB1,FAM129A,GPNMB,LRP4,PIK3R6,PTGS2,EPHA8,PAX6,STK38L,RET,MAPK10,ANGPT1,PRKCB,FLT1,PELI2,FAM20C,MYLK2,TNNI3K,FGF10,SPRY1,SAMSN1,SPRY2,WNT1
GO:BP	cell projection organization	GO:0030030	FALSE	8.23933e-06	5.08411	771	649	44	30108	KLF7,RSPH1,BHLHA15,TIAM2,ACTN2,JADE2,FOXJ1,PLEK,DRC1,SGK1,LRP2,GDNF,EPHB1,ZMYND10,ENPP2,TNIK,GLI3,CECR2,DAB1,LRP4,TEKT3,WHRN,ADCY1,GALR2,OBSL1,EPHA8,PAX6,RET,ABLIM3,CNTNAP1,NELL2,RPGRIP1L,RGMA,CCDC103,OLFM1,TRPM2,VIL1,SAXO1,CDHR2,NEFL,CDH4,PLXNA4,SPRY2,WNT1
GO:BP	mesenchyme development	GO:0060485	FALSE	8.79833e-06	5.0556	136	649	17	30108	ZNF703,ALDH1A2,SIX4,GDNF,RANBP3L,SLC39A10,SCX,RET,FOXF1,NELL2,HAS2,OLFM1,SOX8,TBX2,WNT4,SPRY1,SPRY2
GO:BP	chemical synaptic transmission	GO:0007268	FALSE	8.91913e-06	5.04968	293	649	25	30108	JPH3,FGF12,NMU,SYN3,CHRNA1,DGKI,RAPSN,GRIA1,GDNF,EPHB1,GRIK4,STXBP5,HTR7L,STX11,ADCY1,CACNA1G,CHRNB2,NPTX2,MYLK2,CALB2,PVALB,HTR7,CA2,NEFL,DLGAP3
GO:BP	anterograde trans-synaptic signaling	GO:0098916	FALSE	8.91913e-06	5.04968	293	649	25	30108	JPH3,FGF12,NMU,SYN3,CHRNA1,DGKI,RAPSN,GRIA1,GDNF,EPHB1,GRIK4,STXBP5,HTR7L,STX11,ADCY1,CACNA1G,CHRNB2,NPTX2,MYLK2,CALB2,PVALB,HTR7,CA2,NEFL,DLGAP3
GO:BP	skeletal system development	GO:0001501	FALSE	9.35585e-06	5.02892	251	649	23	30108	TRPS1,DLX2,TBXT,SIX4,TTC9,PKD1,SULF1,SOX5,NAB2,GLI3,RANBP3L,MMP16,CHST11,SCX,HAS2,FAM20C,RUNX2,WNT4,VDR,MAF,STC1,WNT1,SATB2
GO:BP	morphogenesis of a branching structure	GO:0001763	FALSE	9.42518e-06	5.02571	104	649	15	30108	DLX2,SIX4,PKD1,SULF1,GDNF,GLI3,NRARP,DLL4,FOXF1,TBX2,WNT4,VDR,SPRY1,SPRY2,WNT1
GO:BP	regulation of leukocyte activation	GO:0002694	FALSE	9.8407e-06	5.00697	211	649	21	30108	BCL6,CARD11,PAG1,FOXJ1,NCKAP1L,NFKBIZ,GLI3,NRARP,SLC39A10,GPNMB,PIK3R6,FOXF1,UNC13D,INPP5D,MERTK,ZFP36L2,NR1D1,PTPN22,HLX,SAMSN1,TNFRSF1B
GO:BP	skeletal muscle cell differentiation	GO:0035914	FALSE	9.88753e-06	5.00491	39	649	10	30108	SIX4,SMYD1,EPHB1,HLF,MEF2C,SCX,NR1D2,MYLK2,NR4A1,WNT4
GO:BP	trans-synaptic signaling	GO:0099537	FALSE	1.02307e-05	4.9901	295	649	25	30108	JPH3,FGF12,NMU,SYN3,CHRNA1,DGKI,RAPSN,GRIA1,GDNF,EPHB1,GRIK4,STXBP5,HTR7L,STX11,ADCY1,CACNA1G,CHRNB2,NPTX2,MYLK2,CALB2,PVALB,HTR7,CA2,NEFL,DLGAP3
GO:BP	secretion	GO:0046903	FALSE	1.041e-05	4.98255	363	649	28	30108	KLF7,SYN3,DGKI,CD200,NCKAP1L,PLEK,RAB26,FGB,NR3C1,ABCG1,STXBP5,TPH1,PTGS2,SLC22A16,STX11,FOXF1,TRH,UNC13D,MERTK,PFKM,NR1D1,MYOM1,FGF10,CA2,VDR,CCKBR,STC1,TSPAN18
GO:BP	embryo development ending in birth or egg hatching	GO:0009792	FALSE	1.041e-05	4.98255	363	649	28	30108	DLX2,ALDH1A2,TBXT,SIX4,ADAMTS3,PKD1,PLXNA2,SULF1,LRP2,STOX2,GLI3,CECR2,NRARP,CHST11,SCX,PAX6,FOXF1,NECAB1,ANGPT1,RPGRIP1L,RGMA,RUNX2,MYO18B,PPP4R4,CDH7,WNT1,PCDH8,SATB2
GO:BP	positive regulation of protein metabolic process	GO:0051247	FALSE	1.09776e-05	4.95949	641	649	39	30108	FANCI,FAXDC2,SORL1,HCLS1,RNF144B,TNFSF15,PECAM1,AGO2,FASLG,CBFA2T3,MOB3C,PKD1,FNIP1,TRIB1,ABCG1,ENPP2,PPM1F,TNIK,TRIB2,ASB5,PLCG2,DAB1,FAM129A,SLC39A10,GPNMB,LRP4,PIK3R6,PTGS2,RET,ANGPT1,RGMA,FLT1,PELI2,PTPN22,FGF10,TNFRSF1B,SPRY2,WNT1,KCNE2
GO:BP	regulation of nervous system development	GO:0051960	FALSE	1.12268e-05	4.94974	193	649	20	30108	SORL1,DLX2,TIAM2,JADE2,HMGB2,LRP2,EPHB1,GLI3,DAB1,DLL4,LRP4,TENM4,OBSL1,PAX6,NR1D1,NEFL,CDH4,PLXNA4,BHLHE41,TNFRSF1B
GO:BP	muscle cell differentiation	GO:0042692	FALSE	1.15009e-05	4.93927	156	649	18	30108	HEY1,SYPL2,ACTN2,SIX4,MYPN,SMYD1,TMEM182,MEF2C,BVES,FOXF1,CNTNAP1,TBX2,LMOD3,WNT4,RPL3L,MYO18B,MYOM2,WNT1
GO:BP	negative regulation of cell population proliferation	GO:0008285	FALSE	1.17323e-05	4.93062	365	649	28	30108	BCL6,ALDH1A2,FOXJ1,CBFA2T3,FNIP1,TRIM24,SULF1,EPHB1,GLI3,CYP1B1,DAB1,GPNMB,DLL4,LRP4,PTPRU,MEF2C,PAX6,NELL2,RGMA,PPARGC1A,FLT1,APOD,INPP5D,RPS6KA2,VDR,SPRY1,HMOX1,SPRY2
GO:BP	regulation of phosphate metabolic process	GO:0019220	FALSE	1.3233e-05	4.87834	592	649	37	30108	FAXDC2,SORL1,HCLS1,PECAM1,MOB3C,PKD1,NCKAP1L,PLEK,FNIP1,TRIB1,ENPP2,CCNG1,PPM1F,SPRY4,TNIK,TRIB2,PLCG2,DAB1,FAM129A,SLC39A10,GPNMB,LRP4,PIK3R6,PTGS2,EPHA8,PAX6,RET,ANGPT1,PPARGC1A,FLT1,PELI2,FGF10,SPRY1,SAMSN1,PPP4R4,SPRY2,WNT1
GO:BP	branching morphogenesis of an epithelial tube	GO:0048754	FALSE	1.35017e-05	4.86961	77	649	13	30108	SIX4,PKD1,GDNF,GLI3,NRARP,DLL4,FOXF1,TBX2,WNT4,VDR,SPRY1,SPRY2,WNT1
GO:BP	export from cell	GO:0140352	FALSE	1.41978e-05	4.84778	345	649	27	30108	KLF7,SYN3,DGKI,CD200,NCKAP1L,PLEK,RAB26,FGB,NR3C1,ABCG1,STXBP5,TPH1,PTGS2,STX11,FOXF1,ABCB1,TRH,UNC13D,MERTK,PFKM,NR1D1,MYOM1,KCNH2,FGF10,KCNIP2,TSPAN18,KCNE2
GO:BP	embryonic organ morphogenesis	GO:0048562	FALSE	1.55704e-05	4.8077	159	649	18	30108	MAFB,OTX1,DLX2,TBXT,SIX4,GLI3,CHST11,WHRN,PAX6,FOXF1,CCDC103,GLI1,RUNX2,TBX2,HLX,SPRY2,WNT1,SATB2
GO:BP	chordate embryonic development	GO:0043009	FALSE	1.81032e-05	4.74224	349	649	27	30108	DLX2,ALDH1A2,TBXT,SIX4,ADAMTS3,PKD1,PLXNA2,SULF1,LRP2,GLI3,CECR2,NRARP,CHST11,SCX,PAX6,FOXF1,NECAB1,ANGPT1,RPGRIP1L,RGMA,RUNX2,MYO18B,PPP4R4,CDH7,WNT1,PCDH8,SATB2
GO:BP	plasma membrane bounded cell projection organization	GO:0120036	FALSE	1.83972e-05	4.73525	764	649	43	30108	KLF7,RSPH1,BHLHA15,TIAM2,ACTN2,JADE2,FOXJ1,PLEK,DRC1,SGK1,LRP2,GDNF,EPHB1,ZMYND10,ENPP2,TNIK,GLI3,CECR2,DAB1,LRP4,TEKT3,WHRN,ADCY1,GALR2,OBSL1,EPHA8,PAX6,RET,ABLIM3,CNTNAP1,NELL2,RPGRIP1L,RGMA,CCDC103,OLFM1,TRPM2,VIL1,SAXO1,CDHR2,NEFL,CDH4,PLXNA4,WNT1
GO:BP	muscle cell proliferation	GO:0033002	FALSE	1.86436e-05	4.72947	79	649	13	30108	ADAMTS1,EPHB1,TENM4,MEF2C,JUN,NR4A3,ANGPT1,PPARGC1A,GLI1,APOD,TBX2,WNT4,HMOX1
GO:BP	striated muscle tissue development	GO:0014706	FALSE	1.96151e-05	4.70741	94	649	14	30108	ALDH1A2,ACTN2,TNNT2,LRP2,TNNC1,DLL4,TENM4,MEF2C,BVES,GLI1,MYLK2,TBX2,RPL3L,MYO18B
GO:BP	morphogenesis of a branching epithelium	GO:0061138	FALSE	1.96151e-05	4.70741	94	649	14	30108	SIX4,PKD1,SULF1,GDNF,GLI3,NRARP,DLL4,FOXF1,TBX2,WNT4,VDR,SPRY1,SPRY2,WNT1
GO:BP	synaptic signaling	GO:0099536	FALSE	1.99442e-05	4.70018	305	649	25	30108	JPH3,FGF12,NMU,SYN3,CHRNA1,DGKI,RAPSN,GRIA1,GDNF,EPHB1,GRIK4,STXBP5,HTR7L,STX11,ADCY1,CACNA1G,CHRNB2,NPTX2,MYLK2,CALB2,PVALB,HTR7,CA2,NEFL,DLGAP3
GO:BP	regulation of programmed cell death	GO:0043067	FALSE	2.00937e-05	4.69694	575	649	36	30108	BCL6,ALDH1A2,HCLS1,RNF144B,SIX4,ACER3,FASLG,NCKAP1L,RAPSN,FNIP1,FGB,TRIM24,LRP2,GDNF,GLI3,PLCG2,CYP1B1,SLC39A10,CHST11,PTGS2,SCX,JUN,ANGPT1,PPARGC1A,INPP5D,MERTK,PPIF,NR4A1,RPS6KA2,MDM2,NEFL,WNT4,VDR,HMOX1,SPRY2,WNT1
GO:BP	cytoskeleton organization	GO:0007010	FALSE	2.06462e-05	4.68516	629	649	38	30108	BCL6,RSPH1,RND1,FRMD5,SMTNL2,HCLS1,TRIM54,PARD6A,ACTN2,SIX4,WDR63,FOXJ1,FMNL1,PKD1,NCKAP1L,MYPN,PLEK,DRC1,DES,SASS6,PLEKHH2,PLK3,ZMYND10,PPM1F,TAGLN3,TNIK,OBSL1,PAX6,CNTNAP1,CCDC103,RCC1,VIL1,LMOD3,NEFL,WNT4,SPRY1,MYOM2,SPRY2
GO:BP	negative regulation of lymphocyte activation	GO:0051250	FALSE	2.09264e-05	4.67931	66	649	12	30108	BCL6,PAG1,FOXJ1,NCKAP1L,GLI3,NRARP,GPNMB,INPP5D,MERTK,PTPN22,HLX,SAMSN1
GO:BP	negative regulation of immune system process	GO:0002683	FALSE	2.14028e-05	4.66953	181	649	19	30108	BCL6,MAFB,PAG1,FOXJ1,NCKAP1L,GLI3,UBASH3A,NRARP,GPNMB,FOXF1,ANGPT1,APOD,INPP5D,MERTK,NR1D1,PTPN22,HLX,SAMSN1,IRF4
GO:BP	cardiac muscle tissue development	GO:0048738	FALSE	2.54918e-05	4.5936	81	649	13	30108	ALDH1A2,ACTN2,TNNT2,LRP2,TNNC1,DLL4,TENM4,MEF2C,BVES,GLI1,MYLK2,TBX2,MYO18B
GO:BP	cell-substrate adhesion	GO:0031589	FALSE	2.79395e-05	4.55378	165	649	18	30108	BCL6,ACTN2,FGB,EPHB1,PPM1F,SPRY4,RIN2,ITGA11,BVES,FOXF1,ANGPT1,UNC13D,APOD,VIT,MERTK,WNT4,AJAP1,WNT1
GO:BP	blood vessel morphogenesis	GO:0048514	FALSE	2.81853e-05	4.54998	288	649	24	30108	HEY1,TBXT,AGO2,FASLG,ADAMTS1,SULF1,LRP2,EPHB1,RIN2,CYP1B1,NRARP,DLL4,PIK3R6,ANGPT2,FOXF1,ANGPT1,HAS2,FLT1,TBX2,NR4A1,WNT4,MYO18B,HMOX1,SPRY2
GO:BP	central nervous system development	GO:0007417	FALSE	3.34764e-05	4.47526	432	649	30	30108	MAFB,OTX1,DLX2,ALDH1A2,FOXJ1,PKD1,PLXNA2,NR3C1,LRP2,GDNF,EPHB1,ENPP2,PCDH18,GLI3,DAB1,DLL4,WHRN,MXRA8,TENM4,PAX6,CNTNAP1,RPGRIP1L,GLI1,VIT,NR1D1,WNT4,NR4A2,CXCR4,TNFRSF1B,WNT1
GO:BP	cell morphogenesis	GO:0000902	FALSE	3.89689e-05	4.40928	460	649	31	30108	BCL6,KLF7,TIAM2,JADE2,FMNL1,SGK1,LRP2,GDNF,EPHB1,ENPP2,TNIK,GLI3,DAB1,LRP4,WHRN,ADCY1,OBSL1,BVES,EPHA8,PAX6,RET,CNTNAP1,NELL2,OLFM1,VIL1,NEFL,VDR,CDH4,PLXNA4,CDH7,STC1
GO:BP	positive regulation of locomotion	GO:0040017	FALSE	3.95108e-05	4.40328	271	649	23	30108	ZNF703,PECAM1,AGO2,NCKAP1L,ADAMTS1,DOCK4,ENPP2,PPM1F,PLCG2,RIN2,GPNMB,BVES,RET,FOXF1,NR4A3,ANGPT1,HAS2,FLT1,VIL1,FGF10,LGR6,HMOX1,SPRY2
GO:BP	positive regulation of gene expression	GO:0010628	FALSE	4.2502e-05	4.37159	513	649	33	30108	SORL1,ALDH1A2,RNF207,CARD11,AGO2,CD200,SEC16B,HMGB2,TRIM24,SULF1,GDNF,PPM1F,PLCG2,CYP1B1,FAM129A,DLL4,WHRN,MEF2C,SCX,PAX6,RET,ANGPT1,PPARGC1A,OLFM1,PTPN22,MYLK2,RUNX2,MYOM1,FGF10,VDR,MAF,IRF4,SPRY2
GO:BP	embryonic organ development	GO:0048568	FALSE	4.48784e-05	4.34796	230	649	21	30108	MAFB,OTX1,DLX2,ALDH1A2,TBXT,SIX4,PKD1,GDNF,GLI3,CHST11,WHRN,PAX6,FOXF1,CCDC103,GLI1,RUNX2,TBX2,HLX,SPRY2,WNT1,SATB2
GO:BP	positive regulation of molecular function	GO:0044093	FALSE	5.08936e-05	4.29334	651	649	38	30108	SORL1,HCLS1,TNFSF15,RNF207,TIAM2,CARD11,RGS7,ACTN2,FOXJ1,FASLG,CD200,TNNT2,PKD1,PLEK,GDNF,PPM1F,PLCG2,CLIC2,DAB1,SLC39A10,RAPGEF4,PIK3R6,ADCY1,GALR2,EPHA8,PAX6,ABCB1,ANGPT1,RGMA,PPARGC1A,FLT1,WNT4,VDR,CX3CL1,RASGRP3,IRF4,WNT1,RGS1
GO:BP	plasma membrane bounded cell projection morphogenesis	GO:0120039	FALSE	5.76622e-05	4.23911	299	649	24	30108	KLF7,TIAM2,JADE2,SGK1,LRP2,GDNF,EPHB1,ENPP2,TNIK,GLI3,DAB1,LRP4,ADCY1,OBSL1,EPHA8,PAX6,RET,CNTNAP1,NELL2,OLFM1,VIL1,NEFL,CDH4,PLXNA4
GO:BP	cell projection morphogenesis	GO:0048858	FALSE	6.14295e-05	4.21162	300	649	24	30108	KLF7,TIAM2,JADE2,SGK1,LRP2,GDNF,EPHB1,ENPP2,TNIK,GLI3,DAB1,LRP4,ADCY1,OBSL1,EPHA8,PAX6,RET,CNTNAP1,NELL2,OLFM1,VIL1,NEFL,CDH4,PLXNA4
GO:BP	morphogenesis of embryonic epithelium	GO:0016331	FALSE	6.17406e-05	4.20943	87	649	13	30108	IRX2,ALDH1A2,TBXT,SIX4,SULF1,LRP2,GDNF,CECR2,RET,RGMA,WNT4,CDH7,PCDH8
GO:BP	regulation of monoatomic ion transport	GO:0043269	FALSE	6.39376e-05	4.19424	174	649	18	30108	JPH3,FGF12,RNF207,ACTN2,PLCG2,CLIC2,GALR2,ABCB1,PPARGC1A,PPIF,KCNH2,CASQ2,KCNIP2,CABP1,CA2,KCNJ3,STC1,KCNE2
GO:BP	regulation of immune system process	GO:0002682	FALSE	6.67302e-05	4.17568	576	649	35	30108	BCL6,FAXDC2,MAFB,HCLS1,CARD11,PAG1,FOXJ1,NCKAP1L,NFKBIZ,PATZ1,TRIL,GLI3,PLCG2,UBASH3A,NRARP,SLC39A10,GPNMB,PIK3R6,FOXF1,ANGPT1,PRKCB,UNC13D,COLEC12,APOD,INPP5D,MERTK,ZFP36L2,NR1D1,TNIP2,PTPN22,HLX,CD247,SAMSN1,TNFRSF1B,IRF4
GO:BP	positive regulation of cell migration	GO:0030335	FALSE	6.76438e-05	4.16977	257	649	22	30108	ZNF703,PECAM1,AGO2,NCKAP1L,ADAMTS1,DOCK4,ENPP2,PPM1F,PLCG2,RIN2,GPNMB,RET,FOXF1,NR4A3,ANGPT1,HAS2,FLT1,VIL1,FGF10,LGR6,HMOX1,SPRY2
GO:BP	positive regulation of signaling	GO:0023056	FALSE	7.26971e-05	4.13848	773	649	42	30108	SORL1,NMU,HCLS1,CARD11,TRAF3,DGKI,ADAMTS3,FASLG,NCKAP1L,FNIP1,FGB,SULF1,LRP2,TNIK,PLCG2,CYP1B1,NRARP,SLC39A10,GPNMB,DLL4,PIK3R6,SH3RF3,ADCY1,BVES,EPHA8,RET,ANGPT1,TRH,FLT1,GLI1,PELI2,PFKM,TNIP2,PTPN22,CALB2,FGF10,CA2,VDR,CX3CL1,LGR6,SPRY2,WNT1
GO:BP	regulation of catalytic activity	GO:0050790	FALSE	7.43257e-05	4.12886	745	649	41	30108	BCL6,SORL1,TNFSF15,TIAM2,RGS7,DGKI,FOXJ1,FASLG,CD200,PKD1,NCKAP1L,PLEK,FNIP1,NQO1,TRIB1,GDNF,CCNG1,PPM1F,SPRY4,TRIB2,DAB1,SLC39A10,RAPGEF4,PIK3R6,PTGS2,PDE3A,BVES,EPHA8,ANGPT1,RGMA,FLT1,NR4A1,WNT4,VDR,SPRY1,CX3CL1,PLXNA4,RASGRP3,PPP4R4,SPRY2,RGS1
GO:BP	gland development	GO:0048732	FALSE	7.77715e-05	4.10918	196	649	19	30108	MAFB,ZNF703,SIX4,PKD1,SULF1,NR3C1,DEAF1,GLI3,TPH1,PAX6,FOXF1,RPGRIP1L,CYP7B1,GLI1,TBX2,HLX,WNT4,VDR,CCKBR
GO:BP	regulation of monoatomic ion transmembrane transport	GO:0034765	FALSE	7.96659e-05	4.09873	139	649	16	30108	JPH3,FGF12,RNF207,ACTN2,PLCG2,CLIC2,GALR2,ABCB1,PPARGC1A,PPIF,KCNH2,CASQ2,KCNIP2,CABP1,KCNJ3,KCNE2
GO:BP	regulation of protein phosphorylation	GO:0001932	FALSE	8.05288e-05	4.09405	475	649	31	30108	FAXDC2,SORL1,HCLS1,PECAM1,MOB3C,PKD1,FNIP1,TRIB1,ENPP2,CCNG1,PPM1F,SPRY4,TNIK,TRIB2,PLCG2,DAB1,FAM129A,GPNMB,LRP4,PIK3R6,PTGS2,PAX6,RET,ANGPT1,FLT1,PELI2,FGF10,SPRY1,SAMSN1,SPRY2,WNT1
GO:BP	negative regulation of cell-cell adhesion	GO:0022408	FALSE	8.15568e-05	4.08854	89	649	13	30108	BCL6,ZNF703,PAG1,FOXJ1,NCKAP1L,PPM1F,GLI3,NRARP,GPNMB,PTPN22,HLX,CDH7,WNT1
GO:BP	response to oxygen-containing compound	GO:1901700	FALSE	8.19454e-05	4.08648	608	649	36	30108	PTGER2,KLF7,SORL1,ZNF703,ALDH1A2,ACTN2,CPS1,CPEB3,TNNT2,HMGB2,FGB,TRIM24,NQO1,SGK1,NFKBIZ,NR3C1,PLCG2,CYP1B1,GRAMD1B,PDE3A,JUN,RET,NR4A3,APOD,TRPM2,PPIF,NR1D1,TNIP2,PTPN22,RUNX2,TBX2,NR4A1,CA2,SLC2A5,VDR,NR4A2
GO:BP	regulation of apoptotic process	GO:0042981	FALSE	8.54558e-05	4.06826	555	649	34	30108	BCL6,ALDH1A2,HCLS1,RNF144B,SIX4,FASLG,NCKAP1L,RAPSN,FNIP1,FGB,TRIM24,LRP2,GDNF,GLI3,CYP1B1,SLC39A10,CHST11,PTGS2,SCX,JUN,ANGPT1,PPARGC1A,INPP5D,MERTK,PPIF,NR4A1,RPS6KA2,MDM2,NEFL,WNT4,VDR,HMOX1,SPRY2,WNT1
GO:BP	regulation of phosphorylation	GO:0042325	FALSE	9.1576e-05	4.03822	530	649	33	30108	FAXDC2,SORL1,HCLS1,PECAM1,MOB3C,PKD1,NCKAP1L,FNIP1,TRIB1,ENPP2,CCNG1,PPM1F,SPRY4,TNIK,TRIB2,PLCG2,DAB1,FAM129A,GPNMB,LRP4,PIK3R6,PTGS2,EPHA8,PAX6,RET,ANGPT1,FLT1,PELI2,FGF10,SPRY1,SAMSN1,SPRY2,WNT1
GO:BP	positive regulation of phosphate metabolic process	GO:0045937	FALSE	9.97322e-05	4.00116	379	649	27	30108	FAXDC2,HCLS1,PECAM1,MOB3C,PKD1,NCKAP1L,PLEK,FNIP1,ENPP2,TNIK,PLCG2,DAB1,FAM129A,SLC39A10,GPNMB,LRP4,PIK3R6,PTGS2,EPHA8,RET,ANGPT1,PPARGC1A,FLT1,PELI2,FGF10,SPRY2,WNT1
GO:BP	positive regulation of phosphorus metabolic process	GO:0010562	FALSE	9.97322e-05	4.00116	379	649	27	30108	FAXDC2,HCLS1,PECAM1,MOB3C,PKD1,NCKAP1L,PLEK,FNIP1,ENPP2,TNIK,PLCG2,DAB1,FAM129A,SLC39A10,GPNMB,LRP4,PIK3R6,PTGS2,EPHA8,RET,ANGPT1,PPARGC1A,FLT1,PELI2,FGF10,SPRY2,WNT1
GO:BP	regulation of protein modification process	GO:0031399	FALSE	0.000110508	3.95661	643	649	37	30108	FANCI,FAXDC2,SORL1,HCLS1,PECAM1,MOB3C,PKD1,NCKAP1L,FNIP1,TRIB1,ENPP2,CCNG1,PPM1F,SPRY4,TNIK,TRIB2,PLCG2,DAB1,FAM129A,SLC39A10,GPNMB,LRP4,PIK3R6,PTGS2,PAX6,RET,ANGPT1,FLT1,PELI2,HHATL,PTPN22,FGF10,SPRY1,SAMSN1,PPP4R4,SPRY2,WNT1
GO:BP	respiratory system development	GO:0060541	FALSE	0.000119248	3.92355	108	649	14	30108	ALDH1A2,SIX4,FOXJ1,ADAMTSL2,PKD1,SIM2,GLI3,FOXF1,RPGRIP1L,GLI1,TBX2,FGF10,SPRY1,SPRY2
GO:BP	kidney development	GO:0001822	FALSE	0.000121997	3.91365	162	649	17	30108	IRX2,PECAM1,SIX4,FOXJ1,PKD1,ADAMTS1,SULF1,LRP2,GDNF,GLI3,LRP4,RET,ANGPT1,RPGRIP1L,WNT4,SPRY1,WNT1
GO:BP	positive regulation of cell motility	GO:2000147	FALSE	0.000124359	3.90532	266	649	22	30108	ZNF703,PECAM1,AGO2,NCKAP1L,ADAMTS1,DOCK4,ENPP2,PPM1F,PLCG2,RIN2,GPNMB,RET,FOXF1,NR4A3,ANGPT1,HAS2,FLT1,VIL1,FGF10,LGR6,HMOX1,SPRY2
GO:BP	cell part morphogenesis	GO:0032990	FALSE	0.000128433	3.89132	312	649	24	30108	KLF7,TIAM2,JADE2,SGK1,LRP2,GDNF,EPHB1,ENPP2,TNIK,GLI3,DAB1,LRP4,ADCY1,OBSL1,EPHA8,PAX6,RET,CNTNAP1,NELL2,OLFM1,VIL1,NEFL,CDH4,PLXNA4
GO:BP	cellular response to fibroblast growth factor stimulus	GO:0044344	FALSE	0.000129222	3.88866	63	649	11	30108	SULF1,DLL4,FAM20C,ZFP36L2,RUNX2,TBX2,FGF10,NR4A1,WNT4,SPRY1,SPRY2
GO:BP	response to fibroblast growth factor	GO:0071774	FALSE	0.000153029	3.81523	64	649	11	30108	SULF1,DLL4,FAM20C,ZFP36L2,RUNX2,TBX2,FGF10,NR4A1,WNT4,SPRY1,SPRY2
GO:BP	regulation of lymphocyte activation	GO:0051249	FALSE	0.000163661	3.78606	185	649	18	30108	BCL6,CARD11,PAG1,FOXJ1,NCKAP1L,NFKBIZ,GLI3,NRARP,SLC39A10,GPNMB,PIK3R6,INPP5D,MERTK,ZFP36L2,PTPN22,HLX,SAMSN1,TNFRSF1B
GO:BP	positive regulation of cell communication	GO:0010647	FALSE	0.000168283	3.77396	768	649	41	30108	SORL1,NMU,HCLS1,CARD11,TRAF3,DGKI,ADAMTS3,FASLG,NCKAP1L,FNIP1,FGB,SULF1,LRP2,TNIK,PLCG2,CYP1B1,NRARP,SLC39A10,GPNMB,DLL4,PIK3R6,SH3RF3,ADCY1,EPHA8,RET,ANGPT1,TRH,FLT1,GLI1,PELI2,PFKM,TNIP2,PTPN22,CALB2,FGF10,CA2,VDR,CX3CL1,LGR6,SPRY2,WNT1
GO:BP	regulation of membrane potential	GO:0042391	FALSE	0.000190214	3.72076	167	649	17	30108	KCNK10,FGF12,RNF207,ACTN2,CHRNA1,DGKI,SCN4A,KCNK2,BVES,CNTNAP1,CACNA1G,CAV3,CHRNB2,KCNH2,KCNIP2,CACNA1S,KCNE2
GO:BP	somite development	GO:0061053	FALSE	0.000191219	3.71847	52	649	10	30108	ALDH1A2,TBXT,SIX4,PLXNA2,NRARP,SCX,FOXF1,WNT4,WNT1,PCDH8
GO:BP	striated muscle cell differentiation	GO:0051146	FALSE	0.000236969	3.62531	114	649	14	30108	ACTN2,SIX4,MYPN,SMYD1,TMEM182,MEF2C,BVES,CNTNAP1,LMOD3,WNT4,RPL3L,MYO18B,MYOM2,WNT1
GO:BP	positive regulation of response to stimulus	GO:0048584	FALSE	0.000242798	3.61475	958	649	47	30108	SORL1,HCLS1,CARD11,TRAF3,DGKI,ADAMTS3,FASLG,NCKAP1L,FNIP1,FGB,NFKBIZ,SULF1,LRP2,PPM1F,TRIL,TNIK,PLCG2,CYP1B1,UBASH3A,NRARP,IER5,SLC39A10,GPNMB,DLL4,PIK3R6,PTGS2,SH3RF3,EPHA8,RET,ANGPT1,PRKCB,FLT1,COLEC12,GLI1,PELI2,NR1D1,TNIP2,PTPN22,FGF10,HLX,VDR,CX3CL1,CD247,LGR6,IRF4,SPRY2,WNT1
GO:BP	nephron development	GO:0072006	FALSE	0.000257329	3.58951	82	649	12	30108	IRX2,PECAM1,SIX4,FOXJ1,PKD1,SULF1,GDNF,GLI3,RET,ANGPT1,WNT4,WNT1
GO:BP	cellular response to corticotropin-releasing hormone stimulus	GO:0071376	TRUE	0.000289124	3.53892	4	649	4	30108	NR3C1,NR4A3,NR4A1,NR4A2
GO:BP	cellular response to transforming growth factor beta stimulus	GO:0071560	FALSE	0.000294966	3.53023	116	649	14	30108	ZNF703,ADAMTSL2,NFKBIZ,SOX5,CHST11,PDE3A,MEF2C,SCX,JUN,ZFP36L2,WNT4,SPRY1,SPRY2,WNT1
GO:BP	immune response	GO:0006955	FALSE	0.000298923	3.52444	504	649	31	30108	BCL6,IFNAR1,CARD11,FOXJ1,NCKAP1L,HMGB2,FGB,NQO1,NFKBIZ,TRIL,PLCG2,UBASH3A,SLC39A10,PIK3R6,JCHAIN,FOXF1,ANGPT1,PRKCB,UNC13D,IL21R,COLEC12,INPP5D,NR1D1,TNIP2,PTPN22,HLX,CX3CL1,CD247,CXCR4,TNFRSF1B,IRF4
GO:BP	negative regulation of programmed cell death	GO:0043069	FALSE	0.00031022	3.50833	376	649	26	30108	BCL6,HCLS1,RNF144B,SIX4,NCKAP1L,FNIP1,FGB,LRP2,GDNF,GLI3,PLCG2,SLC39A10,CHST11,PTGS2,SCX,ANGPT1,PPARGC1A,MERTK,PPIF,NR4A1,MDM2,NEFL,WNT4,HMOX1,SPRY2,WNT1
GO:BP	cell fate commitment	GO:0045165	FALSE	0.000328507	3.48346	117	649	14	30108	DLX2,BHLHA15,PTCH2,SOX5,GLI3,DLL4,TENM4,PAX6,RUNX2,TBX2,WNT4,IRF4,SPRY2,WNT1
GO:BP	connective tissue development	GO:0061448	FALSE	0.000328611	3.48332	135	649	15	30108	KLF7,SORL1,DLX2,PKD1,SULF1,SOX5,GLI3,CHST11,SCX,PPARGC1A,RUNX2,WNT4,MAF,STC1,SATB2
GO:BP	cellular component assembly	GO:0022607	FALSE	0.000332523	3.47818	1349	649	59	30108	RSPH1,MAFB,SORL1,ZNF703,ALDH1A2,LHFPL4,HCLS1,CARD11,ACTN2,PECAM1,AGO2,SIX4,FOXJ1,EIF5B,PKD1,NCKAP1L,MYPN,PLEK,DRC1,FNIP1,SASS6,FGB,NFKBIZ,EPHB1,ZMYND10,PPM1F,STXBP5,TNIK,PLCG2,LRP4,HSPA5,TEKT3,TENM4,JCHAIN,ABLIM3,CNTNAP1,ANGPT1,RPGRIP1L,HAS2,CCDC103,APOD,CAV3,RCC1,TRPM2,ELAPOR1,PTPN22,COLQ,VIL1,SAXO1,LMOD3,CDHR2,NEFL,WNT4,CD247,RAB38,MYOM2,CDH7,WNT1,GABRB3
GO:BP	ameboidal-type cell migration	GO:0001667	FALSE	0.000335019	3.47493	215	649	19	30108	TBXT,AGO2,PTPRG,GDNF,ENPP2,PPM1F,PLCG2,RIN2,CYP1B1,DLL4,MEF2C,RET,NELL2,ANGPT1,VIL1,FGF10,NR4A1,HMOX1,STC1
GO:BP	cellular response to oxygen-containing compound	GO:1901701	FALSE	0.00035248	3.45287	455	649	29	30108	PTGER2,KLF7,SORL1,ZNF703,ALDH1A2,ACTN2,CPEB3,TRIM24,NQO1,SGK1,NFKBIZ,NR3C1,PLCG2,CYP1B1,GRAMD1B,PDE3A,JUN,RET,NR4A3,TRPM2,PPIF,NR1D1,TNIP2,PTPN22,NR4A1,CA2,SLC2A5,VDR,NR4A2
GO:BP	regulation of cation channel activity	GO:2001257	FALSE	0.000376605	3.42411	43	649	9	30108	JPH3,FGF12,RNF207,ACTN2,PLCG2,CLIC2,GALR2,CABP1,KCNE2
GO:BP	regulation of transmembrane transport	GO:0034762	FALSE	0.000390553	3.40832	196	649	18	30108	JPH3,FGF12,RNF207,ACTN2,PLCG2,CLIC2,GALR2,NR4A3,ABCB1,PPARGC1A,PPIF,KCNH2,CASQ2,KCNIP2,CABP1,CA2,KCNJ3,KCNE2
GO:BP	response to transforming growth factor beta	GO:0071559	FALSE	0.000406071	3.3914	119	649	14	30108	ZNF703,ADAMTSL2,NFKBIZ,SOX5,CHST11,PDE3A,MEF2C,SCX,JUN,ZFP36L2,WNT4,SPRY1,SPRY2,WNT1
GO:BP	regulation of monoatomic cation transmembrane transport	GO:1904062	FALSE	0.000450717	3.3461	120	649	14	30108	JPH3,FGF12,RNF207,ACTN2,PLCG2,CLIC2,GALR2,PPARGC1A,PPIF,KCNH2,CASQ2,KCNIP2,CABP1,KCNE2
GO:BP	regulation of lymphocyte differentiation	GO:0045619	FALSE	0.000459743	3.33749	71	649	11	30108	BCL6,CARD11,FOXJ1,NCKAP1L,NFKBIZ,GLI3,NRARP,PIK3R6,INPP5D,ZFP36L2,HLX
GO:BP	action potential	GO:0001508	FALSE	0.000473792	3.32441	57	649	10	30108	FGF12,RNF207,CHRNA1,SCN4A,CNTNAP1,CACNA1G,CAV3,KCNH2,CACNA1S,KCNE2
GO:BP	developmental maturation	GO:0021700	FALSE	0.000499727	3.30127	121	649	14	30108	RND1,ALDH1A2,FOXJ1,PDE3A,EPHA8,RET,CNTNAP1,FAM20C,SYBU,RUNX2,KCNIP2,NEFL,RAB38,WNT1
GO:BP	negative regulation of cell development	GO:0010721	FALSE	0.000528204	3.2772	104	649	13	30108	BCL6,MAFB,SORL1,DLX2,FOXJ1,GLI3,NRARP,DAB1,LRP4,PAX6,INPP5D,NR1D1,HLX
GO:BP	proximal/distal pattern formation	GO:0009954	FALSE	0.000561795	3.25042	15	649	6	30108	IRX2,DLX2,ALDH1A2,GLI3,LRP4,GLI1
GO:BP	secretion by cell	GO:0032940	FALSE	0.000564358	3.24845	314	649	23	30108	KLF7,SYN3,DGKI,CD200,NCKAP1L,PLEK,RAB26,FGB,NR3C1,ABCG1,STXBP5,TPH1,PTGS2,STX11,FOXF1,TRH,UNC13D,MERTK,PFKM,NR1D1,MYOM1,FGF10,TSPAN18
GO:BP	leukocyte cell-cell adhesion	GO:0007159	FALSE	0.000580541	3.23617	141	649	15	30108	BCL6,CARD11,PECAM1,PAG1,FOXJ1,NCKAP1L,NFKBIZ,GLI3,NRARP,GPNMB,PIK3R6,NR4A3,HAS2,PTPN22,HLX
GO:BP	neuron projection morphogenesis	GO:0048812	FALSE	0.000588085	3.23056	291	649	22	30108	KLF7,TIAM2,JADE2,SGK1,LRP2,GDNF,EPHB1,TNIK,GLI3,DAB1,LRP4,ADCY1,OBSL1,EPHA8,PAX6,RET,CNTNAP1,NELL2,OLFM1,NEFL,CDH4,PLXNA4
GO:BP	negative regulation of apoptotic process	GO:0043066	FALSE	0.000599283	3.22237	364	649	25	30108	BCL6,HCLS1,RNF144B,SIX4,NCKAP1L,FNIP1,FGB,LRP2,GDNF,GLI3,SLC39A10,CHST11,PTGS2,SCX,ANGPT1,PPARGC1A,MERTK,PPIF,NR4A1,MDM2,NEFL,WNT4,HMOX1,SPRY2,WNT1
GO:BP	tissue migration	GO:0090130	FALSE	0.000666973	3.17589	162	649	16	30108	TBXT,PTPRG,ENPP2,PPM1F,PLCG2,RIN2,CYP1B1,DLL4,MEF2C,FOXF1,ANGPT1,VIL1,FGF10,NR4A1,HMOX1,STC1
GO:BP	positive regulation of phosphorylation	GO:0042327	FALSE	0.000728037	3.13785	343	649	24	30108	FAXDC2,HCLS1,PECAM1,MOB3C,PKD1,NCKAP1L,FNIP1,ENPP2,TNIK,PLCG2,DAB1,FAM129A,GPNMB,LRP4,PIK3R6,PTGS2,EPHA8,RET,ANGPT1,FLT1,PELI2,FGF10,SPRY2,WNT1
GO:BP	regulation of leukocyte cell-cell adhesion	GO:1903037	FALSE	0.000747273	3.12652	125	649	14	30108	BCL6,CARD11,PAG1,FOXJ1,NCKAP1L,NFKBIZ,GLI3,NRARP,GPNMB,PIK3R6,NR4A3,HAS2,PTPN22,HLX
GO:BP	metanephros development	GO:0001656	FALSE	0.000842751	3.0743	47	649	9	30108	IRX2,SIX4,FOXJ1,PKD1,GDNF,GLI3,RET,WNT4,SPRY1
GO:BP	inner ear development	GO:0048839	FALSE	0.000915047	3.03856	109	649	13	30108	MAFB,OTX1,MCOLN3,SIX4,LRTOMT,GLI3,CECR2,WHRN,RPGRIP1L,TBX2,MAF,SPRY2,WNT1
GO:BP	regulation of leukocyte differentiation	GO:1902105	FALSE	0.000915047	3.03856	109	649	13	30108	BCL6,MAFB,HCLS1,CARD11,FOXJ1,NCKAP1L,NFKBIZ,GLI3,NRARP,PIK3R6,INPP5D,ZFP36L2,HLX
GO:BP	mesenchymal cell differentiation	GO:0048762	FALSE	0.000915047	3.03856	109	649	13	30108	ZNF703,ALDH1A2,GDNF,RANBP3L,SLC39A10,RET,NELL2,HAS2,OLFM1,SOX8,WNT4,SPRY1,SPRY2
GO:BP	neuron development	GO:0048666	FALSE	0.000918618	3.03687	531	649	31	30108	KLF7,RND1,BHLHA15,TIAM2,JADE2,LRTOMT,SGK1,LRP2,GDNF,EPHB1,TNIK,GLI3,CECR2,DAB1,LRP4,WHRN,ADCY1,GALR2,TENM4,OBSL1,EPHA8,PAX6,RET,CNTNAP1,NELL2,RGMA,OLFM1,KCNIP2,NEFL,CDH4,PLXNA4
GO:BP	lipid metabolic process	GO:0006629	FALSE	0.000970186	3.01315	588	649	33	30108	FAXDC2,SORL1,LRAT,AGPAT4,ALDH1A2,CPT1A,CPS1,ACER3,PPARA,PLEK,SAMD8,CETP,LRP2,ABCG1,ENPP2,PLCG2,CYP1B1,DISP3,PTGS2,DGKH,EPHA8,SOCS3,NR1D2,FLT1,CYP2W1,CYP7B1,APOD,DGKG,HAO1,NR1D1,CYP26B1,WNT4,CIDEC
GO:BP	neural tube development	GO:0021915	FALSE	0.00104318	2.98164	93	649	12	30108	ALDH1A2,TBXT,PKD1,PLXNA2,LRP2,GLI3,CECR2,PAX6,RPGRIP1L,RGMA,CDH7,WNT1
GO:BP	macromolecule localization	GO:0033036	FALSE	0.00106627	2.97213	1266	649	55	30108	BCL6,KLF7,APLF,SORL1,LHFPL4,HCLS1,ACTN2,PECAM1,SIX4,HEPACAM,FOXJ1,FASLG,CD200,PKD1,SEC16B,LRTOMT,PLEK,RAPSN,RAB26,FGB,CETP,LRP2,ANK1,ZMYND10,ABCG1,PPM1F,AMN,TNIK,GLI3,SLC22A7,LRP4,CHST11,PTGS2,WHRN,STX11,PTPRU,OBSL1,PAX6,CNTNAP1,ABCB1,ANGPT1,TRH,FABP4,MGAT3,APOD,PFKM,FABP5,NR1D1,PTPN22,COLQ,VIL1,MYOM1,CD247,RAB38,CIDEC
GO:BP	kidney epithelium development	GO:0072073	FALSE	0.00106739	2.97168	77	649	11	30108	IRX2,PECAM1,SIX4,FOXJ1,PKD1,GDNF,GLI3,RET,WNT4,SPRY1,WNT1
GO:BP	negative regulation of molecular function	GO:0044092	FALSE	0.00108908	2.96294	376	649	25	30108	SORL1,HEY1,ACTN2,TBXT,TRAF3,FOXJ1,CD200,TNNT2,PKD1,NCKAP1L,FNIP1,NQO1,PPM1F,SPRY4,CYP1B1,CLIC2,PTGS2,JUN,RGMA,PPIF,NR4A1,SPRY1,PPP4R4,SPRY2,KCNE2
GO:BP	G protein-coupled receptor signaling pathway	GO:0007186	FALSE	0.00110009	2.95857	302	649	22	30108	PTGER2,SORL1,NMU,RGS7,ACTN2,PLEK,PRLHR,ADCY8,ADGRB2,PIK3R6,KCNK2,HTR7L,GALR2,DGKH,RPGRIP1L,CYSLTR1,HTR7,CA2,ADORA2B,CX3CL1,CCKBR,RGS1
GO:BP	cellular component biogenesis	GO:0044085	FALSE	0.00117155	2.93124	1469	649	61	30108	RSPH1,MAFB,SORL1,ZNF703,ALDH1A2,LHFPL4,HCLS1,CARD11,ACTN2,PECAM1,AGO2,SIX4,XPO1,FOXJ1,EIF5B,PKD1,NCKAP1L,MYPN,PLEK,DRC1,FNIP1,SASS6,FGB,SAMD8,NFKBIZ,EPHB1,ZMYND10,PPM1F,STXBP5,TNIK,PLCG2,LRP4,HSPA5,TEKT3,TENM4,JCHAIN,ABLIM3,CNTNAP1,ANGPT1,RPGRIP1L,HAS2,CCDC103,APOD,CAV3,RCC1,TRPM2,ELAPOR1,PTPN22,COLQ,VIL1,SAXO1,LMOD3,CDHR2,NEFL,WNT4,CD247,RAB38,MYOM2,CDH7,WNT1,GABRB3
GO:BP	negative regulation of T cell activation	GO:0050868	FALSE	0.00122277	2.91265	49	649	9	30108	BCL6,PAG1,FOXJ1,NCKAP1L,GLI3,NRARP,GPNMB,PTPN22,HLX
GO:BP	regulation of immune effector process	GO:0002697	FALSE	0.00138894	2.85732	113	649	13	30108	BCL6,FOXJ1,NCKAP1L,NFKBIZ,TRIL,PLCG2,PIK3R6,FOXF1,ANGPT1,UNC13D,PTPN22,HLX,TNFRSF1B
GO:BP	response to corticotropin-releasing hormone	GO:0043435	FALSE	0.00142084	2.84745	5	649	4	30108	NR3C1,NR4A3,NR4A1,NR4A2
GO:BP	chemical homeostasis	GO:0048878	FALSE	0.00144748	2.83939	434	649	27	30108	JPH3,KLF7,SYPL2,FASLG,TRIM24,CETP,ABCG1,PLCG2,CLIC2,GRAMD1B,SLC39A10,ATP6V0A4,PAX6,NR1D2,CAV3,PFKM,TRPM2,NR1D1,KCNH2,CALB2,CASQ2,CA2,VDR,RAB38,CCKBR,HMOX1,STC1
GO:BP	lung development	GO:0030324	FALSE	0.00147509	2.83118	96	649	12	30108	ALDH1A2,FOXJ1,ADAMTSL2,PKD1,SIM2,GLI3,FOXF1,GLI1,TBX2,FGF10,SPRY1,SPRY2
GO:BP	regulation of protein transport	GO:0051223	FALSE	0.00149177	2.8263	193	649	17	30108	KLF7,SORL1,HCLS1,CD200,SEC16B,LRTOMT,FGB,ABCG1,PPM1F,GLI3,ANGPT1,TRH,APOD,PFKM,NR1D1,PTPN22,MYOM1
GO:BP	camera-type eye development	GO:0043010	FALSE	0.00149318	2.82589	172	649	16	30108	DLX2,ALDH1A2,EPHB1,GLI3,CYP1B1,DLL4,PAX6,RPGRIP1L,MAB21L2,MERTK,BFSP1,NHS,TBX2,SPRY1,MAF,SPRY2
GO:BP	mesonephric tubule development	GO:0072164	FALSE	0.00174258	2.75881	51	649	9	30108	SIX4,FOXJ1,PKD1,GDNF,GLI3,RET,WNT4,SPRY1,WNT1
GO:BP	myotube differentiation	GO:0014902	FALSE	0.00174258	2.75881	51	649	9	30108	SIX4,SMYD1,TMEM182,MEF2C,CNTNAP1,LMOD3,WNT4,RPL3L,WNT1
GO:BP	mesonephric epithelium development	GO:0072163	FALSE	0.00174258	2.75881	51	649	9	30108	SIX4,FOXJ1,PKD1,GDNF,GLI3,RET,WNT4,SPRY1,WNT1
GO:BP	regulation of GTPase activity	GO:0043087	FALSE	0.00180253	2.74412	154	649	15	30108	BCL6,TIAM2,RGS7,DGKI,FOXJ1,RAPGEF4,BVES,RGMA,WNT4,SPRY1,CX3CL1,PLXNA4,RASGRP3,SPRY2,RGS1
GO:BP	enzyme-linked receptor protein signaling pathway	GO:0007167	FALSE	0.0018042	2.74372	493	649	29	30108	SORL1,ZNF703,JADE2,TBXT,ADAMTS3,ADAMTSL2,SULF1,LRP2,EPHB1,CHST11,ANGPT2,SCX,EPHA8,JUN,RET,NR4A3,ANGPT1,RGMA,FLT1,APOD,FAM20C,VIL1,RUNX2,TBX2,FGF10,WNT4,SPRY1,SPRY2,WNT1
GO:BP	respiratory tube development	GO:0030323	FALSE	0.00184463	2.73409	98	649	12	30108	ALDH1A2,FOXJ1,ADAMTSL2,PKD1,SIM2,GLI3,FOXF1,GLI1,TBX2,FGF10,SPRY1,SPRY2
GO:BP	immune response-activating cell surface receptor signaling pathway	GO:0002429	FALSE	0.00205841	2.68647	99	649	12	30108	CARD11,NCKAP1L,NFKBIZ,TRIL,PLCG2,UBASH3A,SLC39A10,PRKCB,NR1D1,TNIP2,PTPN22,CD247
GO:BP	regulation of transmembrane transporter activity	GO:0022898	FALSE	0.00205841	2.68647	99	649	12	30108	JPH3,FGF12,RNF207,ACTN2,PLCG2,CLIC2,GALR2,ABCB1,PPARGC1A,PPIF,CABP1,KCNE2
GO:BP	mesonephros development	GO:0001823	FALSE	0.00206728	2.6846	52	649	9	30108	SIX4,FOXJ1,PKD1,GDNF,GLI3,RET,WNT4,SPRY1,WNT1
GO:BP	positive regulation of protein phosphorylation	GO:0001934	FALSE	0.00210216	2.67733	314	649	22	30108	FAXDC2,HCLS1,PECAM1,MOB3C,PKD1,FNIP1,ENPP2,TNIK,PLCG2,DAB1,FAM129A,GPNMB,LRP4,PIK3R6,PTGS2,RET,ANGPT1,FLT1,PELI2,FGF10,SPRY2,WNT1
GO:BP	cell morphogenesis involved in neuron differentiation	GO:0048667	FALSE	0.00212408	2.67283	266	649	20	30108	KLF7,TIAM2,GDNF,EPHB1,TNIK,GLI3,DAB1,LRP4,WHRN,ADCY1,OBSL1,EPHA8,PAX6,RET,CNTNAP1,NELL2,OLFM1,NEFL,CDH4,PLXNA4
GO:BP	regulation of cellular localization	GO:0060341	FALSE	0.00213865	2.66986	443	649	27	30108	KLF7,SORL1,HCLS1,PARD6A,ACTN2,PECAM1,SIX4,CD200,SEC16B,LRTOMT,FGB,ABCG1,PPM1F,GLI3,TNNC1,LRP4,BVES,ANGPT1,TRH,APOD,PFKM,NR1D1,PTPN22,MYLK2,VIL1,MYOM1,CD247
GO:BP	ear development	GO:0043583	FALSE	0.00228126	2.64183	118	649	13	30108	MAFB,OTX1,MCOLN3,SIX4,LRTOMT,GLI3,CECR2,WHRN,RPGRIP1L,TBX2,MAF,SPRY2,WNT1
GO:BP	cartilage development	GO:0051216	FALSE	0.00229381	2.63944	100	649	12	30108	DLX2,PKD1,SULF1,SOX5,GLI3,CHST11,SCX,RUNX2,WNT4,MAF,STC1,SATB2
GO:BP	positive regulation of cell-cell adhesion	GO:0022409	FALSE	0.00229381	2.63944	100	649	12	30108	BCL6,CARD11,NCKAP1L,FGB,NFKBIZ,GLI3,PIK3R6,PTPRU,NR4A3,HAS2,PTPN22,HLX
GO:BP	response to lipid	GO:0033993	FALSE	0.00238406	2.62268	268	649	20	30108	PTGER2,ZNF703,ALDH1A2,CPS1,HMGB2,TRIM24,NQO1,SGK1,NFKBIZ,NR3C1,ABCG1,PLCG2,GRAMD1B,RET,CYP7B1,ZFP36L2,NR1D1,TNIP2,TBX2,VDR
GO:BP	immune response-regulating cell surface receptor signaling pathway	GO:0002768	FALSE	0.00255269	2.593	101	649	12	30108	CARD11,NCKAP1L,NFKBIZ,TRIL,PLCG2,UBASH3A,SLC39A10,PRKCB,NR1D1,TNIP2,PTPN22,CD247
GO:BP	regulation of immune response	GO:0050776	FALSE	0.00258844	2.58696	318	649	22	30108	BCL6,CARD11,FOXJ1,NCKAP1L,NFKBIZ,TRIL,PLCG2,UBASH3A,SLC39A10,PIK3R6,FOXF1,PRKCB,UNC13D,COLEC12,INPP5D,NR1D1,TNIP2,PTPN22,HLX,CD247,TNFRSF1B,IRF4
GO:BP	eye development	GO:0001654	FALSE	0.0026147	2.58258	201	649	17	30108	DLX2,ALDH1A2,FASLG,EPHB1,GLI3,CYP1B1,DLL4,PAX6,RPGRIP1L,MAB21L2,MERTK,BFSP1,NHS,TBX2,SPRY1,MAF,SPRY2
GO:BP	axonogenesis	GO:0007409	FALSE	0.00279881	2.55303	202	649	17	30108	KLF7,TIAM2,GDNF,EPHB1,GLI3,DAB1,LRP4,ADCY1,EPHA8,PAX6,RET,CNTNAP1,NELL2,OLFM1,NEFL,CDH4,PLXNA4
GO:BP	actin filament-based movement	GO:0030048	FALSE	0.00287577	2.54125	54	649	9	30108	RNF207,WIPF1,TNNT2,TNNC1,MYLK2,VIL1,KCNH2,STC1,KCNE2
GO:BP	negative regulation of leukocyte cell-cell adhesion	GO:1903038	FALSE	0.00287577	2.54125	54	649	9	30108	BCL6,PAG1,FOXJ1,NCKAP1L,GLI3,NRARP,GPNMB,PTPN22,HLX
GO:BP	regulation of muscle contraction	GO:0006937	FALSE	0.00287577	2.54125	54	649	9	30108	NMU,DOCK4,SCN4A,TNNC1,MYLK2,TNNI3K,CASQ2,TNNC2,STC1
GO:BP	regulation of muscle system process	GO:0090257	FALSE	0.00295812	2.52898	69	649	10	30108	NMU,DOCK4,SCN4A,TNNC1,SRL,MYLK2,TNNI3K,CASQ2,TNNC2,STC1
GO:BP	sensory system development	GO:0048880	FALSE	0.00299453	2.52367	203	649	17	30108	DLX2,ALDH1A2,FASLG,EPHB1,GLI3,CYP1B1,DLL4,PAX6,RPGRIP1L,MAB21L2,MERTK,BFSP1,NHS,TBX2,SPRY1,MAF,SPRY2
GO:BP	visual system development	GO:0150063	FALSE	0.00299453	2.52367	203	649	17	30108	DLX2,ALDH1A2,FASLG,EPHB1,GLI3,CYP1B1,DLL4,PAX6,RPGRIP1L,MAB21L2,MERTK,BFSP1,NHS,TBX2,SPRY1,MAF,SPRY2
GO:BP	protein modification process	GO:0036211	FALSE	0.00302549	2.5192	1547	649	62	30108	FANCI,FAXDC2,SORL1,HCLS1,RNF144B,JADE2,PECAM1,TRAF3,FBXL7,MOB3C,PKD1,NCKAP1L,FNIP1,TRIM24,NQO1,SGK1,TRIB1,SMYD1,EPHB1,ENPP2,CCNG1,PTPN7,PPM1F,SPRY4,TNIK,TRIB2,ASB5,PLCG2,DAB1,FAM129A,SLC39A10,GPNMB,LRP4,PIK3R6,PTGS2,SH3RF3,RNF208,PTPRU,EPHA8,PAX6,STK38L,RET,MAPK10,ANGPT1,PRKCB,FLT1,PELI2,FAM20C,HHATL,PPIF,PTPN22,MYLK2,TNNI3K,FGF10,MDM2,FBXO32,MGAT5B,SPRY1,SAMSN1,PPP4R4,SPRY2,WNT1
GO:BP	cell junction organization	GO:0034330	FALSE	0.00333993	2.47626	323	649	22	30108	ZNF703,LHFPL4,ACTN2,PECAM1,SIX4,CHRNA1,CTTNBP2,GDNF,EPHB1,PPM1F,LRP4,WHRN,MYOZ3,CNTNAP1,APOD,SYBU,COLQ,GRID1,NEFL,WNT4,CDH7,GABRB3
GO:BP	sodium ion transmembrane transport	GO:0035725	FALSE	0.00338511	2.47043	70	649	10	30108	FGF12,SLC8A1,SLC5A1,SCN4A,SLC6A4,SCNN1G,SLC6A12,SLC6A19,SLC8A3,CACNA1S
GO:BP	regulation of transporter activity	GO:0032409	FALSE	0.00349084	2.45707	104	649	12	30108	JPH3,FGF12,RNF207,ACTN2,PLCG2,CLIC2,GALR2,ABCB1,PPARGC1A,PPIF,CABP1,KCNE2
GO:BP	axon development	GO:0061564	FALSE	0.00352743	2.45254	228	649	18	30108	KLF7,BHLHA15,TIAM2,GDNF,EPHB1,GLI3,DAB1,LRP4,ADCY1,EPHA8,PAX6,RET,CNTNAP1,NELL2,OLFM1,NEFL,CDH4,PLXNA4
GO:BP	regulation of establishment of protein localization	GO:0070201	FALSE	0.00365796	2.43676	206	649	17	30108	KLF7,SORL1,HCLS1,CD200,SEC16B,LRTOMT,FGB,ABCG1,PPM1F,GLI3,ANGPT1,TRH,APOD,PFKM,NR1D1,PTPN22,MYOM1
GO:BP	cytokine production	GO:0001816	FALSE	0.00366764	2.43561	300	649	21	30108	BCL6,SORL1,CARD11,ADAMTS3,FOXJ1,CD200,NCKAP1L,SULF1,PATZ1,TRIL,PLCG2,CYP1B1,UBASH3A,GPNMB,ANGPT1,APOD,INPP5D,MERTK,PTPN22,TNFRSF1B,IRF4
GO:BP	calcium ion transport	GO:0006816	FALSE	0.00368158	2.43397	163	649	15	30108	JPH3,FASLG,PKD1,SLC8A1,PLCG2,CLIC2,SRL,CACNA1G,TRPM2,SLC8A3,CASQ2,CABP1,VDR,CACNA1S,STC1
GO:BP	diencephalon development	GO:0021536	FALSE	0.0037416	2.42694	30	649	7	30108	OTX1,NR3C1,ENPP2,PAX6,GLI1,WNT4,WNT1
GO:BP	positive regulation of signal transduction	GO:0009967	FALSE	0.00378905	2.42147	685	649	35	30108	SORL1,HCLS1,CARD11,TRAF3,DGKI,ADAMTS3,FASLG,NCKAP1L,FNIP1,FGB,SULF1,LRP2,TNIK,PLCG2,CYP1B1,NRARP,SLC39A10,GPNMB,DLL4,PIK3R6,SH3RF3,EPHA8,RET,ANGPT1,FLT1,GLI1,PELI2,TNIP2,PTPN22,FGF10,VDR,CX3CL1,LGR6,SPRY2,WNT1
GO:BP	regulation of T cell differentiation	GO:0045580	FALSE	0.0039428	2.4042	56	649	9	30108	BCL6,CARD11,FOXJ1,NCKAP1L,NFKBIZ,GLI3,NRARP,PIK3R6,HLX
GO:BP	neuron projection development	GO:0031175	FALSE	0.00399386	2.39861	458	649	27	30108	KLF7,BHLHA15,TIAM2,JADE2,SGK1,LRP2,GDNF,EPHB1,TNIK,GLI3,CECR2,DAB1,LRP4,WHRN,ADCY1,GALR2,OBSL1,EPHA8,PAX6,RET,CNTNAP1,NELL2,RGMA,OLFM1,NEFL,CDH4,PLXNA4
GO:BP	regulation of T cell activation	GO:0050863	FALSE	0.00399911	2.39804	124	649	13	30108	BCL6,CARD11,PAG1,FOXJ1,NCKAP1L,NFKBIZ,GLI3,NRARP,GPNMB,PIK3R6,PTPN22,HLX,TNFRSF1B
GO:BP	positive regulation of neurogenesis	GO:0050769	FALSE	0.00412808	2.38425	88	649	11	30108	TIAM2,JADE2,LRP2,GLI3,TENM4,OBSL1,PAX6,NEFL,CDH4,PLXNA4,TNFRSF1B
GO:BP	positive regulation of potassium ion transmembrane transport	GO:1901381	FALSE	0.00432653	2.36386	12	649	5	30108	RNF207,ACTN2,GALR2,KCNH2,KCNIP2
GO:BP	embryonic epithelial tube formation	GO:0001838	FALSE	0.00440218	2.35633	72	649	10	30108	IRX2,TBXT,SIX4,LRP2,GDNF,CECR2,RET,RGMA,WNT4,CDH7
GO:BP	actin-mediated cell contraction	GO:0070252	FALSE	0.00449639	2.34714	43	649	8	30108	RNF207,TNNT2,TNNC1,MYLK2,VIL1,KCNH2,STC1,KCNE2
GO:BP	organic hydroxy compound metabolic process	GO:1901615	FALSE	0.00474782	2.32351	210	649	17	30108	FAXDC2,LRAT,ACER3,LRTOMT,PLEK,NQO1,CETP,LRP2,ABCG1,PLCG2,CYP1B1,TPH1,CYP7B1,NR1D1,CYP26B1,WNT4,ISYNA1
GO:BP	regulation of lipid metabolic process	GO:0019216	FALSE	0.00486021	2.31335	146	649	14	30108	SORL1,PPARA,SAMD8,ABCG1,PLCG2,DISP3,PTGS2,EPHA8,NR1D2,FLT1,APOD,NR1D1,WNT4,CIDEC
GO:BP	stem cell differentiation	GO:0048863	FALSE	0.00520818	2.28331	108	649	12	30108	ALDH1A2,TBXT,CHD2,SOX5,GDNF,PHF19,RET,NELL2,ZFP36L2,RUNX2,SOX8,TBX2
GO:BP	import into cell	GO:0098657	FALSE	0.00528999	2.27654	358	649	23	30108	SORL1,SLC29A1,PECAM1,SLC22A3,NCKAP1L,SLC8A1,SLC5A1,LRP2,GDNF,AMN,PLCG2,SLC39A10,SLC6A4,ANGPT1,UNC13D,COLEC12,MERTK,TRPM2,SLC8A3,KCNH2,SLC2A5,KCNJ3,KCNE2
GO:BP	regulation of fibroblast growth factor receptor signaling pathway	GO:0040036	FALSE	0.0054543	2.26326	21	649	6	30108	SULF1,FAM20C,RUNX2,WNT4,SPRY1,SPRY2
GO:BP	negative regulation of Notch signaling pathway	GO:0045746	FALSE	0.0054543	2.26326	21	649	6	30108	BCL6,HEY1,DLX2,NRARP,DLL4,CHAC1
GO:BP	cellular homeostasis	GO:0019725	FALSE	0.00546875	2.26211	333	649	22	30108	JPH3,KLF7,SYPL2,CHRNA1,FASLG,FGGY,NQO1,PLCG2,CLIC2,SLC39A10,ATP6V0A4,CAV3,PFKM,TRPM2,NR1D1,CALB2,CASQ2,CA2,VDR,RAB38,HMOX1,STC1
GO:BP	inorganic ion import across plasma membrane	GO:0099587	FALSE	0.00643516	2.19144	45	649	8	30108	SLC8A1,SLC5A1,SLC39A10,TRPM2,SLC8A3,KCNH2,KCNJ3,KCNE2
GO:BP	inorganic cation import across plasma membrane	GO:0098659	FALSE	0.00643516	2.19144	45	649	8	30108	SLC8A1,SLC5A1,SLC39A10,TRPM2,SLC8A3,KCNH2,KCNJ3,KCNE2
GO:BP	positive regulation of protein modification process	GO:0031401	FALSE	0.0066179	2.17928	416	649	25	30108	FANCI,FAXDC2,HCLS1,PECAM1,MOB3C,PKD1,FNIP1,ENPP2,TNIK,PLCG2,DAB1,FAM129A,SLC39A10,GPNMB,LRP4,PIK3R6,PTGS2,RET,ANGPT1,FLT1,PELI2,PTPN22,FGF10,SPRY2,WNT1
GO:BP	positive regulation of potassium ion transport	GO:0043268	FALSE	0.00690571	2.16079	13	649	5	30108	RNF207,ACTN2,GALR2,KCNH2,KCNIP2
GO:BP	regulation of skeletal muscle cell differentiation	GO:2001014	FALSE	0.00690571	2.16079	13	649	5	30108	SIX4,EPHB1,MEF2C,NR1D2,WNT4
GO:BP	actin cytoskeleton organization	GO:0030036	FALSE	0.00710396	2.1485	288	649	20	30108	BCL6,RND1,FRMD5,SMTNL2,HCLS1,ACTN2,SIX4,WDR63,FOXJ1,FMNL1,NCKAP1L,MYPN,PLEK,PLEKHH2,PPM1F,TAGLN3,VIL1,LMOD3,WNT4,MYOM2
GO:BP	regulation of monoatomic ion transmembrane transporter activity	GO:0032412	FALSE	0.00713499	2.14661	93	649	11	30108	JPH3,FGF12,RNF207,ACTN2,PLCG2,CLIC2,GALR2,ABCB1,PPIF,CABP1,KCNE2
GO:BP	regulation of hemopoiesis	GO:1903706	FALSE	0.00721412	2.14182	151	649	14	30108	BCL6,FAXDC2,MAFB,HCLS1,CARD11,FOXJ1,NCKAP1L,NFKBIZ,GLI3,NRARP,PIK3R6,INPP5D,ZFP36L2,HLX
GO:BP	bone development	GO:0060348	FALSE	0.00762938	2.11751	112	649	12	30108	TBXT,TTC9,SULF1,NAB2,GLI3,RANBP3L,SCX,HAS2,FAM20C,RUNX2,STC1,WNT1
GO:BP	monoatomic cation homeostasis	GO:0055080	FALSE	0.00812002	2.09044	266	649	19	30108	JPH3,SYPL2,FASLG,TRIM24,PLCG2,CLIC2,SLC39A10,ATP6V0A4,CAV3,TRPM2,KCNH2,CALB2,CASQ2,CA2,VDR,RAB38,CCKBR,HMOX1,STC1
GO:BP	import across plasma membrane	GO:0098739	FALSE	0.00817756	2.08738	77	649	10	30108	SLC8A1,SLC5A1,LRP2,SLC39A10,TRPM2,SLC8A3,KCNH2,SLC2A5,KCNJ3,KCNE2
GO:BP	nephron epithelium development	GO:0072009	FALSE	0.00820125	2.08612	61	649	9	30108	IRX2,PECAM1,SIX4,FOXJ1,PKD1,GDNF,GLI3,WNT4,WNT1
GO:BP	positive regulation of nervous system development	GO:0051962	FALSE	0.00837082	2.07723	113	649	12	30108	TIAM2,JADE2,LRP2,EPHB1,GLI3,TENM4,OBSL1,PAX6,NEFL,CDH4,PLXNA4,TNFRSF1B
GO:BP	epithelial tube formation	GO:0072175	FALSE	0.00920092	2.03617	78	649	10	30108	IRX2,TBXT,SIX4,LRP2,GDNF,CECR2,RET,RGMA,WNT4,CDH7
GO:BP	growth	GO:0040007	FALSE	0.00923211	2.0347	397	649	24	30108	BCL6,JADE2,SIX4,CHRNA1,PTCH2,PPM1F,GLI3,TMEM182,LRP4,CHST11,TENM4,GLI1,OLFM1,COLQ,VIL1,TBX2,FGF10,HLX,CDHR2,CDH4,SPRY1,LGR6,STC1,SPRY2
GO:BP	response to wounding	GO:0009611	FALSE	0.00934836	2.02926	198	649	16	30108	PLEK,FGB,NFKBIZ,PLCG2,PAX6,FOXF1,GLI1,MERTK,ZFP36L2,VIL1,FGF10,NEFL,WNT4,AJAP1,HMOX1,WNT1
GO:BP	epidermis development	GO:0008544	FALSE	0.00947252	2.02353	134	649	13	30108	KLF7,MAFB,MCOLN3,LRTOMT,PTCH2,NFKBIZ,NAB2,LRP4,WHRN,MYC,PAX6,GLI1,VDR
GO:BP	enteric nervous system development	GO:0048484	FALSE	0.0096082	2.01736	7	649	4	30108	GDNF,RET,SOX8,HLX
GO:BP	regulation of cytokine production	GO:0001817	FALSE	0.00965446	2.01527	294	649	20	30108	BCL6,SORL1,CARD11,FOXJ1,CD200,NCKAP1L,SULF1,PATZ1,TRIL,PLCG2,CYP1B1,UBASH3A,GPNMB,ANGPT1,APOD,INPP5D,MERTK,PTPN22,TNFRSF1B,IRF4
GO:BP	potassium ion transmembrane transport	GO:0071805	FALSE	0.00973736	2.01156	96	649	11	30108	KCNK10,RNF207,ACTN2,KCNN1,KCNK2,GALR2,KCNQ5,KCNH2,KCNIP2,KCNJ3,KCNE2
GO:BP	protein localization	GO:0008104	FALSE	0.00990295	2.00424	1064	649	46	30108	BCL6,KLF7,APLF,SORL1,LHFPL4,HCLS1,ACTN2,PECAM1,SIX4,HEPACAM,FOXJ1,CD200,PKD1,SEC16B,LRTOMT,PLEK,RAPSN,RAB26,FGB,LRP2,ANK1,ZMYND10,ABCG1,PPM1F,AMN,TNIK,GLI3,LRP4,WHRN,STX11,PTPRU,OBSL1,PAX6,CNTNAP1,ANGPT1,TRH,MGAT3,APOD,PFKM,NR1D1,PTPN22,COLQ,VIL1,MYOM1,CD247,RAB38
GO:BP	monoatomic ion homeostasis	GO:0050801	FALSE	0.0100566	1.99755	270	649	19	30108	JPH3,SYPL2,FASLG,TRIM24,PLCG2,CLIC2,SLC39A10,ATP6V0A4,CAV3,TRPM2,KCNH2,CALB2,CASQ2,CA2,VDR,RAB38,CCKBR,HMOX1,STC1
GO:BP	muscle cell development	GO:0055001	FALSE	0.0103332	1.98577	79	649	10	30108	SYPL2,ACTN2,SIX4,MYPN,TMEM182,BVES,CNTNAP1,LMOD3,MYO18B,MYOM2
GO:BP	MAPK cascade	GO:0000165	FALSE	0.0105298	1.97758	347	649	22	30108	SORL1,TRAF3,FGB,EPHB1,SPRY4,TNIK,PLCG2,GPNMB,PIK3R6,SH3RF3,MEF2C,EPHA8,RET,ANGPT1,FLT1,PELI2,ZFP36L2,PTPN22,FGF10,SPRY1,CX3CL1,SPRY2
GO:BP	regulation of B cell differentiation	GO:0045577	FALSE	0.0105515	1.97669	14	649	5	30108	BCL6,CARD11,NCKAP1L,INPP5D,ZFP36L2
GO:BP	skeletal muscle contraction	GO:0003009	FALSE	0.0105515	1.97669	14	649	5	30108	CHRNA1,SCN4A,TNNC1,TNNI2,TNNC2
GO:BP	inflammatory response	GO:0006954	TRUE	0.0106016	1.97463	271	649	19	30108	BCL6,PTGER2,ACER3,PPARA,HMGB2,NFKBIZ,PLCG2,PTGS2,ADCY1,FOXF1,NR1D2,UNC13D,APOD,NR1D1,PTPN22,CX3CL1,TNFRSF1B,HMOX1,TSPAN18
GO:BP	cellular macromolecule localization	GO:0070727	FALSE	0.0108973	1.96268	1068	649	46	30108	BCL6,KLF7,APLF,SORL1,LHFPL4,HCLS1,ACTN2,PECAM1,SIX4,HEPACAM,FOXJ1,CD200,PKD1,SEC16B,LRTOMT,PLEK,RAPSN,RAB26,FGB,LRP2,ANK1,ZMYND10,ABCG1,PPM1F,AMN,TNIK,GLI3,LRP4,WHRN,STX11,PTPRU,OBSL1,PAX6,CNTNAP1,ANGPT1,TRH,MGAT3,APOD,PFKM,NR1D1,PTPN22,COLQ,VIL1,MYOM1,CD247,RAB38
GO:BP	macromolecule modification	GO:0043412	FALSE	0.0123428	1.90859	1653	649	63	30108	FANCI,FAXDC2,SORL1,HCLS1,RNF144B,JADE2,PECAM1,TRAF3,FBXL7,MOB3C,PKD1,NCKAP1L,FNIP1,TRIM24,NQO1,SGK1,TRIB1,SMYD1,EPHB1,ENPP2,CCNG1,PTPN7,PPM1F,SPRY4,TNIK,TRIB2,ASB5,PLCG2,DAB1,FAM129A,SLC39A10,GPNMB,LRP4,PIK3R6,PTGS2,SH3RF3,RNF208,PTPRU,APOBEC2,EPHA8,PAX6,STK38L,RET,MAPK10,ANGPT1,PRKCB,FLT1,PELI2,FAM20C,HHATL,PPIF,PTPN22,MYLK2,TNNI3K,FGF10,MDM2,FBXO32,MGAT5B,SPRY1,SAMSN1,PPP4R4,SPRY2,WNT1
GO:BP	cardiac muscle contraction	GO:0060048	FALSE	0.0124811	1.90375	49	649	8	30108	RNF207,TNNT2,TNNC1,TNNI3K,KCNH2,CASQ2,STC1,KCNE2
GO:BP	ureteric bud development	GO:0001657	FALSE	0.0124811	1.90375	49	649	8	30108	SIX4,FOXJ1,GDNF,GLI3,RET,WNT4,SPRY1,WNT1
GO:BP	immune effector process	GO:0002252	FALSE	0.0128201	1.89211	203	649	16	30108	BCL6,FOXJ1,NCKAP1L,NFKBIZ,TRIL,PLCG2,PIK3R6,FOXF1,ANGPT1,UNC13D,IL21R,INPP5D,PTPN22,HLX,TNFRSF1B,IRF4
GO:BP	regulation of blood circulation	GO:1903522	FALSE	0.0129629	1.8873	81	649	10	30108	TNNT2,DOCK4,FGB,BVES,CACNA1G,TNNI3K,KCNH2,CASQ2,STC1,KCNE2
GO:BP	positive regulation of leukocyte cell-cell adhesion	GO:1903039	FALSE	0.0129629	1.8873	81	649	10	30108	BCL6,CARD11,NCKAP1L,NFKBIZ,GLI3,PIK3R6,NR4A3,HAS2,PTPN22,HLX
GO:BP	epithelial cell migration	GO:0010631	FALSE	0.0131126	1.88231	159	649	14	30108	PTPRG,ENPP2,PPM1F,PLCG2,RIN2,CYP1B1,DLL4,MEF2C,ANGPT1,VIL1,FGF10,NR4A1,HMOX1,STC1
GO:BP	regulation of cell-substrate adhesion	GO:0010810	FALSE	0.0131306	1.88171	99	649	11	30108	BCL6,PPM1F,SPRY4,RIN2,FOXF1,UNC13D,APOD,VIT,WNT4,AJAP1,WNT1
GO:BP	epithelium migration	GO:0090132	FALSE	0.0140901	1.85109	160	649	14	30108	PTPRG,ENPP2,PPM1F,PLCG2,RIN2,CYP1B1,DLL4,MEF2C,ANGPT1,VIL1,FGF10,NR4A1,HMOX1,STC1
GO:BP	regulation of metal ion transport	GO:0010959	FALSE	0.0141393	1.84957	139	649	13	30108	JPH3,FGF12,RNF207,ACTN2,PLCG2,CLIC2,GALR2,KCNH2,CASQ2,KCNIP2,CABP1,STC1,KCNE2
GO:BP	regulation of intracellular signal transduction	GO:1902531	FALSE	0.014146	1.84937	728	649	35	30108	BCL6,SORL1,HCLS1,CARD11,TRAF3,DGKI,FASLG,NCKAP1L,FNIP1,FGB,TRIM24,LRP2,EPHB1,SPRY4,TNIK,PLCG2,GPNMB,PIK3R6,PTGS2,SH3RF3,PDE3A,EPHA8,RET,ANGPT1,FLT1,PELI2,PPIF,NR1D1,TNIP2,PTPN22,FGF10,SPRY1,CX3CL1,SPRY2,WNT1
GO:BP	developmental growth	GO:0048589	FALSE	0.015045	1.82261	303	649	20	30108	JADE2,SIX4,CHRNA1,GLI3,TMEM182,LRP4,CHST11,TENM4,GLI1,OLFM1,COLQ,VIL1,TBX2,FGF10,HLX,CDH4,SPRY1,LGR6,STC1,SPRY2
GO:BP	regulation of epithelial cell differentiation	GO:0030856	FALSE	0.0159081	1.79838	66	649	9	30108	KLF7,FOXJ1,PTCH2,GDNF,PAX6,VDR,SPRY1,AJAP1,SPRY2
GO:BP	regulation of cellular response to growth factor stimulus	GO:0090287	FALSE	0.0162403	1.78941	162	649	14	30108	SORL1,ZNF703,ADAMTS3,ADAMTSL2,SULF1,LRP2,CHST11,RGMA,FAM20C,RUNX2,WNT4,SPRY1,SPRY2,WNT1
GO:BP	regulation of cell projection organization	GO:0031344	FALSE	0.0177057	1.75189	281	649	19	30108	TIAM2,ZMYND10,ENPP2,TNIK,DAB1,LRP4,OBSL1,RET,NELL2,RGMA,TRPM2,VIL1,SAXO1,CDHR2,NEFL,CDH4,PLXNA4,SPRY2,WNT1
GO:BP	nervous system process	GO:0050877	FALSE	0.0177852	1.74994	413	649	24	30108	JPH3,FGF12,CHRNA1,DGKI,LRTOMT,SCN4A,GRIA1,LRP2,EPHB1,TNNC1,WHRN,ADCY1,TENM4,CNTNAP1,TNNI2,CHRNB2,NPTX2,TNNC2,CABP1,NEFL,CACNA1S,DLGAP3,TNFRSF1B,SPRY2
GO:BP	sodium ion transport	GO:0006814	FALSE	0.0179835	1.74513	84	649	10	30108	FGF12,SLC8A1,SLC5A1,SCN4A,SLC6A4,SCNN1G,SLC6A12,SLC6A19,SLC8A3,CACNA1S
GO:BP	fibroblast growth factor receptor signaling pathway	GO:0008543	FALSE	0.0196774	1.70603	52	649	8	30108	SULF1,FAM20C,RUNX2,TBX2,FGF10,WNT4,SPRY1,SPRY2
GO:BP	spinal cord development	GO:0021510	FALSE	0.0196774	1.70603	52	649	8	30108	PKD1,GDNF,GLI3,DAB1,DLL4,PAX6,VIT,WNT1
GO:BP	renal tubule morphogenesis	GO:0061333	FALSE	0.0199728	1.69956	38	649	7	30108	IRX2,SIX4,PKD1,GDNF,GLI3,WNT4,WNT1
GO:BP	nephron tubule morphogenesis	GO:0072078	FALSE	0.0199728	1.69956	38	649	7	30108	IRX2,SIX4,PKD1,GDNF,GLI3,WNT4,WNT1
GO:BP	tube formation	GO:0035148	FALSE	0.0221913	1.65382	86	649	10	30108	IRX2,TBXT,SIX4,LRP2,GDNF,CECR2,RET,RGMA,WNT4,CDH7
GO:BP	heart contraction	GO:0060047	FALSE	0.0221913	1.65382	86	649	10	30108	RNF207,TNNT2,TNNC1,BVES,CACNA1G,TNNI3K,KCNH2,CASQ2,STC1,KCNE2
GO:BP	positive regulation of cartilage development	GO:0061036	FALSE	0.0222117	1.65342	16	649	5	30108	SOX5,GLI3,SCX,RUNX2,WNT4
GO:BP	multi-multicellular organism process	GO:0044706	FALSE	0.0227413	1.64318	53	649	8	30108	ENDOU,TBXT,AGO2,STOX2,TEKT3,PTGS2,WNT4,VDR
GO:BP	segmentation	GO:0035282	FALSE	0.0227413	1.64318	53	649	8	30108	IRX2,MAFB,ALDH1A2,TBXT,PLXNA2,NRARP,FOXF1,PCDH8
GO:BP	kidney morphogenesis	GO:0060993	FALSE	0.0227413	1.64318	53	649	8	30108	IRX2,SIX4,FOXJ1,PKD1,GDNF,GLI3,WNT4,WNT1
GO:BP	establishment or maintenance of cell polarity	GO:0007163	FALSE	0.0231022	1.63635	105	649	11	30108	PARD6A,FOXJ1,PKD1,NCKAP1L,EPHB1,FRMD4B,PAX6,FOXF1,RPGRIP1L,SPRY1,SPRY2
GO:BP	positive regulation of intracellular signal transduction	GO:1902533	FALSE	0.0234085	1.63063	420	649	24	30108	HCLS1,CARD11,TRAF3,DGKI,FASLG,NCKAP1L,FNIP1,FGB,LRP2,TNIK,PLCG2,GPNMB,PIK3R6,SH3RF3,EPHA8,RET,ANGPT1,FLT1,PELI2,TNIP2,PTPN22,FGF10,CX3CL1,SPRY2
GO:BP	heart morphogenesis	GO:0003007	FALSE	0.0236123	1.62686	125	649	12	30108	ALDH1A2,TNNT2,ADAMTS1,LRP2,TNNC1,DLL4,FOXF1,HAS2,CCDC103,OLFM1,MYLK2,TBX2
GO:BP	regulation of epithelial cell migration	GO:0010632	FALSE	0.0236123	1.62686	125	649	12	30108	PTPRG,ENPP2,PPM1F,PLCG2,RIN2,DLL4,MEF2C,ANGPT1,VIL1,FGF10,HMOX1,STC1
GO:BP	positive regulation of immune system process	GO:0002684	FALSE	0.0249326	1.60323	394	649	23	30108	BCL6,HCLS1,CARD11,FOXJ1,NCKAP1L,NFKBIZ,TRIL,GLI3,PLCG2,UBASH3A,SLC39A10,PIK3R6,FOXF1,PRKCB,UNC13D,COLEC12,INPP5D,NR1D1,TNIP2,PTPN22,HLX,CD247,IRF4
GO:BP	positive regulation of cellular component organization	GO:0051130	FALSE	0.0250708	1.60083	507	649	27	30108	TIAM2,ACTN2,FASLG,NCKAP1L,PLEK,FNIP1,SASS6,EPHB1,ZMYND10,ENPP2,PPM1F,PLCG2,LRP4,OBSL1,RET,ANGPT1,PPARGC1A,MERTK,ELAPOR1,PTPN22,VIL1,SAXO1,NEFL,WNT4,CDH4,PLXNA4,WNT1
GO:BP	positive regulation of protein transport	GO:0051222	FALSE	0.0252823	1.59718	106	649	11	30108	SORL1,HCLS1,SEC16B,LRTOMT,FGB,ABCG1,GLI3,TRH,PFKM,PTPN22,MYOM1
GO:BP	hindbrain development	GO:0030902	FALSE	0.0258933	1.58681	70	649	9	30108	MAFB,OTX1,ALDH1A2,PLXNA2,DAB1,WHRN,RPGRIP1L,GLI1,WNT1
GO:BP	embryonic skeletal system development	GO:0048706	FALSE	0.0258933	1.58681	70	649	9	30108	DLX2,TBXT,SIX4,SULF1,GLI3,CHST11,SCX,RUNX2,SATB2
GO:BP	positive regulation of alpha-beta T cell activation	GO:0046635	FALSE	0.02665	1.5743	27	649	6	30108	CARD11,NCKAP1L,NFKBIZ,GLI3,PTPN22,HLX
GO:BP	regulation of protein localization	GO:0032880	FALSE	0.0270042	1.56857	396	649	23	30108	KLF7,SORL1,HCLS1,ACTN2,PECAM1,SIX4,CD200,SEC16B,LRTOMT,FGB,ABCG1,PPM1F,GLI3,LRP4,ANGPT1,TRH,APOD,PFKM,NR1D1,PTPN22,VIL1,MYOM1,CD247
GO:BP	epidermal cell differentiation	GO:0009913	FALSE	0.027219	1.56513	88	649	10	30108	KLF7,MAFB,MCOLN3,LRTOMT,PTCH2,NFKBIZ,WHRN,PAX6,GLI1,VDR
GO:BP	regulation of MAPK cascade	GO:0043408	FALSE	0.0276334	1.55857	316	649	20	30108	SORL1,TRAF3,FGB,EPHB1,SPRY4,TNIK,PLCG2,GPNMB,PIK3R6,SH3RF3,EPHA8,RET,ANGPT1,FLT1,PELI2,PTPN22,FGF10,SPRY1,CX3CL1,SPRY2
GO:BP	skeletal system morphogenesis	GO:0048705	FALSE	0.0277194	1.55722	127	649	12	30108	DLX2,TBXT,SIX4,PKD1,NAB2,GLI3,CHST11,SCX,HAS2,RUNX2,STC1,SATB2
GO:BP	nephron epithelium morphogenesis	GO:0072088	FALSE	0.0284241	1.54631	40	649	7	30108	IRX2,SIX4,PKD1,GDNF,GLI3,WNT4,WNT1
GO:BP	positive regulation of lymphocyte differentiation	GO:0045621	FALSE	0.0284241	1.54631	40	649	7	30108	BCL6,NCKAP1L,NFKBIZ,GLI3,PIK3R6,INPP5D,HLX
GO:BP	transmembrane receptor protein tyrosine kinase signaling pathway	GO:0007169	FALSE	0.0302441	1.51936	318	649	20	30108	SORL1,ADAMTS3,SULF1,EPHB1,ANGPT2,EPHA8,RET,NR4A3,ANGPT1,FLT1,APOD,FAM20C,VIL1,RUNX2,TBX2,FGF10,WNT4,SPRY1,SPRY2,WNT1
GO:BP	transmembrane receptor protein serine/threonine kinase signaling pathway	GO:0007178	FALSE	0.0303274	1.51816	194	649	15	30108	SORL1,ZNF703,JADE2,TBXT,ADAMTSL2,SULF1,LRP2,CHST11,SCX,JUN,RGMA,RUNX2,SPRY1,SPRY2,WNT1
GO:BP	neuromuscular process	GO:0050905	FALSE	0.032618	1.48654	72	649	9	30108	JPH3,FGF12,CHRNA1,SCN4A,TNNC1,CNTNAP1,TNNI2,TNNC2,NEFL
GO:BP	adaptive immune response based on somatic recombination of immune receptors built from immunoglobulin superfamily domains	GO:0002460	TRUE	0.0331944	1.47893	90	649	10	30108	BCL6,FOXJ1,NCKAP1L,NFKBIZ,UNC13D,IL21R,INPP5D,HLX,TNFRSF1B,IRF4
GO:BP	negative regulation of immune effector process	GO:0002698	FALSE	0.0333021	1.47753	28	649	6	30108	BCL6,FOXJ1,NCKAP1L,FOXF1,ANGPT1,HLX
GO:BP	vascular associated smooth muscle cell migration	GO:1904738	FALSE	0.0334168	1.47604	9	649	4	30108	ADAMTS1,DOCK4,MEF2C,NR4A3
GO:BP	positive regulation of embryonic development	GO:0040019	FALSE	0.0334168	1.47604	9	649	4	30108	TENM4,SCX,WNT4,WNT1
GO:BP	regulation of vascular associated smooth muscle cell migration	GO:1904752	FALSE	0.0334168	1.47604	9	649	4	30108	ADAMTS1,DOCK4,MEF2C,NR4A3
GO:BP	negative regulation of leukocyte differentiation	GO:1902106	FALSE	0.0336426	1.47311	41	649	7	30108	BCL6,MAFB,FOXJ1,GLI3,NRARP,INPP5D,HLX
GO:BP	regulation of alpha-beta T cell activation	GO:0046634	FALSE	0.0336426	1.47311	41	649	7	30108	BCL6,CARD11,NCKAP1L,NFKBIZ,GLI3,PTPN22,HLX
GO:BP	T cell differentiation in thymus	GO:0033077	FALSE	0.0336426	1.47311	41	649	7	30108	MAFB,CARD11,FOXJ1,GLI3,ZFP36L2,WNT4,WNT1
GO:BP	regulation of anatomical structure size	GO:0090066	FALSE	0.0342024	1.46594	196	649	15	30108	HCLS1,ACTN2,CPS1,NCKAP1L,PLEK,DOCK4,FGB,PLEKHH2,RET,OLFM1,VIL1,CDHR2,NEFL,ADORA2B,CDH4
GO:BP	positive regulation of MAPK cascade	GO:0043410	FALSE	0.0348005	1.45841	220	649	16	30108	TRAF3,FGB,TNIK,PLCG2,GPNMB,PIK3R6,SH3RF3,EPHA8,RET,ANGPT1,FLT1,PELI2,PTPN22,FGF10,CX3CL1,SPRY2
GO:BP	leukocyte mediated immunity	GO:0002443	FALSE	0.035882	1.44512	110	649	11	30108	BCL6,FOXJ1,NCKAP1L,NFKBIZ,PLCG2,PIK3R6,FOXF1,UNC13D,IL21R,INPP5D,TNFRSF1B
GO:BP	antigen receptor-mediated signaling pathway	GO:0050851	FALSE	0.0365013	1.43769	73	649	9	30108	CARD11,NCKAP1L,NFKBIZ,PLCG2,UBASH3A,SLC39A10,PRKCB,PTPN22,CD247
GO:BP	immune response-activating signaling pathway	GO:0002757	FALSE	0.0387369	1.41188	175	649	14	30108	CARD11,NCKAP1L,NFKBIZ,TRIL,PLCG2,UBASH3A,SLC39A10,PRKCB,COLEC12,NR1D1,TNIP2,PTPN22,CD247,IRF4
GO:BP	leukocyte apoptotic process	GO:0071887	FALSE	0.0396251	1.40203	42	649	7	30108	HCLS1,FASLG,FNIP1,NFKBIZ,GLI3,SLC39A10,MERTK
GO:BP	nephron morphogenesis	GO:0072028	FALSE	0.0396251	1.40203	42	649	7	30108	IRX2,SIX4,PKD1,GDNF,GLI3,WNT4,WNT1
GO:BP	anatomical structure maturation	GO:0071695	FALSE	0.0402605	1.39512	92	649	10	30108	RND1,ALDH1A2,FOXJ1,PDE3A,EPHA8,RET,FAM20C,RUNX2,KCNIP2,WNT1
GO:BP	cellular response to lipid	GO:0071396	FALSE	0.0408348	1.38897	199	649	15	30108	PTGER2,ZNF703,ALDH1A2,TRIM24,SGK1,NFKBIZ,NR3C1,PLCG2,GRAMD1B,RET,CYP7B1,ZFP36L2,NR1D1,TNIP2,VDR
GO:BP	intracellular monoatomic cation homeostasis	GO:0030003	FALSE	0.0410489	1.3867	223	649	16	30108	JPH3,SYPL2,FASLG,PLCG2,CLIC2,SLC39A10,ATP6V0A4,CAV3,TRPM2,CALB2,CASQ2,CA2,VDR,RAB38,HMOX1,STC1
GO:BP	regulation of smooth muscle cell migration	GO:0014910	FALSE	0.0420382	1.37636	18	649	5	30108	SORL1,ADAMTS1,DOCK4,MEF2C,NR4A3
GO:BP	heart process	GO:0003015	FALSE	0.0442515	1.35407	93	649	10	30108	RNF207,TNNT2,TNNC1,BVES,CACNA1G,TNNI3K,KCNH2,CASQ2,STC1,KCNE2
GO:BP	positive regulation of monoatomic ion transport	GO:0043270	FALSE	0.0454534	1.34243	75	649	9	30108	FGF12,RNF207,ACTN2,PLCG2,GALR2,ABCB1,KCNH2,KCNIP2,STC1
GO:BP	positive regulation of protein localization	GO:1903829	FALSE	0.0458629	1.33854	201	649	15	30108	SORL1,HCLS1,PECAM1,SEC16B,LRTOMT,FGB,ABCG1,GLI3,LRP4,TRH,PFKM,PTPN22,VIL1,MYOM1,CD247
GO:BP	anterior/posterior pattern specification	GO:0009952	FALSE	0.046168	1.33566	113	649	11	30108	OTX1,ALDH1A2,TBXT,PLXNA2,GLI3,NRARP,PAX6,FOXF1,BHLHE41,WNT1,PCDH8
GO:BP	negative regulation of hemopoiesis	GO:1903707	FALSE	0.0464557	1.33296	43	649	7	30108	BCL6,MAFB,FOXJ1,GLI3,NRARP,INPP5D,HLX
GO:BP	myoblast differentiation	GO:0045445	FALSE	0.0464557	1.33296	43	649	7	30108	TBXT,SMYD1,NMRK2,RANBP3L,TMEM182,MEF2C,TBX2
GO:BP	immune response-regulating signaling pathway	GO:0002764	FALSE	0.046763	1.3301	178	649	14	30108	CARD11,NCKAP1L,NFKBIZ,TRIL,PLCG2,UBASH3A,SLC39A10,PRKCB,COLEC12,NR1D1,TNIP2,PTPN22,CD247,IRF4
GO:BP	regulation of DNA-binding transcription factor activity	GO:0051090	FALSE	0.0497447	1.30325	179	649	14	30108	HCLS1,CARD11,TBXT,TRAF3,FOXJ1,CD200,PKD1,GLI3,PLCG2,CYP1B1,ADCY1,PPARGC1A,GLI1,WNT1
GO:BP	response to inorganic substance	GO:0010035	FALSE	0.0497447	1.30325	179	649	14	30108	CPS1,TNNT2,SLC5A1,FGB,NQO1,PLCG2,CYP1B1,JUN,CACNA1G,TRPM2,PPIF,RUNX2,CA2,HMOX1
GO:CC	cellular anatomical entity	GO:0110165	TRUE	1.58452e-66	65.8001	8644	649	399	30108	BCL6,IFNAR1,FANCI,PTGER2,JPH3,KLF7,RSPH1,ENDOU,FAXDC2,ELFN2,FGF12,PPEF1,PPARG,ETV5,HSF4,RND1,APLF,MAFB,ESRRB,TRPS1,SORL1,FRMD5,MAST3,LRAT,DLX2,NCAM2,SMTNL2,PLCD4,TCFL5,AGPAT4,NMU,AK4,ZNF703,DNAJB13,ALDH1A2,LHFPL4,BHLHA15,DNAJB5,HCLS1,RNF144B,MCOLN3,MYL3,CLEC3A,TRIM54,RNF207,JDP2,PARD6A,CEP85L,TIAM2,SLC29A1,PFKFB3,CARD11,CSDC2,LNX1,SYN3,RGS7,ACTN2,JADE2,CPT1A,FLI1,WIPF1,CPS1,PECAM1,ASTN1,TBXT,SAG,…
GO:CC	intracellular anatomical structure	GO:0005622	FALSE	2.12158e-41	40.6733	7162	649	315	30108	BCL6,FANCI,JPH3,KLF7,RSPH1,ENDOU,FAXDC2,FGF12,PPEF1,PPARG,ETV5,HSF4,RND1,APLF,MAFB,ESRRB,TRPS1,SORL1,FRMD5,MAST3,LRAT,DLX2,NCAM2,SMTNL2,PLCD4,TCFL5,AGPAT4,AK4,ZNF703,DNAJB13,ALDH1A2,BHLHA15,DNAJB5,HCLS1,RNF144B,MCOLN3,MYL3,TRIM54,RNF207,JDP2,PARD6A,CEP85L,PFKFB3,CARD11,CSDC2,LNX1,SYN3,RGS7,ACTN2,JADE2,CPT1A,FLI1,WIPF1,CPS1,ASTN1,TBXT,AGO2,NCALD,SIX4,FBXL7,XPO1,WDR63,MBNL2,ACER3,SLC22A3,DGKI,FOXJ1…
GO:CC	cytoplasm	GO:0005737	FALSE	9.02244e-30	29.0447	5303	649	239	30108	BCL6,FANCI,JPH3,KLF7,RSPH1,ENDOU,FAXDC2,PPEF1,ESRRB,SORL1,MAST3,LRAT,PLCD4,AGPAT4,AK4,ZNF703,DNAJB13,ALDH1A2,DNAJB5,HCLS1,RNF144B,MCOLN3,RNF207,PARD6A,CARD11,CSDC2,LNX1,SYN3,RGS7,ACTN2,CPT1A,FLI1,CPS1,ASTN1,TBXT,AGO2,NCALD,SIX4,XPO1,WDR63,ACER3,SLC22A3,DGKI,CPEB3,P2RX5,EIF5B,MOB3C,TNNT2,FMNL1,PKD1,TRIM9,SEC16B,LRTOMT,UBAP2,TRIM63,NCKAP1L,MYPN,ADAMTS1,MCRIP2,PLEK,SLC5A1,RAPSN,DOCK4,C2CD4C,DRC1,FNI…
GO:CC	organelle	GO:0043226	FALSE	4.58657e-28	27.3385	6383	649	265	30108	BCL6,FANCI,JPH3,KLF7,RSPH1,FGF12,PPEF1,PPARG,ETV5,HSF4,RND1,APLF,MAFB,ESRRB,TRPS1,SORL1,FRMD5,LRAT,DLX2,NCAM2,SMTNL2,PLCD4,TCFL5,AGPAT4,AK4,ZNF703,LHFPL4,BHLHA15,HCLS1,RNF144B,MYL3,TRIM54,JDP2,PARD6A,CEP85L,PFKFB3,SYN3,ACTN2,JADE2,CPT1A,FLI1,WIPF1,CPS1,ASTN1,TBXT,SAG,AGO2,SIX4,FBXL7,XPO1,WDR63,MBNL2,ACER3,SLC22A3,CHRNA1,FOXJ1,FASLG,CPEB3,CBFA2T3,MOB3C,TNNT2,PKD1,SEC16B,LRTOMT,UBAP2,MYPN,ADAMTS1,M…
GO:CC	cell periphery	GO:0071944	FALSE	2.39512e-27	26.6207	2141	649	134	30108	IFNAR1,PTGER2,JPH3,ELFN2,RND1,SORL1,NCAM2,PLCD4,LHFPL4,HCLS1,MCOLN3,PARD6A,SLC29A1,CARD11,RGS7,ACTN2,PECAM1,ASTN1,PAG1,SLC22A3,CHRNA1,ADAMTS3,FASLG,CPEB3,ADAMTSL2,PKD1,PSD2,NCKAP1L,ADAMTS1,PLEK,SLC8A1,SLC5A1,RAPSN,DOCK4,CD300LG,PRLHR,SCN4A,SLC6A9,DES,PLXNA2,FGB,TM7SF3,GRIA1,SULF1,EMID1,LRP2,PLEKHH2,SLC2A14,EPHB1,MRAS,GRIK4,ANK1,ZMYND10,ABCG1,PTPN7,ADGRB2,STXBP5,NMRK2,AMN,TNIK,PLCG2,HARBI1,CLIC2,G…
GO:CC	plasma membrane	GO:0005886	FALSE	4.44628e-26	25.352	1930	649	124	30108	IFNAR1,PTGER2,JPH3,RND1,SORL1,NCAM2,PLCD4,LHFPL4,HCLS1,MCOLN3,PARD6A,SLC29A1,CARD11,RGS7,ACTN2,PECAM1,ASTN1,PAG1,SLC22A3,CHRNA1,FASLG,CPEB3,PKD1,PSD2,NCKAP1L,PLEK,SLC8A1,SLC5A1,RAPSN,DOCK4,CD300LG,PRLHR,SCN4A,SLC6A9,DES,PLXNA2,FGB,TM7SF3,GRIA1,SULF1,LRP2,PLEKHH2,SLC2A14,EPHB1,MRAS,GRIK4,ANK1,ZMYND10,ABCG1,PTPN7,ADGRB2,STXBP5,NMRK2,AMN,TNIK,PLCG2,HARBI1,CLIC2,GRAMD1B,SLC22A7,ITGA11,FAM129A,SLC39A1…
GO:CC	intracellular organelle	GO:0043229	FALSE	3.22192e-25	24.4919	6193	649	253	30108	BCL6,FANCI,JPH3,KLF7,RSPH1,FGF12,PPEF1,PPARG,ETV5,HSF4,RND1,APLF,MAFB,ESRRB,TRPS1,SORL1,FRMD5,LRAT,DLX2,NCAM2,SMTNL2,PLCD4,TCFL5,AGPAT4,AK4,ZNF703,BHLHA15,HCLS1,RNF144B,MYL3,TRIM54,JDP2,PARD6A,CEP85L,PFKFB3,SYN3,ACTN2,JADE2,CPT1A,FLI1,WIPF1,CPS1,ASTN1,TBXT,AGO2,SIX4,FBXL7,XPO1,WDR63,MBNL2,ACER3,SLC22A3,FOXJ1,FASLG,CPEB3,CBFA2T3,MOB3C,TNNT2,PKD1,SEC16B,LRTOMT,UBAP2,MYPN,ADAMTS1,MCRIP2,SLC5A1,RAPSN…
GO:CC	membrane	GO:0016020	FALSE	1.31661e-22	21.8805	3005	649	154	30108	IFNAR1,PTGER2,JPH3,RND1,SORL1,NCAM2,PLCD4,AGPAT4,LHFPL4,HCLS1,RNF144B,MCOLN3,PARD6A,TIAM2,SLC29A1,CARD11,SYN3,RGS7,ACTN2,PECAM1,ASTN1,PAG1,HEPACAM,ACER3,SLC22A3,CHRNA1,FASLG,CPEB3,PKD1,PSD2,NCKAP1L,PLEK,SLC8A1,SLC5A1,RAPSN,DOCK4,CD300LG,PRLHR,SCN4A,FNIP1,SLC6A9,DES,PLXNA2,RAB26,FGB,TM7SF3,SAMD8,GRIA1,SULF1,RTN1,ATP1B4,SLC45A4,LRP2,PLEKHH2,SLC2A14,EPHB1,MRAS,GRIK4,ANK1,ZMYND10,ABCG1,PTPN7,ADGRB2,S…
GO:CC	membrane-bounded organelle	GO:0043227	FALSE	4.10612e-18	17.3866	5808	649	224	30108	BCL6,FANCI,JPH3,KLF7,RSPH1,FGF12,PPEF1,PPARG,ETV5,HSF4,RND1,APLF,MAFB,ESRRB,TRPS1,SORL1,LRAT,DLX2,NCAM2,PLCD4,TCFL5,AGPAT4,AK4,ZNF703,BHLHA15,HCLS1,RNF144B,JDP2,PARD6A,PFKFB3,SYN3,JADE2,CPT1A,FLI1,CPS1,ASTN1,TBXT,SAG,AGO2,SIX4,XPO1,WDR63,MBNL2,ACER3,SLC22A3,FOXJ1,FASLG,CPEB3,CBFA2T3,MOB3C,PKD1,SEC16B,LRTOMT,UBAP2,MYPN,ADAMTS1,MCRIP2,SLC5A1,RAPSN,DOCK4,DRC1,TEN1,FNIP1,HMGB2,DES,RNF169,CCDC181,RAB2…
GO:CC	intracellular membrane-bounded organelle	GO:0043231	FALSE	3.37563e-16	15.4716	5564	649	212	30108	BCL6,FANCI,JPH3,KLF7,RSPH1,FGF12,PPEF1,PPARG,ETV5,HSF4,RND1,APLF,MAFB,ESRRB,TRPS1,SORL1,LRAT,DLX2,NCAM2,PLCD4,TCFL5,AGPAT4,AK4,ZNF703,BHLHA15,HCLS1,RNF144B,JDP2,PARD6A,PFKFB3,SYN3,JADE2,CPT1A,FLI1,CPS1,ASTN1,TBXT,AGO2,SIX4,XPO1,MBNL2,ACER3,SLC22A3,FOXJ1,FASLG,CPEB3,CBFA2T3,MOB3C,PKD1,SEC16B,LRTOMT,UBAP2,MYPN,ADAMTS1,MCRIP2,SLC5A1,RAPSN,DOCK4,TEN1,FNIP1,HMGB2,DES,RNF169,RAB26,FGB,TRIM24,TSHZ1,NQO1…
GO:CC	plasma membrane bounded cell projection	GO:0120025	FALSE	2.891e-13	12.539	882	649	61	30108	RSPH1,NCAM2,NMU,RGS7,ACTN2,SAG,AGO2,HEPACAM,WDR63,CPEB3,CD200,PKD1,TRIM9,PSD2,PLEK,SLC8A1,DOCK4,PRLHR,DRC1,CCDC181,GRIA1,RTN1,LRP2,PLEKHH2,EPHB1,AMN,GLI3,PLCG2,SDC3,TPH1,FRMD4B,TEKT3,PTGS2,SLC6A4,WHRN,HTR7L,GALR2,TENM4,EFHC2,BVES,EPHA8,ABLIM3,CNTNAP1,ANGPT1,RPGRIP1L,RSPH3,GLI1,OLFM1,CHRNB2,PFKM,NR1D1,VIL1,SLC8A3,CALB2,SAXO1,CAMK2A,PVALB,HTR7,CDHR2,NEFL,CACNA1S
GO:CC	nucleus	GO:0005634	FALSE	2.96349e-13	12.5282	3453	649	145	30108	BCL6,FANCI,KLF7,RSPH1,FGF12,PPEF1,PPARG,ETV5,HSF4,APLF,MAFB,ESRRB,TRPS1,SORL1,DLX2,NCAM2,TCFL5,ZNF703,BHLHA15,HCLS1,JDP2,PARD6A,PFKFB3,JADE2,FLI1,CPS1,TBXT,AGO2,SIX4,XPO1,MBNL2,FOXJ1,FASLG,CPEB3,CBFA2T3,MOB3C,PKD1,UBAP2,MYPN,MCRIP2,DOCK4,TEN1,HMGB2,DES,RNF169,TRIM24,TSHZ1,NQO1,SGK1,NFKBIZ,TRIB1,SMYD1,CHD2,ATP1B4,NR3C1,PLEKHH2,PLK3,NAB2,CCNG1,PHF19,SIM2,DEAF1,HLF,ZC3H8,NMRK2,TNIK,TRIB2,GLI3,CECR2,…
GO:CC	cell projection	GO:0042995	FALSE	5.91845e-13	12.2278	896	649	61	30108	RSPH1,NCAM2,NMU,RGS7,ACTN2,SAG,AGO2,HEPACAM,WDR63,CPEB3,CD200,PKD1,TRIM9,PSD2,PLEK,SLC8A1,DOCK4,PRLHR,DRC1,CCDC181,GRIA1,RTN1,LRP2,PLEKHH2,EPHB1,AMN,GLI3,PLCG2,SDC3,TPH1,FRMD4B,TEKT3,PTGS2,SLC6A4,WHRN,HTR7L,GALR2,TENM4,EFHC2,BVES,EPHA8,ABLIM3,CNTNAP1,ANGPT1,RPGRIP1L,RSPH3,GLI1,OLFM1,CHRNB2,PFKM,NR1D1,VIL1,SLC8A3,CALB2,SAXO1,CAMK2A,PVALB,HTR7,CDHR2,NEFL,CACNA1S
GO:CC	neuron projection	GO:0043005	FALSE	7.70876e-08	7.11302	476	649	35	30108	NCAM2,NMU,RGS7,SAG,AGO2,HEPACAM,CPEB3,CD200,TRIM9,PSD2,SLC8A1,DOCK4,PRLHR,GRIA1,RTN1,LRP2,EPHB1,TPH1,PTGS2,SLC6A4,WHRN,HTR7L,TENM4,EPHA8,CNTNAP1,OLFM1,CHRNB2,NR1D1,SLC8A3,CALB2,CAMK2A,PVALB,HTR7,NEFL,CACNA1S
GO:CC	cell junction	GO:0030054	FALSE	1.6965e-07	6.77045	831	649	48	30108	RND1,NMU,LHFPL4,TIAM2,SYN3,ACTN2,PECAM1,HEPACAM,CHRNA1,DGKI,EIF5B,PSD2,CTTNBP2,SLC8A1,RAPSN,DES,RAB26,FGB,CLCN4,GRIA1,EPHB1,GRIK4,PTPN7,STXBP5,ITGA11,LRP4,FRMD4B,STX11,ADCY1,PTPRU,BVES,ABLIM3,CNTNAP1,RPGRIP1L,CAV3,CHRNB2,NPTX2,NR1D1,COLQ,SLC8A3,NHS,CALB2,GRID1,NEFL,DLGAP3,AJAP1,PGM5,CDH7
GO:CC	myofibril	GO:0030016	FALSE	6.65666e-07	6.17674	84	649	14	30108	ACTN2,TNNT2,MYPN,DES,MYOM3,TNNC1,TNNI2,MYL1,MYOM1,TNNC2,LMOD3,MYO18B,MYOM2,PGM5
GO:CC	sarcomere	GO:0030017	FALSE	1.04877e-06	5.97932	73	649	13	30108	ACTN2,TNNT2,MYPN,DES,MYOM3,TNNC1,TNNI2,MYOM1,TNNC2,LMOD3,MYO18B,MYOM2,PGM5
GO:CC	contractile fiber	GO:0043292	FALSE	1.24636e-06	5.90436	88	649	14	30108	ACTN2,TNNT2,MYPN,DES,MYOM3,TNNC1,TNNI2,MYL1,MYOM1,TNNC2,LMOD3,MYO18B,MYOM2,PGM5
GO:CC	plasma membrane region	GO:0098590	FALSE	1.67842e-06	5.7751	460	649	32	30108	LHFPL4,PARD6A,SLC29A1,SLC22A3,CHRNA1,PKD1,PSD2,PLEK,SLC5A1,RAPSN,SLC6A9,GRIA1,LRP2,GRIK4,ZMYND10,AMN,TNIK,PLCG2,SLC22A7,SLC39A10,WHRN,STX11,ADCY1,BVES,ABCB1,HAS2,CAV3,PFKM,GRID1,CDHR2,SLC2A5,AJAP1
GO:CC	extracellular space	GO:0005615	FALSE	2.56599e-06	5.59075	519	649	34	30108	ELFN2,SORL1,CLEC3A,PECAM1,AGO2,ADAMTS3,FASLG,PKD1,HMGB2,FGB,PLAU,SULF1,CETP,SLC2A14,ENPP2,AMN,ANGPT2,JCHAIN,PMEL,NELL2,ANGPT1,APOD,OLFM1,MERTK,FAM20C,ADAMTS9,FGF10,XYLT1,WNT4,CX3CL1,STC1,WNT1,COLEC11,ADAMTS4
GO:CC	extracellular region	GO:0005576	FALSE	5.92177e-06	5.22755	617	649	37	30108	ELFN2,SORL1,CLEC3A,PECAM1,AGO2,ADAMTS3,FASLG,ADAMTSL2,PKD1,HMGB2,FGB,PLAU,SULF1,CETP,GDNF,SLC2A14,ENPP2,AMN,ANGPT2,JCHAIN,PMEL,NELL2,ANGPT1,HAS2,APOD,OLFM1,MERTK,FAM20C,ADAMTS9,FGF10,XYLT1,WNT4,CX3CL1,STC1,WNT1,COLEC11,ADAMTS4
GO:CC	synapse	GO:0045202	FALSE	1.07239e-05	4.96965	524	649	33	30108	NMU,LHFPL4,TIAM2,SYN3,CHRNA1,DGKI,EIF5B,PSD2,CTTNBP2,SLC8A1,RAPSN,DES,RAB26,FGB,CLCN4,GRIA1,EPHB1,GRIK4,STXBP5,LRP4,STX11,ADCY1,ABLIM3,CNTNAP1,CHRNB2,NPTX2,NR1D1,COLQ,SLC8A3,CALB2,GRID1,NEFL,DLGAP3
GO:CC	actin cytoskeleton	GO:0015629	FALSE	1.15179e-05	4.93863	237	649	21	30108	RND1,SMTNL2,MYL3,WIPF1,TNNT2,PLEKHH2,MYH15,TAGLN3,TNNC1,WHRN,MYOZ3,STK38L,ABLIM3,TNNI2,FLT1,VIL1,TNNC2,LMOD3,MYO18B,PGM5,SPRY2
GO:CC	cell surface	GO:0009986	FALSE	1.20632e-05	4.91854	304	649	24	30108	SORL1,ASTN1,CHRNA1,FASLG,CD200,PKD1,FGB,SULF1,LRP2,ABCG1,LRP4,MXRA8,IL31RA,ABCB1,RGMA,CYP2W1,IL21R,ADAMTS9,KCNH2,WNT4,KCNH5,AJAP1,WNT1,KCNE2
GO:CC	supramolecular fiber	GO:0099512	FALSE	1.45112e-05	4.8383	307	649	24	30108	RSPH1,SMTNL2,ACTN2,WIPF1,TNNT2,MYPN,DES,MYOM3,MYH15,TNNC1,WHRN,TNNI2,SYBU,MYL1,BFSP1,MYOM1,SAXO1,TNNC2,LMOD3,NEFL,MYO18B,MYOM2,PGM5,SPRY2
GO:CC	supramolecular polymer	GO:0099081	FALSE	1.84938e-05	4.73297	311	649	24	30108	RSPH1,SMTNL2,ACTN2,WIPF1,TNNT2,MYPN,DES,MYOM3,MYH15,TNNC1,WHRN,TNNI2,SYBU,MYL1,BFSP1,MYOM1,SAXO1,TNNC2,LMOD3,NEFL,MYO18B,MYOM2,PGM5,SPRY2
GO:CC	cytoskeleton	GO:0005856	FALSE	2.39697e-05	4.62034	974	649	48	30108	RSPH1,RND1,FRMD5,SMTNL2,MYL3,TRIM54,CEP85L,WIPF1,FBXL7,WDR63,TNNT2,RAPSN,DRC1,DES,SASS6,CCDC181,PLEKHH2,ANK1,PLK3,MYH15,TAGLN3,TNIK,GLI3,HARBI1,TNNC1,CEP95,TEKT3,WHRN,OBSL1,MYOZ3,EFHC2,STK38L,ABLIM3,TNNI2,RPGRIP1L,FLT1,GLI1,SYBU,VIL1,BFSP1,SAXO1,TNNC2,LMOD3,NEFL,GEM,MYO18B,PGM5,SPRY2
GO:CC	intracellular non-membrane-bounded organelle	GO:0043232	FALSE	4.31228e-05	4.36529	2123	649	82	30108	BCL6,RSPH1,HSF4,RND1,APLF,TRPS1,FRMD5,SMTNL2,MYL3,TRIM54,CEP85L,ACTN2,WIPF1,CPS1,TBXT,AGO2,FBXL7,WDR63,TNNT2,MYPN,MCRIP2,RAPSN,DOCK4,DRC1,TEN1,HMGB2,DES,RNF169,SASS6,CCDC181,TRIM24,MYOM3,NFKBIZ,PLEKHH2,ANK1,PLK3,MYH15,DEAF1,TAGLN3,TNIK,GLI3,HARBI1,CECR2,IER5,TNNC1,CEP95,TEKT3,WHRN,OBSL1,MYOZ3,EFHC2,PAX6,JUN,STK38L,ABLIM3,TNNI2,RPGRIP1L,FLT1,GLI1,RCC1,NR1D1,SYBU,MYL1,VIL1,RUNX2,BFSP1,MYOM1,SAXO1,T…
GO:CC	non-membrane-bounded organelle	GO:0043228	FALSE	4.31228e-05	4.36529	2123	649	82	30108	BCL6,RSPH1,HSF4,RND1,APLF,TRPS1,FRMD5,SMTNL2,MYL3,TRIM54,CEP85L,ACTN2,WIPF1,CPS1,TBXT,AGO2,FBXL7,WDR63,TNNT2,MYPN,MCRIP2,RAPSN,DOCK4,DRC1,TEN1,HMGB2,DES,RNF169,SASS6,CCDC181,TRIM24,MYOM3,NFKBIZ,PLEKHH2,ANK1,PLK3,MYH15,DEAF1,TAGLN3,TNIK,GLI3,HARBI1,CECR2,IER5,TNNC1,CEP95,TEKT3,WHRN,OBSL1,MYOZ3,EFHC2,PAX6,JUN,STK38L,ABLIM3,TNNI2,RPGRIP1L,FLT1,GLI1,RCC1,NR1D1,SYBU,MYL1,VIL1,RUNX2,BFSP1,MYOM1,SAXO1,T…
GO:CC	troponin complex	GO:0005861	FALSE	4.42049e-05	4.35453	4	649	4	30108	TNNT2,TNNC1,TNNI2,TNNC2
GO:CC	striated muscle thin filament	GO:0005865	FALSE	5.02537e-05	4.29883	8	649	5	30108	TNNT2,TNNC1,TNNI2,TNNC2,LMOD3
GO:CC	protein-containing complex	GO:0032991	FALSE	6.63513e-05	4.17815	2869	649	102	30108	FANCI,JPH3,HSF4,MAFB,TRPS1,NR6A1,SMTNL2,ZNF703,HCLS1,RNF144B,MYL3,TRIM54,CARD11,PECAM1,TBXT,AGO2,FBXL7,WDR63,CHRNA1,DGKI,CPEB3,TNNT2,PKD1,NCKAP1L,SCN4A,TEN1,HMGB2,SASS6,FGB,TRIM24,GRIA1,CETP,AHRR,LRP2,GRIK4,MYH15,CCNG1,PHF19,PPM1F,STXBP5,HLF,AMN,TRIL,GLI3,CECR2,IER5,ITGA11,TNNC1,FBXO2,PIK3R6,HSPA5,ATP6V0A4,WHRN,PPP1R3B,KCNK2,STX11,MEF2C,GCLC,OBSL1,IL31RA,SCX,PAX6,JUN,JCHAIN,RET,SOCS3,NR4A3,KCNQ5,…
GO:CC	cytosol	GO:0005829	FALSE	0.000132813	3.87676	1796	649	71	30108	FANCI,KLF7,PPEF1,ESRRB,PLCD4,DNAJB13,DNAJB5,HCLS1,RGS7,FLI1,AGO2,NCALD,CPEB3,P2RX5,FMNL1,NCKAP1L,MYPN,RAPSN,DOCK4,C2CD4C,FNIP1,RNF169,NQO1,SGK1,SAMD8,PLEKHH2,EPHB1,PTPN7,PPM1F,STXBP5,TNIK,GLI3,PLCG2,HARBI1,CLIC2,FAM129A,SH2D3C,SLC22A16,RNF208,PDE3A,MYOZ3,PAX6,STK38L,NECAB1,RPGRIP1L,PPARGC1A,UNC13D,ENO2,FABP4,GLI1,INPP5D,DGKG,PFKM,FABP5,CHAC1,ERG,CALB2,NR4A1,CPEB1,CA2,VDR,RPL3L,SPRY1,PPP4R4,TXNRD1…
GO:CC	myofilament	GO:0036379	FALSE	0.000218164	3.66122	10	649	5	30108	TNNT2,TNNC1,TNNI2,TNNC2,LMOD3
GO:CC	apical plasma membrane	GO:0016324	FALSE	0.000243768	3.61302	133	649	14	30108	PARD6A,SLC29A1,SLC22A3,SLC5A1,SLC6A9,LRP2,ZMYND10,AMN,TNIK,SLC39A10,ABCB1,PFKM,CDHR2,SLC2A5
GO:CC	apical part of cell	GO:0045177	FALSE	0.000333932	3.47634	177	649	16	30108	PARD6A,SLC29A1,SLC22A3,LRTOMT,SLC5A1,SLC6A9,LRP2,ZMYND10,AMN,TNIK,SLC39A10,ABCB1,PFKM,CA2,CDHR2,SLC2A5
GO:CC	supramolecular complex	GO:0099080	FALSE	0.000674249	3.17118	488	649	28	30108	RSPH1,SMTNL2,ACTN2,WIPF1,AGO2,TNNT2,MYPN,MCRIP2,DES,MYOM3,NFKBIZ,PLK3,MYH15,TNNC1,WHRN,TNNI2,SYBU,MYL1,BFSP1,MYOM1,SAXO1,TNNC2,LMOD3,NEFL,MYO18B,MYOM2,PGM5,SPRY2
GO:CC	receptor complex	GO:0043235	FALSE	0.00247532	2.60637	184	649	15	30108	CHRNA1,GRIA1,LRP2,GRIK4,STXBP5,AMN,TRIL,ITGA11,IL31RA,RET,FLT1,VDR,CD247,PLXNA4,GABRB3
GO:CC	M band	GO:0031430	FALSE	0.00510918	2.29165	9	649	4	30108	MYOM3,MYOM1,LMOD3,MYOM2
GO:CC	monoatomic ion channel complex	GO:0034702	TRUE	0.00724612	2.13989	134	649	12	30108	CHRNA1,PKD1,SCN4A,GRIA1,GRIK4,STXBP5,KCNK2,KCNQ5,KCNH2,KCNIP2,CACNA1S,KCNE2
GO:CC	endomembrane system	GO:0012505	FALSE	0.0158394	1.80026	1776	649	63	30108	BCL6,JPH3,SORL1,LRAT,PLCD4,AGPAT4,SYN3,ASTN1,ACER3,SLC22A3,PKD1,SEC16B,LRTOMT,SLC5A1,RAPSN,DOCK4,RAB26,FGB,SAMD8,CLCN4,SULF1,EMID1,RTN1,ATP1B4,LRP2,GDNF,SLC2A14,EPHB1,ABCG1,STXBP5,UBASH3A,GRAMD1B,HSPA5,PTGS2,STX11,DGKH,OBSL1,RET,PMEL,RAB40B,RGMA,TRH,HAS2,UNC13D,CYP2W1,OLFM1,ESYT3,FAM20C,HHATL,ELAPOR1,CHAC1,SH3BGRL2,ADAMTS9,NHS,XYLT1,NR4A1,CASQ2,MGAT5B,RASD1,SPRY1,CD247,RAB38,HMOX1
GO:CC	axon	GO:0030424	FALSE	0.0172413	1.76343	193	649	14	30108	NCAM2,NMU,HEPACAM,CD200,SLC8A1,LRP2,EPHB1,CNTNAP1,OLFM1,CHRNB2,SLC8A3,CALB2,PVALB,NEFL
GO:CC	side of membrane	GO:0098552	FALSE	0.0192501	1.71557	195	649	14	30108	ASTN1,FASLG,FGB,LRP2,ANK1,ABCG1,IL31RA,IL21R,ESYT3,PTPN22,GEM,AJAP1,PGM5,RGS1
GO:CC	plasma membrane protein complex	GO:0098797	FALSE	0.0220363	1.65686	274	649	17	30108	CHRNA1,SCN4A,GRIA1,GRIK4,STXBP5,ITGA11,KCNK2,RET,KCNQ5,KCNH2,NCF4,KCNIP2,CACNA1S,CD247,PGM5,CDH7,KCNE2
GO:CC	postsynapse	GO:0098794	FALSE	0.0265453	1.57601	201	649	14	30108	LHFPL4,SYN3,CHRNA1,PSD2,SLC8A1,RAPSN,GRIA1,GRIK4,ADCY1,NR1D1,SLC8A3,GRID1,NEFL,DLGAP3
GO:CC	neuromuscular junction	GO:0031594	FALSE	0.0266494	1.57431	37	649	6	30108	CHRNA1,RAPSN,DES,LRP4,COLQ,NEFL
GO:CC	A band	GO:0031672	FALSE	0.0270639	1.56761	13	649	4	30108	MYOM3,MYOM1,LMOD3,MYOM2
GO:CC	transcription regulator complex	GO:0005667	FALSE	0.0365728	1.43684	259	649	16	30108	MAFB,NR6A1,HCLS1,AHRR,HLF,GLI3,SCX,JUN,NR4A3,RUNX2,TBX2,NR4A1,VDR,NR4A2,MAF,SATB2
GO:CC	myosin complex	GO:0016459	FALSE	0.0392455	1.40621	6	649	3	30108	MYL3,MYH15,MYO18B
GO:CC	postsynaptic specialization membrane	GO:0099634	TRUE	0.0416556	1.38033	40	649	6	30108	CHRNA1,RAPSN,GRIA1,GRIK4,ADCY1,GRID1

## Sheet: DMV18H.v.CTRL18H_UP_GO
source	term_name	term_id	highlighted	adjusted_p_value	negative_log10_of_adjusted_p_value	term_size	query_size	intersection_size	effective_domain_size	intersections
GO:MF	binding	GO:0005488	FALSE	6.98e-18	17.1562	4974	369	134	30108	IFNW1,DDX60,CYP26A1,P2RX7,FGF19,ISL2,TLR3,RSAD2,PARP9,MOV10,IFIH1,FST,HNF1B,PTPRR,STAT1,EXOC3L4,GPR171,DTX3L,ERAP1,RND2,B2M,STX19,SNX10,TRIM25,SAMHD1,GOLPH3L,TJP2,CYGB,F3,TRPV4,DHCR24,ANO1,TRIM29,CSRP2,CCN3,BLB2,ETV7,SVEP1,CDH1,TAPBPL,NMI,PLCD1,TINAGL1,WNT7B,TGFA,POU2AF1,RBM47,STARD4,NKX2-1,ARID3A,PAX9,ATP8B1,NSG1,HES6,DHX58,NOXA1,FAM83H,CHL1,FOXA2,FTCD,STAT2,EPCAM,ELAVL4,EIF2AK2,WNT5A,PLSCR1,CAS…
GO:MF	protein binding	GO:0005515	FALSE	3.92e-10	9.40672	3296	369	88	30108	IFNW1,P2RX7,FGF19,TLR3,RSAD2,PARP9,FST,HNF1B,PTPRR,STAT1,EXOC3L4,DTX3L,STX19,SNX10,TRIM25,SAMHD1,TJP2,F3,TRPV4,DHCR24,ANO1,TRIM29,CSRP2,CCN3,CDH1,NMI,PLCD1,TINAGL1,WNT7B,TGFA,POU2AF1,RBM47,NKX2-1,ARID3A,NSG1,NOXA1,FAM83H,CHL1,FTCD,STAT2,EIF2AK2,WNT5A,PLSCR1,SYT16,OCLN,THBS1,DSG2,CDKN2B,ADGRG6,MLPH,FSCN1,RAB25,HMGCS1,RBPMS,SH3YL1,IL18R1,CRH,ACTN4,SLC30A2,CAV2,SMCHD1,SYT8,EDN3,UPP2,SFN,KRT18,EML5,H…
GO:MF	transporter activity	GO:0005215	FALSE	1.5728e-06	5.80334	624	369	28	30108	P2RX7,CLCA1,KCNA3,KCNJ16,AQP5,GRIN3B,TRPV4,ANO1,SLC27A6,TRPM6,SLC28A3,SLC26A3,SLC26A9,GJB2,SLC2A9,STARD4,GJB5,ATP8B1,KCNJ5,CLIC3,PLSCR1,SLC9A2,GJB6,KCNMB1,SLC30A2,SLC4A11,KCNA4,SLC37A1
GO:MF	channel activity	GO:0015267	FALSE	1.5972e-05	4.79665	270	369	17	30108	P2RX7,CLCA1,KCNA3,KCNJ16,AQP5,GRIN3B,TRPV4,ANO1,TRPM6,GJB2,GJB5,KCNJ5,CLIC3,GJB6,KCNMB1,SLC4A11,KCNA4
GO:MF	passive transmembrane transporter activity	GO:0022803	FALSE	1.5972e-05	4.79665	270	369	17	30108	P2RX7,CLCA1,KCNA3,KCNJ16,AQP5,GRIN3B,TRPV4,ANO1,TRPM6,GJB2,GJB5,KCNJ5,CLIC3,GJB6,KCNMB1,SLC4A11,KCNA4
GO:MF	transmembrane transporter activity	GO:0022857	FALSE	5.2458e-05	4.28019	563	369	24	30108	P2RX7,CLCA1,KCNA3,KCNJ16,AQP5,GRIN3B,TRPV4,ANO1,TRPM6,SLC28A3,SLC26A3,SLC26A9,GJB2,SLC2A9,GJB5,KCNJ5,CLIC3,SLC9A2,GJB6,KCNMB1,SLC30A2,SLC4A11,KCNA4,SLC37A1
GO:MF	identical protein binding	GO:0042802	FALSE	8.753e-05	4.05784	993	369	33	30108	P2RX7,TLR3,HNF1B,STAT1,SAMHD1,TRPV4,ANO1,TRIM29,CDH1,NMI,ARID3A,STAT2,EIF2AK2,SYT16,THBS1,HMGCS1,RBPMS,ACTN4,SLC30A2,CAV2,SMCHD1,UPP2,SFN,HPGD,MIXL1,VWA2,NPR3,HIP1R,ILDR1,PRAG1,SDC4,ADD2,PHYKPL
GO:MF	salt transmembrane transporter activity	GO:1901702	FALSE	0.00019508	3.70978	322	369	17	30108	CLCA1,KCNA3,KCNJ16,AQP5,GRIN3B,TRPV4,ANO1,SLC28A3,SLC26A3,SLC26A9,SLC2A9,KCNJ5,CLIC3,SLC9A2,KCNMB1,SLC4A11,KCNA4
GO:MF	inorganic molecular entity transmembrane transporter activity	GO:0015318	FALSE	0.00021732	3.66291	362	369	18	30108	CLCA1,KCNA3,KCNJ16,AQP5,GRIN3B,TRPV4,ANO1,SLC28A3,SLC26A3,SLC26A9,KCNJ5,CLIC3,SLC9A2,KCNMB1,SLC30A2,SLC4A11,KCNA4,SLC37A1
GO:MF	monoatomic ion transmembrane transporter activity	GO:0015075	FALSE	0.00040382	3.39382	378	369	18	30108	P2RX7,CLCA1,KCNA3,KCNJ16,GRIN3B,TRPV4,ANO1,TRPM6,SLC28A3,SLC26A3,SLC26A9,KCNJ5,CLIC3,SLC9A2,KCNMB1,SLC30A2,SLC4A11,KCNA4
GO:MF	molecular function regulator activity	GO:0098772	FALSE	0.00046184	3.3355	775	369	27	30108	IFNW1,FGF19,PARP9,FST,DTX3L,TRIM25,ARHGAP8,DOCK8,WNT7B,TGFA,NOXA1,LYPD6B,EIF2AK2,WNT5A,SERPINB10B,THBS1,CDKN2B,KCNMB1,SERPINB1,CRH,TF,GMIP,EDN3,NRXN3,BMP5,TOM1L1,IGFBP3
GO:MF	organic cyclic compound binding	GO:0097159	FALSE	0.00087521	3.05789	1702	369	44	30108	DDX60,P2RX7,ISL2,TLR3,PARP9,MOV10,IFIH1,HNF1B,STAT1,RND2,SAMHD1,CYGB,ETV7,RBM47,STARD4,NKX2-1,ARID3A,PAX9,HES6,DHX58,FOXA2,ELAVL4,EIF2AK2,CASP7,OCLN,SERPINB10B,BARX2,HOXA4,RBPMS,QSOX1,NUAK2,ACTN4,PHOX2B,IRF7,H2A-VIII,TUBB2B,ELF3,HPGD,TRMT10C,MIXL1,RBM12,HIST1H101,MECOM,FEV
GO:MF	heterocyclic compound binding	GO:1901363	FALSE	0.00107592	2.96822	1659	369	43	30108	DDX60,P2RX7,ISL2,TLR3,PARP9,MOV10,IFIH1,HNF1B,STAT1,RND2,SAMHD1,CYGB,ETV7,RBM47,NKX2-1,ARID3A,PAX9,HES6,DHX58,FOXA2,ELAVL4,EIF2AK2,CASP7,OCLN,SERPINB10B,BARX2,HOXA4,RBPMS,QSOX1,NUAK2,ACTN4,PHOX2B,IRF7,H2A-VIII,TUBB2B,ELF3,HPGD,TRMT10C,MIXL1,RBM12,HIST1H101,MECOM,FEV
GO:MF	monoatomic ion channel activity	GO:0005216	FALSE	0.00315938	2.5004	240	369	13	30108	P2RX7,CLCA1,KCNA3,KCNJ16,GRIN3B,TRPV4,ANO1,TRPM6,KCNJ5,CLIC3,KCNMB1,SLC4A11,KCNA4
GO:MF	catalytic activity	GO:0003824	FALSE	0.00426028	2.37056	2789	369	60	30108	CYP26A1,CMPK2,PARP9,MOV10,PTPRR,B3GNT7,FUT9,DTX3L,ERAP1,RND2,SGPP2,TRIM25,SAMHD1,CYGB,PARP12,F3,DHCR24,GALNT6,SLC27A6,PLCD1,UGT8,LYG2,CMTR1,DHX58,CAPN8,FTCD,DHRS3,EIF2AK2,PLSCR1,CDK7,CASP7,MMP13,CHAC2,CRH,QSOX1,NUAK2,C1GALT1C1,ST14,SMCHD1,EYA2,ADAR,SPTLC3,UPP2,GALNT3,HPGD,ENPP6,PLCH2,TRMT10C,CD38,AK6,CYB561,PPWD1,LIPG,CHTF18,MOXD1,C1R,NSDHL,ACLY,PTK2B,HS3ST3A1
GO:MF	nucleic acid binding	GO:0003676	FALSE	0.00614059	2.21179	1323	369	35	30108	DDX60,ISL2,TLR3,MOV10,IFIH1,HNF1B,STAT1,SAMHD1,ETV7,RBM47,NKX2-1,ARID3A,PAX9,HES6,DHX58,FOXA2,ELAVL4,EIF2AK2,CASP7,OCLN,SERPINB10B,BARX2,HOXA4,RBPMS,ACTN4,PHOX2B,IRF7,H2A-VIII,ELF3,TRMT10C,MIXL1,RBM12,HIST1H101,MECOM,FEV
GO:MF	monoatomic cation channel activity	GO:0005261	FALSE	0.00648069	2.18838	185	369	11	30108	P2RX7,KCNA3,KCNJ16,GRIN3B,TRPV4,ANO1,TRPM6,KCNJ5,KCNMB1,SLC4A11,KCNA4
GO:MF	lipid binding	GO:0008289	FALSE	0.00801687	2.096	301	369	14	30108	CYP26A1,P2RX7,SNX10,GOLPH3L,F3,PLCD1,STARD4,ATP8B1,SYT16,PLEKHN1,THBS1,SH3YL1,TF,HIP1R
GO:MF	inorganic anion transmembrane transporter activity	GO:0015103	FALSE	0.00807885	2.09265	70	369	7	30108	CLCA1,ANO1,SLC26A3,SLC26A9,CLIC3,SLC4A11,SLC37A1
GO:MF	monoatomic ion gated channel activity	GO:0022839	FALSE	0.0118236	1.92725	163	369	10	30108	P2RX7,CLCA1,KCNA3,KCNJ16,GRIN3B,TRPV4,ANO1,KCNJ5,KCNMB1,KCNA4
GO:MF	gated channel activity	GO:0022836	FALSE	0.0118236	1.92725	163	369	10	30108	P2RX7,CLCA1,KCNA3,KCNJ16,GRIN3B,TRPV4,ANO1,KCNJ5,KCNMB1,KCNA4
GO:MF	transcription regulator activity	GO:0140110	FALSE	0.0127101	1.89585	777	369	24	30108	PARP9,HNF1B,STAT1,HELZ2,TRIM25,ETV7,POU2AF1,NKX2-1,ARID3A,PAX9,HES6,FOXA2,STAT2,PLSCR1,BARX2,HOXA4,RBPMS,ACTN4,PHOX2B,IRF7,ELF3,MIXL1,SUB1,MECOM
GO:MF	monoatomic cation transmembrane transporter activity	GO:0008324	FALSE	0.0141089	1.85051	317	369	14	30108	P2RX7,KCNA3,KCNJ16,GRIN3B,TRPV4,ANO1,TRPM6,SLC28A3,KCNJ5,SLC9A2,KCNMB1,SLC30A2,SLC4A11,KCNA4
GO:MF	MHC protein complex binding	GO:0023023	TRUE	0.0205393	1.68741	7	369	3	30108	B2M,BLB2,TAPBPL
GO:MF	signaling receptor regulator activity	GO:0030545	FALSE	0.0205482	1.68723	174	369	10	30108	IFNW1,FGF19,FST,WNT7B,TGFA,LYPD6B,WNT5A,CRH,EDN3,BMP5
GO:MF	double-stranded RNA binding	GO:0003725	TRUE	0.0215221	1.66712	35	369	5	30108	DDX60,TLR3,IFIH1,DHX58,EIF2AK2
GO:MF	ion binding	GO:0043167	FALSE	0.0403374	1.39429	785	369	23	30108	CYP26A1,P2RX7,PARP9,IFIH1,ERAP1,RND2,SAMHD1,PLCD1,ATP8B1,DHX58,PLSCR1,PLEKHN1,MMP13,QSOX1,NUAK2,TF,TUBB2B,HPGD,NPR3,MOXD1,HIP1R,FBXL5,MT4
GO:MF	single-stranded RNA binding	GO:0003727	TRUE	0.0467789	1.32995	41	369	5	30108	DDX60,IFIH1,DHX58,ELAVL4,RBPMS
GO:BP	cellular process	GO:0009987	FALSE	8.99e-32	31.0462	8021	369	210	30108	IFNW1,DDX60,CYP26A1,P2RX7,FGF19,ISL2,TLR3,CMPK2,RSAD2,SCNN1D,CRB2,PARP9,MOV10,ADAMTS18,IFIH1,VTCN1,FST,HNF1B,PTPRR,STAT1,KCNA3,B3GNT7,EXOC3L4,FUT9,GPR171,WNT16,DTX3L,SHISA3,ERAP1,CBLN2,HELZ2,KCNJ16,SGPP2,PATL2,B2M,STX19,SNX10,GRIN3B,TRIM25,SAMHD1,GOLPH3L,TJP2,ARHGAP8,F3,CLDN10,TRPV4,DHCR24,GALNT6,DRAM1,ANO1,DOK5,TRIM29,CSRP2,CCN3,DOCK8,BLB2,ETV7,SVEP1,CLDN23,CDH1,TAPBPL,SLC28A3,NMI,PLCD1,LY96,SLC…
GO:BP	biological regulation	GO:0065007	FALSE	1.49e-27	26.826	5572	369	164	30108	IFNW1,DDX60,CYP26A1,P2RX7,FGF19,ISL2,TLR3,RSAD2,PARP9,MOV10,ADAMTS18,IFIH1,VTCN1,FST,HNF1B,PTPRR,STAT1,FUT9,GPR171,WNT16,DTX3L,SHISA3,CBLN2,HELZ2,KCNJ16,SGPP2,PATL2,B2M,STX19,GRIN3B,TRIM25,SAMHD1,GOLPH3L,TJP2,ARHGAP8,F3,TRPV4,DHCR24,DRAM1,ANO1,DOK5,MLC1,TRIM29,CCN3,DOCK8,BLB2,ETV7,SVEP1,CDH1,TAPBPL,NMI,PLCD1,LY96,SLC26A3,WNT7B,TGFA,POU2AF1,GJB2,SORCS3,RBM47,KRT24,NKX2-1,ARID3A,PAX9,MACC1,GJB5,ATP…
GO:BP	regulation of biological process	GO:0050789	FALSE	2.25e-27	26.648	5354	369	160	30108	IFNW1,DDX60,P2RX7,FGF19,ISL2,TLR3,RSAD2,PARP9,MOV10,ADAMTS18,IFIH1,VTCN1,FST,HNF1B,PTPRR,STAT1,FUT9,GPR171,WNT16,DTX3L,SHISA3,CBLN2,HELZ2,KCNJ16,SGPP2,PATL2,B2M,STX19,GRIN3B,TRIM25,SAMHD1,GOLPH3L,ARHGAP8,F3,TRPV4,DHCR24,DRAM1,ANO1,DOK5,MLC1,TRIM29,CCN3,DOCK8,BLB2,ETV7,SVEP1,CDH1,TAPBPL,NMI,PLCD1,LY96,WNT7B,TGFA,POU2AF1,GJB2,SORCS3,RBM47,KRT24,NKX2-1,ARID3A,PAX9,MACC1,GJB5,ATP8B1,LGR5,HES6,DHX58,R…
GO:BP	regulation of cellular process	GO:0050794	FALSE	3.91e-23	22.4083	5048	369	147	30108	IFNW1,DDX60,P2RX7,FGF19,ISL2,TLR3,RSAD2,PARP9,MOV10,ADAMTS18,IFIH1,VTCN1,FST,HNF1B,PTPRR,STAT1,FUT9,GPR171,WNT16,DTX3L,SHISA3,CBLN2,HELZ2,KCNJ16,SGPP2,PATL2,B2M,TRIM25,SAMHD1,GOLPH3L,ARHGAP8,F3,TRPV4,DHCR24,DRAM1,ANO1,DOK5,TRIM29,CCN3,DOCK8,BLB2,ETV7,SVEP1,CDH1,NMI,PLCD1,LY96,WNT7B,TGFA,POU2AF1,SORCS3,RBM47,KRT24,NKX2-1,ARID3A,PAX9,MACC1,ATP8B1,LGR5,HES6,DHX58,RASSF6,NOXA1,FAM83H,KCNJ5,CHL1,FOXA2…
GO:BP	negative regulation of biological process	GO:0048519	FALSE	1.45e-16	15.8384	2415	369	86	30108	P2RX7,ISL2,RSAD2,PARP9,MOV10,ADAMTS18,VTCN1,FST,HNF1B,STAT1,GPR171,WNT16,DTX3L,SHISA3,PATL2,TRIM25,SAMHD1,TRPV4,DHCR24,TRIM29,DOCK8,ETV7,CDH1,TAPBPL,NMI,PLCD1,SORCS3,RBM47,NKX2-1,PAX9,ATP8B1,DHX58,TRAFD1,CHL1,STAT2,EPCAM,DHRS3,ELAVL4,EIF2AK2,FRK,WNT5A,PLSCR1,MMP28,SERPINB10B,BMP7,PLEKHN1,THBS1,CDKN2B,SERPINB1,IL18R1,CRH,QSOX1,NUAK2,ACTN4,COPS9,CAV2,TF,SMCHD1,EYA2,GMIP,ADAR,CARD10,SFN,KRT18,CGNL1,…
GO:BP	response to stimulus	GO:0050896	FALSE	4.97e-16	15.3041	3620	369	108	30108	IFNW1,DDX60,CYP26A1,P2RX7,FGF19,TLR3,RSAD2,SCNN1D,PARP9,MOV10,ZNFX1,ADAMTS18,IFIH1,FST,HNF1B,PTPRR,STAT1,GPR171,WNT16,DTX3L,SHISA3,BF1,SNX10,TRIM25,SAMHD1,ARHGAP8,F3,TRPV4,DHCR24,ANO1,DOK5,MLC1,CCN3,DOCK8,SVEP1,TRPM6,CDH1,NMI,PLCD1,LY96,SLC26A3,LYG2,WNT7B,TGFA,RBM47,KRT24,NKX2-1,PAX9,LGR5,DHX58,RASSF6,FAM83H,TRAFD1,LRRN4,STAT2,EPCAM,DHRS3,EIF2AK2,WNT5A,PLSCR1,F2RL2,MMP28,CASP7,SLITRK6,BMP7,PLEKHN…
GO:BP	positive regulation of cellular process	GO:0048522	FALSE	6.82e-15	14.1661	2620	369	87	30108	IFNW1,DDX60,P2RX7,FGF19,TLR3,RSAD2,PARP9,MOV10,HNF1B,STAT1,FUT9,WNT16,DTX3L,CBLN2,HELZ2,B2M,TRIM25,GOLPH3L,ARHGAP8,F3,TRPV4,ANO1,DOK5,DOCK8,BLB2,CDH1,NMI,LY96,WNT7B,TGFA,POU2AF1,RBM47,NKX2-1,ARID3A,PAX9,MACC1,LGR5,DHX58,FAM83H,STAT2,EPCAM,ELAVL4,EIF2AK2,PLSCR1,F2RL2,CASP7,OCLN,SLITRK6,BMP7,PLEKHN1,THBS1,RAB25,RBPMS,IL18R1,CRH,PKIB,SCEL,ACTN4,CAV2,IRF7,TF,SMCHD1,EYA2,ADAR,CARD10,EDN3,SFN,ELF3,F2RL…
GO:BP	regulation of immune system process	GO:0002682	FALSE	8.79e-15	14.056	576	369	39	30108	IFNW1,DDX60,P2RX7,TLR3,RSAD2,PARP9,IFIH1,VTCN1,STAT1,FUT9,GPR171,B2M,TRIM25,SAMHD1,TRPV4,DOCK8,BLB2,TAPBPL,NMI,LY96,RBM47,DHX58,TRAFD1,STAT2,EIF2AK2,PLSCR1,MMP28,THBS1,IL18R1,IRF7,TF,ADAR,EDN3,CD38,ADGRF5,SDC4,MOSPD2,ILDR2,PTK2B
GO:BP	negative regulation of cellular process	GO:0048523	FALSE	2.43e-14	13.6136	2270	369	79	30108	P2RX7,ISL2,RSAD2,PARP9,MOV10,ADAMTS18,VTCN1,FST,HNF1B,STAT1,GPR171,WNT16,DTX3L,SHISA3,PATL2,SAMHD1,TRPV4,DHCR24,TRIM29,DOCK8,ETV7,CDH1,NMI,PLCD1,SORCS3,RBM47,NKX2-1,PAX9,ATP8B1,DHX58,CHL1,STAT2,EPCAM,DHRS3,ELAVL4,EIF2AK2,FRK,WNT5A,PLSCR1,MMP28,BMP7,PLEKHN1,THBS1,CDKN2B,SERPINB1,CRH,QSOX1,NUAK2,ACTN4,CAV2,TF,SMCHD1,EYA2,ADAR,CARD10,SFN,KRT18,CGNL1,TUBB2B,ELF3,HPGD,F2RL1,ITGA3,ADGRF5,MIXL1,BMP5,ENC…
GO:BP	positive regulation of biological process	GO:0048518	FALSE	7.92e-14	13.1011	2885	369	90	30108	IFNW1,DDX60,P2RX7,FGF19,TLR3,RSAD2,PARP9,MOV10,IFIH1,FST,HNF1B,STAT1,FUT9,WNT16,DTX3L,CBLN2,HELZ2,B2M,TRIM25,GOLPH3L,ARHGAP8,F3,TRPV4,ANO1,DOK5,DOCK8,BLB2,CDH1,NMI,LY96,WNT7B,TGFA,POU2AF1,RBM47,NKX2-1,ARID3A,PAX9,MACC1,LGR5,DHX58,FAM83H,STAT2,EPCAM,ELAVL4,EIF2AK2,PLSCR1,F2RL2,CASP7,OCLN,SLITRK6,BMP7,PLEKHN1,THBS1,RAB25,RBPMS,IL18R1,CRH,PKIB,SCEL,ACTN4,CAV2,IRF7,TF,SMCHD1,EYA2,ADAR,CARD10,EDN3,SFN…
GO:BP	signaling	GO:0023052	FALSE	1.06e-13	12.975	2584	369	84	30108	IFNW1,DDX60,P2RX7,FGF19,TLR3,RSAD2,PARP9,IFIH1,FST,HNF1B,PTPRR,STAT1,GPR171,WNT16,DTX3L,SHISA3,CBLN2,STX19,TRIM25,SAMHD1,ARHGAP8,F3,TRPV4,ANO1,DOK5,CCN3,SVEP1,NMI,PLCD1,LY96,WNT7B,TGFA,GJB2,SORCS3,RBM47,KRT24,NKX2-1,GJB5,LGR5,DHX58,RASSF6,FAM83H,FAM3B,STAT2,EPCAM,DHRS3,EIF2AK2,WNT5A,F2RL2,BMP7,THBS1,GJB6,ADGRG6,RBPMS,IL18R1,CRH,NUAK2,SCEL,ACTN4,CAV2,TF,EYA2,ADAR,CARD10,EDN3,SFN,CGNL1,HPGD,F2RL1,P…
GO:BP	cell communication	GO:0007154	FALSE	1.4e-13	12.8551	2648	369	85	30108	IFNW1,DDX60,P2RX7,FGF19,TLR3,RSAD2,PARP9,IFIH1,FST,HNF1B,PTPRR,STAT1,GPR171,WNT16,DTX3L,SHISA3,CBLN2,STX19,TRIM25,SAMHD1,ARHGAP8,F3,TRPV4,ANO1,DOK5,CCN3,SVEP1,NMI,PLCD1,LY96,WNT7B,TGFA,GJB2,SORCS3,RBM47,KRT24,NKX2-1,GJB5,LGR5,DHX58,RASSF6,FAM83H,FAM3B,STAT2,EPCAM,DHRS3,EIF2AK2,WNT5A,F2RL2,BMP7,THBS1,DSG2,GJB6,ADGRG6,RBPMS,IL18R1,CRH,NUAK2,SCEL,ACTN4,CAV2,TF,EYA2,ADAR,CARD10,EDN3,SFN,CGNL1,HPGD,F2…
GO:BP	multicellular organismal process	GO:0032501	FALSE	8.12e-13	12.0907	3105	369	92	30108	IFNW1,P2RX7,ISL2,TLR3,RSAD2,IFITM5,ADAMTS18,VTCN1,FST,HNF1B,STAT1,FUT9,GPR171,WNT16,CBLN2,B2M,SNX10,SAMHD1,TJP2,F3,TRPV4,DHCR24,ANO1,DOK5,DOCK8,BLB2,SVEP1,NMI,LY96,SLC26A3,UGT8,WNT7B,TGFA,SORCS3,RBM47,KRT24,NKX2-1,FAT2,ATP8B1,HES6,DHX58,CHL1,LRRN4,EPCAM,DHRS3,ELAVL4,EIF2AK2,WNT5A,ARHGEF28,MCAM,CASP7,SERPINB10B,SLITRK6,MOV10L1,BMP7,THBS1,DSG2,ADGRG6,DSCAM,HOXA4,SERPINB1,MMP13,RAB25,IL18R1,CRH,SCEL…
GO:BP	regulation of response to stimulus	GO:0048583	FALSE	3.27e-12	11.4857	1734	369	64	30108	IFNW1,DDX60,P2RX7,TLR3,RSAD2,PARP9,ADAMTS18,IFIH1,FST,HNF1B,STAT1,WNT16,DTX3L,SHISA3,TRIM25,SAMHD1,ARHGAP8,F3,TRPV4,DOK5,MLC1,NMI,LY96,WNT7B,TGFA,RBM47,NKX2-1,LGR5,DHX58,TRAFD1,STAT2,DHRS3,EIF2AK2,PLSCR1,F2RL2,MMP28,BMP7,THBS1,RBPMS,IL18R1,CRH,NUAK2,SCEL,ACTN4,CAV2,IRF7,TF,SMCHD1,EYA2,ADAR,EDN3,CGNL1,F2RL1,ITGA3,BMP5,VWA2,EREG,HIP1R,PRAG1,MECOM,IGFBP2,MOSPD2,PTK2B,IGFBP3
GO:BP	anatomical structure development	GO:0048856	FALSE	3.34e-12	11.4766	2689	369	83	30108	IFNW1,P2RX7,FGF19,ISL2,TLR3,RSAD2,IFITM5,ADAMTS18,FST,HNF1B,STAT1,FUT9,GPR171,WNT16,CBLN2,SNX10,SAMHD1,TJP2,F3,TRPV4,DHCR24,DOK5,CSRP2,SVEP1,SLC26A3,UGT8,WNT7B,TGFA,RBM47,KRT24,NKX2-1,PAX9,ATP8B1,HES6,CHL1,FOXA2,STAT2,EPCAM,DHRS3,ELAVL4,EIF2AK2,WNT5A,ARHGEF28,MCAM,CASP7,SERPINB10B,SLITRK6,MOV10L1,BMP7,THBS1,DSG2,ADGRG6,DSCAM,HOXA4,MMP13,RAB25,IL18R1,SCEL,CAV2,ST14,TF,SMCHD1,EYA2,ADAR,CARD10,EDN3,…
GO:BP	developmental process	GO:0032502	FALSE	1.2e-11	10.9194	2859	369	85	30108	IFNW1,P2RX7,FGF19,ISL2,TLR3,RSAD2,IFITM5,ADAMTS18,FST,HNF1B,STAT1,FUT9,GPR171,WNT16,CBLN2,SNX10,SAMHD1,TJP2,F3,TRPV4,DHCR24,DOK5,CSRP2,SVEP1,SLC26A3,UGT8,WNT7B,TGFA,RBM47,KRT24,NKX2-1,PAX9,ATP8B1,HES6,CHL1,FOXA2,STAT2,EPCAM,DHRS3,ELAVL4,EIF2AK2,WNT5A,ARHGEF28,MCAM,CASP7,SERPINB10B,SLITRK6,MOV10L1,BMP7,THBS1,DSG2,ADGRG6,DSCAM,HOXA4,MMP13,RAB25,IL18R1,SCEL,CAV2,ST14,TF,SMCHD1,EYA2,ADAR,CARD10,EDN3,…
GO:BP	regulation of metabolic process	GO:0019222	FALSE	1.3e-11	10.8854	3027	369	88	30108	IFNW1,P2RX7,FGF19,TLR3,RSAD2,PARP9,MOV10,FST,HNF1B,STAT1,WNT16,DTX3L,HELZ2,TRIM25,F3,TRPV4,DHCR24,DRAM1,TRIM29,ETV7,CDH1,NMI,LY96,TGFA,POU2AF1,RBM47,NKX2-1,ARID3A,PAX9,MACC1,ATP8B1,HES6,DHX58,NOXA1,FOXA2,STAT2,EPCAM,ELAVL4,EIF2AK2,FRK,PLSCR1,CDK7,OCLN,SERPINB10B,BMP7,PLEKHN1,THBS1,CDKN2B,BARX2,HOXA4,SERPINB1,IL18R1,CRH,PKIB,QSOX1,ACTN4,COPS9,PHOX2B,IRF7,TF,SMCHD1,EYA2,ADAR,CARD10,EDN3,SFN,ELF3,HP…
GO:BP	organic substance metabolic process	GO:0071704	FALSE	3.09e-11	10.5106	5091	369	122	30108	IFNW1,CYP26A1,P2RX7,FGF19,TLR3,CMPK2,RSAD2,PARP9,MOV10,FST,HNF1B,PTPRR,STAT1,B3GNT7,FUT9,WNT16,DTX3L,ERAP1,HELZ2,SGPP2,TRIM25,SAMHD1,PARP12,F3,TRPV4,DHCR24,GALNT6,TRIM29,ETV7,SVEP1,CDH1,NMI,PLCD1,LY96,UGT8,TGFA,POU2AF1,CMTR1,SLC2A9,RBM47,NKX2-1,ARID3A,PAX9,MACC1,ATP8B1,HES6,DHX58,CAPN8,NOXA1,FOXA2,STAT2,EPCAM,DHRS3,ELAVL4,EIF2AK2,FRK,PLSCR1,CDK7,CASP7,OCLN,SERPINB10B,BMP7,PLEKHN1,THBS1,CDKN2B,BAR…
GO:BP	immune system process	GO:0002376	FALSE	3.27e-11	10.4861	892	369	43	30108	IFNW1,DDX60,P2RX7,TLR3,RSAD2,PARP9,IFIH1,VTCN1,STAT1,FUT9,GPR171,BF1,B2M,TRIM25,SAMHD1,TRPV4,DOCK8,BLB2,TAPBPL,NMI,LY96,RBM47,DHX58,TRAFD1,STAT2,EIF2AK2,PLSCR1,MMP28,SERPINB10B,THBS1,IL18R1,IRF7,TF,ADAR,EDN3,F2RL1,CD38,ADGRF5,SDC4,MOSPD2,ILDR2,ADD2,PTK2B
GO:BP	regulation of signaling	GO:0023051	FALSE	4.21e-11	10.376	1547	369	58	30108	IFNW1,DDX60,P2RX7,TLR3,RSAD2,PARP9,FST,HNF1B,STAT1,WNT16,SHISA3,CBLN2,TRIM25,SAMHD1,ARHGAP8,F3,TRPV4,ANO1,DOK5,NMI,LY96,WNT7B,TGFA,SORCS3,RBM47,NKX2-1,LGR5,DHX58,STAT2,DHRS3,EIF2AK2,F2RL2,BMP7,THBS1,RBPMS,IL18R1,CRH,NUAK2,SCEL,ACTN4,CAV2,TF,EYA2,ADAR,EDN3,CGNL1,F2RL1,ITGA3,NRXN3,BMP5,VWA2,EREG,HIP1R,PRAG1,MECOM,IGFBP2,PTK2B,IGFBP3
GO:BP	regulation of cell communication	GO:0010646	FALSE	4.32e-11	10.364	1548	369	58	30108	IFNW1,DDX60,P2RX7,TLR3,RSAD2,PARP9,FST,HNF1B,STAT1,WNT16,SHISA3,CBLN2,TRIM25,SAMHD1,ARHGAP8,F3,TRPV4,ANO1,DOK5,NMI,LY96,WNT7B,TGFA,SORCS3,RBM47,NKX2-1,LGR5,DHX58,STAT2,DHRS3,EIF2AK2,F2RL2,BMP7,THBS1,RBPMS,IL18R1,CRH,NUAK2,SCEL,ACTN4,CAV2,TF,EYA2,ADAR,EDN3,CGNL1,F2RL1,ITGA3,NRXN3,BMP5,VWA2,EREG,HIP1R,PRAG1,MECOM,IGFBP2,PTK2B,IGFBP3
GO:BP	regulation of primary metabolic process	GO:0080090	FALSE	5.13e-11	10.2898	2608	369	79	30108	IFNW1,P2RX7,FGF19,TLR3,PARP9,MOV10,FST,HNF1B,STAT1,DTX3L,HELZ2,TRIM25,F3,TRPV4,DHCR24,TRIM29,ETV7,CDH1,NMI,TGFA,POU2AF1,RBM47,NKX2-1,ARID3A,PAX9,MACC1,ATP8B1,HES6,FOXA2,STAT2,EPCAM,ELAVL4,EIF2AK2,FRK,PLSCR1,CDK7,OCLN,SERPINB10B,BMP7,PLEKHN1,THBS1,CDKN2B,BARX2,HOXA4,SERPINB1,IL18R1,PKIB,ACTN4,COPS9,PHOX2B,IRF7,TF,SMCHD1,EYA2,ADAR,CARD10,EDN3,SFN,ELF3,HPGD,F2RL1,TRMT10C,ADGRF5,MIXL1,BMP5,ENC1,CHTF1…
GO:BP	metabolic process	GO:0008152	FALSE	5.95e-11	10.2254	5327	369	125	30108	IFNW1,CYP26A1,P2RX7,FGF19,TLR3,CMPK2,RSAD2,PARP9,MOV10,FST,HNF1B,PTPRR,STAT1,B3GNT7,FUT9,WNT16,DTX3L,ERAP1,HELZ2,SGPP2,TRIM25,SAMHD1,PARP12,F3,TRPV4,DHCR24,GALNT6,DRAM1,TRIM29,ETV7,SVEP1,CDH1,NMI,PLCD1,LY96,UGT8,TGFA,POU2AF1,CMTR1,SLC2A9,RBM47,NKX2-1,ARID3A,PAX9,MACC1,ATP8B1,HES6,DHX58,CAPN8,NOXA1,FOXA2,STAT2,EPCAM,DHRS3,ELAVL4,EIF2AK2,FRK,PLSCR1,CDK7,CASP7,OCLN,SERPINB10B,BMP7,PLEKHN1,THBS1,CDKN…
GO:BP	regulation of cellular metabolic process	GO:0031323	FALSE	6.07e-11	10.217	2778	369	82	30108	IFNW1,P2RX7,FGF19,TLR3,RSAD2,PARP9,MOV10,FST,HNF1B,STAT1,WNT16,DTX3L,HELZ2,TRIM25,F3,TRPV4,DRAM1,TRIM29,ETV7,CDH1,NMI,LY96,TGFA,POU2AF1,RBM47,NKX2-1,ARID3A,PAX9,MACC1,ATP8B1,HES6,DHX58,NOXA1,FOXA2,STAT2,EPCAM,ELAVL4,EIF2AK2,FRK,PLSCR1,CDK7,OCLN,BMP7,PLEKHN1,THBS1,CDKN2B,BARX2,HOXA4,SERPINB1,IL18R1,CRH,PKIB,QSOX1,ACTN4,PHOX2B,IRF7,TF,SMCHD1,EYA2,ADAR,CARD10,EDN3,SFN,ELF3,F2RL1,TRMT10C,ADGRF5,MIXL1…
GO:BP	regulation of macromolecule metabolic process	GO:0060255	FALSE	6.69e-11	10.1745	2783	369	82	30108	IFNW1,P2RX7,FGF19,TLR3,RSAD2,PARP9,MOV10,FST,HNF1B,STAT1,WNT16,DTX3L,HELZ2,TRIM25,F3,TRPV4,DHCR24,TRIM29,ETV7,CDH1,NMI,LY96,TGFA,POU2AF1,RBM47,NKX2-1,ARID3A,PAX9,MACC1,ATP8B1,HES6,DHX58,FOXA2,STAT2,EPCAM,ELAVL4,EIF2AK2,FRK,PLSCR1,CDK7,OCLN,SERPINB10B,BMP7,PLEKHN1,THBS1,CDKN2B,BARX2,HOXA4,SERPINB1,IL18R1,PKIB,ACTN4,COPS9,PHOX2B,IRF7,TF,SMCHD1,EYA2,ADAR,CARD10,EDN3,SFN,ELF3,F2RL1,TRMT10C,MIXL1,BMP5…
GO:BP	regulation of nitrogen compound metabolic process	GO:0051171	FALSE	7.19e-11	10.1434	2518	369	77	30108	IFNW1,P2RX7,FGF19,TLR3,PARP9,MOV10,FST,HNF1B,STAT1,DTX3L,HELZ2,TRIM25,F3,TRPV4,DHCR24,TRIM29,ETV7,CDH1,NMI,TGFA,POU2AF1,RBM47,NKX2-1,ARID3A,PAX9,MACC1,ATP8B1,HES6,FOXA2,STAT2,EPCAM,ELAVL4,EIF2AK2,FRK,PLSCR1,CDK7,OCLN,SERPINB10B,BMP7,PLEKHN1,THBS1,CDKN2B,BARX2,HOXA4,SERPINB1,IL18R1,PKIB,ACTN4,COPS9,PHOX2B,IRF7,TF,SMCHD1,EYA2,ADAR,CARD10,EDN3,SFN,ELF3,F2RL1,TRMT10C,MIXL1,BMP5,ENC1,CHTF18,RBM12,EREG…
GO:BP	defense response to symbiont	GO:0140546	FALSE	7.71e-11	10.1127	114	369	17	30108	IFNW1,DDX60,TLR3,RSAD2,PARP9,MOV10,ZNFX1,IFIH1,STAT1,DTX3L,TRIM25,SAMHD1,DHX58,STAT2,EIF2AK2,PLSCR1,IRF7
GO:BP	defense response to virus	GO:0051607	FALSE	7.71e-11	10.1127	114	369	17	30108	IFNW1,DDX60,TLR3,RSAD2,PARP9,MOV10,ZNFX1,IFIH1,STAT1,DTX3L,TRIM25,SAMHD1,DHX58,STAT2,EIF2AK2,PLSCR1,IRF7
GO:BP	cellular response to stimulus	GO:0051716	FALSE	1e-10	9.99921	3080	369	87	30108	IFNW1,DDX60,CYP26A1,P2RX7,FGF19,TLR3,RSAD2,SCNN1D,PARP9,IFIH1,FST,HNF1B,PTPRR,STAT1,GPR171,WNT16,DTX3L,SHISA3,SNX10,TRIM25,SAMHD1,ARHGAP8,F3,TRPV4,ANO1,DOK5,CCN3,DOCK8,SVEP1,CDH1,NMI,PLCD1,LY96,SLC26A3,WNT7B,TGFA,RBM47,KRT24,NKX2-1,LGR5,DHX58,RASSF6,FAM83H,STAT2,EPCAM,DHRS3,EIF2AK2,WNT5A,F2RL2,MMP28,CASP7,BMP7,THBS1,ADGRG6,RBPMS,IL18R1,NUAK2,SCEL,ACTN4,CAV2,TF,SMCHD1,EYA2,ADAR,CARD10,EDN3,SFN,CGN…
GO:BP	regulation of signal transduction	GO:0009966	FALSE	1.1e-10	9.95996	1352	369	53	30108	IFNW1,DDX60,P2RX7,TLR3,RSAD2,PARP9,FST,HNF1B,STAT1,WNT16,SHISA3,TRIM25,SAMHD1,ARHGAP8,F3,TRPV4,DOK5,NMI,LY96,WNT7B,TGFA,RBM47,NKX2-1,LGR5,DHX58,STAT2,DHRS3,EIF2AK2,F2RL2,BMP7,THBS1,RBPMS,IL18R1,NUAK2,SCEL,ACTN4,CAV2,TF,EYA2,ADAR,EDN3,CGNL1,F2RL1,ITGA3,BMP5,VWA2,EREG,HIP1R,PRAG1,MECOM,IGFBP2,PTK2B,IGFBP3
GO:BP	signal transduction	GO:0007165	FALSE	1.28e-10	9.89322	2335	369	73	30108	IFNW1,DDX60,P2RX7,FGF19,TLR3,RSAD2,PARP9,IFIH1,FST,HNF1B,PTPRR,STAT1,GPR171,WNT16,DTX3L,SHISA3,TRIM25,SAMHD1,ARHGAP8,F3,TRPV4,DOK5,CCN3,SVEP1,NMI,PLCD1,LY96,WNT7B,TGFA,RBM47,KRT24,NKX2-1,LGR5,DHX58,RASSF6,FAM83H,STAT2,EPCAM,DHRS3,EIF2AK2,WNT5A,F2RL2,BMP7,THBS1,ADGRG6,RBPMS,IL18R1,NUAK2,SCEL,ACTN4,CAV2,TF,EYA2,ADAR,CARD10,EDN3,SFN,CGNL1,HPGD,F2RL1,PLCH2,ITGA3,BMP5,VWA2,EREG,HIP1R,PRAG1,MECOM,IGFBP…
GO:BP	cell adhesion	GO:0007155	FALSE	1.53e-10	9.81446	523	369	32	30108	CRB2,ADAMTS18,VTCN1,FUT9,B2M,TJP2,CLDN10,TRPV4,CCN3,DOCK8,BLB2,CLDN23,CDH1,FAT2,CLDN3,EPCAM,MPZL2,PERP2,BMP7,THBS1,DSG2,DSCAM,PLEKHA7,ACTN4,CLDN1,ITGA3,BMP5,VWA2,SDC4,ILDR2,ADD2,PTK2B
GO:BP	response to virus	GO:0009615	FALSE	1.77e-10	9.75155	160	369	19	30108	IFNW1,DDX60,TLR3,RSAD2,PARP9,MOV10,ZNFX1,IFIH1,STAT1,DTX3L,TRIM25,SAMHD1,NMI,DHX58,STAT2,EIF2AK2,PLSCR1,IRF7,ADAR
GO:BP	regulation of response to external stimulus	GO:0032101	FALSE	2.85e-10	9.54447	436	369	29	30108	IFNW1,DDX60,TLR3,RSAD2,PARP9,ADAMTS18,IFIH1,STAT1,DTX3L,TRIM25,SAMHD1,TRPV4,NMI,LY96,RBM47,DHX58,TRAFD1,STAT2,EIF2AK2,PLSCR1,MMP28,THBS1,CRH,TF,ADAR,EDN3,F2RL1,MOSPD2,PTK2B
GO:BP	positive regulation of macromolecule metabolic process	GO:0010604	FALSE	2.86e-10	9.54331	1619	369	58	30108	IFNW1,P2RX7,FGF19,TLR3,RSAD2,PARP9,MOV10,HNF1B,STAT1,WNT16,DTX3L,HELZ2,F3,TRPV4,CDH1,NMI,LY96,TGFA,POU2AF1,RBM47,NKX2-1,ARID3A,PAX9,MACC1,DHX58,STAT2,EPCAM,ELAVL4,EIF2AK2,PLSCR1,OCLN,BMP7,PLEKHN1,THBS1,IL18R1,PKIB,ACTN4,IRF7,TF,SMCHD1,EYA2,ADAR,CARD10,EDN3,ELF3,F2RL1,TRMT10C,MIXL1,BMP5,CHTF18,EREG,HIP1R,FBXL5,MECOM,PKP1,FEV,PTK2B,TOM1L1
GO:BP	positive regulation of cellular metabolic process	GO:0031325	FALSE	3.31e-10	9.48081	1577	369	57	30108	IFNW1,P2RX7,FGF19,TLR3,RSAD2,PARP9,MOV10,HNF1B,STAT1,WNT16,DTX3L,HELZ2,F3,TRPV4,CDH1,LY96,TGFA,POU2AF1,RBM47,NKX2-1,ARID3A,PAX9,MACC1,DHX58,STAT2,EPCAM,ELAVL4,EIF2AK2,PLSCR1,OCLN,BMP7,PLEKHN1,THBS1,IL18R1,CRH,PKIB,ACTN4,IRF7,TF,SMCHD1,EYA2,ADAR,CARD10,EDN3,ELF3,F2RL1,TRMT10C,ADGRF5,MIXL1,BMP5,CHTF18,EREG,MECOM,PKP1,FEV,PTK2B,TOM1L1
GO:BP	response to external biotic stimulus	GO:0043207	FALSE	4.59e-10	9.3378	477	369	30	30108	IFNW1,DDX60,P2RX7,TLR3,RSAD2,PARP9,MOV10,ZNFX1,IFIH1,STAT1,DTX3L,TRIM25,SAMHD1,NMI,LY96,LYG2,RBM47,DHX58,TRAFD1,STAT2,EIF2AK2,PLSCR1,CASP7,IRF7,TF,ADAR,F2RL1,UPK1B,TNIP3,MT4
GO:BP	response to other organism	GO:0051707	FALSE	4.59e-10	9.3378	477	369	30	30108	IFNW1,DDX60,P2RX7,TLR3,RSAD2,PARP9,MOV10,ZNFX1,IFIH1,STAT1,DTX3L,TRIM25,SAMHD1,NMI,LY96,LYG2,RBM47,DHX58,TRAFD1,STAT2,EIF2AK2,PLSCR1,CASP7,IRF7,TF,ADAR,F2RL1,UPK1B,TNIP3,MT4
GO:BP	cellular metabolic process	GO:0044237	FALSE	5.54e-10	9.25632	4666	369	112	30108	IFNW1,CYP26A1,P2RX7,FGF19,TLR3,CMPK2,RSAD2,PARP9,MOV10,FST,HNF1B,PTPRR,STAT1,B3GNT7,FUT9,WNT16,DTX3L,ERAP1,HELZ2,SGPP2,TRIM25,SAMHD1,F3,TRPV4,DHCR24,GALNT6,DRAM1,TRIM29,ETV7,SVEP1,CDH1,NMI,PLCD1,LY96,UGT8,TGFA,POU2AF1,CMTR1,SLC2A9,RBM47,NKX2-1,ARID3A,PAX9,MACC1,ATP8B1,HES6,DHX58,NOXA1,FOXA2,STAT2,EPCAM,DHRS3,ELAVL4,EIF2AK2,FRK,PLSCR1,CDK7,CASP7,OCLN,BMP7,PLEKHN1,THBS1,CDKN2B,BARX2,HOXA4,SERPINB1,…
GO:BP	defense response to other organism	GO:0098542	FALSE	6.2e-10	9.20786	356	369	26	30108	IFNW1,DDX60,P2RX7,TLR3,RSAD2,PARP9,MOV10,ZNFX1,IFIH1,STAT1,DTX3L,TRIM25,SAMHD1,NMI,LY96,LYG2,RBM47,DHX58,TRAFD1,STAT2,EIF2AK2,PLSCR1,CASP7,IRF7,TF,ADAR
GO:BP	regulation of response to biotic stimulus	GO:0002831	FALSE	8.74e-10	9.05842	198	369	20	30108	IFNW1,DDX60,TLR3,RSAD2,PARP9,IFIH1,STAT1,DTX3L,TRIM25,SAMHD1,NMI,LY96,RBM47,DHX58,TRAFD1,STAT2,EIF2AK2,PLSCR1,TF,ADAR
GO:BP	positive regulation of metabolic process	GO:0009893	FALSE	1.01e-09	8.99419	1767	369	60	30108	IFNW1,P2RX7,FGF19,TLR3,RSAD2,PARP9,MOV10,HNF1B,STAT1,WNT16,DTX3L,HELZ2,F3,TRPV4,CDH1,NMI,LY96,TGFA,POU2AF1,RBM47,NKX2-1,ARID3A,PAX9,MACC1,DHX58,STAT2,EPCAM,ELAVL4,EIF2AK2,PLSCR1,OCLN,BMP7,PLEKHN1,THBS1,IL18R1,CRH,PKIB,ACTN4,IRF7,TF,SMCHD1,EYA2,ADAR,CARD10,EDN3,ELF3,F2RL1,TRMT10C,ADGRF5,MIXL1,BMP5,CHTF18,EREG,HIP1R,FBXL5,MECOM,PKP1,FEV,PTK2B,TOM1L1
GO:BP	response to biotic stimulus	GO:0009607	FALSE	1.01e-09	8.99386	492	369	30	30108	IFNW1,DDX60,P2RX7,TLR3,RSAD2,PARP9,MOV10,ZNFX1,IFIH1,STAT1,DTX3L,TRIM25,SAMHD1,NMI,LY96,LYG2,RBM47,DHX58,TRAFD1,STAT2,EIF2AK2,PLSCR1,CASP7,IRF7,TF,ADAR,F2RL1,UPK1B,TNIP3,MT4
GO:BP	regulation of innate immune response	GO:0045088	FALSE	2.24e-09	8.65	161	369	18	30108	IFNW1,DDX60,TLR3,RSAD2,PARP9,IFIH1,TRIM25,SAMHD1,NMI,LY96,RBM47,DHX58,TRAFD1,STAT2,EIF2AK2,PLSCR1,TF,ADAR
GO:BP	biological process involved in interspecies interaction between organisms	GO:0044419	FALSE	2.66e-09	8.57496	546	369	31	30108	IFNW1,DDX60,P2RX7,TLR3,RSAD2,PARP9,MOV10,ZNFX1,IFIH1,STAT1,DTX3L,TRIM25,SAMHD1,NMI,LY96,LYG2,RBM47,DHX58,TRAFD1,STAT2,EIF2AK2,PLSCR1,CASP7,CAV2,IRF7,TF,ADAR,F2RL1,UPK1B,TNIP3,MT4
GO:BP	primary metabolic process	GO:0044238	FALSE	4.91e-09	8.30873	4760	369	111	30108	IFNW1,CYP26A1,P2RX7,FGF19,TLR3,CMPK2,PARP9,MOV10,FST,HNF1B,PTPRR,STAT1,FUT9,DTX3L,ERAP1,HELZ2,SGPP2,TRIM25,SAMHD1,PARP12,F3,TRPV4,DHCR24,GALNT6,TRIM29,ETV7,CDH1,NMI,PLCD1,UGT8,TGFA,POU2AF1,CMTR1,RBM47,NKX2-1,ARID3A,PAX9,MACC1,ATP8B1,HES6,CAPN8,FOXA2,STAT2,EPCAM,DHRS3,ELAVL4,EIF2AK2,FRK,PLSCR1,CDK7,CASP7,OCLN,SERPINB10B,BMP7,PLEKHN1,THBS1,CDKN2B,BARX2,HOXA4,SERPINB1,MMP13,SH3YL1,IL18R1,PKIB,NUAK2,…
GO:BP	defense response	GO:0006952	FALSE	5.11e-09	8.29173	560	369	31	30108	IFNW1,DDX60,P2RX7,TLR3,RSAD2,PARP9,MOV10,ZNFX1,IFIH1,STAT1,DTX3L,TRIM25,SAMHD1,F3,TRPV4,NMI,LY96,LYG2,RBM47,DHX58,TRAFD1,STAT2,EIF2AK2,PLSCR1,CASP7,THBS1,IRF7,TF,ADAR,ELF3,F2RL1
GO:BP	regulation of biosynthetic process	GO:0009889	FALSE	8e-09	8.09705	2273	369	68	30108	P2RX7,FGF19,TLR3,RSAD2,PARP9,MOV10,FST,HNF1B,STAT1,WNT16,DTX3L,HELZ2,TRIM25,F3,TRPV4,TRIM29,ETV7,CDH1,NMI,LY96,POU2AF1,RBM47,NKX2-1,ARID3A,PAX9,MACC1,ATP8B1,HES6,DHX58,FOXA2,STAT2,EPCAM,ELAVL4,EIF2AK2,FRK,PLSCR1,OCLN,BMP7,PLEKHN1,THBS1,BARX2,HOXA4,SERPINB1,IL18R1,PKIB,ACTN4,PHOX2B,IRF7,TF,SMCHD1,ADAR,EDN3,SFN,ELF3,F2RL1,TRMT10C,ADGRF5,MIXL1,BMP5,ENC1,CHTF18,RBM12,MECOM,TNIP3,PKP1,FEV,ILDR2,PTK2B
GO:BP	positive regulation of signal transduction	GO:0009967	FALSE	9.05e-09	8.04329	685	369	34	30108	IFNW1,DDX60,P2RX7,TLR3,RSAD2,PARP9,WNT16,TRIM25,ARHGAP8,F3,TRPV4,DOK5,NMI,LY96,WNT7B,TGFA,RBM47,LGR5,DHX58,EIF2AK2,F2RL2,BMP7,THBS1,RBPMS,IL18R1,SCEL,ACTN4,CAV2,TF,EDN3,F2RL1,HIP1R,PTK2B,IGFBP3
GO:BP	positive regulation of cell communication	GO:0010647	FALSE	1.08e-08	7.96684	768	369	36	30108	IFNW1,DDX60,P2RX7,TLR3,RSAD2,PARP9,WNT16,TRIM25,ARHGAP8,F3,TRPV4,ANO1,DOK5,NMI,LY96,WNT7B,TGFA,RBM47,LGR5,DHX58,EIF2AK2,F2RL2,BMP7,THBS1,RBPMS,IL18R1,CRH,SCEL,ACTN4,CAV2,TF,EDN3,F2RL1,HIP1R,PTK2B,IGFBP3
GO:BP	positive regulation of signaling	GO:0023056	FALSE	1.3e-08	7.88692	773	369	36	30108	IFNW1,DDX60,P2RX7,TLR3,RSAD2,PARP9,WNT16,TRIM25,ARHGAP8,F3,TRPV4,ANO1,DOK5,NMI,LY96,WNT7B,TGFA,RBM47,LGR5,DHX58,EIF2AK2,F2RL2,BMP7,THBS1,RBPMS,IL18R1,CRH,SCEL,ACTN4,CAV2,TF,EDN3,F2RL1,HIP1R,PTK2B,IGFBP3
GO:BP	response to external stimulus	GO:0009605	FALSE	1.31e-08	7.88326	981	369	41	30108	IFNW1,DDX60,P2RX7,TLR3,RSAD2,PARP9,MOV10,ZNFX1,ADAMTS18,IFIH1,STAT1,DTX3L,TRIM25,SAMHD1,TRPV4,NMI,LY96,LYG2,RBM47,DHX58,TRAFD1,STAT2,EIF2AK2,PLSCR1,MMP28,CASP7,SLITRK6,THBS1,CRH,NUAK2,SCEL,IRF7,TF,ADAR,EDN3,F2RL1,UPK1B,TNIP3,MOSPD2,MT4,PTK2B
GO:BP	regulation of macromolecule biosynthetic process	GO:0010556	FALSE	1.4e-08	7.85355	2195	369	66	30108	P2RX7,FGF19,TLR3,RSAD2,PARP9,MOV10,FST,HNF1B,STAT1,WNT16,DTX3L,HELZ2,TRIM25,F3,TRPV4,TRIM29,ETV7,CDH1,NMI,LY96,POU2AF1,RBM47,NKX2-1,ARID3A,PAX9,MACC1,ATP8B1,HES6,DHX58,FOXA2,STAT2,EPCAM,ELAVL4,EIF2AK2,FRK,PLSCR1,OCLN,BMP7,PLEKHN1,THBS1,BARX2,HOXA4,SERPINB1,IL18R1,PKIB,ACTN4,PHOX2B,IRF7,TF,SMCHD1,ADAR,EDN3,SFN,ELF3,F2RL1,TRMT10C,MIXL1,BMP5,ENC1,CHTF18,RBM12,MECOM,TNIP3,PKP1,FEV,ILDR2
GO:BP	regulation of cellular biosynthetic process	GO:0031326	FALSE	1.6e-08	7.79566	2255	369	67	30108	P2RX7,FGF19,TLR3,RSAD2,PARP9,MOV10,FST,HNF1B,STAT1,WNT16,DTX3L,HELZ2,TRIM25,F3,TRPV4,TRIM29,ETV7,CDH1,NMI,LY96,POU2AF1,RBM47,NKX2-1,ARID3A,PAX9,MACC1,ATP8B1,HES6,DHX58,FOXA2,STAT2,EPCAM,ELAVL4,EIF2AK2,FRK,PLSCR1,OCLN,BMP7,PLEKHN1,THBS1,BARX2,HOXA4,SERPINB1,IL18R1,PKIB,ACTN4,PHOX2B,IRF7,TF,SMCHD1,ADAR,EDN3,SFN,ELF3,F2RL1,TRMT10C,MIXL1,BMP5,ENC1,CHTF18,RBM12,MECOM,TNIP3,PKP1,FEV,ILDR2,PTK2B
GO:BP	cell differentiation	GO:0030154	FALSE	2.38e-08	7.62346	1856	369	59	30108	IFNW1,FGF19,ISL2,RSAD2,FST,HNF1B,STAT1,FUT9,GPR171,WNT16,SNX10,TJP2,TRPV4,DOK5,CSRP2,SLC26A3,UGT8,WNT7B,RBM47,KRT24,NKX2-1,ATP8B1,HES6,CHL1,FOXA2,EPCAM,ELAVL4,EIF2AK2,WNT5A,ARHGEF28,SERPINB10B,SLITRK6,MOV10L1,BMP7,ADGRG6,DSCAM,RAB25,IL18R1,SCEL,CAV2,ST14,TF,EYA2,ADAR,EDN3,SFN,SLC4A11,ITGA3,DNAH1,ADGRF5,MIXL1,UPK1B,BMP5,KRT23,SDC4,FEV,ILDR2,PTK2B,IGFBP3
GO:BP	cellular developmental process	GO:0048869	FALSE	2.38e-08	7.62346	1856	369	59	30108	IFNW1,FGF19,ISL2,RSAD2,FST,HNF1B,STAT1,FUT9,GPR171,WNT16,SNX10,TJP2,TRPV4,DOK5,CSRP2,SLC26A3,UGT8,WNT7B,RBM47,KRT24,NKX2-1,ATP8B1,HES6,CHL1,FOXA2,EPCAM,ELAVL4,EIF2AK2,WNT5A,ARHGEF28,SERPINB10B,SLITRK6,MOV10L1,BMP7,ADGRG6,DSCAM,RAB25,IL18R1,SCEL,CAV2,ST14,TF,EYA2,ADAR,EDN3,SFN,SLC4A11,ITGA3,DNAH1,ADGRF5,MIXL1,UPK1B,BMP5,KRT23,SDC4,FEV,ILDR2,PTK2B,IGFBP3
GO:BP	regulation of response to stress	GO:0080134	FALSE	2.6e-08	7.58493	597	369	31	30108	IFNW1,DDX60,TLR3,RSAD2,PARP9,ADAMTS18,IFIH1,STAT1,WNT16,DTX3L,TRIM25,SAMHD1,TRPV4,MLC1,NMI,LY96,WNT7B,RBM47,DHX58,TRAFD1,STAT2,EIF2AK2,PLSCR1,THBS1,TF,SMCHD1,EYA2,ADAR,F2RL1,MECOM,PTK2B
GO:BP	anatomical structure morphogenesis	GO:0009653	FALSE	2.98e-08	7.52636	1325	369	48	30108	P2RX7,FGF19,ISL2,TLR3,IFITM5,FST,HNF1B,STAT1,WNT16,SNX10,F3,TRPV4,CSRP2,SVEP1,UGT8,TGFA,KRT24,NKX2-1,PAX9,ATP8B1,CHL1,FOXA2,STAT2,DHRS3,ELAVL4,WNT5A,ARHGEF28,MCAM,SLITRK6,BMP7,THBS1,ADGRG6,DSCAM,HOXA4,MMP13,RAB25,ST14,TF,CARD10,EDN3,ELF3,HPGD,ITGA3,ADGRF5,MIXL1,BMP5,SDC4,PTK2B
GO:BP	regulation of gene expression	GO:0010468	FALSE	3.1e-08	7.50888	2129	369	64	30108	P2RX7,FGF19,TLR3,RSAD2,PARP9,MOV10,FST,HNF1B,STAT1,WNT16,DTX3L,HELZ2,TRIM25,F3,TRPV4,TRIM29,ETV7,CDH1,NMI,LY96,POU2AF1,RBM47,NKX2-1,ARID3A,PAX9,MACC1,ATP8B1,HES6,DHX58,FOXA2,STAT2,EPCAM,ELAVL4,EIF2AK2,FRK,PLSCR1,OCLN,BMP7,PLEKHN1,THBS1,BARX2,HOXA4,SERPINB1,IL18R1,ACTN4,PHOX2B,IRF7,TF,SMCHD1,ADAR,EDN3,SFN,ELF3,F2RL1,TRMT10C,MIXL1,BMP5,ENC1,RBM12,MECOM,TNIP3,PKP1,FEV,ILDR2
GO:BP	organic substance biosynthetic process	GO:1901576	FALSE	3.77e-08	7.42363	3434	369	87	30108	P2RX7,FGF19,TLR3,CMPK2,RSAD2,PARP9,MOV10,FST,HNF1B,STAT1,B3GNT7,FUT9,WNT16,DTX3L,HELZ2,TRIM25,SAMHD1,F3,TRPV4,DHCR24,GALNT6,TRIM29,ETV7,SVEP1,CDH1,NMI,LY96,UGT8,POU2AF1,CMTR1,RBM47,NKX2-1,ARID3A,PAX9,MACC1,ATP8B1,HES6,DHX58,FOXA2,STAT2,EPCAM,ELAVL4,EIF2AK2,FRK,PLSCR1,CDK7,CASP7,OCLN,BMP7,PLEKHN1,THBS1,BARX2,HOXA4,SERPINB1,SH3YL1,IL18R1,PKIB,C1GALT1C1,ACTN4,PHOX2B,IRF7,TF,SMCHD1,ADAR,SPTLC3,EDN3,S…
GO:BP	positive regulation of immune system process	GO:0002684	FALSE	3.78e-08	7.42282	394	369	25	30108	IFNW1,DDX60,P2RX7,TLR3,RSAD2,PARP9,IFIH1,B2M,TRIM25,TRPV4,DOCK8,BLB2,NMI,LY96,RBM47,DHX58,EIF2AK2,PLSCR1,THBS1,IL18R1,TF,EDN3,CD38,MOSPD2,PTK2B
GO:BP	biosynthetic process	GO:0009058	FALSE	4.66e-08	7.33123	3448	369	87	30108	P2RX7,FGF19,TLR3,CMPK2,RSAD2,PARP9,MOV10,FST,HNF1B,STAT1,B3GNT7,FUT9,WNT16,DTX3L,HELZ2,TRIM25,SAMHD1,F3,TRPV4,DHCR24,GALNT6,TRIM29,ETV7,SVEP1,CDH1,NMI,LY96,UGT8,POU2AF1,CMTR1,RBM47,NKX2-1,ARID3A,PAX9,MACC1,ATP8B1,HES6,DHX58,FOXA2,STAT2,EPCAM,ELAVL4,EIF2AK2,FRK,PLSCR1,CDK7,CASP7,OCLN,BMP7,PLEKHN1,THBS1,BARX2,HOXA4,SERPINB1,SH3YL1,IL18R1,PKIB,C1GALT1C1,ACTN4,PHOX2B,IRF7,TF,SMCHD1,ADAR,SPTLC3,EDN3,S…
GO:BP	cellular biosynthetic process	GO:0044249	FALSE	4.9e-08	7.30996	3392	369	86	30108	P2RX7,FGF19,TLR3,CMPK2,RSAD2,PARP9,MOV10,FST,HNF1B,STAT1,B3GNT7,FUT9,WNT16,DTX3L,HELZ2,TRIM25,SAMHD1,F3,TRPV4,DHCR24,GALNT6,TRIM29,ETV7,SVEP1,CDH1,NMI,LY96,UGT8,POU2AF1,CMTR1,RBM47,NKX2-1,ARID3A,PAX9,MACC1,ATP8B1,HES6,DHX58,FOXA2,STAT2,EPCAM,ELAVL4,EIF2AK2,FRK,PLSCR1,CDK7,CASP7,OCLN,BMP7,PLEKHN1,THBS1,BARX2,HOXA4,SERPINB1,SH3YL1,IL18R1,PKIB,C1GALT1C1,ACTN4,PHOX2B,IRF7,TF,SMCHD1,ADAR,SPTLC3,EDN3,S…
GO:BP	macromolecule biosynthetic process	GO:0009059	FALSE	5.41e-08	7.26688	2990	369	79	30108	P2RX7,FGF19,TLR3,RSAD2,PARP9,MOV10,FST,HNF1B,STAT1,B3GNT7,FUT9,WNT16,DTX3L,HELZ2,TRIM25,SAMHD1,F3,TRPV4,DHCR24,GALNT6,TRIM29,ETV7,SVEP1,CDH1,NMI,LY96,POU2AF1,CMTR1,RBM47,NKX2-1,ARID3A,PAX9,MACC1,ATP8B1,HES6,DHX58,FOXA2,STAT2,EPCAM,ELAVL4,EIF2AK2,FRK,PLSCR1,CDK7,CASP7,OCLN,BMP7,PLEKHN1,THBS1,BARX2,HOXA4,SERPINB1,IL18R1,PKIB,C1GALT1C1,ACTN4,PHOX2B,IRF7,TF,SMCHD1,ADAR,EDN3,SFN,GALNT3,ELF3,F2RL1,TRMT…
GO:BP	nitrogen compound metabolic process	GO:0006807	FALSE	5.66e-08	7.24695	4502	369	104	30108	IFNW1,P2RX7,FGF19,TLR3,CMPK2,PARP9,MOV10,FST,HNF1B,PTPRR,STAT1,B3GNT7,FUT9,DTX3L,ERAP1,HELZ2,SGPP2,TRIM25,SAMHD1,PARP12,F3,TRPV4,DHCR24,GALNT6,TRIM29,ETV7,CDH1,NMI,UGT8,TGFA,POU2AF1,CMTR1,SLC2A9,RBM47,NKX2-1,ARID3A,PAX9,MACC1,ATP8B1,HES6,CAPN8,FOXA2,STAT2,EPCAM,ELAVL4,EIF2AK2,FRK,PLSCR1,CDK7,CASP7,OCLN,SERPINB10B,BMP7,PLEKHN1,THBS1,CDKN2B,BARX2,HOXA4,SERPINB1,MMP13,IL18R1,PKIB,NUAK2,C1GALT1C1,ACT…
GO:BP	macromolecule metabolic process	GO:0043170	FALSE	6.56e-08	7.1829	4325	369	101	30108	IFNW1,P2RX7,FGF19,TLR3,RSAD2,PARP9,MOV10,FST,HNF1B,PTPRR,STAT1,B3GNT7,FUT9,WNT16,DTX3L,ERAP1,HELZ2,TRIM25,SAMHD1,PARP12,F3,TRPV4,DHCR24,GALNT6,TRIM29,ETV7,SVEP1,CDH1,NMI,LY96,TGFA,POU2AF1,CMTR1,RBM47,NKX2-1,ARID3A,PAX9,MACC1,ATP8B1,HES6,DHX58,CAPN8,FOXA2,STAT2,EPCAM,ELAVL4,EIF2AK2,FRK,PLSCR1,CDK7,CASP7,OCLN,SERPINB10B,BMP7,PLEKHN1,THBS1,CDKN2B,BARX2,HOXA4,SERPINB1,MMP13,IL18R1,PKIB,NUAK2,C1GALT1C…
GO:BP	cell surface receptor signaling pathway	GO:0007166	FALSE	8.63e-08	7.06424	1179	369	44	30108	IFNW1,P2RX7,FGF19,TLR3,PARP9,FST,HNF1B,STAT1,SHISA3,SAMHD1,F3,DOK5,SVEP1,NMI,LY96,WNT7B,TGFA,RBM47,KRT24,NKX2-1,LGR5,STAT2,WNT5A,BMP7,THBS1,RBPMS,IL18R1,SCEL,ACTN4,CAV2,TF,EYA2,ADAR,EDN3,HPGD,ITGA3,BMP5,VWA2,EREG,HIP1R,PRAG1,IGFBP2,PTK2B,IGFBP3
GO:BP	localization	GO:0051179	FALSE	9.13e-08	7.03936	2457	369	69	30108	P2RX7,RSAD2,CLCA1,SCNN1D,PARP9,HNF1B,KCNA3,EXOC3L4,DTX3L,KCNJ16,AQP5,STX19,SNX10,GRIN3B,TRIM25,GOLPH3L,TJP2,TRPV4,DHCR24,ANO1,TRIM29,TRPM6,CDH1,SLC28A3,NIPAL1,PLCD1,UGT8,GJB2,SLC2A9,STARD4,ATP8B1,NSG1,FAM83H,FAM3B,KCNJ5,CLIC3,PLSCR1,SLC9A2,BMP7,THBS1,GJB6,RAB25,AP1S3,CRH,NUAK2,ACTN4,SLC30A2,CAV2,CARD10,EDN3,SFN,KRT18,CGNL1,F2RL1,SLC4A11,ITGA3,NRXN3,GDAP1,DNAH1,IFT43,KCNA4,HIP1R,ZDHHC23,SYTL1,SDC4…
GO:BP	positive regulation of response to stimulus	GO:0048584	FALSE	9.45e-08	7.02457	958	369	39	30108	IFNW1,DDX60,P2RX7,TLR3,RSAD2,PARP9,IFIH1,WNT16,TRIM25,ARHGAP8,F3,TRPV4,DOK5,NMI,LY96,WNT7B,TGFA,RBM47,LGR5,DHX58,EIF2AK2,PLSCR1,F2RL2,BMP7,THBS1,RBPMS,IL18R1,SCEL,ACTN4,CAV2,TF,SMCHD1,EYA2,EDN3,F2RL1,HIP1R,MOSPD2,PTK2B,IGFBP3
GO:BP	cellular component organization	GO:0016043	FALSE	1.41e-07	6.85045	2992	369	78	30108	P2RX7,ISL2,FUT9,DTX3L,CBLN2,PATL2,B2M,STX19,SNX10,GRIN3B,SAMHD1,GOLPH3L,CLDN10,TRPV4,DHCR24,CSRP2,BLB2,SVEP1,CLDN23,CDH1,TAPBPL,UGT8,TGFA,KRT24,NKX2-1,ATP8B1,NSG1,FAM83H,CLDN3,CHL1,STAT2,ELAVL4,EIF2AK2,ARHGEF28,PLSCR1,CASP7,SERPINB10B,SLITRK6,BMP7,THBS1,DSG2,DSCAM,FSCN1,PLEKHA7,MMP13,RAB25,SH3YL1,PKIB,QSOX1,NUAK2,CAV2,SMCHD1,ADAR,EDN3,SFN,KRT18,CGNL1,TUBB2B,ELF3,CLDN1,F2RL1,ITGA3,NRXN3,GDAP1,DNAH…
GO:BP	cell-cell adhesion	GO:0098609	FALSE	1.47e-07	6.8316	322	369	22	30108	CRB2,ADAMTS18,VTCN1,FUT9,B2M,TJP2,TRPV4,DOCK8,BLB2,CDH1,EPCAM,MPZL2,PERP2,BMP7,DSG2,DSCAM,PLEKHA7,ITGA3,BMP5,SDC4,ILDR2,ADD2
GO:BP	positive regulation of response to external stimulus	GO:0032103	FALSE	1.65e-07	6.78303	235	369	19	30108	IFNW1,DDX60,TLR3,RSAD2,PARP9,IFIH1,TRIM25,TRPV4,NMI,LY96,RBM47,DHX58,EIF2AK2,PLSCR1,THBS1,TF,EDN3,MOSPD2,PTK2B
GO:BP	positive regulation of biosynthetic process	GO:0009891	FALSE	1.68e-07	6.77467	1204	369	44	30108	P2RX7,FGF19,TLR3,RSAD2,PARP9,HNF1B,STAT1,WNT16,DTX3L,HELZ2,F3,TRPV4,CDH1,LY96,POU2AF1,RBM47,NKX2-1,ARID3A,PAX9,MACC1,DHX58,STAT2,EPCAM,ELAVL4,EIF2AK2,PLSCR1,OCLN,BMP7,THBS1,IL18R1,PKIB,ACTN4,IRF7,ADAR,ELF3,F2RL1,TRMT10C,ADGRF5,MIXL1,BMP5,CHTF18,MECOM,PKP1,FEV
GO:BP	positive regulation of macromolecule biosynthetic process	GO:0010557	FALSE	1.89e-07	6.72372	1162	369	43	30108	P2RX7,FGF19,TLR3,RSAD2,PARP9,HNF1B,STAT1,WNT16,DTX3L,HELZ2,F3,TRPV4,CDH1,LY96,POU2AF1,RBM47,NKX2-1,ARID3A,PAX9,MACC1,DHX58,STAT2,EPCAM,ELAVL4,EIF2AK2,PLSCR1,OCLN,BMP7,THBS1,IL18R1,PKIB,ACTN4,IRF7,ADAR,ELF3,F2RL1,TRMT10C,MIXL1,BMP5,CHTF18,MECOM,PKP1,FEV
GO:BP	regulation of defense response	GO:0031347	FALSE	1.97e-07	6.70474	296	369	21	30108	IFNW1,DDX60,TLR3,RSAD2,PARP9,IFIH1,STAT1,DTX3L,TRIM25,SAMHD1,TRPV4,NMI,LY96,RBM47,DHX58,TRAFD1,STAT2,EIF2AK2,PLSCR1,TF,ADAR
GO:BP	system development	GO:0048731	FALSE	2.59e-07	6.58733	1815	369	56	30108	P2RX7,ISL2,TLR3,IFITM5,ADAMTS18,FST,HNF1B,STAT1,FUT9,WNT16,CBLN2,SNX10,SAMHD1,F3,TRPV4,DHCR24,DOK5,SVEP1,UGT8,WNT7B,TGFA,NKX2-1,ATP8B1,HES6,CHL1,EPCAM,DHRS3,ELAVL4,WNT5A,ARHGEF28,MCAM,CASP7,SLITRK6,BMP7,THBS1,DSG2,ADGRG6,DSCAM,HOXA4,MMP13,ST14,TF,SMCHD1,ADAR,CARD10,EDN3,HPGD,ITGA3,NRXN3,ADGRF5,MIXL1,BMP5,HIP1R,SDC4,FEV,PTK2B
GO:BP	positive regulation of cellular biosynthetic process	GO:0031328	FALSE	4.26e-07	6.37063	1193	369	43	30108	P2RX7,FGF19,TLR3,RSAD2,PARP9,HNF1B,STAT1,WNT16,DTX3L,HELZ2,F3,TRPV4,CDH1,LY96,POU2AF1,RBM47,NKX2-1,ARID3A,PAX9,MACC1,DHX58,STAT2,EPCAM,ELAVL4,EIF2AK2,PLSCR1,OCLN,BMP7,THBS1,IL18R1,PKIB,ACTN4,IRF7,ADAR,ELF3,F2RL1,TRMT10C,MIXL1,BMP5,CHTF18,MECOM,PKP1,FEV
GO:BP	cellular component organization or biogenesis	GO:0071840	FALSE	6.59e-07	6.18106	3092	369	78	30108	P2RX7,ISL2,FUT9,DTX3L,CBLN2,PATL2,B2M,STX19,SNX10,GRIN3B,SAMHD1,GOLPH3L,CLDN10,TRPV4,DHCR24,CSRP2,BLB2,SVEP1,CLDN23,CDH1,TAPBPL,UGT8,TGFA,KRT24,NKX2-1,ATP8B1,NSG1,FAM83H,CLDN3,CHL1,STAT2,ELAVL4,EIF2AK2,ARHGEF28,PLSCR1,CASP7,SERPINB10B,SLITRK6,BMP7,THBS1,DSG2,DSCAM,FSCN1,PLEKHA7,MMP13,RAB25,SH3YL1,PKIB,QSOX1,NUAK2,CAV2,SMCHD1,ADAR,EDN3,SFN,KRT18,CGNL1,TUBB2B,ELF3,CLDN1,F2RL1,ITGA3,NRXN3,GDAP1,DNAH…
GO:BP	regulation of immune response	GO:0050776	FALSE	7.33e-07	6.13481	318	369	21	30108	IFNW1,DDX60,P2RX7,TLR3,RSAD2,PARP9,IFIH1,TRIM25,SAMHD1,NMI,LY96,RBM47,DHX58,TRAFD1,STAT2,EIF2AK2,PLSCR1,IL18R1,IRF7,TF,ADAR
GO:BP	positive regulation of intracellular signal transduction	GO:1902533	FALSE	7.96e-07	6.09896	420	369	24	30108	P2RX7,TLR3,WNT16,TRIM25,ARHGAP8,F3,TRPV4,DOK5,NMI,WNT7B,TGFA,EIF2AK2,F2RL2,BMP7,THBS1,RBPMS,IL18R1,ACTN4,CAV2,TF,EDN3,F2RL1,PTK2B,IGFBP3
GO:BP	multicellular organism development	GO:0007275	FALSE	8.1e-07	6.0914	2140	369	61	30108	P2RX7,ISL2,TLR3,IFITM5,ADAMTS18,FST,HNF1B,STAT1,FUT9,GPR171,WNT16,CBLN2,SNX10,SAMHD1,F3,TRPV4,DHCR24,DOK5,SVEP1,UGT8,WNT7B,TGFA,KRT24,NKX2-1,ATP8B1,HES6,CHL1,EPCAM,DHRS3,ELAVL4,WNT5A,ARHGEF28,MCAM,CASP7,SLITRK6,BMP7,THBS1,DSG2,ADGRG6,DSCAM,HOXA4,MMP13,SCEL,ST14,TF,SMCHD1,ADAR,CARD10,EDN3,SFN,ELF3,HPGD,ITGA3,NRXN3,ADGRF5,MIXL1,BMP5,HIP1R,SDC4,FEV,PTK2B
GO:BP	innate immune response	GO:0045087	FALSE	9.78e-07	6.00947	261	369	19	30108	IFNW1,DDX60,TLR3,RSAD2,PARP9,IFIH1,STAT1,TRIM25,SAMHD1,NMI,LY96,RBM47,DHX58,TRAFD1,STAT2,EIF2AK2,PLSCR1,TF,ADAR
GO:BP	gene expression	GO:0010467	FALSE	1.1539e-06	5.93781	2721	369	71	30108	P2RX7,FGF19,TLR3,RSAD2,PARP9,MOV10,FST,HNF1B,STAT1,WNT16,DTX3L,HELZ2,TRIM25,SAMHD1,F3,TRPV4,DHCR24,TRIM29,ETV7,SVEP1,CDH1,NMI,LY96,POU2AF1,CMTR1,RBM47,NKX2-1,ARID3A,PAX9,MACC1,ATP8B1,HES6,DHX58,FOXA2,STAT2,EPCAM,ELAVL4,EIF2AK2,FRK,PLSCR1,CDK7,CASP7,OCLN,BMP7,PLEKHN1,THBS1,BARX2,HOXA4,SERPINB1,IL18R1,ACTN4,PHOX2B,IRF7,TF,SMCHD1,ADAR,EDN3,SFN,ELF3,F2RL1,TRMT10C,MIXL1,BMP5,ENC1,RBM12,C1R,MECOM,TNIP3…
GO:BP	transport	GO:0006810	FALSE	1.5735e-06	5.80313	1960	369	57	30108	P2RX7,RSAD2,CLCA1,SCNN1D,HNF1B,KCNA3,EXOC3L4,DTX3L,KCNJ16,AQP5,STX19,SNX10,GRIN3B,GOLPH3L,TJP2,TRPV4,ANO1,TRPM6,CDH1,SLC28A3,NIPAL1,PLCD1,GJB2,SLC2A9,STARD4,ATP8B1,NSG1,FAM3B,KCNJ5,CLIC3,PLSCR1,SLC9A2,THBS1,GJB6,RAB25,AP1S3,CRH,ACTN4,SLC30A2,CAV2,EDN3,SFN,KRT18,F2RL1,SLC4A11,NRXN3,GDAP1,DNAH1,IFT43,KCNA4,HIP1R,SYTL1,SDC4,SLC37A1,ILDR2,PTK2B,HTR2B
GO:BP	regulation of multicellular organismal process	GO:0051239	FALSE	1.7993e-06	5.74488	1251	369	43	30108	P2RX7,TLR3,RSAD2,ADAMTS18,VTCN1,FST,HNF1B,STAT1,GPR171,CBLN2,B2M,F3,TRPV4,DOCK8,BLB2,NMI,LY96,RBM47,NKX2-1,HES6,DHX58,DHRS3,EIF2AK2,SLITRK6,BMP7,THBS1,DSG2,SERPINB1,RAB25,IL18R1,CRH,IRF7,TF,CARD10,EDN3,SFN,F2RL1,CD38,ADGRF5,HIP1R,SDC4,ILDR2,PTK2B
GO:BP	response to chemical	GO:0042221	FALSE	2.0903e-06	5.67979	1355	369	45	30108	IFNW1,CYP26A1,P2RX7,TLR3,PARP9,HNF1B,STAT1,WNT16,SNX10,TRIM25,SAMHD1,TRPV4,ANO1,DOCK8,TRPM6,CDH1,LY96,SLC26A3,WNT7B,RBM47,KRT24,NKX2-1,STAT2,EIF2AK2,PLSCR1,MMP28,CASP7,BMP7,THBS1,KCNMB1,IL18R1,CRH,ACTN4,CAV2,TF,ADAR,EDN3,F2RL1,SLC4A11,VWA2,TNIP3,MOSPD2,MT4,ILDR2,PTK2B
GO:BP	positive regulation of innate immune response	GO:0045089	FALSE	2.275e-06	5.64301	137	369	14	30108	IFNW1,DDX60,TLR3,RSAD2,PARP9,IFIH1,TRIM25,NMI,LY96,RBM47,DHX58,EIF2AK2,PLSCR1,TF
GO:BP	regulation of nucleobase-containing compound metabolic process	GO:0019219	FALSE	2.6645e-06	5.57438	1775	369	53	30108	TLR3,PARP9,MOV10,FST,HNF1B,STAT1,DTX3L,HELZ2,TRIM25,TRPV4,TRIM29,ETV7,CDH1,POU2AF1,RBM47,NKX2-1,ARID3A,PAX9,MACC1,ATP8B1,HES6,FOXA2,STAT2,EPCAM,ELAVL4,EIF2AK2,FRK,PLSCR1,OCLN,BMP7,PLEKHN1,BARX2,HOXA4,IL18R1,PKIB,ACTN4,PHOX2B,IRF7,TF,SMCHD1,EYA2,SFN,ELF3,F2RL1,MIXL1,BMP5,CHTF18,RBM12,HIST1H101,MECOM,TNIP3,PKP1,ILDR2
GO:BP	positive regulation of nitrogen compound metabolic process	GO:0051173	FALSE	4.5477e-06	5.3422	1440	369	46	30108	IFNW1,P2RX7,FGF19,TLR3,PARP9,MOV10,HNF1B,STAT1,DTX3L,HELZ2,F3,CDH1,NMI,TGFA,POU2AF1,NKX2-1,ARID3A,PAX9,MACC1,STAT2,EPCAM,PLSCR1,OCLN,BMP7,PLEKHN1,THBS1,PKIB,ACTN4,IRF7,TF,SMCHD1,EYA2,CARD10,EDN3,ELF3,F2RL1,TRMT10C,MIXL1,BMP5,CHTF18,EREG,HIP1R,FBXL5,MECOM,PTK2B,TOM1L1
GO:BP	positive regulation of defense response	GO:0031349	FALSE	5.8482e-06	5.23298	173	369	15	30108	IFNW1,DDX60,TLR3,RSAD2,PARP9,IFIH1,TRIM25,TRPV4,NMI,LY96,RBM47,DHX58,EIF2AK2,PLSCR1,TF
GO:BP	immune response	GO:0006955	FALSE	6.2318e-06	5.20539	504	369	25	30108	IFNW1,DDX60,P2RX7,TLR3,RSAD2,PARP9,IFIH1,STAT1,BF1,TRIM25,SAMHD1,NMI,LY96,RBM47,DHX58,TRAFD1,STAT2,EIF2AK2,PLSCR1,THBS1,IL18R1,IRF7,TF,ADAR,PTK2B
GO:BP	positive regulation of response to biotic stimulus	GO:0002833	FALSE	6.2623e-06	5.20326	148	369	14	30108	IFNW1,DDX60,TLR3,RSAD2,PARP9,IFIH1,TRIM25,NMI,LY96,RBM47,DHX58,EIF2AK2,PLSCR1,TF
GO:BP	positive regulation of gene expression	GO:0010628	FALSE	8.8719e-06	5.05199	513	369	25	30108	P2RX7,FGF19,TLR3,RSAD2,HNF1B,STAT1,WNT16,F3,TRPV4,LY96,RBM47,NKX2-1,DHX58,ELAVL4,EIF2AK2,PLSCR1,BMP7,THBS1,IL18R1,IRF7,ADAR,F2RL1,TRMT10C,PKP1,FEV
GO:BP	establishment of localization	GO:0051234	FALSE	1.1797e-05	4.92823	2073	369	57	30108	P2RX7,RSAD2,CLCA1,SCNN1D,HNF1B,KCNA3,EXOC3L4,DTX3L,KCNJ16,AQP5,STX19,SNX10,GRIN3B,GOLPH3L,TJP2,TRPV4,ANO1,TRPM6,CDH1,SLC28A3,NIPAL1,PLCD1,GJB2,SLC2A9,STARD4,ATP8B1,NSG1,FAM3B,KCNJ5,CLIC3,PLSCR1,SLC9A2,THBS1,GJB6,RAB25,AP1S3,CRH,ACTN4,SLC30A2,CAV2,EDN3,SFN,KRT18,F2RL1,SLC4A11,NRXN3,GDAP1,DNAH1,IFT43,KCNA4,HIP1R,SYTL1,SDC4,SLC37A1,ILDR2,PTK2B,HTR2B
GO:BP	tissue development	GO:0009888	FALSE	1.2655e-05	4.89773	905	369	34	30108	P2RX7,IFITM5,FST,HNF1B,STAT1,WNT16,SNX10,TJP2,TRPV4,DHCR24,CSRP2,SVEP1,WNT7B,NKX2-1,PAX9,EPCAM,WNT5A,SLITRK6,BMP7,DSG2,MMP13,RAB25,SCEL,CAV2,ST14,EDN3,SFN,ITGA3,MIXL1,UPK1B,BMP5,KRT23,SDC4,PTK2B
GO:BP	cell population proliferation	GO:0008283	FALSE	1.295e-05	4.88773	1490	369	46	30108	IFNW1,P2RX7,FGF19,ISL2,VTCN1,FST,HNF1B,STAT1,FUT9,WNT16,SGPP2,SNX10,F3,DOCK8,NMI,UGT8,WNT7B,TGFA,NKX2-1,ATP8B1,CHL1,EPCAM,ELAVL4,EIF2AK2,ARHGEF28,SLITRK6,BMP7,THBS1,CDKN2B,SERPINB1,RAB25,SH3YL1,CAV2,TF,EDN3,SFN,F2RL1,ITGA3,CD38,DNAH1,IFT43,BMP5,EREG,SDC4,PTK2B,IGFBP3
GO:BP	animal organ development	GO:0048513	FALSE	1.6918e-05	4.77165	1350	369	43	30108	P2RX7,FGF19,ISL2,IFITM5,ADAMTS18,FST,HNF1B,WNT16,SNX10,TRPV4,DHCR24,WNT7B,TGFA,KRT24,NKX2-1,PAX9,ATP8B1,EPCAM,DHRS3,ELAVL4,WNT5A,CASP7,SLITRK6,BMP7,DSG2,ADGRG6,DSCAM,HOXA4,MMP13,SCEL,CAV2,ST14,TF,SMCHD1,EDN3,SFN,ELF3,ITGA3,MIXL1,BMP5,SDC4,ILDR2,PTK2B
GO:BP	regulation of RNA metabolic process	GO:0051252	FALSE	1.7789e-05	4.74984	1610	369	48	30108	TLR3,PARP9,MOV10,FST,HNF1B,STAT1,DTX3L,HELZ2,TRIM25,TRPV4,TRIM29,ETV7,CDH1,POU2AF1,RBM47,NKX2-1,ARID3A,PAX9,MACC1,ATP8B1,HES6,FOXA2,STAT2,EPCAM,ELAVL4,EIF2AK2,FRK,PLSCR1,OCLN,BMP7,PLEKHN1,BARX2,HOXA4,IL18R1,ACTN4,PHOX2B,IRF7,TF,SFN,ELF3,F2RL1,MIXL1,BMP5,RBM12,MECOM,TNIP3,PKP1,ILDR2
GO:BP	response to organic substance	GO:0010033	FALSE	1.7825e-05	4.74898	1058	369	37	30108	IFNW1,P2RX7,TLR3,PARP9,HNF1B,STAT1,SNX10,TRIM25,SAMHD1,TRPV4,ANO1,DOCK8,CDH1,LY96,SLC26A3,WNT7B,RBM47,KRT24,NKX2-1,STAT2,EIF2AK2,PLSCR1,CASP7,BMP7,THBS1,KCNMB1,IL18R1,ACTN4,CAV2,TF,ADAR,F2RL1,VWA2,TNIP3,MT4,ILDR2,PTK2B
GO:BP	cell development	GO:0048468	FALSE	2.0186e-05	4.69495	1258	369	41	30108	IFNW1,ISL2,RSAD2,FST,STAT1,FUT9,GPR171,SNX10,TJP2,CSRP2,SLC26A3,UGT8,WNT7B,RBM47,KRT24,NKX2-1,ATP8B1,HES6,CHL1,ELAVL4,EIF2AK2,ARHGEF28,SERPINB10B,SLITRK6,MOV10L1,BMP7,ADGRG6,RAB25,IL18R1,CAV2,ST14,ADAR,EDN3,SFN,DNAH1,ADGRF5,MIXL1,BMP5,SDC4,FEV,PTK2B
GO:BP	cellular nitrogen compound metabolic process	GO:0034641	FALSE	3.5047e-05	4.45535	2775	369	68	30108	P2RX7,TLR3,CMPK2,PARP9,MOV10,FST,HNF1B,STAT1,DTX3L,HELZ2,TRIM25,SAMHD1,TRPV4,TRIM29,ETV7,CDH1,UGT8,POU2AF1,CMTR1,SLC2A9,RBM47,NKX2-1,ARID3A,PAX9,MACC1,ATP8B1,HES6,FOXA2,STAT2,EPCAM,ELAVL4,EIF2AK2,FRK,PLSCR1,CDK7,OCLN,BMP7,PLEKHN1,THBS1,BARX2,HOXA4,IL18R1,PKIB,ACTN4,PHOX2B,IRF7,TF,SMCHD1,EYA2,ADAR,SPTLC3,UPP2,SFN,ELF3,F2RL1,TRMT10C,MIXL1,BMP5,ENC1,CHTF18,RBM12,MOXD1,HIST1H101,ACLY,MECOM,TNIP3,PKP1…
GO:BP	cellular nitrogen compound biosynthetic process	GO:0044271	FALSE	4.2842e-05	4.36813	2039	369	55	30108	P2RX7,TLR3,CMPK2,PARP9,MOV10,FST,HNF1B,STAT1,DTX3L,HELZ2,TRIM25,TRPV4,TRIM29,ETV7,CDH1,UGT8,POU2AF1,NKX2-1,ARID3A,PAX9,MACC1,ATP8B1,HES6,FOXA2,STAT2,EPCAM,EIF2AK2,FRK,PLSCR1,CDK7,OCLN,BMP7,PLEKHN1,THBS1,BARX2,HOXA4,IL18R1,PKIB,ACTN4,PHOX2B,IRF7,TF,SPTLC3,SFN,ELF3,F2RL1,TRMT10C,MIXL1,BMP5,ENC1,CHTF18,MOXD1,ACLY,MECOM,TNIP3
GO:BP	regulation of intracellular signal transduction	GO:1902531	FALSE	4.7213e-05	4.32594	728	369	29	30108	P2RX7,TLR3,STAT1,WNT16,TRIM25,ARHGAP8,F3,TRPV4,DOK5,NMI,WNT7B,TGFA,EIF2AK2,F2RL2,BMP7,THBS1,RBPMS,IL18R1,NUAK2,ACTN4,CAV2,TF,EDN3,CGNL1,F2RL1,ITGA3,MECOM,PTK2B,IGFBP3
GO:BP	positive regulation of cytokine production	GO:0001819	FALSE	5.3692e-05	4.27009	175	369	14	30108	P2RX7,TLR3,RSAD2,STAT1,F3,TRPV4,LY96,RBM47,DHX58,EIF2AK2,THBS1,IL18R1,IRF7,F2RL1
GO:BP	response to stress	GO:0006950	FALSE	7.1789e-05	4.14394	1578	369	46	30108	IFNW1,DDX60,P2RX7,TLR3,RSAD2,PARP9,MOV10,ZNFX1,ADAMTS18,IFIH1,STAT1,WNT16,DTX3L,TRIM25,SAMHD1,F3,TRPV4,DHCR24,MLC1,NMI,LY96,LYG2,WNT7B,RBM47,DHX58,TRAFD1,STAT2,EIF2AK2,PLSCR1,CASP7,PLEKHN1,THBS1,RBPMS,NUAK2,IRF7,TF,SMCHD1,EYA2,ADAR,SFN,ELF3,F2RL1,SLC4A11,SDC4,MECOM,PTK2B
GO:BP	regulation of catalytic activity	GO:0050790	FALSE	7.7344e-05	4.11157	745	369	29	30108	P2RX7,PARP9,DTX3L,F3,DHCR24,DOCK8,TGFA,PLSCR1,CDK7,SERPINB10B,BMP7,THBS1,CDKN2B,SERPINB1,CRH,PKIB,CAV2,TF,GMIP,ADAR,CARD10,EDN3,SFN,F2RL1,CHTF18,EREG,HIP1R,PTK2B,TOM1L1
GO:BP	pattern recognition receptor signaling pathway	GO:0002221	FALSE	8.1789e-05	4.0873	103	369	11	30108	IFNW1,DDX60,TLR3,RSAD2,IFIH1,TRIM25,NMI,LY96,DHX58,EIF2AK2,TF
GO:BP	innate immune response-activating signaling pathway	GO:0002758	FALSE	9.0471e-05	4.04349	104	369	11	30108	IFNW1,DDX60,TLR3,RSAD2,IFIH1,TRIM25,NMI,LY96,DHX58,EIF2AK2,TF
GO:BP	monoatomic ion transport	GO:0006811	FALSE	0.00014223	3.84701	469	369	22	30108	P2RX7,CLCA1,SCNN1D,KCNA3,KCNJ16,GRIN3B,TRPV4,ANO1,TRPM6,NIPAL1,PLCD1,ATP8B1,KCNJ5,CLIC3,SLC9A2,SLC30A2,EDN3,F2RL1,SLC4A11,KCNA4,PTK2B,HTR2B
GO:BP	positive regulation of MAPK cascade	GO:0043410	FALSE	0.00014667	3.83365	220	369	15	30108	P2RX7,TLR3,WNT16,ARHGAP8,TRPV4,DOK5,WNT7B,TGFA,EIF2AK2,THBS1,CAV2,EDN3,F2RL1,PTK2B,IGFBP3
GO:BP	organic cyclic compound metabolic process	GO:1901360	FALSE	0.00015218	3.81764	2703	369	65	30108	TLR3,CMPK2,PARP9,MOV10,FST,HNF1B,STAT1,DTX3L,HELZ2,TRIM25,SAMHD1,TRPV4,DHCR24,TRIM29,ETV7,CDH1,POU2AF1,CMTR1,SLC2A9,RBM47,NKX2-1,ARID3A,PAX9,MACC1,ATP8B1,HES6,FOXA2,STAT2,EPCAM,ELAVL4,EIF2AK2,FRK,PLSCR1,CDK7,OCLN,BMP7,PLEKHN1,BARX2,HOXA4,IL18R1,PKIB,ACTN4,PHOX2B,IRF7,TF,SMCHD1,EYA2,ADAR,UPP2,SFN,ELF3,F2RL1,TRMT10C,MIXL1,BMP5,CHTF18,RBM12,MOXD1,NSDHL,HIST1H101,ACLY,MECOM,TNIP3,PKP1,ILDR2
GO:BP	cellular response to chemical stimulus	GO:0070887	FALSE	0.00017315	3.76158	1058	369	35	30108	IFNW1,CYP26A1,P2RX7,PARP9,STAT1,WNT16,SNX10,TRIM25,SAMHD1,TRPV4,ANO1,DOCK8,CDH1,LY96,SLC26A3,WNT7B,RBM47,STAT2,EIF2AK2,MMP28,CASP7,BMP7,THBS1,IL18R1,ACTN4,CAV2,TF,ADAR,EDN3,SLC4A11,VWA2,TNIP3,MOSPD2,MT4,PTK2B
GO:BP	cellular aromatic compound metabolic process	GO:0006725	FALSE	0.00018973	3.72186	2600	369	63	30108	TLR3,CMPK2,PARP9,MOV10,FST,HNF1B,STAT1,DTX3L,HELZ2,TRIM25,SAMHD1,TRPV4,TRIM29,ETV7,CDH1,POU2AF1,CMTR1,SLC2A9,RBM47,NKX2-1,ARID3A,PAX9,MACC1,ATP8B1,HES6,FOXA2,STAT2,EPCAM,ELAVL4,EIF2AK2,FRK,PLSCR1,CDK7,OCLN,BMP7,PLEKHN1,BARX2,HOXA4,IL18R1,PKIB,ACTN4,PHOX2B,IRF7,TF,SMCHD1,EYA2,ADAR,UPP2,SFN,ELF3,F2RL1,TRMT10C,MIXL1,BMP5,CHTF18,RBM12,MOXD1,HIST1H101,ACLY,MECOM,TNIP3,PKP1,ILDR2
GO:BP	positive regulation of immune response	GO:0050778	FALSE	0.00020352	3.69139	258	369	16	30108	IFNW1,DDX60,P2RX7,TLR3,RSAD2,PARP9,IFIH1,TRIM25,NMI,LY96,RBM47,DHX58,EIF2AK2,PLSCR1,IL18R1,TF
GO:BP	nucleic acid metabolic process	GO:0090304	FALSE	0.00021278	3.67206	2314	369	58	30108	TLR3,PARP9,MOV10,FST,HNF1B,STAT1,DTX3L,HELZ2,TRIM25,SAMHD1,TRPV4,TRIM29,ETV7,CDH1,POU2AF1,CMTR1,RBM47,NKX2-1,ARID3A,PAX9,MACC1,ATP8B1,HES6,FOXA2,STAT2,EPCAM,ELAVL4,EIF2AK2,FRK,PLSCR1,CDK7,OCLN,BMP7,PLEKHN1,BARX2,HOXA4,IL18R1,PKIB,ACTN4,PHOX2B,IRF7,TF,SMCHD1,EYA2,ADAR,SFN,ELF3,F2RL1,TRMT10C,MIXL1,BMP5,CHTF18,RBM12,HIST1H101,MECOM,TNIP3,PKP1,ILDR2
GO:BP	activation of innate immune response	GO:0002218	FALSE	0.00021377	3.67006	113	369	11	30108	IFNW1,DDX60,TLR3,RSAD2,IFIH1,TRIM25,NMI,LY96,DHX58,EIF2AK2,TF
GO:BP	cell-cell junction organization	GO:0045216	FALSE	0.00022541	3.64703	90	369	10	30108	CLDN10,TRPV4,SVEP1,CLDN23,CDH1,UGT8,CLDN3,DSG2,CLDN1,F2RL1
GO:BP	regulation of cytokine production	GO:0001817	FALSE	0.00022643	3.64506	294	369	17	30108	P2RX7,TLR3,RSAD2,STAT1,F3,TRPV4,NMI,LY96,RBM47,DHX58,EIF2AK2,THBS1,SERPINB1,IL18R1,IRF7,TF,F2RL1
GO:BP	positive regulation of molecular function	GO:0044093	FALSE	0.00023486	3.62919	651	369	26	30108	P2RX7,TLR3,PARP9,DTX3L,TRIM25,F3,DOCK8,TGFA,EIF2AK2,PLSCR1,THBS1,IL18R1,CRH,PKIB,CAV2,TF,GMIP,CARD10,EDN3,F2RL1,CHTF18,EREG,HIP1R,ADD2,PTK2B,TOM1L1
GO:BP	nucleobase-containing compound metabolic process	GO:0006139	FALSE	0.00025891	3.58684	2504	369	61	30108	TLR3,CMPK2,PARP9,MOV10,FST,HNF1B,STAT1,DTX3L,HELZ2,TRIM25,SAMHD1,TRPV4,TRIM29,ETV7,CDH1,POU2AF1,CMTR1,RBM47,NKX2-1,ARID3A,PAX9,MACC1,ATP8B1,HES6,FOXA2,STAT2,EPCAM,ELAVL4,EIF2AK2,FRK,PLSCR1,CDK7,OCLN,BMP7,PLEKHN1,BARX2,HOXA4,IL18R1,PKIB,ACTN4,PHOX2B,IRF7,TF,SMCHD1,EYA2,ADAR,UPP2,SFN,ELF3,F2RL1,TRMT10C,MIXL1,BMP5,CHTF18,RBM12,HIST1H101,ACLY,MECOM,TNIP3,PKP1,ILDR2
GO:BP	intracellular signal transduction	GO:0035556	FALSE	0.0002651	3.57659	1127	369	36	30108	P2RX7,TLR3,PARP9,STAT1,WNT16,DTX3L,TRIM25,ARHGAP8,F3,TRPV4,DOK5,NMI,PLCD1,WNT7B,TGFA,EIF2AK2,F2RL2,BMP7,THBS1,RBPMS,IL18R1,NUAK2,ACTN4,CAV2,TF,CARD10,EDN3,SFN,CGNL1,F2RL1,PLCH2,ITGA3,BMP5,MECOM,PTK2B,IGFBP3
GO:BP	RNA metabolic process	GO:0016070	FALSE	0.0002898	3.5379	1990	369	52	30108	TLR3,PARP9,MOV10,FST,HNF1B,STAT1,DTX3L,HELZ2,TRIM25,TRPV4,TRIM29,ETV7,CDH1,POU2AF1,CMTR1,RBM47,NKX2-1,ARID3A,PAX9,MACC1,ATP8B1,HES6,FOXA2,STAT2,EPCAM,ELAVL4,EIF2AK2,FRK,PLSCR1,CDK7,OCLN,BMP7,PLEKHN1,BARX2,HOXA4,IL18R1,ACTN4,PHOX2B,IRF7,TF,ADAR,SFN,ELF3,F2RL1,TRMT10C,MIXL1,BMP5,RBM12,MECOM,TNIP3,PKP1,ILDR2
GO:BP	cytokine production	GO:0001816	FALSE	0.00030158	3.5206	300	369	17	30108	P2RX7,TLR3,RSAD2,STAT1,F3,TRPV4,NMI,LY96,RBM47,DHX58,EIF2AK2,THBS1,SERPINB1,IL18R1,IRF7,TF,F2RL1
GO:BP	heterocycle metabolic process	GO:0046483	FALSE	0.00032876	3.48312	2581	369	62	30108	TLR3,CMPK2,PARP9,MOV10,FST,HNF1B,STAT1,DTX3L,HELZ2,TRIM25,SAMHD1,TRPV4,TRIM29,ETV7,CDH1,POU2AF1,CMTR1,SLC2A9,RBM47,NKX2-1,ARID3A,PAX9,MACC1,ATP8B1,HES6,FOXA2,STAT2,EPCAM,ELAVL4,EIF2AK2,FRK,PLSCR1,CDK7,OCLN,BMP7,PLEKHN1,BARX2,HOXA4,IL18R1,PKIB,ACTN4,PHOX2B,IRF7,TF,SMCHD1,EYA2,ADAR,UPP2,SFN,ELF3,F2RL1,TRMT10C,MIXL1,BMP5,CHTF18,RBM12,HIST1H101,ACLY,MECOM,TNIP3,PKP1,ILDR2
GO:BP	organic cyclic compound biosynthetic process	GO:1901362	FALSE	0.00035867	3.4453	1779	369	48	30108	TLR3,CMPK2,PARP9,FST,HNF1B,STAT1,DTX3L,HELZ2,TRIM25,TRPV4,DHCR24,TRIM29,ETV7,CDH1,POU2AF1,NKX2-1,ARID3A,PAX9,MACC1,ATP8B1,HES6,FOXA2,STAT2,EPCAM,EIF2AK2,FRK,PLSCR1,CDK7,OCLN,BMP7,BARX2,HOXA4,IL18R1,PKIB,ACTN4,PHOX2B,IRF7,TF,SFN,ELF3,F2RL1,MIXL1,BMP5,CHTF18,MOXD1,ACLY,MECOM,TNIP3
GO:BP	aromatic compound biosynthetic process	GO:0019438	FALSE	0.00036073	3.44282	1724	369	47	30108	TLR3,CMPK2,PARP9,FST,HNF1B,STAT1,DTX3L,HELZ2,TRIM25,TRPV4,TRIM29,ETV7,CDH1,POU2AF1,NKX2-1,ARID3A,PAX9,MACC1,ATP8B1,HES6,FOXA2,STAT2,EPCAM,EIF2AK2,FRK,PLSCR1,CDK7,OCLN,BMP7,BARX2,HOXA4,IL18R1,PKIB,ACTN4,PHOX2B,IRF7,TF,SFN,ELF3,F2RL1,MIXL1,BMP5,CHTF18,MOXD1,ACLY,MECOM,TNIP3
GO:BP	nucleobase-containing compound biosynthetic process	GO:0034654	FALSE	0.0004268	3.36978	1679	369	46	30108	TLR3,CMPK2,PARP9,FST,HNF1B,STAT1,DTX3L,HELZ2,TRIM25,TRPV4,TRIM29,ETV7,CDH1,POU2AF1,NKX2-1,ARID3A,PAX9,MACC1,ATP8B1,HES6,FOXA2,STAT2,EPCAM,EIF2AK2,FRK,PLSCR1,CDK7,OCLN,BMP7,BARX2,HOXA4,IL18R1,PKIB,ACTN4,PHOX2B,IRF7,TF,SFN,ELF3,F2RL1,MIXL1,BMP5,CHTF18,ACLY,MECOM,TNIP3
GO:BP	anatomical structure formation involved in morphogenesis	GO:0048646	FALSE	0.00047436	3.32389	545	369	23	30108	TLR3,HNF1B,STAT1,F3,CSRP2,UGT8,TGFA,KRT24,NKX2-1,ATP8B1,WNT5A,MCAM,BMP7,THBS1,ADGRG6,DSCAM,ST14,CARD10,ITGA3,MIXL1,BMP5,SDC4,PTK2B
GO:BP	negative regulation of immune system process	GO:0002683	FALSE	0.00057486	3.24044	181	369	13	30108	VTCN1,SAMHD1,TAPBPL,NMI,DHX58,TRAFD1,STAT2,MMP28,THBS1,ADAR,ADGRF5,SDC4,ILDR2
GO:BP	animal organ morphogenesis	GO:0009887	FALSE	0.00059356	3.22654	510	369	22	30108	P2RX7,FGF19,IFITM5,FST,HNF1B,WNT16,SNX10,TRPV4,TGFA,NKX2-1,PAX9,DHRS3,WNT5A,SLITRK6,BMP7,ADGRG6,DSCAM,HOXA4,MMP13,TF,ELF3,BMP5
GO:BP	regulation of molecular function	GO:0065009	FALSE	0.00062466	3.20435	1067	369	34	30108	P2RX7,TLR3,PARP9,DTX3L,TRIM25,F3,DHCR24,DOCK8,TGFA,EIF2AK2,PLSCR1,CDK7,SERPINB10B,BMP7,THBS1,CDKN2B,SERPINB1,IL18R1,CRH,PKIB,CAV2,TF,GMIP,ADAR,CARD10,EDN3,SFN,F2RL1,CHTF18,EREG,HIP1R,ADD2,PTK2B,TOM1L1
GO:BP	regulation of MAPK cascade	GO:0043408	FALSE	0.00062573	3.20361	316	369	17	30108	P2RX7,TLR3,WNT16,ARHGAP8,TRPV4,DOK5,WNT7B,TGFA,EIF2AK2,BMP7,THBS1,CAV2,EDN3,F2RL1,MECOM,PTK2B,IGFBP3
GO:BP	positive regulation of multicellular organismal process	GO:0051240	FALSE	0.000708	3.14997	645	369	25	30108	P2RX7,TLR3,RSAD2,FST,STAT1,CBLN2,B2M,F3,TRPV4,DOCK8,BLB2,LY96,RBM47,DHX58,EIF2AK2,SLITRK6,BMP7,THBS1,IL18R1,CRH,IRF7,EDN3,F2RL1,CD38,PTK2B
GO:BP	regulation of protein metabolic process	GO:0051246	FALSE	0.0007093	3.14917	1073	369	34	30108	IFNW1,P2RX7,FGF19,PARP9,MOV10,DTX3L,F3,DHCR24,NMI,TGFA,STAT2,EIF2AK2,CDK7,SERPINB10B,BMP7,PLEKHN1,THBS1,CDKN2B,SERPINB1,COPS9,TF,ADAR,CARD10,EDN3,SFN,F2RL1,TRMT10C,ENC1,EREG,HIP1R,FBXL5,PTK2B,TOM1L1,IGFBP3
GO:BP	DNA-templated transcription	GO:0006351	FALSE	0.00071322	3.14678	1491	369	42	30108	TLR3,PARP9,FST,HNF1B,STAT1,DTX3L,HELZ2,TRIM25,TRPV4,TRIM29,ETV7,CDH1,POU2AF1,NKX2-1,ARID3A,PAX9,MACC1,ATP8B1,HES6,FOXA2,STAT2,EPCAM,EIF2AK2,FRK,PLSCR1,CDK7,OCLN,BMP7,BARX2,HOXA4,IL18R1,ACTN4,PHOX2B,IRF7,TF,SFN,ELF3,F2RL1,MIXL1,BMP5,MECOM,TNIP3
GO:BP	cell migration	GO:0016477	FALSE	0.00073077	3.13622	691	369	26	30108	FGF19,FUT9,TRPV4,DOCK8,CDH1,NKX2-1,FAT2,FAM83H,CHL1,MMP28,BMP7,THBS1,FSCN1,RAB25,ACTN4,CARD10,EDN3,F2RL1,ITGA3,MIXL1,PRAG1,SDC4,MOSPD2,ADD2,PTK2B,IGFBP3
GO:BP	regulation of DNA-templated transcription	GO:0006355	FALSE	0.00074963	3.12515	1440	369	41	30108	TLR3,PARP9,FST,HNF1B,STAT1,DTX3L,HELZ2,TRIM25,TRPV4,TRIM29,ETV7,CDH1,POU2AF1,NKX2-1,ARID3A,PAX9,MACC1,ATP8B1,HES6,FOXA2,STAT2,EPCAM,EIF2AK2,FRK,PLSCR1,OCLN,BMP7,BARX2,HOXA4,IL18R1,ACTN4,PHOX2B,IRF7,TF,SFN,ELF3,F2RL1,MIXL1,BMP5,MECOM,TNIP3
GO:BP	heterocycle biosynthetic process	GO:0018130	FALSE	0.00079705	3.09852	1717	369	46	30108	TLR3,CMPK2,PARP9,FST,HNF1B,STAT1,DTX3L,HELZ2,TRIM25,TRPV4,TRIM29,ETV7,CDH1,POU2AF1,NKX2-1,ARID3A,PAX9,MACC1,ATP8B1,HES6,FOXA2,STAT2,EPCAM,EIF2AK2,FRK,PLSCR1,CDK7,OCLN,BMP7,BARX2,HOXA4,IL18R1,PKIB,ACTN4,PHOX2B,IRF7,TF,SFN,ELF3,F2RL1,MIXL1,BMP5,CHTF18,ACLY,MECOM,TNIP3
GO:BP	regulation of RNA biosynthetic process	GO:2001141	FALSE	0.00081927	3.08657	1445	369	41	30108	TLR3,PARP9,FST,HNF1B,STAT1,DTX3L,HELZ2,TRIM25,TRPV4,TRIM29,ETV7,CDH1,POU2AF1,NKX2-1,ARID3A,PAX9,MACC1,ATP8B1,HES6,FOXA2,STAT2,EPCAM,EIF2AK2,FRK,PLSCR1,OCLN,BMP7,BARX2,HOXA4,IL18R1,ACTN4,PHOX2B,IRF7,TF,SFN,ELF3,F2RL1,MIXL1,BMP5,MECOM,TNIP3
GO:BP	RNA biosynthetic process	GO:0032774	FALSE	0.00089408	3.04863	1504	369	42	30108	TLR3,PARP9,FST,HNF1B,STAT1,DTX3L,HELZ2,TRIM25,TRPV4,TRIM29,ETV7,CDH1,POU2AF1,NKX2-1,ARID3A,PAX9,MACC1,ATP8B1,HES6,FOXA2,STAT2,EPCAM,EIF2AK2,FRK,PLSCR1,CDK7,OCLN,BMP7,BARX2,HOXA4,IL18R1,ACTN4,PHOX2B,IRF7,TF,SFN,ELF3,F2RL1,MIXL1,BMP5,MECOM,TNIP3
GO:BP	secretion	GO:0046903	FALSE	0.00094222	3.02585	363	369	18	30108	P2RX7,RSAD2,HNF1B,EXOC3L4,STX19,SNX10,GOLPH3L,TRPV4,ANO1,FAM3B,CRH,EDN3,F2RL1,NRXN3,HIP1R,SYTL1,SDC4,ILDR2
GO:BP	cellular component assembly	GO:0022607	FALSE	0.00099597	3.00175	1349	369	39	30108	P2RX7,CBLN2,PATL2,B2M,SNX10,SAMHD1,CLDN10,TRPV4,CSRP2,BLB2,CLDN23,TAPBPL,UGT8,KRT24,ATP8B1,NSG1,CLDN3,EIF2AK2,SLITRK6,BMP7,DSCAM,FSCN1,PLEKHA7,SH3YL1,QSOX1,CAV2,ADAR,CGNL1,TUBB2B,CLDN1,NRXN3,DNAH1,IFT43,HIP1R,SDC4,PKP1,CRACD,ADD2,PTK2B
GO:BP	negative regulation of viral process	GO:0048525	FALSE	0.00107631	2.96806	27	369	6	30108	RSAD2,STAT1,TRIM25,EIF2AK2,PLSCR1,TF
GO:BP	regulation of biological quality	GO:0065008	FALSE	0.00110402	2.95702	1197	369	36	30108	CYP26A1,P2RX7,MOV10,ADAMTS18,HNF1B,STAT1,CBLN2,STX19,TJP2,F3,TRPV4,ANO1,SLC26A3,SORCS3,RBM47,ATP8B1,FAM3B,ELAVL4,PLSCR1,CDK7,SLC9A2,SLITRK6,PLEKHN1,THBS1,DSG2,CRH,EDN3,F2RL1,SLC4A11,NRXN3,BMP5,HIP1R,CRACD,ILDR2,ADD2,PTK2B
GO:BP	monoatomic cation transport	GO:0006812	FALSE	0.00118749	2.92537	408	369	19	30108	P2RX7,SCNN1D,KCNA3,KCNJ16,GRIN3B,TRPV4,ANO1,TRPM6,NIPAL1,PLCD1,KCNJ5,SLC9A2,SLC30A2,EDN3,F2RL1,SLC4A11,KCNA4,PTK2B,HTR2B
GO:BP	negative regulation of nitrogen compound metabolic process	GO:0051172	FALSE	0.00134712	2.87059	1003	369	32	30108	PARP9,MOV10,FST,HNF1B,DTX3L,TRPV4,DHCR24,TRIM29,ETV7,RBM47,NKX2-1,PAX9,ATP8B1,ELAVL4,EIF2AK2,FRK,SERPINB10B,BMP7,PLEKHN1,THBS1,SERPINB1,COPS9,TF,SMCHD1,ADAR,SFN,ELF3,ENC1,HIST1H101,MECOM,PKP1,IGFBP3
GO:BP	interferon-mediated signaling pathway	GO:0140888	FALSE	0.00135575	2.86782	28	369	6	30108	PARP9,STAT1,SAMHD1,RBM47,STAT2,ADAR
GO:BP	metal ion transport	GO:0030001	FALSE	0.00139161	2.85648	373	369	18	30108	P2RX7,SCNN1D,KCNA3,KCNJ16,GRIN3B,TRPV4,TRPM6,NIPAL1,PLCD1,KCNJ5,SLC9A2,SLC30A2,EDN3,F2RL1,SLC4A11,KCNA4,PTK2B,HTR2B
GO:BP	inorganic ion transmembrane transport	GO:0098660	FALSE	0.00165053	2.78238	339	369	17	30108	P2RX7,SCNN1D,KCNA3,KCNJ16,TRPV4,ANO1,PLCD1,KCNJ5,SLC9A2,SLC30A2,EDN3,F2RL1,SLC4A11,KCNA4,SLC37A1,PTK2B,HTR2B
GO:BP	cell motility	GO:0048870	FALSE	0.00166176	2.77943	769	369	27	30108	FGF19,FUT9,TRPV4,DOCK8,CDH1,NKX2-1,FAT2,FAM83H,CHL1,MMP28,BMP7,THBS1,FSCN1,RAB25,ACTN4,CARD10,EDN3,F2RL1,ITGA3,DNAH1,MIXL1,PRAG1,SDC4,MOSPD2,ADD2,PTK2B,IGFBP3
GO:BP	transcription by RNA polymerase II	GO:0006366	FALSE	0.00170849	2.76739	1116	369	34	30108	TLR3,PARP9,FST,HNF1B,STAT1,HELZ2,TRPV4,TRIM29,ETV7,POU2AF1,NKX2-1,ARID3A,PAX9,MACC1,HES6,FOXA2,STAT2,EPCAM,FRK,PLSCR1,CDK7,OCLN,BMP7,BARX2,HOXA4,ACTN4,PHOX2B,IRF7,SFN,ELF3,MIXL1,BMP5,MECOM,TNIP3
GO:BP	negative regulation of metabolic process	GO:0009892	FALSE	0.00199774	2.69946	1281	369	37	30108	PARP9,MOV10,FST,HNF1B,DTX3L,TRPV4,DHCR24,TRIM29,ETV7,NMI,RBM47,NKX2-1,PAX9,ATP8B1,DHX58,ELAVL4,EIF2AK2,FRK,SERPINB10B,BMP7,PLEKHN1,THBS1,SERPINB1,IL18R1,QSOX1,COPS9,TF,SMCHD1,ADAR,SFN,ELF3,BMP5,ENC1,HIST1H101,MECOM,PKP1,IGFBP3
GO:BP	negative regulation of innate immune response	GO:0045824	FALSE	0.00209302	2.67923	30	369	6	30108	SAMHD1,NMI,DHX58,TRAFD1,STAT2,ADAR
GO:BP	regulation of transcription by RNA polymerase II	GO:0006357	FALSE	0.00209696	2.67841	1075	369	33	30108	TLR3,PARP9,FST,HNF1B,STAT1,HELZ2,TRPV4,TRIM29,ETV7,POU2AF1,NKX2-1,ARID3A,PAX9,MACC1,HES6,FOXA2,STAT2,EPCAM,FRK,PLSCR1,OCLN,BMP7,BARX2,HOXA4,ACTN4,PHOX2B,IRF7,SFN,ELF3,MIXL1,BMP5,MECOM,TNIP3
GO:BP	positive regulation of nucleobase-containing compound metabolic process	GO:0045935	FALSE	0.00218815	2.65992	926	369	30	30108	TLR3,PARP9,MOV10,HNF1B,STAT1,DTX3L,HELZ2,CDH1,POU2AF1,NKX2-1,ARID3A,PAX9,MACC1,STAT2,EPCAM,PLSCR1,OCLN,BMP7,PLEKHN1,PKIB,ACTN4,IRF7,SMCHD1,EYA2,ELF3,F2RL1,MIXL1,BMP5,CHTF18,MECOM
GO:BP	MAPK cascade	GO:0000165	FALSE	0.00226736	2.64448	347	369	17	30108	P2RX7,TLR3,WNT16,ARHGAP8,TRPV4,DOK5,WNT7B,TGFA,EIF2AK2,BMP7,THBS1,CAV2,EDN3,F2RL1,MECOM,PTK2B,IGFBP3
GO:BP	regulation of transferase activity	GO:0051338	FALSE	0.00243574	2.61337	388	369	18	30108	P2RX7,DTX3L,TGFA,CDK7,BMP7,THBS1,CDKN2B,CRH,PKIB,TF,ADAR,CARD10,EDN3,SFN,CHTF18,EREG,PTK2B,TOM1L1
GO:BP	secretion by cell	GO:0032940	FALSE	0.00276723	2.55796	314	369	16	30108	P2RX7,RSAD2,HNF1B,EXOC3L4,STX19,GOLPH3L,TRPV4,ANO1,FAM3B,CRH,EDN3,F2RL1,NRXN3,SYTL1,SDC4,ILDR2
GO:BP	epithelial cell proliferation	GO:0050673	FALSE	0.00323753	2.48979	211	369	13	30108	FST,HNF1B,STAT1,WNT16,SGPP2,F3,TGFA,THBS1,SERPINB1,CAV2,SFN,BMP5,IGFBP3
GO:BP	regulation of cell migration	GO:0030334	FALSE	0.00348969	2.45721	439	369	19	30108	FGF19,FUT9,TRPV4,DOCK8,CDH1,NKX2-1,FAM83H,MMP28,BMP7,THBS1,RAB25,ACTN4,CARD10,EDN3,F2RL1,SDC4,MOSPD2,PTK2B,IGFBP3
GO:BP	cellular localization	GO:0051641	FALSE	0.00385973	2.41344	1593	369	42	30108	P2RX7,RSAD2,PARP9,HNF1B,DTX3L,STX19,SNX10,GRIN3B,TRIM25,GOLPH3L,DHCR24,ANO1,TRIM29,CDH1,PLCD1,UGT8,STARD4,ATP8B1,NSG1,FAM83H,FAM3B,BMP7,AP1S3,NUAK2,ACTN4,SLC30A2,CARD10,EDN3,SFN,KRT18,CGNL1,F2RL1,ITGA3,NRXN3,GDAP1,IFT43,HIP1R,ZDHHC23,SDC4,ILDR2,PTK2B,HTR2B
GO:BP	cell junction organization	GO:0034330	FALSE	0.00398113	2.39999	323	369	16	30108	CBLN2,CLDN10,TRPV4,SVEP1,CLDN23,CDH1,UGT8,CLDN3,SLITRK6,DSG2,DSCAM,CLDN1,F2RL1,ITGA3,NRXN3,PTK2B
GO:BP	epithelial cell differentiation	GO:0030855	FALSE	0.00461604	2.33573	289	369	15	30108	FST,HNF1B,WNT16,TJP2,WNT7B,NKX2-1,SLITRK6,BMP7,RAB25,SCEL,ST14,SFN,UPK1B,BMP5,KRT23
GO:BP	enzyme-linked receptor protein signaling pathway	GO:0007167	FALSE	0.00504835	2.29685	493	369	20	30108	FGF19,FST,F3,DOK5,SVEP1,TGFA,NKX2-1,BMP7,THBS1,RBPMS,CAV2,HPGD,ITGA3,BMP5,VWA2,EREG,HIP1R,IGFBP2,PTK2B,IGFBP3
GO:BP	regulation of cell-cell adhesion	GO:0022407	FALSE	0.00581279	2.23562	189	369	12	30108	ADAMTS18,VTCN1,FUT9,B2M,TRPV4,DOCK8,BLB2,CDH1,EPCAM,BMP7,SDC4,ILDR2
GO:BP	positive regulation of pattern recognition receptor signaling pathway	GO:0062208	FALSE	0.00645298	2.19024	36	369	6	30108	IFNW1,DDX60,TLR3,RSAD2,DHX58,TF
GO:BP	negative regulation of macromolecule metabolic process	GO:0010605	FALSE	0.00651757	2.18591	1187	369	34	30108	PARP9,MOV10,FST,HNF1B,DTX3L,TRPV4,DHCR24,TRIM29,ETV7,NMI,RBM47,NKX2-1,PAX9,ATP8B1,DHX58,ELAVL4,EIF2AK2,FRK,SERPINB10B,BMP7,PLEKHN1,THBS1,SERPINB1,COPS9,TF,SMCHD1,ADAR,SFN,ELF3,ENC1,HIST1H101,MECOM,PKP1,IGFBP3
GO:BP	negative regulation of programmed cell death	GO:0043069	FALSE	0.00664197	2.1777	376	369	17	30108	VTCN1,HNF1B,WNT16,DHCR24,DOCK8,CHL1,EIF2AK2,BMP7,THBS1,NUAK2,EYA2,ADAR,SFN,KRT18,HIP1R,MECOM,PTK2B
GO:BP	negative regulation of response to stimulus	GO:0048585	FALSE	0.00669346	2.17435	780	369	26	30108	P2RX7,ADAMTS18,FST,STAT1,WNT16,SHISA3,SAMHD1,NMI,NKX2-1,DHX58,TRAFD1,STAT2,DHRS3,MMP28,BMP7,THBS1,CRH,CAV2,TF,SMCHD1,EYA2,ADAR,CGNL1,ITGA3,BMP5,MECOM
GO:BP	regulation of cell motility	GO:2000145	FALSE	0.00684154	2.16485	460	369	19	30108	FGF19,FUT9,TRPV4,DOCK8,CDH1,NKX2-1,FAM83H,MMP28,BMP7,THBS1,RAB25,ACTN4,CARD10,EDN3,F2RL1,SDC4,MOSPD2,PTK2B,IGFBP3
GO:BP	regulation of viral process	GO:0050792	FALSE	0.00754258	2.12248	56	369	7	30108	RSAD2,STAT1,TRIM25,EIF2AK2,PLSCR1,TF,ADAR
GO:BP	response to cytokine	GO:0034097	FALSE	0.00764214	2.11678	340	369	16	30108	IFNW1,PARP9,STAT1,SNX10,TRIM25,SAMHD1,DOCK8,RBM47,STAT2,EIF2AK2,PLSCR1,IL18R1,ACTN4,ADAR,MT4,PTK2B
GO:BP	cellular component biogenesis	GO:0044085	FALSE	0.00765192	2.11623	1469	369	39	30108	P2RX7,CBLN2,PATL2,B2M,SNX10,SAMHD1,CLDN10,TRPV4,CSRP2,BLB2,CLDN23,TAPBPL,UGT8,KRT24,ATP8B1,NSG1,CLDN3,EIF2AK2,SLITRK6,BMP7,DSCAM,FSCN1,PLEKHA7,SH3YL1,QSOX1,CAV2,ADAR,CGNL1,TUBB2B,CLDN1,NRXN3,DNAH1,IFT43,HIP1R,SDC4,PKP1,CRACD,ADD2,PTK2B
GO:BP	organonitrogen compound metabolic process	GO:1901564	FALSE	0.00800547	2.09661	2842	369	62	30108	IFNW1,P2RX7,FGF19,TLR3,CMPK2,PARP9,MOV10,PTPRR,B3GNT7,FUT9,DTX3L,ERAP1,SGPP2,TRIM25,SAMHD1,PARP12,F3,DHCR24,GALNT6,NMI,UGT8,TGFA,SLC2A9,CAPN8,STAT2,EIF2AK2,CDK7,CASP7,SERPINB10B,BMP7,PLEKHN1,THBS1,CDKN2B,SERPINB1,MMP13,NUAK2,C1GALT1C1,COPS9,ST14,TF,ADAR,SPTLC3,CARD10,EDN3,UPP2,SFN,GALNT3,F2RL1,ENPP6,TRMT10C,PPWD1,ENC1,MOXD1,C1R,EREG,ACLY,HIP1R,FBXL5,ZDHHC23,PTK2B,TOM1L1,IGFBP3
GO:BP	export from cell	GO:0140352	FALSE	0.00918276	2.03703	345	369	16	30108	P2RX7,RSAD2,HNF1B,EXOC3L4,STX19,GOLPH3L,TRPV4,ANO1,FAM3B,CRH,EDN3,F2RL1,NRXN3,SYTL1,SDC4,ILDR2
GO:BP	regulation of interferon-alpha production	GO:0032647	TRUE	0.00950526	2.02204	11	369	4	30108	TLR3,STAT1,NMI,IRF7
GO:BP	interferon-alpha production	GO:0032607	FALSE	0.00950526	2.02204	11	369	4	30108	TLR3,STAT1,NMI,IRF7
GO:BP	negative regulation of response to biotic stimulus	GO:0002832	FALSE	0.0095755	2.01884	58	369	7	30108	SAMHD1,NMI,DHX58,TRAFD1,STAT2,TF,ADAR
GO:BP	macromolecule localization	GO:0033036	FALSE	0.0101122	1.99515	1266	369	35	30108	P2RX7,RSAD2,PARP9,HNF1B,DTX3L,STX19,SNX10,GRIN3B,TRIM25,GOLPH3L,DHCR24,ANO1,TRIM29,CDH1,UGT8,STARD4,ATP8B1,FAM83H,FAM3B,PLSCR1,BMP7,THBS1,AP1S3,CRH,NUAK2,CARD10,SFN,KRT18,CGNL1,F2RL1,ITGA3,NRXN3,GDAP1,ZDHHC23,ILDR2
GO:BP	type I interferon-mediated signaling pathway	GO:0060337	FALSE	0.0104881	1.9793	23	369	5	30108	STAT1,SAMHD1,RBM47,STAT2,ADAR
GO:BP	cellular response to type I interferon	GO:0071357	FALSE	0.0104881	1.9793	23	369	5	30108	STAT1,SAMHD1,RBM47,STAT2,ADAR
GO:BP	cellular response to organic substance	GO:0071310	FALSE	0.0106908	1.97099	801	369	26	30108	IFNW1,P2RX7,PARP9,STAT1,SNX10,TRIM25,SAMHD1,ANO1,DOCK8,CDH1,LY96,SLC26A3,WNT7B,RBM47,STAT2,EIF2AK2,CASP7,BMP7,IL18R1,ACTN4,CAV2,TF,ADAR,VWA2,TNIP3,PTK2B
GO:BP	regulation of protein phosphorylation	GO:0001932	FALSE	0.010788	1.96706	475	369	19	30108	IFNW1,P2RX7,FGF19,PARP9,TGFA,STAT2,CDK7,BMP7,THBS1,CDKN2B,TF,ADAR,CARD10,EDN3,SFN,EREG,PTK2B,TOM1L1,IGFBP3
GO:BP	positive regulation of catalytic activity	GO:0043085	FALSE	0.010788	1.96706	475	369	19	30108	P2RX7,F3,DOCK8,TGFA,PLSCR1,THBS1,CRH,PKIB,CAV2,TF,GMIP,CARD10,EDN3,F2RL1,CHTF18,EREG,HIP1R,PTK2B,TOM1L1
GO:BP	regulation of locomotion	GO:0040012	FALSE	0.010788	1.96706	475	369	19	30108	FGF19,FUT9,TRPV4,DOCK8,CDH1,NKX2-1,FAM83H,MMP28,BMP7,THBS1,RAB25,ACTN4,CARD10,EDN3,F2RL1,SDC4,MOSPD2,PTK2B,IGFBP3
GO:BP	negative regulation of cell communication	GO:0010648	FALSE	0.0108986	1.96263	657	369	23	30108	P2RX7,FST,STAT1,WNT16,SHISA3,SAMHD1,NMI,SORCS3,NKX2-1,DHX58,STAT2,DHRS3,BMP7,THBS1,CRH,CAV2,TF,EYA2,ADAR,CGNL1,ITGA3,BMP5,MECOM
GO:BP	negative regulation of signaling	GO:0023057	FALSE	0.0117266	1.93083	660	369	23	30108	P2RX7,FST,STAT1,WNT16,SHISA3,SAMHD1,NMI,SORCS3,NKX2-1,DHX58,STAT2,DHRS3,BMP7,THBS1,CRH,CAV2,TF,EYA2,ADAR,CGNL1,ITGA3,BMP5,MECOM
GO:BP	protein localization	GO:0008104	FALSE	0.0124884	1.90349	1064	369	31	30108	P2RX7,RSAD2,PARP9,HNF1B,DTX3L,STX19,SNX10,GRIN3B,TRIM25,GOLPH3L,DHCR24,ANO1,TRIM29,CDH1,UGT8,ATP8B1,FAM83H,FAM3B,BMP7,AP1S3,NUAK2,CARD10,SFN,KRT18,CGNL1,F2RL1,ITGA3,NRXN3,GDAP1,ZDHHC23,ILDR2
GO:BP	inorganic cation transmembrane transport	GO:0098662	FALSE	0.0130164	1.88551	315	369	15	30108	P2RX7,SCNN1D,KCNA3,KCNJ16,TRPV4,PLCD1,KCNJ5,SLC9A2,SLC30A2,EDN3,F2RL1,SLC4A11,KCNA4,PTK2B,HTR2B
GO:BP	monoatomic cation transmembrane transport	GO:0098655	FALSE	0.0130164	1.88551	315	369	15	30108	P2RX7,SCNN1D,KCNA3,KCNJ16,TRPV4,PLCD1,KCNJ5,SLC9A2,SLC30A2,EDN3,F2RL1,SLC4A11,KCNA4,PTK2B,HTR2B
GO:BP	cell activation	GO:0001775	FALSE	0.0130928	1.88297	396	369	17	30108	IFNW1,P2RX7,RSAD2,ADAMTS18,VTCN1,B2M,DOCK8,BLB2,NMI,THBS1,IL18R1,F2RL1,CD38,ADGRF5,SDC4,ILDR2,PTK2B
GO:BP	intermediate filament cytoskeleton organization	GO:0045104	FALSE	0.0131153	1.88222	24	369	5	30108	FAM83H,ARHGEF28,KRT18,KRT23,PKP1
GO:BP	regulation of protein kinase activity	GO:0045859	FALSE	0.0132219	1.87871	277	369	14	30108	P2RX7,TGFA,CDK7,BMP7,THBS1,CDKN2B,TF,ADAR,CARD10,EDN3,SFN,EREG,PTK2B,TOM1L1
GO:BP	cellular macromolecule localization	GO:0070727	FALSE	0.0134407	1.87158	1068	369	31	30108	P2RX7,RSAD2,PARP9,HNF1B,DTX3L,STX19,SNX10,GRIN3B,TRIM25,GOLPH3L,DHCR24,ANO1,TRIM29,CDH1,UGT8,ATP8B1,FAM83H,FAM3B,BMP7,AP1S3,NUAK2,CARD10,SFN,KRT18,CGNL1,F2RL1,ITGA3,NRXN3,GDAP1,ZDHHC23,ILDR2
GO:BP	monoatomic ion transmembrane transport	GO:0034220	FALSE	0.0135876	1.86686	356	369	16	30108	P2RX7,SCNN1D,KCNA3,KCNJ16,TRPV4,ANO1,PLCD1,KCNJ5,SLC9A2,SLC30A2,EDN3,F2RL1,SLC4A11,KCNA4,PTK2B,HTR2B
GO:BP	transmembrane transport	GO:0055085	FALSE	0.0140645	1.85188	574	369	21	30108	P2RX7,SCNN1D,KCNA3,KCNJ16,TRPV4,ANO1,SLC28A3,PLCD1,SLC2A9,ATP8B1,KCNJ5,SLC9A2,THBS1,SLC30A2,EDN3,F2RL1,SLC4A11,KCNA4,SLC37A1,PTK2B,HTR2B
GO:BP	positive regulation of RNA metabolic process	GO:0051254	FALSE	0.0157369	1.80308	819	369	26	30108	TLR3,PARP9,MOV10,HNF1B,STAT1,DTX3L,HELZ2,CDH1,POU2AF1,NKX2-1,ARID3A,PAX9,MACC1,STAT2,EPCAM,PLSCR1,OCLN,BMP7,PLEKHN1,ACTN4,IRF7,ELF3,F2RL1,MIXL1,BMP5,MECOM
GO:BP	immune response-activating signaling pathway	GO:0002757	FALSE	0.0160476	1.79459	175	369	11	30108	IFNW1,DDX60,TLR3,RSAD2,IFIH1,TRIM25,NMI,LY96,DHX58,EIF2AK2,TF
GO:BP	intermediate filament-based process	GO:0045103	FALSE	0.0162298	1.78969	25	369	5	30108	FAM83H,ARHGEF28,KRT18,KRT23,PKP1
GO:BP	positive regulation of non-canonical NF-kappaB signal transduction	GO:1901224	FALSE	0.0162298	1.78969	25	369	5	30108	TLR3,NMI,EIF2AK2,IL18R1,ACTN4
GO:BP	regulation of cell population proliferation	GO:0042127	FALSE	0.0176166	1.75408	926	369	28	30108	P2RX7,FGF19,VTCN1,STAT1,FUT9,SGPP2,F3,NMI,TGFA,ATP8B1,EPCAM,EIF2AK2,BMP7,THBS1,CDKN2B,RAB25,SH3YL1,CAV2,TF,EDN3,SFN,F2RL1,CD38,BMP5,EREG,SDC4,PTK2B,IGFBP3
GO:BP	negative regulation of apoptotic process	GO:0043066	FALSE	0.017887	1.74746	364	369	16	30108	VTCN1,HNF1B,WNT16,DHCR24,DOCK8,CHL1,EIF2AK2,BMP7,THBS1,NUAK2,EYA2,ADAR,SFN,KRT18,HIP1R,PTK2B
GO:BP	regulation of localization	GO:0032879	FALSE	0.0183909	1.7354	877	369	27	30108	P2RX7,RSAD2,PARP9,DTX3L,KCNJ16,GRIN3B,TRIM25,GOLPH3L,ANO1,TRIM29,CDH1,PLCD1,ATP8B1,KCNJ5,PLSCR1,THBS1,RAB25,CRH,CARD10,EDN3,SFN,F2RL1,ITGA3,HIP1R,SDC4,PTK2B,HTR2B
GO:BP	immune response-regulating signaling pathway	GO:0002764	FALSE	0.0188303	1.72514	178	369	11	30108	IFNW1,DDX60,TLR3,RSAD2,IFIH1,TRIM25,NMI,LY96,DHX58,EIF2AK2,TF
GO:BP	response to type I interferon	GO:0034340	FALSE	0.0198926	1.70131	26	369	5	30108	STAT1,SAMHD1,RBM47,STAT2,ADAR
GO:BP	lipid metabolic process	GO:0006629	FALSE	0.0201495	1.69574	588	369	21	30108	CYP26A1,P2RX7,FUT9,SGPP2,DHCR24,PLCD1,UGT8,NKX2-1,ATP8B1,DHRS3,SH3YL1,SPTLC3,HPGD,ENPP6,PLCH2,ADGRF5,BMP5,LIPG,NSDHL,ACLY,FAM135B
GO:BP	response to bacterium	GO:0009617	FALSE	0.0209102	1.67964	180	369	11	30108	P2RX7,ZNFX1,LY96,LYG2,DHX58,CASP7,TF,F2RL1,UPK1B,TNIP3,MT4
GO:BP	negative regulation of response to external stimulus	GO:0032102	FALSE	0.0220228	1.65713	181	369	11	30108	ADAMTS18,SAMHD1,NMI,DHX58,TRAFD1,STAT2,MMP28,THBS1,CRH,TF,ADAR
GO:BP	regulation of cell adhesion	GO:0030155	FALSE	0.0233321	1.63205	331	369	15	30108	ADAMTS18,VTCN1,FUT9,B2M,TRPV4,DOCK8,BLB2,CDH1,EPCAM,BMP7,THBS1,ACTN4,SDC4,ILDR2,PTK2B
GO:BP	regulation of protein modification process	GO:0031399	FALSE	0.0243966	1.61267	643	369	22	30108	IFNW1,P2RX7,FGF19,PARP9,DTX3L,NMI,TGFA,STAT2,CDK7,BMP7,THBS1,CDKN2B,COPS9,TF,ADAR,CARD10,EDN3,SFN,EREG,PTK2B,TOM1L1,IGFBP3
GO:BP	negative regulation of cellular biosynthetic process	GO:0031327	FALSE	0.0253926	1.59529	945	369	28	30108	PARP9,MOV10,FST,HNF1B,TRPV4,TRIM29,ETV7,NMI,RBM47,NKX2-1,PAX9,ATP8B1,DHX58,ELAVL4,EIF2AK2,FRK,BMP7,PLEKHN1,THBS1,SERPINB1,SMCHD1,ADAR,SFN,ELF3,BMP5,ENC1,MECOM,PKP1
GO:BP	negative regulation of biosynthetic process	GO:0009890	FALSE	0.0263708	1.57888	947	369	28	30108	PARP9,MOV10,FST,HNF1B,TRPV4,TRIM29,ETV7,NMI,RBM47,NKX2-1,PAX9,ATP8B1,DHX58,ELAVL4,EIF2AK2,FRK,BMP7,PLEKHN1,THBS1,SERPINB1,SMCHD1,ADAR,SFN,ELF3,BMP5,ENC1,MECOM,PKP1
GO:BP	regulation of pattern recognition receptor signaling pathway	GO:0062207	FALSE	0.0277988	1.55597	68	369	7	30108	IFNW1,DDX60,TLR3,RSAD2,DHX58,EIF2AK2,TF
GO:BP	cytosolic pattern recognition receptor signaling pathway	GO:0002753	FALSE	0.0277988	1.55597	68	369	7	30108	IFNW1,DDX60,RSAD2,IFIH1,TRIM25,DHX58,EIF2AK2
GO:BP	regulation of viral life cycle	GO:1903900	FALSE	0.0279894	1.55301	46	369	6	30108	RSAD2,TRIM25,EIF2AK2,PLSCR1,TF,ADAR
GO:BP	negative regulation of viral genome replication	GO:0045071	FALSE	0.0280043	1.55278	14	369	4	30108	RSAD2,EIF2AK2,PLSCR1,TF
GO:BP	positive regulation of DNA-templated transcription	GO:0045893	FALSE	0.0289335	1.5386	748	369	24	30108	TLR3,PARP9,HNF1B,STAT1,DTX3L,HELZ2,CDH1,POU2AF1,NKX2-1,ARID3A,PAX9,MACC1,STAT2,EPCAM,PLSCR1,OCLN,BMP7,ACTN4,IRF7,ELF3,F2RL1,MIXL1,BMP5,MECOM
GO:BP	cell-cell signaling	GO:0007267	FALSE	0.0290977	1.53614	699	369	23	30108	P2RX7,HNF1B,SHISA3,CBLN2,STX19,TRPV4,ANO1,WNT7B,GJB2,SORCS3,GJB5,LGR5,FAM3B,WNT5A,GJB6,CRH,SCEL,EDN3,F2RL1,ITGA3,NRXN3,ILDR2,HTR2B
GO:BP	regulation of viral genome replication	GO:0045069	FALSE	0.0291285	1.53568	28	369	5	30108	RSAD2,EIF2AK2,PLSCR1,TF,ADAR
GO:BP	positive regulation of RNA biosynthetic process	GO:1902680	FALSE	0.0302003	1.51999	750	369	24	30108	TLR3,PARP9,HNF1B,STAT1,DTX3L,HELZ2,CDH1,POU2AF1,NKX2-1,ARID3A,PAX9,MACC1,STAT2,EPCAM,PLSCR1,OCLN,BMP7,ACTN4,IRF7,ELF3,F2RL1,MIXL1,BMP5,MECOM
GO:BP	intracellular monoatomic cation homeostasis	GO:0030003	TRUE	0.0308607	1.51059	223	369	12	30108	P2RX7,SCNN1D,TRPV4,PLCD1,SLC26A3,SLC9A2,EDN3,F2RL1,SLC4A11,FBXL5,PTK2B,HTR2B
GO:BP	organic substance transport	GO:0071702	FALSE	0.0318122	1.49741	1063	369	30	30108	P2RX7,RSAD2,HNF1B,AQP5,STX19,GRIN3B,GOLPH3L,TRPV4,ANO1,CDH1,SLC28A3,PLCD1,SLC2A9,STARD4,ATP8B1,FAM3B,PLSCR1,THBS1,AP1S3,CRH,EDN3,SFN,KRT18,F2RL1,SLC4A11,GDAP1,SLC37A1,ILDR2,PTK2B,HTR2B
GO:BP	tight junction organization	GO:0120193	FALSE	0.0348444	1.45787	29	369	5	30108	CLDN10,SVEP1,CLDN23,CLDN3,CLDN1
GO:BP	cell junction assembly	GO:0034329	FALSE	0.0380839	1.41926	192	369	11	30108	CBLN2,CLDN10,TRPV4,CLDN23,UGT8,CLDN3,SLITRK6,DSCAM,CLDN1,NRXN3,PTK2B
GO:BP	intracellular monoatomic ion homeostasis	GO:0006873	FALSE	0.0383899	1.41578	228	369	12	30108	P2RX7,SCNN1D,TRPV4,PLCD1,SLC26A3,SLC9A2,EDN3,F2RL1,SLC4A11,FBXL5,PTK2B,HTR2B
GO:BP	monoatomic cation homeostasis	GO:0055080	FALSE	0.038974	1.40922	266	369	13	30108	P2RX7,SCNN1D,SNX10,TRPV4,PLCD1,SLC26A3,SLC9A2,EDN3,F2RL1,SLC4A11,FBXL5,PTK2B,HTR2B
GO:BP	regulation of endopeptidase activity	GO:0052548	TRUE	0.0391142	1.40767	127	369	9	30108	F3,DHCR24,SERPINB10B,THBS1,SERPINB1,TF,SFN,F2RL1,HIP1R
GO:BP	cytokine-mediated signaling pathway	GO:0019221	FALSE	0.0398312	1.39978	159	369	10	30108	IFNW1,PARP9,STAT1,SAMHD1,RBM47,STAT2,IL18R1,ACTN4,ADAR,PTK2B
GO:BP	negative regulation of macromolecule biosynthetic process	GO:0010558	FALSE	0.0399946	1.398	917	369	27	30108	PARP9,MOV10,FST,HNF1B,TRPV4,TRIM29,ETV7,NMI,RBM47,NKX2-1,PAX9,ATP8B1,DHX58,ELAVL4,EIF2AK2,FRK,BMP7,PLEKHN1,THBS1,SERPINB1,SMCHD1,ADAR,SFN,ELF3,ENC1,MECOM,PKP1
GO:BP	signal release	GO:0023061	FALSE	0.0418945	1.37784	194	369	11	30108	P2RX7,HNF1B,STX19,TRPV4,ANO1,FAM3B,CRH,EDN3,F2RL1,NRXN3,ILDR2
GO:BP	tube development	GO:0035295	FALSE	0.045262	1.34427	527	369	19	30108	TLR3,HNF1B,STAT1,F3,TGFA,NKX2-1,EPCAM,MCAM,BMP7,THBS1,ST14,CARD10,HPGD,ITGA3,ADGRF5,MIXL1,BMP5,SDC4,PTK2B
GO:BP	monoatomic ion homeostasis	GO:0050801	FALSE	0.0454977	1.34201	270	369	13	30108	P2RX7,SCNN1D,SNX10,TRPV4,PLCD1,SLC26A3,SLC9A2,EDN3,F2RL1,SLC4A11,FBXL5,PTK2B,HTR2B
GO:BP	negative regulation of signal transduction	GO:0009968	FALSE	0.0458891	1.33829	622	369	21	30108	P2RX7,FST,STAT1,WNT16,SHISA3,SAMHD1,NMI,NKX2-1,DHX58,STAT2,DHRS3,BMP7,THBS1,CAV2,TF,EYA2,ADAR,CGNL1,ITGA3,BMP5,MECOM
GO:BP	activation of immune response	GO:0002253	FALSE	0.0460298	1.33696	196	369	11	30108	IFNW1,DDX60,TLR3,RSAD2,IFIH1,TRIM25,NMI,LY96,DHX58,EIF2AK2,TF
GO:BP	regulation of programmed cell death	GO:0043067	FALSE	0.0466603	1.33105	575	369	20	30108	P2RX7,VTCN1,HNF1B,WNT16,DHCR24,DOCK8,CHL1,EIF2AK2,BMP7,PLEKHN1,THBS1,NUAK2,EYA2,ADAR,SFN,KRT18,HIP1R,MECOM,PTK2B,IGFBP3
GO:BP	leukocyte activation	GO:0045321	FALSE	0.047509	1.32322	352	369	15	30108	IFNW1,P2RX7,RSAD2,VTCN1,B2M,DOCK8,BLB2,NMI,THBS1,IL18R1,CD38,ADGRF5,SDC4,ILDR2,PTK2B
GO:BP	regulation of phosphorylation	GO:0042325	FALSE	0.0488608	1.31104	530	369	19	30108	IFNW1,P2RX7,FGF19,PARP9,TGFA,STAT2,CDK7,BMP7,THBS1,CDKN2B,TF,ADAR,CARD10,EDN3,SFN,EREG,PTK2B,TOM1L1,IGFBP3
GO:BP	phosphate-containing compound metabolic process	GO:0006796	TRUE	0.0492187	1.30787	1198	369	32	30108	IFNW1,P2RX7,FGF19,TLR3,CMPK2,PARP9,PTPRR,SAMHD1,PLCD1,TGFA,NKX2-1,STAT2,EIF2AK2,CDK7,BMP7,THBS1,CDKN2B,SH3YL1,NUAK2,TF,ADAR,CARD10,EDN3,UPP2,SFN,PLCH2,ADGRF5,EREG,ACLY,PTK2B,TOM1L1,IGFBP3
GO:BP	peptide antigen assembly with MHC protein complex	GO:0002501	TRUE	0.0493524	1.30669	6	369	3	30108	B2M,BLB2,TAPBPL
GO:BP	MHC protein complex assembly	GO:0002396	FALSE	0.0493524	1.30669	6	369	3	30108	B2M,BLB2,TAPBPL
GO:CC	cellular anatomical entity	GO:0110165	TRUE	2.02e-43	42.6945	8644	369	237	30108	IFNW1,DDX60,P2RX7,FGF19,ISL2,TLR3,CMPK2,RSAD2,IFITM5,CLCA1,SCNN1D,CRB2,PARP9,MOV10,ZNFX1,MGP,IFIH1,VTCN1,FST,HNF1B,PTPRR,STAT1,KCNA3,EXOC3L4,FUT9,GPR171,WNT16,DTX3L,ERAP1,CBLN2,BF1,RND2,KCNJ16,SGPP2,PATL2,AQP5,B2M,STX19,SNX10,GRIN3B,TRIM25,SAMHD1,GOLPH3L,TJP2,F3,CLDN10,TRPV4,DHCR24,HNF4G,GALNT6,DRAM1,ANO1,MLC1,PCDH1,TRIM29,CSRP2,CCN3,DOCK8,PHF11,BLB2,ETV7,SVEP1,TRPM6,CLDN23,CDH1,TAPBPL,SLC28A3,NM…
GO:CC	cell periphery	GO:0071944	FALSE	4.28e-23	22.3689	2141	369	90	30108	P2RX7,TLR3,IFITM5,CLCA1,SCNN1D,CRB2,MGP,VTCN1,PTPRR,KCNA3,EXOC3L4,GPR171,BF1,KCNJ16,AQP5,B2M,STX19,GRIN3B,SAMHD1,TJP2,F3,CLDN10,TRPV4,ANO1,MLC1,CCN3,DOCK8,BLB2,TRPM6,CLDN23,CDH1,SLC28A3,LY96,SLC26A3,TGFA,GJB2,SORCS3,SLC2A9,XKR9,KRT24,GJB5,ATP8B1,NOXA1,KCNJ5,CLDN3,SMAGP,GPR160,FTCD,LRRN4,STAT2,EPCAM,PLSCR1,MCAM,CDK7,SLC9A2,SLITRK6,THBS1,DSG2,GJB6,KCNMB1,FSCN1,CGN,RAB25,SH3YL1,IL18R1,CNKSR1,CAV2,ST…
GO:CC	plasma membrane	GO:0005886	FALSE	1.18e-21	20.9295	1930	369	83	30108	P2RX7,TLR3,IFITM5,CLCA1,SCNN1D,CRB2,VTCN1,PTPRR,KCNA3,GPR171,BF1,KCNJ16,AQP5,B2M,STX19,GRIN3B,SAMHD1,TJP2,CLDN10,TRPV4,ANO1,MLC1,DOCK8,BLB2,TRPM6,CLDN23,CDH1,SLC28A3,LY96,SLC26A3,TGFA,GJB2,SORCS3,SLC2A9,XKR9,KRT24,GJB5,ATP8B1,NOXA1,KCNJ5,CLDN3,SMAGP,GPR160,FTCD,LRRN4,STAT2,EPCAM,PLSCR1,MCAM,CDK7,SLC9A2,SLITRK6,THBS1,DSG2,GJB6,KCNMB1,FSCN1,CGN,RAB25,SH3YL1,IL18R1,CAV2,ST14,GMIP,HPGD,CLDN1,F2RL1,EN…
GO:CC	membrane	GO:0016020	FALSE	7.35e-17	16.1335	3005	369	97	30108	P2RX7,TLR3,RSAD2,IFITM5,CLCA1,SCNN1D,CRB2,VTCN1,PTPRR,KCNA3,FUT9,GPR171,BF1,KCNJ16,AQP5,B2M,STX19,SNX10,GRIN3B,SAMHD1,TJP2,CLDN10,TRPV4,ANO1,MLC1,DOCK8,PHF11,BLB2,TRPM6,CLDN23,CDH1,SLC28A3,NMI,LY96,SLC26A3,TGFA,GJB2,SORCS3,SLC2A9,XKR9,KRT24,ARID3A,GJB5,ATP8B1,NOXA1,KCNJ5,CLDN3,SMAGP,GPR160,FTCD,LRRN4,STAT2,EPCAM,PLSCR1,MCAM,CDK7,SLC9A2,OCLN,SLITRK6,PLEKHN1,THBS1,DSG2,GJB6,KCNMB1,FSCN1,CGN,PLEKHA7…
GO:CC	intracellular anatomical structure	GO:0005622	FALSE	9.41e-15	14.0264	7162	369	161	30108	DDX60,FGF19,ISL2,TLR3,CMPK2,RSAD2,CLCA1,SCNN1D,PARP9,MOV10,ZNFX1,IFIH1,FST,HNF1B,PTPRR,STAT1,EXOC3L4,FUT9,WNT16,DTX3L,ERAP1,RND2,SGPP2,PATL2,AQP5,STX19,SNX10,TRIM25,SAMHD1,GOLPH3L,TJP2,DHCR24,HNF4G,GALNT6,DRAM1,ANO1,MLC1,PCDH1,TRIM29,CSRP2,DOCK8,PHF11,ETV7,SVEP1,CDH1,TAPBPL,NMI,PLCD1,TINAGL1,UGT8,TGFA,POU2AF1,CMTR1,RBM47,STARD4,KRT24,NKX2-1,ARID3A,PAX9,MACC1,ATP8B1,NSG1,DHX58,CAPN8,FAM83H,CLDN3,S…
GO:CC	cytoplasm	GO:0005737	FALSE	1.41e-10	9.85134	5303	369	122	30108	DDX60,FGF19,TLR3,CMPK2,RSAD2,CLCA1,PARP9,MOV10,ZNFX1,IFIH1,FST,PTPRR,STAT1,EXOC3L4,FUT9,WNT16,DTX3L,ERAP1,RND2,SGPP2,PATL2,AQP5,STX19,SNX10,TRIM25,GOLPH3L,DHCR24,HNF4G,GALNT6,DRAM1,MLC1,TRIM29,CSRP2,DOCK8,SVEP1,CDH1,TAPBPL,NMI,PLCD1,TINAGL1,UGT8,TGFA,RBM47,STARD4,KRT24,ARID3A,MACC1,ATP8B1,NSG1,DHX58,CAPN8,CLDN3,TRAFD1,FTCD,STAT2,ZDHHC4,ELAVL4,MAMDC2,EIF2AK2,FRK,CLIC3,PLSCR1,MMP28,CDK7,CASP7,FDPS,…
GO:CC	cell-cell junction	GO:0005911	FALSE	1.65e-10	9.78218	220	369	21	30108	P2RX7,TJP2,CLDN10,TRPV4,CLDN23,CDH1,GJB2,FAT2,GJB5,CLDN3,EPCAM,PERP2,DSG2,GJB6,CGN,PLEKHA7,CGNL1,CLDN1,ILDR1,PKP1,ILDR2
GO:CC	anchoring junction	GO:0070161	FALSE	1.82e-10	9.74077	301	369	24	30108	P2RX7,TJP2,CLDN10,TRPV4,CLDN23,CDH1,GJB2,FAT2,GJB5,CLDN3,EPCAM,PERP2,DSG2,GJB6,CGN,PLEKHA7,CAV2,CGNL1,CLDN1,ILDR1,PRAG1,PKP1,ILDR2,PTK2B
GO:CC	organelle	GO:0043226	FALSE	2.06e-10	9.68522	6383	369	138	30108	DDX60,ISL2,TLR3,CMPK2,RSAD2,CLCA1,SCNN1D,PARP9,MOV10,ZNFX1,FST,HNF1B,STAT1,FUT9,DTX3L,SGPP2,PATL2,STX19,SNX10,TRIM25,SAMHD1,GOLPH3L,TJP2,TRPV4,DHCR24,HNF4G,GALNT6,DRAM1,ANO1,MLC1,PCDH1,CSRP2,DOCK8,PHF11,ETV7,SVEP1,CDH1,TAPBPL,NMI,SLC26A3,UGT8,TGFA,POU2AF1,CMTR1,SORCS3,RBM47,STARD4,KRT24,NKX2-1,ARID3A,PAX9,MACC1,ATP8B1,NSG1,FAM83H,SMAGP,TRAFD1,FTCD,STAT2,ZDHHC4,MAMDC2,FRK,CLIC3,PLSCR1,CDK7,CASP7,O…
GO:CC	intracellular organelle	GO:0043229	FALSE	5.33e-10	9.2736	6193	369	134	30108	DDX60,ISL2,TLR3,CMPK2,RSAD2,CLCA1,SCNN1D,PARP9,MOV10,ZNFX1,FST,HNF1B,STAT1,FUT9,DTX3L,SGPP2,PATL2,STX19,SNX10,TRIM25,SAMHD1,GOLPH3L,TJP2,DHCR24,HNF4G,GALNT6,DRAM1,ANO1,MLC1,PCDH1,CSRP2,DOCK8,PHF11,ETV7,SVEP1,CDH1,TAPBPL,NMI,UGT8,TGFA,POU2AF1,CMTR1,RBM47,STARD4,KRT24,NKX2-1,ARID3A,PAX9,MACC1,ATP8B1,NSG1,FAM83H,SMAGP,TRAFD1,FTCD,STAT2,ZDHHC4,MAMDC2,FRK,CLIC3,PLSCR1,CDK7,CASP7,OCLN,SERPINB10B,FDPS,P…
GO:CC	extracellular region	GO:0005576	FALSE	6.02e-10	9.22073	617	369	33	30108	IFNW1,FGF19,WNT16,CBLN2,BF1,F3,SVEP1,NMI,LYG2,WNT7B,TGFA,WNT5A,CASP7,SERPINB10B,BMP7,THBS1,SERPINB1,CRH,QSOX1,ST14,TF,EDN3,PLBD1,ENPP6,EVA1C,BMP5,VWA2,LIPG,MOXD1,C1R,ANGPTL2,IGFBP2,IGFBP3
GO:CC	cell junction	GO:0030054	FALSE	1.35e-09	8.86891	831	369	38	30108	P2RX7,CLCA1,PTPRR,CBLN2,STX19,TJP2,CLDN10,TRPV4,PCDH1,CLDN23,CDH1,GJB2,SORCS3,FAT2,GJB5,CLDN3,SMAGP,EPCAM,PERP2,OCLN,DSG2,GJB6,DSCAM,CGN,PLEKHA7,CAV2,CGNL1,CLDN1,ITGA3,NRXN3,PATJ,FXYD6,KCNA4,ILDR1,PRAG1,PKP1,ILDR2,PTK2B
GO:CC	extracellular space	GO:0005615	FALSE	4.93e-09	8.30704	519	369	29	30108	IFNW1,FGF19,WNT16,CBLN2,BF1,F3,SVEP1,NMI,WNT7B,TGFA,WNT5A,CASP7,SERPINB10B,BMP7,THBS1,CRH,QSOX1,ST14,TF,EDN3,PLBD1,BMP5,VWA2,LIPG,MOXD1,C1R,ANGPTL2,IGFBP2,IGFBP3
GO:CC	membrane-bounded organelle	GO:0043227	FALSE	6.97e-08	7.15704	5808	369	122	30108	ISL2,TLR3,CMPK2,RSAD2,CLCA1,PARP9,FST,HNF1B,STAT1,FUT9,DTX3L,SGPP2,PATL2,STX19,SNX10,TRIM25,SAMHD1,GOLPH3L,TJP2,TRPV4,DHCR24,HNF4G,GALNT6,DRAM1,ANO1,MLC1,PCDH1,CSRP2,DOCK8,PHF11,ETV7,SVEP1,CDH1,TAPBPL,NMI,SLC26A3,UGT8,TGFA,POU2AF1,CMTR1,RBM47,STARD4,NKX2-1,ARID3A,PAX9,MACC1,ATP8B1,NSG1,SMAGP,TRAFD1,FTCD,STAT2,ZDHHC4,MAMDC2,FRK,CLIC3,PLSCR1,CDK7,CASP7,OCLN,SERPINB10B,FDPS,PLEKHN1,THBS1,DSG2,CDKN2B…
GO:CC	intracellular membrane-bounded organelle	GO:0043231	FALSE	1.9e-07	6.72151	5564	369	117	30108	ISL2,TLR3,CMPK2,RSAD2,CLCA1,PARP9,FST,HNF1B,STAT1,FUT9,DTX3L,SGPP2,PATL2,STX19,SNX10,TRIM25,SAMHD1,GOLPH3L,TJP2,DHCR24,HNF4G,GALNT6,DRAM1,ANO1,MLC1,PCDH1,CSRP2,DOCK8,PHF11,ETV7,SVEP1,CDH1,TAPBPL,NMI,UGT8,TGFA,POU2AF1,CMTR1,RBM47,STARD4,NKX2-1,ARID3A,PAX9,MACC1,ATP8B1,NSG1,SMAGP,TRAFD1,FTCD,STAT2,ZDHHC4,MAMDC2,FRK,CLIC3,PLSCR1,CDK7,CASP7,OCLN,SERPINB10B,FDPS,PLEKHN1,THBS1,DSG2,CDKN2B,RNF213,BARX2,…
GO:CC	tight junction	GO:0070160	FALSE	2.72e-07	6.56552	53	369	10	30108	TJP2,CLDN10,CLDN23,CLDN3,EPCAM,CGN,CGNL1,CLDN1,ILDR1,ILDR2
GO:CC	plasma membrane region	GO:0098590	FALSE	1.1384e-06	5.94369	460	369	24	30108	AQP5,STX19,ANO1,TRPM6,CDH1,SLC28A3,TGFA,SORCS3,SLC2A9,KRT24,ATP8B1,EPCAM,FSCN1,SH3YL1,CAV2,HPGD,F2RL1,SLC4A11,ITGA3,UPK1B,FXYD6,HIP1R,LMO7,ADD2
GO:CC	apical part of cell	GO:0045177	FALSE	1.4675e-05	4.83342	177	369	14	30108	AQP5,SNX10,ANO1,TRPM6,SLC2A9,ATP8B1,CLDN3,CHL1,EPCAM,SLC4A11,ADGRF5,UPK1B,HIP1R,LMO7
GO:CC	apical junction complex	GO:0043296	FALSE	1.8418e-05	4.73476	61	369	9	30108	TJP2,CLDN10,CLDN23,CDH1,CLDN3,EPCAM,CGN,CGNL1,CLDN1
GO:CC	bicellular tight junction	GO:0005923	FALSE	3.2174e-05	4.49249	47	369	8	30108	TJP2,CLDN10,CLDN23,CLDN3,EPCAM,CGN,CGNL1,CLDN1
GO:CC	nucleus	GO:0005634	FALSE	0.00073829	3.13177	3453	369	73	30108	ISL2,RSAD2,CLCA1,PARP9,FST,HNF1B,STAT1,DTX3L,PATL2,SNX10,TRIM25,SAMHD1,TJP2,DHCR24,HNF4G,ANO1,PCDH1,CSRP2,DOCK8,PHF11,ETV7,SVEP1,NMI,POU2AF1,CMTR1,RBM47,NKX2-1,ARID3A,PAX9,ATP8B1,SMAGP,STAT2,FRK,CLIC3,PLSCR1,CDK7,CASP7,OCLN,SERPINB10B,FDPS,CDKN2B,RNF213,BARX2,PLEKHA7,HOXA4,RBPMS,TOR4A,ACTN4,IRF7,SMCHD1,EYA2,ADAR,SFN,ELF3,HPGD,TRMT10C,MIXL1,DCTN3,CMTM8,AK6,CHTF18,RBM12,HIST1H101,SUB1,PRAG1,MECOM,P…
GO:CC	perinuclear region of cytoplasm	GO:0048471	FALSE	0.00106007	2.97467	252	369	14	30108	STAT1,GALNT6,CDH1,TGFA,EIF2AK2,PLSCR1,MLPH,SCEL,ACTN4,CAV2,DCTN3,HIP1R,FBXL5,PTK2B
GO:CC	apical plasma membrane	GO:0016324	FALSE	0.00197693	2.70401	133	369	10	30108	AQP5,ANO1,TRPM6,SLC2A9,ATP8B1,EPCAM,SLC4A11,UPK1B,HIP1R,LMO7
GO:CC	plasma membrane protein complex	GO:0098797	FALSE	0.00276849	2.55776	274	369	14	30108	KCNA3,B2M,GRIN3B,BLB2,CDH1,GJB2,GJB5,NOXA1,GJB6,KCNMB1,IL18R1,CAV2,ITGA3,KCNA4
GO:CC	cell surface	GO:0009986	FALSE	0.00882244	2.05441	304	369	14	30108	P2RX7,VTCN1,BF1,F3,TGFA,EPCAM,SLITRK6,THBS1,ST14,TF,F2RL1,ITGA3,ADGRF5,SDC4
GO:CC	nuclear lumen	GO:0031981	FALSE	0.0108703	1.96376	2067	369	47	30108	RSAD2,CLCA1,PARP9,HNF1B,STAT1,DTX3L,TRIM25,SAMHD1,HNF4G,ANO1,PCDH1,DOCK8,PHF11,ETV7,NMI,CMTR1,ARID3A,PAX9,ATP8B1,SMAGP,FRK,CLIC3,PLSCR1,CDK7,OCLN,SERPINB10B,FDPS,RNF213,PLEKHA7,RBPMS,IRF7,SMCHD1,ADAR,ELF3,HPGD,TRMT10C,MIXL1,DCTN3,CMTM8,AK6,CHTF18,RBM12,MECOM,PKP1,LMO7,FEV,RDM1
GO:CC	endomembrane system	GO:0012505	FALSE	0.012244	1.91207	1776	369	42	30108	TLR3,RSAD2,CLCA1,FUT9,DTX3L,SGPP2,STX19,SNX10,GOLPH3L,DHCR24,GALNT6,MLC1,PHF11,CDH1,TAPBPL,UGT8,STARD4,ATP8B1,NSG1,FTCD,ZDHHC4,MAMDC2,PLSCR1,THBS1,RNF145,QSOX1,GASK1B,TOR4A,SLC30A2,CAV2,TF,SPTLC3,GALNT3,ELF3,F2RL1,MOXD1,NSDHL,HIP1R,LMO7,SLC37A1,MOSPD2,TOM1L1
GO:CC	non-membrane-bounded organelle	GO:0043228	FALSE	0.0208162	1.6816	2123	369	47	30108	DDX60,RSAD2,SCNN1D,PARP9,MOV10,ZNFX1,STAT1,PATL2,SNX10,TRIM25,SAMHD1,HNF4G,PCDH1,CSRP2,CDH1,KRT24,PAX9,FAM83H,PLSCR1,CDK7,SERPINB10B,PLEKHN1,RNF213,FSCN1,SERPINB1,RBPMS,ACTN4,SMCHD1,ADAR,UPP2,KRT18,CGNL1,TUBB2B,TUBB6,ARSJ,PATJ,DNAH1,MIXL1,DCTN3,IFT43,AK6,CHTF18,NSDHL,HIP1R,ADD2,RDM1,PTK2B
GO:CC	intracellular non-membrane-bounded organelle	GO:0043232	FALSE	0.0208162	1.6816	2123	369	47	30108	DDX60,RSAD2,SCNN1D,PARP9,MOV10,ZNFX1,STAT1,PATL2,SNX10,TRIM25,SAMHD1,HNF4G,PCDH1,CSRP2,CDH1,KRT24,PAX9,FAM83H,PLSCR1,CDK7,SERPINB10B,PLEKHN1,RNF213,FSCN1,SERPINB1,RBPMS,ACTN4,SMCHD1,ADAR,UPP2,KRT18,CGNL1,TUBB2B,TUBB6,ARSJ,PATJ,DNAH1,MIXL1,DCTN3,IFT43,AK6,CHTF18,NSDHL,HIP1R,ADD2,RDM1,PTK2B
GO:CC	nucleoplasm	GO:0005654	FALSE	0.0254854	1.59371	1835	369	42	30108	CLCA1,PARP9,HNF1B,STAT1,DTX3L,TRIM25,SAMHD1,HNF4G,ANO1,PCDH1,DOCK8,PHF11,ETV7,NMI,CMTR1,ARID3A,PAX9,ATP8B1,SMAGP,FRK,CLIC3,PLSCR1,CDK7,OCLN,SERPINB10B,FDPS,PLEKHA7,RBPMS,IRF7,ADAR,ELF3,HPGD,TRMT10C,MIXL1,CMTM8,AK6,CHTF18,RBM12,MECOM,PKP1,LMO7,FEV
GO:CC	membrane-enclosed lumen	GO:0031974	FALSE	0.0481436	1.31746	2263	369	48	30108	RSAD2,CLCA1,PARP9,HNF1B,STAT1,DTX3L,TRIM25,SAMHD1,HNF4G,ANO1,PCDH1,DOCK8,PHF11,ETV7,NMI,CMTR1,ARID3A,PAX9,ATP8B1,SMAGP,FRK,CLIC3,PLSCR1,CDK7,OCLN,SERPINB10B,FDPS,RNF213,PLEKHA7,RBPMS,TOR4A,IRF7,SMCHD1,ADAR,ELF3,HPGD,TRMT10C,MIXL1,DCTN3,CMTM8,AK6,CHTF18,RBM12,MECOM,PKP1,LMO7,FEV,RDM1
GO:CC	organelle lumen	GO:0043233	FALSE	0.0481436	1.31746	2263	369	48	30108	RSAD2,CLCA1,PARP9,HNF1B,STAT1,DTX3L,TRIM25,SAMHD1,HNF4G,ANO1,PCDH1,DOCK8,PHF11,ETV7,NMI,CMTR1,ARID3A,PAX9,ATP8B1,SMAGP,FRK,CLIC3,PLSCR1,CDK7,OCLN,SERPINB10B,FDPS,RNF213,PLEKHA7,RBPMS,TOR4A,IRF7,SMCHD1,ADAR,ELF3,HPGD,TRMT10C,MIXL1,DCTN3,CMTM8,AK6,CHTF18,RBM12,MECOM,PKP1,LMO7,FEV,RDM1
GO:CC	intracellular organelle lumen	GO:0070013	FALSE	0.0481436	1.31746	2263	369	48	30108	RSAD2,CLCA1,PARP9,HNF1B,STAT1,DTX3L,TRIM25,SAMHD1,HNF4G,ANO1,PCDH1,DOCK8,PHF11,ETV7,NMI,CMTR1,ARID3A,PAX9,ATP8B1,SMAGP,FRK,CLIC3,PLSCR1,CDK7,OCLN,SERPINB10B,FDPS,RNF213,PLEKHA7,RBPMS,TOR4A,IRF7,SMCHD1,ADAR,ELF3,HPGD,TRMT10C,MIXL1,DCTN3,CMTM8,AK6,CHTF18,RBM12,MECOM,PKP1,LMO7,FEV,RDM1
GO:CC	ISGF3 complex	GO:0070721	TRUE	0.0492778	1.30735	2	369	2	30108	STAT1,STAT2

## Sheet: DMV18H.v.CTRL18H_KEGG
source	term_name	term_id	highlighted	adjusted_p_value	negative_log10_of_adjusted_p_value	term_size	query_size	intersection_size	effective_domain_size	intersections
KEGG	Calcium signaling pathway	KEGG:04020	FALSE	1.91804e-14	13.7171	216	1018	37	30108	P2RX7,FGF19,PLCD1,EDNRB2,F2RL1,CD38,PTK2B,HTR2B,PLCD4,MCOLN3,P2RX5,SLC8A1,ADCY8,MYLK4,GDNF,PLCG2,TNNC1,HTR7L,ADCY1,RET,PRKCB,FLT1,CYSLTR1,CACNA1G,PPIF,MYLK2,SLC8A3,CACNA1E,FGF10,CAMK2A,CASQ2,TNNC2,HTR7,ADORA2B,CACNA1S,CCKBR,CXCR4
KEGG	Influenza A	KEGG:05164	FALSE	2.62239e-09	8.5813	128	1018	23	30108	IFNW1,MX1,TLR3,RSAD2,IFIH1,STAT1,TRIM25,BLB2,STAT2,EIF2AK2,FDPS,IRF7,ADAR,IFNAR1,TRAF3,XPO1,FASLG,IL1B,NFKBIA,SOCS3,PRKCB,IL8L1,DMB2
KEGG	Metabolic pathways	KEGG:01100	FALSE	5.22228e-08	7.28214	1319	1018	88	30108	CYP26A1,CMPK2,FUT9,SGPP2,DHCR24,GALNT6,PLCD1,UGT8,FTCD,DHRS3,CHST9,FDPS,NAT,HMGCS1,CHAC2,C1GALT1C1,IL4I1,SPTLC3,UPP2,GALNT3,ENPP6,PLCH2,CD38,AK6,LIPG,NSDHL,MSMO1,ACLY,MECOM,PNAT10,PHYKPL,GPAT2,CSGALNACT1,PDE7B,LRAT,PLCD4,AGPAT4,AK4,GMPR2,ALDH1A2,PFKFB3,CPS1,AKR1B1,ACER3,AMPD1,DGKI,LRTOMT,PPCDC,PYCR1,ADCY8,FGGY,NQO1,SMYD1,GGT7,MIOX,ENPP2,NMRK2,PLCG2,PTGS2,CYP3A4,ATP6V0A4,SLC22A16,ADCY1,PDE3A,DGKH,…
KEGG	Cell adhesion molecules	KEGG:04514	FALSE	1.83283e-07	6.73688	120	1018	20	30108	VTCN1,BF1,CLDN10,BF2,BLB2,CLDN23,CDH1,CLDN3,OCLN,SLITRK6,CLDN1,NRXN3,SDC4,NCAM2,PECAM1,SDC3,CNTNAP1,DMB2,CDH4,NFASC
KEGG	MAPK signaling pathway	KEGG:04010	FALSE	2.62667e-07	6.5806	245	1018	29	30108	FGF19,PTPRR,TGFA,EREG,MECOM,FLNB,CSF1,RASGRF1,FASLG,MRAS,PTPN7,IL1B,DUSP6,ANGPT2,MEF2C,MYC,JUN,MAPK10,ANGPT1,PRKCB,FLT1,CACNA1G,FOS,CACNA1E,FGF10,NR4A1,RPS6KA2,CACNA1S,RASGRP3
KEGG	Herpes simplex virus 1 infection	KEGG:05168	FALSE	9.35535e-06	5.02894	137	1018	19	30108	IFNW1,TLR3,TAP1,IFIH1,STAT1,BF1,B2M,BF2,BLB2,STAT2,EIF2AK2,IRF7,IFNAR1,TRAF3,FASLG,IL1B,NFKBIA,SOCS3,DMB2
KEGG	Phagosome	KEGG:04145	FALSE	1.57844e-05	4.80177	128	1018	18	30108	TAP1,BF1,BF2,BLB2,TUBA1A,THBS1,CTSS,TUBB2B,TUBB6,C1R,THBS4,MBL2,ATP6V0A4,COLEC12,NCF4,DMB2,MRC1,COLEC11
KEGG	Adrenergic signaling in cardiomyocytes	KEGG:04261	FALSE	5.3789e-05	4.26931	125	1018	17	30108	MYL3,POPDC2,TNNT2,SLC8A1,ADCY8,ATP1B4,TNNC1,RAPGEF4,PIK3R6,KCNK2,ADCY1,BVES,SCN5A,SLC8A3,CAMK2A,CREB5,CACNA1S
KEGG	Cytokine-cytokine receptor interaction	KEGG:04060	FALSE	6.52942e-05	4.18513	185	1018	21	30108	IFNW1,ACKR4,BMP7,IL18R1,BMP5,BMP3,IFNAR1,CSF1,TNFSF15,FASLG,TNFRSF8,IL1B,TNFRSF18,IL31RA,IL21R,IL8L1,IL10RA,CX3CL1,CXCR4,TNFRSF1B,IL2RA
KEGG	Neuroactive ligand-receptor interaction	KEGG:04080	FALSE	6.6174e-05	4.17931	334	1018	30	30108	P2RX7,VIPR2,GRIN3B,LYPD6B,F2RL2,EDNRB2,CRH,EDN3,F2RL1,HTR2B,PTGER2,NMU,CHRNA1,P2RX5,PRLHR,GRIA1,NR3C1,GRIK4,HTR7L,GALR2,TRH,CYSLTR1,CHRNB2,GRIK1,CHRNG,GRID1,HTR7,ADORA2B,CCKBR,GABRB3
KEGG	Tight junction	KEGG:04530	FALSE	9.16071e-05	4.03807	144	1018	18	30108	TJP2,CLDN10,CLDN23,TUBA1A,CLDN3,OCLN,CGN,ACTN4,CGNL1,CLDN1,PATJ,AFDN,HCLS1,PARD6A,MYOZ3,BVES,JUN,MAPK10
KEGG	Toll-like receptor signaling pathway	KEGG:04620	FALSE	9.68173e-05	4.01405	78	1018	13	30108	IFNW1,TLR3,STAT1,LY96,IRF7,IFNAR1,TRAF3,IL1B,NFKBIA,JUN,MAPK10,FOS,IL8L1
KEGG	PPAR signaling pathway	KEGG:03320	FALSE	0.000370375	3.43136	63	1018	11	30108	SLC27A6,FABP7,HMGCS1,PPARG,CPT1A,PPARA,SLC27A1,RXRG,FABP4,FABP5,MMP1
KEGG	RIG-I-like receptor signaling pathway	KEGG:04622	FALSE	0.000467364	3.33035	53	1018	10	30108	IFNW1,IFIH1,TRIM25,DHX58,IRF7,ADAR,TRAF3,NFKBIA,MAPK10,IL8L1
KEGG	Retinol metabolism	KEGG:00830	FALSE	0.00128891	2.88978	37	1018	8	30108	CYP26A1,DHRS3,LRAT,RETSAT,ALDH1A2,CYP3A4,CYP2W1,CYP26B1
KEGG	Salmonella infection	KEGG:05132	FALSE	0.002542	2.59482	217	1018	20	30108	LY96,TUBA1A,PODXL,CASP7,TUBB2B,TUBB6,DCTN3,FLNB,HSP90B1,NCKAP1L,RHOB,MLKL,KIF5A,IL1B,MYC,NFKBIA,JUN,MAPK10,FOS,IL8L1
KEGG	Apelin signaling pathway	KEGG:04371	FALSE	0.00269755	2.56903	120	1018	14	30108	CDH1,MYL3,SLC8A1,ADCY8,MYLK4,MEF2D,MRAS,PIK3R6,ADCY1,MEF2C,KLF2,PPARGC1A,MYLK2,SLC8A3
KEGG	C-type lectin receptor signaling pathway	KEGG:04625	FALSE	0.00586151	2.23199	84	1018	11	30108	STAT1,STAT2,MRAS,PLK3,IL1B,PLCG2,PTGS2,NFKBIA,JUN,MAPK10,MDM2
KEGG	Cytosolic DNA-sensing pathway	KEGG:04623	FALSE	0.00778639	2.10866	47	1018	8	30108	IFNW1,SAMHD1,CASP7,IRF7,ADAR,MLKL,IL1B,NFKBIA
KEGG	NOD-like receptor signaling pathway	KEGG:04621	FALSE	0.0123052	1.90991	122	1018	13	30108	IFNW1,P2RX7,STAT1,STAT2,IRF7,IFNAR1,TRAF3,IL1B,NFKBIA,JUN,MAPK10,TRPM2,IL8L1
KEGG	Wnt signaling pathway	KEGG:04310	FALSE	0.0201976	1.6947	145	1018	14	30108	MMP7,WNT16,WNT7B,LGR5,WNT5A,APCDD1L,MYC,JUN,MAPK10,PRKCB,CAMK2A,WNT4,LGR6,WNT1
KEGG	Necroptosis	KEGG:04217	FALSE	0.0254187	1.59485	115	1018	12	30108	IFNW1,TLR3,STAT1,STAT2,EIF2AK2,IFNAR1,FASLG,MLKL,IL1B,MAPK10,SQSTM1,CAMK2A
KEGG	Focal adhesion	KEGG:04510	FALSE	0.0351992	1.45347	189	1018	16	30108	THBS1,ACTN4,CAV2,ITGA3,FLNB,RASGRF1,THBS4,MYLK4,ITGA11,JUN,MAPK10,PRKCB,FLT1,CAV3,DMP1,MYLK2
KEGG	Adipocytokine signaling pathway	KEGG:04920	FALSE	0.0480995	1.31786	61	1018	8	30108	CPT1A,PPARA,NFKBIA,RXRG,SOCS3,MAPK10,PPARGC1A,TNFRSF1B
KEGG	Melanogenesis	KEGG:04916	FALSE	0.0485357	1.31394	91	1018	10	30108	WNT16,WNT7B,WNT5A,EDNRB2,ADCY8,ADCY1,PRKCB,CAMK2A,WNT4,WNT1

## Sheet: MASS3H.v.CTRL3H_DOWN_GO
source	term_name	term_id	highlighted	adjusted_p_value	negative_log10_of_adjusted_p_value	term_size	query_size	intersection_size	effective_domain_size	intersections
GO:BP	anatomical structure morphogenesis	GO:0009653	TRUE	0.0131407	1.88138	1325	20	7	30108	CDH5,DPYSL5,FLT4,GAP43,USH1G,GPLD1,APOB
GO:BP	regulation of cell population proliferation	GO:0042127	TRUE	0.0199105	1.70092	926	20	6	30108	CDH5,VIP,DPYSL5,FLT4,GAP43,GPLD1
GO:BP	cell population proliferation	GO:0008283	FALSE	0.0280666	1.55181	1490	20	7	30108	CDH5,VIP,DPYSL5,FLT4,GAP43,USH1G,GPLD1
GO:CC	neuron projection	GO:0043005	TRUE	0.0189803	1.7217	476	20	4	30108	VIP,GAP43,SLC6A4,USH1G
GO:CC	cell projection	GO:0042995	TRUE	0.0191457	1.71793	896	20	5	30108	VIP,GAP43,LAPTM4B,SLC6A4,USH1G

## Sheet: MASS3H.v.CTRL3H_UP_GO
source	term_name	term_id	highlighted	adjusted_p_value	negative_log10_of_adjusted_p_value	term_size	query_size	intersection_size	effective_domain_size	intersections
GO:MF	double-stranded RNA binding	GO:0003725	TRUE	0.000173716	3.76016	35	60	4	30108	DHX58,IFIH1,TLR3,EIF2AK2
GO:MF	binding	GO:0005488	FALSE	0.000220014	3.65755	4974	60	26	30108	RSAD2,PTPRB,DHX58,GPR171,IRF1,IRF8,IFIH1,IRF7,ASIC1,DUSP26,TRIM25,LUM,TLR3,ECM2,EIF2AK2,PRKAR2B,PARP9,LAMA1,BMP5,RNF19B,EGFLAM,TIMP3,DTX3L,SNX10,C1S,GAS6
GO:MF	molecular function regulator activity	GO:0098772	FALSE	0.000692922	3.15932	775	60	10	30108	SOCS1,TRIM25,EIF2AK2,PRKAR2B,PARP9,KCNMB1,BMP5,TIMP3,DTX3L,GAS6
GO:MF	molecular function inhibitor activity	GO:0140678	FALSE	0.00544986	2.26361	169	60	5	30108	TRIM25,PRKAR2B,PARP9,TIMP3,DTX3L
GO:MF	STAT family protein binding	GO:0097677	TRUE	0.0142144	1.84727	6	60	2	30108	PARP9,DTX3L
GO:MF	catalytic activity, acting on a protein	GO:0140096	TRUE	0.0187117	1.72789	1137	60	10	30108	DUSP26,MMP23B,TRIM25,MYLK,ADAMTS10,EIF2AK2,PARP9,RNF19B,DTX3L,C1S
GO:MF	enzyme inhibitor activity	GO:0004857	FALSE	0.024021	1.61941	120	60	4	30108	PRKAR2B,PARP9,TIMP3,DTX3L
GO:BP	defense response to symbiont	GO:0140546	FALSE	5.25914e-13	12.2791	114	60	11	30108	RSAD2,DHX58,IRF1,ZNFX1,IFIH1,IRF7,TRIM25,TLR3,EIF2AK2,PARP9,DTX3L
GO:BP	defense response to virus	GO:0051607	TRUE	5.25914e-13	12.2791	114	60	11	30108	RSAD2,DHX58,IRF1,ZNFX1,IFIH1,IRF7,TRIM25,TLR3,EIF2AK2,PARP9,DTX3L
GO:BP	response to virus	GO:0009615	FALSE	2.3658e-11	10.626	160	60	11	30108	RSAD2,DHX58,IRF1,ZNFX1,IFIH1,IRF7,TRIM25,TLR3,EIF2AK2,PARP9,DTX3L
GO:BP	defense response to other organism	GO:0098542	FALSE	2.85041e-10	9.54509	356	60	13	30108	RSAD2,DHX58,IRF1,IRF8,ZNFX1,IFIH1,IRF7,TRIM25,TLR3,EIF2AK2,PARP9,RNF19B,DTX3L
GO:BP	biological process involved in interspecies interaction between organisms	GO:0044419	FALSE	3.65223e-09	8.43744	546	60	14	30108	RSAD2,DHX58,IRF1,IRF8,ZNFX1,IFIH1,IRF7,TRIM25,TLR3,EIF2AK2,PARP9,RNF19B,DTX3L,GAS6
GO:BP	defense response	GO:0006952	FALSE	5.12316e-09	8.29046	560	60	14	30108	RSAD2,DHX58,IRF1,IRF8,ZNFX1,IFIH1,IRF7,ASIC1,TRIM25,TLR3,EIF2AK2,PARP9,RNF19B,DTX3L
GO:BP	response to external biotic stimulus	GO:0043207	FALSE	1.13359e-08	7.94554	477	60	13	30108	RSAD2,DHX58,IRF1,IRF8,ZNFX1,IFIH1,IRF7,TRIM25,TLR3,EIF2AK2,PARP9,RNF19B,DTX3L
GO:BP	response to other organism	GO:0051707	FALSE	1.13359e-08	7.94554	477	60	13	30108	RSAD2,DHX58,IRF1,IRF8,ZNFX1,IFIH1,IRF7,TRIM25,TLR3,EIF2AK2,PARP9,RNF19B,DTX3L
GO:BP	response to biotic stimulus	GO:0009607	FALSE	1.6669e-08	7.77809	492	60	13	30108	RSAD2,DHX58,IRF1,IRF8,ZNFX1,IFIH1,IRF7,TRIM25,TLR3,EIF2AK2,PARP9,RNF19B,DTX3L
GO:BP	cellular process	GO:0009987	TRUE	1.3295e-07	6.87631	8021	60	40	30108	RSAD2,HELZ2,SCNN1D,PTPRB,DHX58,GPR171,IRF1,IRF8,DPT,WFDC1,IFIH1,SOCS1,IRF7,CMPK2,ASIC1,DUSP26,BMPER,TRIM25,LUM,CMTR1,MYLK,ADAMTS10,TLR3,ECM2,EIF2AK2,PRKAR2B,TMEM204,PARP9,B3GNT7,LAMA1,BMP5,RNF19B,EGFLAM,TIMP3,SLC4A10,DTX3L,SNX10,KCND2,GJC3,GAS6
GO:BP	innate immune response	GO:0045087	FALSE	1.33217e-07	6.87544	261	60	10	30108	RSAD2,DHX58,IRF1,IRF8,IFIH1,TRIM25,TLR3,EIF2AK2,PARP9,RNF19B
GO:BP	response to stimulus	GO:0050896	FALSE	2.67121e-07	6.57329	3620	60	27	30108	RSAD2,SCNN1D,DHX58,GPR171,IRF1,IRF8,ZNFX1,IFIH1,IRF7,ASIC1,DUSP26,BMPER,TRIM25,MYLK,TLR3,EIF2AK2,TMEM204,PARP9,LAMA1,KCNMB1,BMP5,RNF19B,TIMP3,SLC4A10,DTX3L,SNX10,GAS6
GO:BP	regulation of response to biotic stimulus	GO:0002831	FALSE	2.71948e-07	6.56551	198	60	9	30108	RSAD2,DHX58,IRF1,IFIH1,TRIM25,TLR3,EIF2AK2,PARP9,DTX3L
GO:BP	positive regulation of innate immune response	GO:0045089	FALSE	4.01831e-07	6.39596	137	60	8	30108	RSAD2,DHX58,IRF1,IFIH1,TRIM25,TLR3,EIF2AK2,PARP9
GO:BP	positive regulation of response to biotic stimulus	GO:0002833	FALSE	7.4449e-07	6.12814	148	60	8	30108	RSAD2,DHX58,IRF1,IFIH1,TRIM25,TLR3,EIF2AK2,PARP9
GO:BP	positive regulation of response to external stimulus	GO:0032103	FALSE	1.23675e-06	5.90772	235	60	9	30108	RSAD2,DHX58,IRF1,IFIH1,TRIM25,TLR3,EIF2AK2,PARP9,GAS6
GO:BP	regulation of innate immune response	GO:0045088	FALSE	1.45392e-06	5.83746	161	60	8	30108	RSAD2,DHX58,IRF1,IFIH1,TRIM25,TLR3,EIF2AK2,PARP9
GO:BP	pattern recognition receptor signaling pathway	GO:0002221	FALSE	1.90261e-06	5.72065	103	60	7	30108	RSAD2,DHX58,IRF1,IFIH1,TRIM25,TLR3,EIF2AK2
GO:BP	innate immune response-activating signaling pathway	GO:0002758	FALSE	2.03677e-06	5.69106	104	60	7	30108	RSAD2,DHX58,IRF1,IFIH1,TRIM25,TLR3,EIF2AK2
GO:BP	positive regulation of defense response	GO:0031349	FALSE	2.56851e-06	5.59032	173	60	8	30108	RSAD2,DHX58,IRF1,IFIH1,TRIM25,TLR3,EIF2AK2,PARP9
GO:BP	activation of innate immune response	GO:0002218	FALSE	3.65178e-06	5.4375	113	60	7	30108	RSAD2,DHX58,IRF1,IFIH1,TRIM25,TLR3,EIF2AK2
GO:BP	immune response	GO:0006955	FALSE	5.44235e-06	5.26421	504	60	11	30108	RSAD2,DHX58,IRF1,IRF8,IFIH1,IRF7,TRIM25,TLR3,EIF2AK2,PARP9,RNF19B
GO:BP	response to external stimulus	GO:0009605	FALSE	7.63921e-06	5.11695	981	60	14	30108	RSAD2,DHX58,IRF1,IRF8,ZNFX1,IFIH1,IRF7,TRIM25,TLR3,EIF2AK2,PARP9,RNF19B,DTX3L,GAS6
GO:BP	regulation of cytokine production	GO:0001817	FALSE	8.75388e-06	5.0578	294	60	9	30108	RSAD2,DHX58,IRF1,IRF8,IRF7,LUM,TLR3,EIF2AK2,GAS6
GO:BP	regulation of defense response	GO:0031347	FALSE	9.28401e-06	5.03226	296	60	9	30108	RSAD2,DHX58,IRF1,IFIH1,TRIM25,TLR3,EIF2AK2,PARP9,DTX3L
GO:BP	cytokine production	GO:0001816	FALSE	1.04294e-05	4.98174	300	60	9	30108	RSAD2,DHX58,IRF1,IRF8,IRF7,LUM,TLR3,EIF2AK2,GAS6
GO:BP	regulation of immune response	GO:0050776	FALSE	1.72598e-05	4.76297	318	60	9	30108	RSAD2,DHX58,IRF1,IFIH1,IRF7,TRIM25,TLR3,EIF2AK2,PARP9
GO:BP	regulation of response to external stimulus	GO:0032101	FALSE	1.8541e-05	4.73187	436	60	10	30108	RSAD2,DHX58,IRF1,IFIH1,TRIM25,TLR3,EIF2AK2,PARP9,DTX3L,GAS6
GO:BP	regulation of immune system process	GO:0002682	FALSE	2.15037e-05	4.66749	576	60	11	30108	RSAD2,DHX58,GPR171,IRF1,IFIH1,IRF7,TRIM25,TLR3,EIF2AK2,PARP9,GAS6
GO:BP	immune system process	GO:0002376	FALSE	2.27146e-05	4.64369	892	60	13	30108	RSAD2,DHX58,GPR171,IRF1,IRF8,IFIH1,IRF7,TRIM25,TLR3,EIF2AK2,PARP9,RNF19B,GAS6
GO:BP	positive regulation of immune response	GO:0050778	FALSE	5.8231e-05	4.23485	258	60	8	30108	RSAD2,DHX58,IRF1,IFIH1,TRIM25,TLR3,EIF2AK2,PARP9
GO:BP	regulation of type I interferon production	GO:0032479	FALSE	6.05831e-05	4.21765	49	60	5	30108	DHX58,IRF1,IRF8,IRF7,TLR3
GO:BP	type I interferon production	GO:0032606	FALSE	6.05831e-05	4.21765	49	60	5	30108	DHX58,IRF1,IRF8,IRF7,TLR3
GO:BP	response to stress	GO:0006950	FALSE	6.43475e-05	4.19147	1578	60	16	30108	RSAD2,DHX58,IRF1,IRF8,ZNFX1,IFIH1,IRF7,ASIC1,TRIM25,MYLK,TLR3,EIF2AK2,PARP9,RNF19B,DTX3L,GAS6
GO:BP	regulation of biological process	GO:0050789	FALSE	7.44526e-05	4.12812	5354	60	29	30108	RSAD2,HELZ2,DHX58,GPR171,IRF1,IRF8,WFDC1,IFIH1,IRF7,ASIC1,DUSP26,BMPER,TRIM25,LUM,MYLK,TLR3,ECM2,EIF2AK2,PRKAR2B,TMEM204,PARP9,LAMA1,BMP5,EGFLAM,TIMP3,SLC4A10,DTX3L,GJC3,GAS6
GO:BP	positive regulation of cytokine production	GO:0001819	FALSE	7.58947e-05	4.11979	175	60	7	30108	RSAD2,DHX58,IRF1,IRF7,LUM,TLR3,EIF2AK2
GO:BP	immune response-activating signaling pathway	GO:0002757	FALSE	7.58947e-05	4.11979	175	60	7	30108	RSAD2,DHX58,IRF1,IFIH1,TRIM25,TLR3,EIF2AK2
GO:BP	signaling	GO:0023052	FALSE	8.10125e-05	4.09145	2584	60	20	30108	RSAD2,DHX58,GPR171,IRF1,IFIH1,ASIC1,DUSP26,BMPER,TRIM25,TLR3,EIF2AK2,PRKAR2B,TMEM204,PARP9,LAMA1,BMP5,SLC4A10,DTX3L,GJC3,GAS6
GO:BP	immune response-regulating signaling pathway	GO:0002764	FALSE	8.52659e-05	4.06922	178	60	7	30108	RSAD2,DHX58,IRF1,IFIH1,TRIM25,TLR3,EIF2AK2
GO:BP	regulation of cellular process	GO:0050794	FALSE	8.88164e-05	4.05151	5048	60	28	30108	RSAD2,HELZ2,DHX58,GPR171,IRF1,IRF8,WFDC1,IFIH1,IRF7,ASIC1,DUSP26,BMPER,TRIM25,LUM,MYLK,TLR3,ECM2,EIF2AK2,PRKAR2B,TMEM204,PARP9,LAMA1,BMP5,EGFLAM,TIMP3,SLC4A10,DTX3L,GAS6
GO:BP	positive regulation of immune system process	GO:0002684	FALSE	0.000108064	3.96632	394	60	9	30108	RSAD2,DHX58,IRF1,IFIH1,TRIM25,TLR3,EIF2AK2,PARP9,GAS6
GO:BP	cell communication	GO:0007154	FALSE	0.000121298	3.91615	2648	60	20	30108	RSAD2,DHX58,GPR171,IRF1,IFIH1,ASIC1,DUSP26,BMPER,TRIM25,TLR3,EIF2AK2,PRKAR2B,TMEM204,PARP9,LAMA1,BMP5,SLC4A10,DTX3L,GJC3,GAS6
GO:BP	activation of immune response	GO:0002253	FALSE	0.000164582	3.78362	196	60	7	30108	RSAD2,DHX58,IRF1,IFIH1,TRIM25,TLR3,EIF2AK2
GO:BP	biological regulation	GO:0065007	FALSE	0.000183091	3.73733	5572	60	29	30108	RSAD2,HELZ2,DHX58,GPR171,IRF1,IRF8,WFDC1,IFIH1,IRF7,ASIC1,DUSP26,BMPER,TRIM25,LUM,MYLK,TLR3,ECM2,EIF2AK2,PRKAR2B,TMEM204,PARP9,LAMA1,BMP5,EGFLAM,TIMP3,SLC4A10,DTX3L,GJC3,GAS6
GO:BP	regulation of response to stimulus	GO:0048583	FALSE	0.000233986	3.63081	1734	60	16	30108	RSAD2,DHX58,IRF1,IFIH1,IRF7,DUSP26,BMPER,TRIM25,MYLK,TLR3,EIF2AK2,TMEM204,PARP9,BMP5,DTX3L,GAS6
GO:BP	cellular response to stimulus	GO:0051716	FALSE	0.00029454	3.53086	3080	60	21	30108	RSAD2,SCNN1D,DHX58,GPR171,IRF1,IRF8,IFIH1,ASIC1,DUSP26,BMPER,TRIM25,MYLK,TLR3,EIF2AK2,TMEM204,PARP9,LAMA1,BMP5,DTX3L,SNX10,GAS6
GO:BP	regulation of pattern recognition receptor signaling pathway	GO:0062207	FALSE	0.00032174	3.4925	68	60	5	30108	RSAD2,DHX58,IRF1,TLR3,EIF2AK2
GO:BP	cytosolic pattern recognition receptor signaling pathway	GO:0002753	FALSE	0.00032174	3.4925	68	60	5	30108	RSAD2,DHX58,IFIH1,TRIM25,EIF2AK2
GO:BP	regulation of signaling	GO:0023051	FALSE	0.000328109	3.48398	1547	60	15	30108	RSAD2,DHX58,IRF1,ASIC1,DUSP26,BMPER,TRIM25,TLR3,EIF2AK2,PRKAR2B,TMEM204,PARP9,BMP5,SLC4A10,GAS6
GO:BP	regulation of cell communication	GO:0010646	FALSE	0.000330837	3.48039	1548	60	15	30108	RSAD2,DHX58,IRF1,ASIC1,DUSP26,BMPER,TRIM25,TLR3,EIF2AK2,PRKAR2B,TMEM204,PARP9,BMP5,SLC4A10,GAS6
GO:BP	regulation of response to stress	GO:0080134	FALSE	0.000345673	3.46133	597	60	10	30108	RSAD2,DHX58,IRF1,IFIH1,TRIM25,MYLK,TLR3,EIF2AK2,PARP9,DTX3L
GO:BP	response to cytokine	GO:0034097	FALSE	0.000479412	3.31929	340	60	8	30108	IRF1,IRF8,TRIM25,EIF2AK2,PARP9,TIMP3,SNX10,GAS6
GO:BP	positive regulation of macromolecule biosynthetic process	GO:0010557	FALSE	0.000483039	3.31602	1162	60	13	30108	RSAD2,HELZ2,DHX58,IRF1,IRF8,IRF7,LUM,TLR3,EIF2AK2,PARP9,BMP5,DTX3L,GAS6
GO:BP	positive regulation of type I interferon production	GO:0032481	FALSE	0.000629925	3.20071	32	60	4	30108	DHX58,IRF1,IRF7,TLR3
GO:BP	positive regulation of cellular biosynthetic process	GO:0031328	FALSE	0.000650623	3.18667	1193	60	13	30108	RSAD2,HELZ2,DHX58,IRF1,IRF8,IRF7,LUM,TLR3,EIF2AK2,PARP9,BMP5,DTX3L,GAS6
GO:BP	positive regulation of biosynthetic process	GO:0009891	FALSE	0.000721584	3.14171	1204	60	13	30108	RSAD2,HELZ2,DHX58,IRF1,IRF8,IRF7,LUM,TLR3,EIF2AK2,PARP9,BMP5,DTX3L,GAS6
GO:BP	positive regulation of biological process	GO:0048518	FALSE	0.00230685	2.63698	2885	60	19	30108	RSAD2,HELZ2,DHX58,IRF1,IRF8,IFIH1,IRF7,DUSP26,TRIM25,LUM,MYLK,TLR3,ECM2,EIF2AK2,PARP9,BMP5,EGFLAM,DTX3L,GAS6
GO:BP	positive regulation of cellular process	GO:0048522	FALSE	0.00258912	2.58685	2620	60	18	30108	RSAD2,HELZ2,DHX58,IRF1,IRF8,IRF7,DUSP26,TRIM25,LUM,MYLK,TLR3,ECM2,EIF2AK2,PARP9,BMP5,EGFLAM,DTX3L,GAS6
GO:BP	metabolic process	GO:0008152	FALSE	0.00438694	2.35784	5327	60	26	30108	RSAD2,HELZ2,PTPRB,DHX58,IRF1,IRF8,SOCS1,IRF7,CMPK2,DUSP26,MMP23B,TRIM25,LUM,CMTR1,TLR3,EIF2AK2,PRKAR2B,PARP9,B3GNT7,LAMA1,BMP5,RNF19B,EGFLAM,TIMP3,DTX3L,GAS6
GO:BP	cellular metabolic process	GO:0044237	FALSE	0.00520904	2.28324	4666	60	24	30108	RSAD2,HELZ2,PTPRB,DHX58,IRF1,IRF8,SOCS1,IRF7,CMPK2,DUSP26,TRIM25,LUM,CMTR1,TLR3,EIF2AK2,PRKAR2B,PARP9,B3GNT7,LAMA1,BMP5,EGFLAM,TIMP3,DTX3L,GAS6
GO:BP	macromolecule metabolic process	GO:0043170	FALSE	0.00522393	2.282	4325	60	23	30108	RSAD2,HELZ2,DHX58,IRF1,IRF8,IRF7,DUSP26,MMP23B,TRIM25,LUM,CMTR1,TLR3,EIF2AK2,PRKAR2B,PARP9,B3GNT7,LAMA1,BMP5,RNF19B,EGFLAM,TIMP3,DTX3L,GAS6
GO:BP	regulation of DNA-templated transcription	GO:0006355	FALSE	0.0052516	2.27971	1440	60	13	30108	HELZ2,IRF1,IRF8,IRF7,DUSP26,TRIM25,LUM,TLR3,EIF2AK2,PARP9,BMP5,DTX3L,GAS6
GO:BP	nucleobase-containing compound biosynthetic process	GO:0034654	FALSE	0.00525474	2.27945	1679	60	14	30108	HELZ2,IRF1,IRF8,IRF7,CMPK2,DUSP26,TRIM25,LUM,TLR3,EIF2AK2,PARP9,BMP5,DTX3L,GAS6
GO:BP	positive regulation of interferon-beta production	GO:0032728	FALSE	0.00530277	2.2755	16	60	3	30108	IRF1,IRF7,TLR3
GO:BP	regulation of RNA biosynthetic process	GO:2001141	FALSE	0.00545367	2.26331	1445	60	13	30108	HELZ2,IRF1,IRF8,IRF7,DUSP26,TRIM25,LUM,TLR3,EIF2AK2,PARP9,BMP5,DTX3L,GAS6
GO:BP	heterocycle biosynthetic process	GO:0018130	FALSE	0.00680179	2.16738	1717	60	14	30108	HELZ2,IRF1,IRF8,IRF7,CMPK2,DUSP26,TRIM25,LUM,TLR3,EIF2AK2,PARP9,BMP5,DTX3L,GAS6
GO:BP	organic substance metabolic process	GO:0071704	FALSE	0.00683897	2.16501	5091	60	25	30108	RSAD2,HELZ2,DHX58,IRF1,IRF8,SOCS1,IRF7,CMPK2,DUSP26,MMP23B,TRIM25,LUM,CMTR1,TLR3,EIF2AK2,PRKAR2B,PARP9,B3GNT7,LAMA1,BMP5,RNF19B,EGFLAM,TIMP3,DTX3L,GAS6
GO:BP	multicellular organismal process	GO:0032501	FALSE	0.00686333	2.16347	3105	60	19	30108	RSAD2,DHX58,GPR171,IRF1,IRF8,IRF7,ASIC1,BMPER,LUM,MYLK,TLR3,EIF2AK2,PRKAR2B,TMEM204,LAMA1,BMP5,SLC4A10,SNX10,GAS6
GO:BP	aromatic compound biosynthetic process	GO:0019438	FALSE	0.00712745	2.14707	1724	60	14	30108	HELZ2,IRF1,IRF8,IRF7,CMPK2,DUSP26,TRIM25,LUM,TLR3,EIF2AK2,PARP9,BMP5,DTX3L,GAS6
GO:BP	cellular response to environmental stimulus	GO:0104004	FALSE	0.00745339	2.12765	128	60	5	30108	SCNN1D,IRF1,ASIC1,MYLK,TLR3
GO:BP	cellular response to abiotic stimulus	GO:0071214	FALSE	0.00745339	2.12765	128	60	5	30108	SCNN1D,IRF1,ASIC1,MYLK,TLR3
GO:BP	DNA-templated transcription	GO:0006351	FALSE	0.00766282	2.11561	1491	60	13	30108	HELZ2,IRF1,IRF8,IRF7,DUSP26,TRIM25,LUM,TLR3,EIF2AK2,PARP9,BMP5,DTX3L,GAS6
GO:BP	RNA biosynthetic process	GO:0032774	FALSE	0.00841643	2.07487	1504	60	13	30108	HELZ2,IRF1,IRF8,IRF7,DUSP26,TRIM25,LUM,TLR3,EIF2AK2,PARP9,BMP5,DTX3L,GAS6
GO:BP	response to organic substance	GO:0010033	FALSE	0.00868543	2.06121	1058	60	11	30108	IRF1,IRF8,ASIC1,TRIM25,TLR3,EIF2AK2,PARP9,KCNMB1,TIMP3,SNX10,GAS6
GO:BP	positive regulation of gene expression	GO:0010628	FALSE	0.0101418	1.99389	513	60	8	30108	RSAD2,DHX58,IRF1,IRF7,LUM,TLR3,EIF2AK2,GAS6
GO:BP	organic cyclic compound biosynthetic process	GO:1901362	FALSE	0.0102105	1.99095	1779	60	14	30108	HELZ2,IRF1,IRF8,IRF7,CMPK2,DUSP26,TRIM25,LUM,TLR3,EIF2AK2,PARP9,BMP5,DTX3L,GAS6
GO:BP	signal transduction	GO:0007165	FALSE	0.0116379	1.93413	2335	60	16	30108	RSAD2,DHX58,GPR171,IRF1,IFIH1,DUSP26,BMPER,TRIM25,TLR3,EIF2AK2,TMEM204,PARP9,LAMA1,BMP5,DTX3L,GAS6
GO:BP	intracellular receptor signaling pathway	GO:0030522	FALSE	0.0136769	1.86401	145	60	5	30108	RSAD2,DHX58,IFIH1,TRIM25,EIF2AK2
GO:BP	positive regulation of cellular metabolic process	GO:0031325	FALSE	0.014001	1.85384	1577	60	13	30108	RSAD2,HELZ2,DHX58,IRF1,IRF8,IRF7,LUM,TLR3,EIF2AK2,PARP9,BMP5,DTX3L,GAS6
GO:BP	regulation of signal transduction	GO:0009966	FALSE	0.0155377	1.80861	1352	60	12	30108	RSAD2,DHX58,IRF1,DUSP26,BMPER,TRIM25,TLR3,EIF2AK2,TMEM204,PARP9,BMP5,GAS6
GO:BP	response to chemical	GO:0042221	FALSE	0.0158859	1.79899	1355	60	12	30108	IRF1,IRF8,ASIC1,TRIM25,MYLK,TLR3,EIF2AK2,PARP9,KCNMB1,TIMP3,SNX10,GAS6
GO:BP	regulation of gene expression	GO:0010468	FALSE	0.0171089	1.76678	2129	60	15	30108	RSAD2,HELZ2,DHX58,IRF1,IRF8,IRF7,DUSP26,TRIM25,LUM,TLR3,EIF2AK2,PARP9,BMP5,DTX3L,GAS6
GO:BP	regulation of RNA metabolic process	GO:0051252	FALSE	0.0174574	1.75802	1610	60	13	30108	HELZ2,IRF1,IRF8,IRF7,DUSP26,TRIM25,LUM,TLR3,EIF2AK2,PARP9,BMP5,DTX3L,GAS6
GO:BP	negative regulation of biological process	GO:0048519	FALSE	0.0177759	1.75017	2415	60	16	30108	RSAD2,DHX58,GPR171,IRF1,IRF8,ASIC1,DUSP26,BMPER,TRIM25,EIF2AK2,PRKAR2B,PARP9,BMP5,TIMP3,DTX3L,GAS6
GO:BP	positive regulation of macromolecule metabolic process	GO:0010604	FALSE	0.0185221	1.73231	1619	60	13	30108	RSAD2,HELZ2,DHX58,IRF1,IRF8,IRF7,LUM,TLR3,EIF2AK2,PARP9,BMP5,DTX3L,GAS6
GO:BP	regulation of interferon-beta production	GO:0032648	FALSE	0.0189493	1.72241	24	60	3	30108	IRF1,IRF7,TLR3
GO:BP	interferon-beta production	GO:0032608	FALSE	0.0189493	1.72241	24	60	3	30108	IRF1,IRF7,TLR3
GO:BP	positive regulation of DNA-templated transcription	GO:0045893	FALSE	0.0209855	1.67808	748	60	9	30108	HELZ2,IRF1,IRF8,IRF7,LUM,TLR3,PARP9,BMP5,DTX3L
GO:BP	monoatomic cation transport	GO:0006812	TRUE	0.0212659	1.67232	408	60	7	30108	SCNN1D,ASIC1,MYLK,STEAP2,SLC4A10,KCND2,GAS6
GO:BP	positive regulation of RNA biosynthetic process	GO:1902680	FALSE	0.0214326	1.66893	750	60	9	30108	HELZ2,IRF1,IRF8,IRF7,LUM,TLR3,PARP9,BMP5,DTX3L
GO:BP	hemopoiesis	GO:0030097	TRUE	0.022995	1.63837	413	60	7	30108	RSAD2,GPR171,IRF1,IRF8,EIF2AK2,SNX10,GAS6
GO:BP	positive regulation of response to stimulus	GO:0048584	FALSE	0.0231773	1.63494	958	60	10	30108	RSAD2,DHX58,IRF1,IFIH1,TRIM25,MYLK,TLR3,EIF2AK2,PARP9,GAS6
GO:BP	antiviral innate immune response	GO:0140374	FALSE	0.024273	1.61488	26	60	3	30108	IFIH1,TRIM25,EIF2AK2
GO:BP	regulation of macromolecule biosynthetic process	GO:0010556	FALSE	0.024566	1.60967	2195	60	15	30108	RSAD2,HELZ2,DHX58,IRF1,IRF8,IRF7,DUSP26,TRIM25,LUM,TLR3,EIF2AK2,PARP9,BMP5,DTX3L,GAS6
GO:BP	cellular biosynthetic process	GO:0044249	FALSE	0.0246069	1.60894	3392	60	19	30108	RSAD2,HELZ2,DHX58,IRF1,IRF8,SOCS1,IRF7,CMPK2,DUSP26,TRIM25,LUM,CMTR1,TLR3,EIF2AK2,PARP9,B3GNT7,BMP5,DTX3L,GAS6
GO:BP	regulation of cellular metabolic process	GO:0031323	FALSE	0.025172	1.59908	2778	60	17	30108	RSAD2,HELZ2,DHX58,IRF1,IRF8,IRF7,DUSP26,TRIM25,LUM,TLR3,EIF2AK2,PRKAR2B,PARP9,BMP5,TIMP3,DTX3L,GAS6
GO:BP	regulation of macromolecule metabolic process	GO:0060255	FALSE	0.0257676	1.58893	2783	60	17	30108	RSAD2,HELZ2,DHX58,IRF1,IRF8,IRF7,DUSP26,TRIM25,LUM,TLR3,EIF2AK2,PRKAR2B,PARP9,BMP5,TIMP3,DTX3L,GAS6
GO:BP	negative regulation of viral process	GO:0048525	FALSE	0.0272684	1.56434	27	60	3	30108	RSAD2,TRIM25,EIF2AK2
GO:BP	organic substance biosynthetic process	GO:1901576	FALSE	0.0292987	1.53315	3434	60	19	30108	RSAD2,HELZ2,DHX58,IRF1,IRF8,SOCS1,IRF7,CMPK2,DUSP26,TRIM25,LUM,CMTR1,TLR3,EIF2AK2,PARP9,B3GNT7,BMP5,DTX3L,GAS6
GO:BP	biosynthetic process	GO:0009058	FALSE	0.0310333	1.50817	3448	60	19	30108	RSAD2,HELZ2,DHX58,IRF1,IRF8,SOCS1,IRF7,CMPK2,DUSP26,TRIM25,LUM,CMTR1,TLR3,EIF2AK2,PARP9,B3GNT7,BMP5,DTX3L,GAS6
GO:BP	regulation of cellular biosynthetic process	GO:0031326	FALSE	0.0337248	1.47205	2255	60	15	30108	RSAD2,HELZ2,DHX58,IRF1,IRF8,IRF7,DUSP26,TRIM25,LUM,TLR3,EIF2AK2,PARP9,BMP5,DTX3L,GAS6
GO:BP	RNA metabolic process	GO:0016070	FALSE	0.0359866	1.44386	1990	60	14	30108	HELZ2,IRF1,IRF8,IRF7,DUSP26,TRIM25,LUM,CMTR1,TLR3,EIF2AK2,PARP9,BMP5,DTX3L,GAS6
GO:BP	negative regulation of cellular process	GO:0048523	FALSE	0.0364427	1.43839	2270	60	15	30108	RSAD2,DHX58,GPR171,IRF1,IRF8,ASIC1,DUSP26,BMPER,EIF2AK2,PRKAR2B,PARP9,BMP5,TIMP3,DTX3L,GAS6
GO:BP	nitrogen compound metabolic process	GO:0006807	FALSE	0.0367392	1.43487	4502	60	22	30108	HELZ2,IRF1,IRF8,IRF7,CMPK2,DUSP26,MMP23B,TRIM25,LUM,CMTR1,TLR3,EIF2AK2,PRKAR2B,PARP9,B3GNT7,LAMA1,BMP5,RNF19B,EGFLAM,TIMP3,DTX3L,GAS6
GO:BP	regulation of biosynthetic process	GO:0009889	FALSE	0.037009	1.43169	2273	60	15	30108	RSAD2,HELZ2,DHX58,IRF1,IRF8,IRF7,DUSP26,TRIM25,LUM,TLR3,EIF2AK2,PARP9,BMP5,DTX3L,GAS6
GO:BP	regulation of multicellular organismal process	GO:0051239	FALSE	0.041201	1.38509	1251	60	11	30108	RSAD2,DHX58,GPR171,IRF1,IRF8,IRF7,BMPER,LUM,TLR3,EIF2AK2,GAS6
GO:BP	positive regulation of RNA metabolic process	GO:0051254	FALSE	0.0427226	1.36934	819	60	9	30108	HELZ2,IRF1,IRF8,IRF7,LUM,TLR3,PARP9,BMP5,DTX3L
GO:BP	positive regulation of metabolic process	GO:0009893	FALSE	0.0463972	1.33351	1767	60	13	30108	RSAD2,HELZ2,DHX58,IRF1,IRF8,IRF7,LUM,TLR3,EIF2AK2,PARP9,BMP5,DTX3L,GAS6
GO:BP	cellular response to cytokine stimulus	GO:0071345	FALSE	0.0464889	1.33265	311	60	6	30108	IRF1,IRF8,TRIM25,PARP9,SNX10,GAS6
GO:BP	viral life cycle	GO:0019058	TRUE	0.0467131	1.33056	93	60	4	30108	RSAD2,TRIM25,EIF2AK2,GAS6
GO:BP	cellular nitrogen compound biosynthetic process	GO:0044271	FALSE	0.0470619	1.32733	2039	60	14	30108	HELZ2,IRF1,IRF8,IRF7,CMPK2,DUSP26,TRIM25,LUM,TLR3,EIF2AK2,PARP9,BMP5,DTX3L,GAS6
GO:BP	regulation of nucleobase-containing compound metabolic process	GO:0019219	FALSE	0.0486228	1.31316	1775	60	13	30108	HELZ2,IRF1,IRF8,IRF7,DUSP26,TRIM25,LUM,TLR3,EIF2AK2,PARP9,BMP5,DTX3L,GAS6
GO:CC	cellular anatomical entity	GO:0110165	FALSE	9.75232e-10	9.01089	8644	60	43	30108	RSAD2,SCNN1D,DHX58,GPR171,IRF1,IRF8,ZNFX1,WFDC1,IFIH1,OMD,SOCS1,IRF7,CMPK2,ASIC1,DUSP26,BMPER,TRIM25,LUM,CMTR1,MYLK,RNF213,ADAMTS10,TLR3,ECM2,EIF2AK2,PRKAR2B,TMEM204,LMCD1,PARP9,STEAP2,ZDHHC4,LAMA1,KCNMB1,BMP5,RNF19B,EGFLAM,TIMP3,SLC4A10,DTX3L,SNX10,KCND2,GJC3,GAS6
GO:CC	extracellular matrix	GO:0031012	FALSE	2.49246e-07	6.60337	170	60	8	30108	OMD,BMPER,LUM,ADAMTS10,ECM2,LAMA1,EGFLAM,TIMP3
GO:CC	external encapsulating structure	GO:0030312	FALSE	2.49246e-07	6.60337	170	60	8	30108	OMD,BMPER,LUM,ADAMTS10,ECM2,LAMA1,EGFLAM,TIMP3
GO:CC	cell periphery	GO:0071944	FALSE	3.77016e-07	6.42364	2141	60	20	30108	SCNN1D,GPR171,OMD,ASIC1,BMPER,LUM,MYLK,ADAMTS10,TLR3,ECM2,PRKAR2B,TMEM204,STEAP2,LAMA1,KCNMB1,EGFLAM,TIMP3,SLC4A10,KCND2,GJC3
GO:CC	collagen-containing extracellular matrix	GO:0062023	FALSE	0.00589593	2.22945	96	60	4	30108	LUM,ECM2,LAMA1,EGFLAM
GO:CC	extracellular space	GO:0005615	FALSE	0.0108801	1.96337	519	60	7	30108	WFDC1,BMPER,LUM,LAMA1,BMP5,TIMP3,GAS6
GO:CC	cytoplasm	GO:0005737	FALSE	0.0167861	1.77505	5303	60	23	30108	RSAD2,DHX58,IRF1,IRF8,ZNFX1,IFIH1,IRF7,CMPK2,ASIC1,DUSP26,TRIM25,MYLK,RNF213,TLR3,EIF2AK2,PRKAR2B,PARP9,STEAP2,ZDHHC4,RNF19B,DTX3L,SNX10,GAS6
GO:CC	interstitial matrix	GO:0005614	FALSE	0.0248488	1.60469	10	60	2	30108	ECM2,EGFLAM
GO:CC	membrane	GO:0016020	FALSE	0.0276478	1.55834	3005	60	16	30108	RSAD2,SCNN1D,GPR171,SOCS1,ASIC1,MYLK,TLR3,PRKAR2B,TMEM204,STEAP2,LAMA1,KCNMB1,SLC4A10,SNX10,KCND2,GJC3
GO:CC	extracellular region	GO:0005576	FALSE	0.0315907	1.50044	617	60	7	30108	WFDC1,BMPER,LUM,LAMA1,BMP5,TIMP3,GAS6

## Sheet: MASS3H.v.CTRL3H_KEGG
source	term_name	term_id	highlighted	adjusted_p_value	negative_log10_of_adjusted_p_value	term_size	query_size	intersection_size	effective_domain_size	intersections
KEGG	Influenza A	KEGG:05164	FALSE	1.52709e-06	5.81613	128	80	7	30108	RSAD2,MX1,IFIH1,IRF7,TRIM25,TLR3,EIF2AK2
KEGG	RIG-I-like receptor signaling pathway	KEGG:04622	FALSE	0.000358327	3.44572	53	80	4	30108	DHX58,IFIH1,IRF7,TRIM25
KEGG	Herpes simplex virus 1 infection	KEGG:05168	FALSE	0.0145144	1.8382	137	80	4	30108	IFIH1,IRF7,TLR3,EIF2AK2

## Sheet: MASS18H.v.CTRL18H_DOWN_GO
source	term_name	term_id	highlighted	adjusted_p_value	negative_log10_of_adjusted_p_value	term_size	query_size	intersection_size	effective_domain_size	intersections
GO:MF	binding	GO:0005488	FALSE	5.02693e-29	28.2987	4974	502	191	30108	DENND5B,SEMA3G,SCUBE2,RYBP,UNC45B,RXRG,NFKBIZ,RGS7,CEBPB,ONECUT3,SNAI1,TMEM266,RUBCNL,ANGPTL4,ABCG1,WIPF1,LRRC15,MEF2D,PPCDC,ARC,IL8,MYL2,CCKBR,RNF169,NOG,PPARA,PDE3A,PPP1R3B,KCNH2,PMEL,ADAMTS1,STAR,HLX,CEBPD,MAFG,SMPD3,SIX4,NRG4,LRP2,FMNL1,TRIL,FNIP1,CETP,TRIB2,PECAM1,HMGB2,PAX6,GEM,SOX5,RANBP3L,HSPA5,JDP2,ZNF521,GPNMB,CYP1B1,NECAB2,PTGS2,BACH2,DGKG,CACNA1G,KLF2,ESR1,TRPM2,CHAC1,WASF3,TRH,MYC,TG…
GO:MF	DNA-binding transcription factor activity, RNA polymerase II-specific	GO:0000981	FALSE	3.83495e-19	18.4162	502	502	47	30108	RXRG,CEBPB,ONECUT3,SNAI1,ZBTB46,MEF2D,PPARA,CEBPD,MAFG,ETV5,SIX4,PAX6,JDP2,ZNF521,BACH2,KLF2,ESR1,MYC,DEAF1,FOXF1,NR4A3,HLF,ONECUT1,KLF15,HIVEP3,SCX,PAX3,FOS,ZBTB32,MEF2C,SOX8,NR1D2,ERG,GSC,JUN,IRF4,BHLHE41,TBX2,CREBRF,MAF,VDR,RUNX2,TFCP2L1,NR4A1,NR1D1,SATB2,NR4A2
GO:MF	DNA-binding transcription factor activity	GO:0003700	FALSE	5.86938e-19	18.2314	554	502	49	30108	RXRG,CEBPB,ONECUT3,SNAI1,ZBTB46,MEF2D,PPARA,CEBPD,MAFG,ETV5,SIX4,PAX6,JDP2,ZNF521,BACH2,KLF2,ESR1,MYC,DEAF1,FOXF1,NR4A3,HLF,ONECUT1,KLF15,HIVEP3,SCX,PAX3,FOS,ZBTB32,MEF2C,SOX8,BCL11B,NR1D2,ERG,GSC,CREB5,JUN,IRF4,BHLHE41,TBX2,CREBRF,MAF,VDR,RUNX2,TFCP2L1,NR4A1,NR1D1,SATB2,NR4A2
GO:MF	sequence-specific double-stranded DNA binding	GO:1990837	FALSE	4.78695e-18	17.3199	683	502	53	30108	RXRG,NFKBIZ,CEBPB,ONECUT3,SNAI1,MEF2D,PPARA,KCNH2,CEBPD,MAFG,SIX4,HMGB2,PAX6,SOX5,JDP2,ZNF521,BACH2,KLF2,ESR1,MYC,CHD2,DEAF1,FOXF1,NR4A3,HLF,ONECUT1,KLF15,HIVEP3,SCX,PAX3,FOS,ZBTB32,MEF2C,SOX8,BCL11B,NR1D2,ERG,GSC,CREB5,JUN,IRF4,BHLHE41,TBX2,CREBRF,MAF,VDR,RUNX2,TFCP2L1,NR4A1,FOXG1,NR1D1,SATB2,NR4A2
GO:MF	sequence-specific DNA binding	GO:0043565	FALSE	8.10407e-18	17.0913	744	502	55	30108	RXRG,NFKBIZ,CEBPB,ONECUT3,SNAI1,MEF2D,PPARA,KCNH2,HLX,CEBPD,MAFG,SIX4,HMGB2,PAX6,SOX5,JDP2,ZNF521,BACH2,KLF2,ESR1,MYC,CHD2,DEAF1,FOXF1,NR4A3,HLF,ONECUT1,PPARGC1A,KLF15,HIVEP3,SCX,PAX3,FOS,ZBTB32,MEF2C,SOX8,BCL11B,NR1D2,ERG,GSC,CREB5,JUN,IRF4,BHLHE41,TBX2,CREBRF,MAF,VDR,RUNX2,TFCP2L1,NR4A1,FOXG1,NR1D1,SATB2,NR4A2
GO:MF	double-stranded DNA binding	GO:0003690	FALSE	3.68484e-17	16.4336	715	502	53	30108	RXRG,NFKBIZ,CEBPB,ONECUT3,SNAI1,MEF2D,PPARA,KCNH2,CEBPD,MAFG,SIX4,HMGB2,PAX6,SOX5,JDP2,ZNF521,BACH2,KLF2,ESR1,MYC,CHD2,DEAF1,FOXF1,NR4A3,HLF,ONECUT1,KLF15,HIVEP3,SCX,PAX3,FOS,ZBTB32,MEF2C,SOX8,BCL11B,NR1D2,ERG,GSC,CREB5,JUN,IRF4,BHLHE41,TBX2,CREBRF,MAF,VDR,RUNX2,TFCP2L1,NR4A1,FOXG1,NR1D1,SATB2,NR4A2
GO:MF	transcription cis-regulatory region binding	GO:0000976	FALSE	4.03473e-17	16.3942	587	502	48	30108	NFKBIZ,CEBPB,ONECUT3,SNAI1,MEF2D,PPARA,KCNH2,CEBPD,MAFG,SIX4,HMGB2,PAX6,SOX5,JDP2,ZNF521,BACH2,KLF2,ESR1,MYC,CHD2,DEAF1,FOXF1,NR4A3,ONECUT1,KLF15,HIVEP3,SCX,PAX3,FOS,ZBTB32,MEF2C,SOX8,BCL11B,NR1D2,ERG,GSC,JUN,IRF4,BHLHE41,TBX2,CREBRF,MAF,VDR,RUNX2,TFCP2L1,NR1D1,SATB2,NR4A2
GO:MF	transcription regulatory region nucleic acid binding	GO:0001067	FALSE	4.32749e-17	16.3638	588	502	48	30108	NFKBIZ,CEBPB,ONECUT3,SNAI1,MEF2D,PPARA,KCNH2,CEBPD,MAFG,SIX4,HMGB2,PAX6,SOX5,JDP2,ZNF521,BACH2,KLF2,ESR1,MYC,CHD2,DEAF1,FOXF1,NR4A3,ONECUT1,KLF15,HIVEP3,SCX,PAX3,FOS,ZBTB32,MEF2C,SOX8,BCL11B,NR1D2,ERG,GSC,JUN,IRF4,BHLHE41,TBX2,CREBRF,MAF,VDR,RUNX2,TFCP2L1,NR1D1,SATB2,NR4A2
GO:MF	RNA polymerase II transcription regulatory region sequence-specific DNA binding	GO:0000977	FALSE	8.1905e-17	16.0867	523	502	45	30108	NFKBIZ,CEBPB,ONECUT3,SNAI1,MEF2D,PPARA,CEBPD,MAFG,SIX4,PAX6,JDP2,ZNF521,BACH2,KLF2,ESR1,MYC,CHD2,DEAF1,FOXF1,NR4A3,ONECUT1,KLF15,HIVEP3,SCX,PAX3,FOS,ZBTB32,MEF2C,SOX8,BCL11B,NR1D2,ERG,GSC,JUN,IRF4,BHLHE41,TBX2,CREBRF,MAF,VDR,RUNX2,TFCP2L1,NR1D1,SATB2,NR4A2
GO:MF	cis-regulatory region sequence-specific DNA binding	GO:0000987	FALSE	7.72725e-16	15.112	457	502	41	30108	NFKBIZ,CEBPB,SNAI1,MEF2D,PPARA,CEBPD,MAFG,SIX4,HMGB2,PAX6,JDP2,ZNF521,BACH2,KLF2,ESR1,MYC,CHD2,FOXF1,NR4A3,ONECUT1,KLF15,HIVEP3,SCX,PAX3,FOS,SOX8,BCL11B,NR1D2,ERG,GSC,JUN,IRF4,BHLHE41,TBX2,MAF,VDR,RUNX2,TFCP2L1,NR1D1,SATB2,NR4A2
GO:MF	RNA polymerase II cis-regulatory region sequence-specific DNA binding	GO:0000978	FALSE	9.27721e-16	15.0326	436	502	40	30108	NFKBIZ,CEBPB,SNAI1,MEF2D,PPARA,CEBPD,MAFG,SIX4,PAX6,JDP2,ZNF521,BACH2,KLF2,ESR1,MYC,CHD2,FOXF1,NR4A3,ONECUT1,KLF15,HIVEP3,SCX,PAX3,FOS,SOX8,BCL11B,NR1D2,ERG,GSC,JUN,IRF4,BHLHE41,TBX2,MAF,VDR,RUNX2,TFCP2L1,NR1D1,SATB2,NR4A2
GO:MF	transcription regulator activity	GO:0140110	FALSE	1.39786e-15	14.8545	777	502	53	30108	RYBP,RXRG,NFKBIZ,CEBPB,ONECUT3,SNAI1,ZBTB46,MEF2D,PPARA,CEBPD,MAFG,ETV5,SIX4,PAX6,JDP2,ZNF521,BACH2,KLF2,ESR1,MYC,DEAF1,FOXF1,NR4A3,HLF,ONECUT1,PPARGC1A,KLF15,HIVEP3,SCX,PAX3,FOS,ZBTB32,MEF2C,SOX8,BCL11B,NR1D2,ERG,GSC,CREB5,JUN,IRF4,BHLHE41,TBX2,CREBRF,MAF,VDR,RUNX2,WNT4,TFCP2L1,NR4A1,NR1D1,SATB2,NR4A2
GO:MF	protein binding	GO:0005515	FALSE	3.60781e-15	14.4428	3296	502	122	30108	DENND5B,SEMA3G,SCUBE2,UNC45B,RGS7,CEBPB,TMEM266,ANGPTL4,ABCG1,WIPF1,LRRC15,MEF2D,PPCDC,IL8,MYL2,CCKBR,RNF169,NOG,PPP1R3B,KCNH2,PMEL,MAFG,SMPD3,NRG4,LRP2,FMNL1,FNIP1,TRIB2,PECAM1,HMGB2,PAX6,RANBP3L,HSPA5,GPNMB,NECAB2,PTGS2,CACNA1G,ESR1,CHAC1,WASF3,TRH,TGFBR3,LRP4,CHD2,MYOM2,TRIB1,ANGPT2,PHF19,NR4A3,ANK1,PDGFC,DLL4,CCDC181,HAS2,RNF144B,KCNK3,RCC1,IER5,CAV3,CD247,PPARGC1A,IL31RA,GABRB3,SAG,ITGA11,NG…
GO:MF	DNA binding	GO:0003677	FALSE	8.33379e-15	14.0792	928	502	57	30108	RYBP,RXRG,NFKBIZ,CEBPB,ONECUT3,SNAI1,MEF2D,PPARA,KCNH2,HLX,CEBPD,MAFG,SIX4,HMGB2,PAX6,SOX5,JDP2,ZNF521,BACH2,KLF2,ESR1,MYC,CHD2,DEAF1,FOXF1,NR4A3,HLF,ONECUT1,RCC1,PPARGC1A,KLF15,HIVEP3,SCX,PAX3,FOS,ZBTB32,MEF2C,SOX8,BCL11B,NR1D2,ERG,GSC,CREB5,JUN,IRF4,BHLHE41,TBX2,CREBRF,MAF,VDR,RUNX2,TFCP2L1,NR4A1,FOXG1,NR1D1,SATB2,NR4A2
GO:MF	organic cyclic compound binding	GO:0097159	FALSE	4.60458e-13	12.3368	1702	502	77	30108	RYBP,RXRG,NFKBIZ,CEBPB,ONECUT3,SNAI1,ABCG1,MEF2D,PPCDC,ARC,PPARA,KCNH2,STAR,HLX,CEBPD,MAFG,SIX4,CETP,HMGB2,PAX6,GEM,SOX5,JDP2,ZNF521,CYP1B1,PTGS2,BACH2,KLF2,ESR1,TRPM2,MYC,GRAMD1B,CHD2,DEAF1,MRAS,FOXF1,NR4A3,EEF1A2,SLC6A4,HLF,ONECUT1,RCC1,STK38L,PPARGC1A,KLF15,APOD,HIVEP3,SCX,PAX3,FOS,ZBTB32,MEF2C,SOX8,BCL11B,NR1D2,ERG,GSC,CREB5,JUN,IRF4,PFKM,BHLHE41,ZFP36L2,TBX2,CREBRF,MAF,VDR,RUNX2,TFCP2L1,NR4A…
GO:MF	heterocyclic compound binding	GO:1901363	FALSE	1.13347e-11	10.9456	1659	502	73	30108	RYBP,RXRG,NFKBIZ,CEBPB,ONECUT3,SNAI1,ABCG1,MEF2D,PPCDC,ARC,PPARA,KCNH2,HLX,CEBPD,MAFG,SIX4,HMGB2,PAX6,GEM,SOX5,JDP2,ZNF521,CYP1B1,PTGS2,BACH2,KLF2,ESR1,TRPM2,MYC,CHD2,DEAF1,MRAS,FOXF1,NR4A3,EEF1A2,SLC6A4,HLF,ONECUT1,RCC1,STK38L,PPARGC1A,KLF15,HIVEP3,SCX,PAX3,FOS,ZBTB32,MEF2C,SOX8,BCL11B,NR1D2,ERG,GSC,CREB5,JUN,IRF4,PFKM,BHLHE41,ZFP36L2,TBX2,CREBRF,MAF,VDR,RUNX2,TFCP2L1,NR4A1,FOXG1,NR1D1,TXNRD1,SA…
GO:MF	nucleic acid binding	GO:0003676	FALSE	2.59073e-10	9.58658	1323	502	61	30108	RYBP,RXRG,NFKBIZ,CEBPB,ONECUT3,SNAI1,MEF2D,ARC,PPARA,KCNH2,HLX,CEBPD,MAFG,SIX4,HMGB2,PAX6,SOX5,JDP2,ZNF521,BACH2,KLF2,ESR1,MYC,CHD2,DEAF1,FOXF1,NR4A3,EEF1A2,HLF,ONECUT1,RCC1,PPARGC1A,KLF15,HIVEP3,SCX,PAX3,FOS,ZBTB32,MEF2C,SOX8,BCL11B,NR1D2,ERG,GSC,CREB5,JUN,IRF4,BHLHE41,ZFP36L2,TBX2,CREBRF,MAF,VDR,RUNX2,TFCP2L1,NR4A1,FOXG1,NR1D1,SATB2,NR4A2,HNRNPKL
GO:MF	DNA-binding transcription activator activity, RNA polymerase II-specific	GO:0001228	FALSE	1.67656e-08	7.77558	186	502	20	30108	ONECUT3,MAFG,SIX4,PAX6,ESR1,FOXF1,NR4A3,HLF,KLF15,SCX,MEF2C,ERG,JUN,IRF4,CREBRF,MAF,RUNX2,TFCP2L1,NR4A1,SATB2
GO:MF	DNA-binding transcription activator activity	GO:0001216	FALSE	2.46945e-08	7.6074	190	502	20	30108	ONECUT3,MAFG,SIX4,PAX6,ESR1,FOXF1,NR4A3,HLF,KLF15,SCX,MEF2C,ERG,JUN,IRF4,CREBRF,MAF,RUNX2,TFCP2L1,NR4A1,SATB2
GO:MF	transmembrane transporter activity	GO:0022857	FALSE	4.58631e-08	7.33854	563	502	34	30108	SLC22A16,KCNN1,ABCG1,CLCN4,SLC5A1,SLC38A3,SLC2A14,SLC4A3,KCNH2,SLC1A6,CACNA1G,SLC25A37,TRPM2,GABRA1,P2RX5,SLC39A10,SLC45A4,SLC6A4,ABCB11,SLC22A3,ANKH,KCNK3,GABRB3,SLC2A5,SCNN1G,SCN4A,KCNE2,KCNJ3,CHRNB2,KCNK2,KCNQ5,SLC8A3,SLC7A11,CACNA1S
GO:MF	transporter activity	GO:0005215	FALSE	4.59871e-08	7.33736	624	502	36	30108	SLC22A16,KCNN1,ABCG1,CLCN4,SLC5A1,SLC38A3,SLC2A14,SLC4A3,KCNH2,CETP,SLC1A6,CACNA1G,SLC25A37,TRPM2,GRAMD1B,GABRA1,P2RX5,SLC39A10,SLC45A4,SLC6A4,ABCB11,SLC22A3,ANKH,KCNK3,GABRB3,SLC2A5,SCNN1G,SCN4A,KCNE2,KCNJ3,CHRNB2,KCNK2,KCNQ5,SLC8A3,SLC7A11,CACNA1S
GO:MF	molecular transducer activity	GO:0060089	FALSE	4.22267e-07	6.37441	432	502	28	30108	RXRG,CYSLTR1,CCKBR,PPARA,PDE3A,ESR1,TGFBR3,GABRA1,ADGRB2,PLXNA4,HTR7L,PRLHR,RET,IL31RA,GABRB3,ITGA11,NGFR,GALR2,RGMA,COLEC12,IL21R,PTGER2,CHRNB2,FLT1,ADORA2B,VDR,TNFRSF1B,EPHA8
GO:MF	signaling receptor activity	GO:0038023	FALSE	4.22267e-07	6.37441	432	502	28	30108	RXRG,CYSLTR1,CCKBR,PPARA,PDE3A,ESR1,TGFBR3,GABRA1,ADGRB2,PLXNA4,HTR7L,PRLHR,RET,IL31RA,GABRB3,ITGA11,NGFR,GALR2,RGMA,COLEC12,IL21R,PTGER2,CHRNB2,FLT1,ADORA2B,VDR,TNFRSF1B,EPHA8
GO:MF	monoatomic ion transmembrane transporter activity	GO:0015075	FALSE	9.55433e-06	5.0198	378	502	24	30108	KCNN1,CLCN4,SLC5A1,KCNH2,SLC1A6,CACNA1G,SLC25A37,TRPM2,GABRA1,P2RX5,SLC39A10,SLC45A4,SLC6A4,KCNK3,GABRB3,SCNN1G,SCN4A,KCNE2,KCNJ3,CHRNB2,KCNK2,KCNQ5,SLC8A3,CACNA1S
GO:MF	inorganic molecular entity transmembrane transporter activity	GO:0015318	FALSE	1.8334e-05	4.73674	362	502	23	30108	KCNN1,CLCN4,SLC5A1,KCNH2,SLC1A6,CACNA1G,SLC25A37,TRPM2,GABRA1,SLC39A10,SLC45A4,SLC6A4,ANKH,KCNK3,GABRB3,SCNN1G,SCN4A,KCNE2,KCNJ3,KCNK2,KCNQ5,SLC8A3,CACNA1S
GO:MF	monoatomic cation transmembrane transporter activity	GO:0008324	FALSE	3.44514e-05	4.46279	317	502	21	30108	KCNN1,SLC5A1,KCNH2,SLC1A6,CACNA1G,SLC25A37,TRPM2,P2RX5,SLC39A10,SLC45A4,SLC6A4,KCNK3,SCNN1G,SCN4A,KCNE2,KCNJ3,CHRNB2,KCNK2,KCNQ5,SLC8A3,CACNA1S
GO:MF	gated channel activity	GO:0022836	FALSE	3.54257e-05	4.45068	163	502	15	30108	KCNN1,CLCN4,KCNH2,CACNA1G,TRPM2,GABRA1,P2RX5,GABRB3,SCNN1G,KCNE2,KCNJ3,CHRNB2,KCNK2,KCNQ5,CACNA1S
GO:MF	monoatomic ion gated channel activity	GO:0022839	FALSE	3.54257e-05	4.45068	163	502	15	30108	KCNN1,CLCN4,KCNH2,CACNA1G,TRPM2,GABRA1,P2RX5,GABRB3,SCNN1G,KCNE2,KCNJ3,CHRNB2,KCNK2,KCNQ5,CACNA1S
GO:MF	metal ion transmembrane transporter activity	GO:0046873	FALSE	7.32162e-05	4.13539	248	502	18	30108	KCNN1,SLC5A1,KCNH2,SLC1A6,CACNA1G,SLC25A37,TRPM2,SLC39A10,SLC6A4,KCNK3,SCNN1G,SCN4A,KCNE2,KCNJ3,KCNK2,KCNQ5,SLC8A3,CACNA1S
GO:MF	salt transmembrane transporter activity	GO:1901702	FALSE	0.000192244	3.71615	322	502	20	30108	KCNN1,CLCN4,SLC5A1,KCNH2,SLC1A6,CACNA1G,TRPM2,GABRA1,SLC39A10,SLC6A4,KCNK3,GABRB3,SCNN1G,SCN4A,KCNE2,KCNJ3,KCNK2,KCNQ5,SLC8A3,CACNA1S
GO:MF	monoatomic ion channel activity	GO:0005216	FALSE	0.000222632	3.65241	240	502	17	30108	KCNN1,CLCN4,KCNH2,CACNA1G,TRPM2,GABRA1,P2RX5,KCNK3,GABRB3,SCNN1G,SCN4A,KCNE2,KCNJ3,CHRNB2,KCNK2,KCNQ5,CACNA1S
GO:MF	ligand-gated channel activity	GO:0022834	FALSE	0.000225056	3.64771	78	502	10	30108	KCNN1,KCNH2,TRPM2,GABRA1,P2RX5,GABRB3,SCNN1G,KCNE2,KCNJ3,CHRNB2
GO:MF	ligand-gated monoatomic ion channel activity	GO:0015276	FALSE	0.000225056	3.64771	78	502	10	30108	KCNN1,KCNH2,TRPM2,GABRA1,P2RX5,GABRB3,SCNN1G,KCNE2,KCNJ3,CHRNB2
GO:MF	inorganic cation transmembrane transporter activity	GO:0022890	FALSE	0.000260813	3.58367	299	502	19	30108	KCNN1,SLC5A1,KCNH2,SLC1A6,CACNA1G,SLC25A37,TRPM2,SLC39A10,SLC45A4,SLC6A4,KCNK3,SCNN1G,SCN4A,KCNE2,KCNJ3,KCNK2,KCNQ5,SLC8A3,CACNA1S
GO:MF	catalytic activity	GO:0003824	FALSE	0.00037288	3.42843	2789	502	80	30108	MANEAL,CECR2,MMP16,FGGY,PPCDC,TPH1,PDE3A,SAMD8,ADAMTS1,SMPD3,GLYCTK,SGK1,AGPAT4,GEM,HSPA5,CYP7B1,CYP1B1,PTGS2,DGKG,CHAC1,JADE2,METTL7A,TGFBR3,SULF1,FAH,ADCY8,MRAS,PLAU,SH3RF3,TNIK,CKMT1B,ERO1B,CLIC2,PPEF1,RET,EEF1A2,DGKH,FBXO2,CPT1A,MYLK2,HAS2,PPM1F,MGAT3,RNF144B,STK38L,RNF208,PCSK2,CHST11,CAMK2A,PIK3R6,PDE7B,PTPRU,LNX1,GCLC,PPIF,RPS6KA2,PELI2,LONRF3,MDH1B,ADAMTS9,MGAT5B,XYLT1,FAM20C,PFKM,PRKCB,F…
GO:MF	transmembrane signaling receptor activity	GO:0004888	FALSE	0.000667339	3.17565	349	502	20	30108	CYSLTR1,CCKBR,TGFBR3,GABRA1,ADGRB2,PLXNA4,HTR7L,PRLHR,RET,IL31RA,GABRB3,ITGA11,NGFR,GALR2,IL21R,PTGER2,FLT1,ADORA2B,TNFRSF1B,EPHA8
GO:MF	ligand-gated monoatomic cation channel activity	GO:0099094	FALSE	0.000841591	3.0749	53	502	8	30108	KCNN1,KCNH2,TRPM2,P2RX5,SCNN1G,KCNE2,KCNJ3,CHRNB2
GO:MF	monoatomic cation channel activity	GO:0005261	FALSE	0.000987246	3.00557	185	502	14	30108	KCNN1,KCNH2,CACNA1G,TRPM2,P2RX5,KCNK3,SCNN1G,SCN4A,KCNE2,KCNJ3,CHRNB2,KCNK2,KCNQ5,CACNA1S
GO:MF	channel activity	GO:0015267	FALSE	0.00111484	2.95279	270	502	17	30108	KCNN1,CLCN4,KCNH2,CACNA1G,TRPM2,GABRA1,P2RX5,KCNK3,GABRB3,SCNN1G,SCN4A,KCNE2,KCNJ3,CHRNB2,KCNK2,KCNQ5,CACNA1S
GO:MF	passive transmembrane transporter activity	GO:0022803	FALSE	0.00111484	2.95279	270	502	17	30108	KCNN1,CLCN4,KCNH2,CACNA1G,TRPM2,GABRA1,P2RX5,KCNK3,GABRB3,SCNN1G,SCN4A,KCNE2,KCNJ3,CHRNB2,KCNK2,KCNQ5,CACNA1S
GO:MF	molecular function regulator activity	GO:0098772	FALSE	0.00261281	2.58289	775	502	31	30108	DENND5B,RGS7,CCNG1,ANGPTL4,IL8,NRG4,FNIP1,SGK1,GEM,GPNMB,TRH,RAPGEF4,SPRY4,DLL4,CACNG4,SOCS3,RCC1,PPARGC1A,NCF4,PIK3R6,KCNE2,CABP1,FGF10,JUN,CX3CL1,WNT4,RASGRP3,WNT1,VIL1,SPRY2,RGS1
GO:MF	calcium ion binding	GO:0005509	TRUE	0.00455053	2.34194	132	502	11	30108	MYL2,LRP2,TRPM2,CASQ2,RET,MYLPF,CALB2,ANXA13,FAM20C,CDH7,VIL1
GO:MF	voltage-gated channel activity	GO:0022832	FALSE	0.00703039	2.15302	91	502	9	30108	KCNN1,CLCN4,KCNH2,CACNA1G,KCNE2,KCNJ3,KCNK2,KCNQ5,CACNA1S
GO:MF	voltage-gated monoatomic ion channel activity	GO:0005244	FALSE	0.00703039	2.15302	91	502	9	30108	KCNN1,CLCN4,KCNH2,CACNA1G,KCNE2,KCNJ3,KCNK2,KCNQ5,CACNA1S
GO:MF	kinase activity	GO:0016301	FALSE	0.00941034	2.02639	418	502	20	30108	FGGY,GLYCTK,SGK1,DGKG,TGFBR3,TNIK,CKMT1B,RET,DGKH,MYLK2,STK38L,CAMK2A,PIK3R6,RPS6KA2,FAM20C,PFKM,PRKCB,FLT1,STK35,EPHA8
GO:MF	voltage-gated monoatomic cation channel activity	GO:0022843	FALSE	0.0105411	1.97711	74	502	8	30108	KCNN1,KCNH2,CACNA1G,KCNE2,KCNJ3,KCNK2,KCNQ5,CACNA1S
GO:MF	inward rectifier potassium channel activity	GO:0005242	FALSE	0.0110364	1.95717	12	502	4	30108	KCNN1,KCNH2,KCNE2,KCNJ3
GO:MF	phosphotransferase activity, alcohol group as acceptor	GO:0016773	FALSE	0.0124554	1.90464	392	502	19	30108	FGGY,GLYCTK,SGK1,DGKG,TGFBR3,TNIK,RET,DGKH,MYLK2,STK38L,CAMK2A,PIK3R6,RPS6KA2,FAM20C,PFKM,PRKCB,FLT1,STK35,EPHA8
GO:MF	identical protein binding	GO:0042802	FALSE	0.0229262	1.63967	993	502	34	30108	TMEM266,ANGPTL4,ABCG1,PPCDC,NOG,KCNH2,PMEL,MAFG,SMPD3,PECAM1,PTGS2,ESR1,LRP4,PDGFC,HAS2,IER5,CD247,GABRB3,CCDC103,ANGPT1,GDNF,MYOM1,JUN,PFKM,NCAM2,MAF,EMILIN3,NEFL,NR4A1,STC1,TXNRD1,AMPD1,VIL1,HMOX1
GO:MF	transferase activity	GO:0016740	FALSE	0.0305217	1.51539	1222	502	39	30108	FGGY,SAMD8,GLYCTK,SGK1,AGPAT4,DGKG,JADE2,METTL7A,TGFBR3,SH3RF3,TNIK,CKMT1B,RET,DGKH,FBXO2,CPT1A,MYLK2,HAS2,MGAT3,RNF144B,STK38L,RNF208,CHST11,CAMK2A,PIK3R6,LNX1,RPS6KA2,PELI2,LONRF3,MGAT5B,XYLT1,FAM20C,PFKM,PRKCB,FLT1,CHST1,STK35,MDM2,EPHA8
GO:MF	monooxygenase activity	GO:0004497	TRUE	0.0360269	1.44337	46	502	6	30108	TPH1,CYP7B1,CYP1B1,CYP26B1,FMO3,HMOX1
GO:MF	transferase activity, transferring phosphorus-containing groups	GO:0016772	FALSE	0.0407098	1.3903	502	502	21	30108	FGGY,SAMD8,GLYCTK,SGK1,DGKG,TGFBR3,TNIK,CKMT1B,RET,DGKH,MYLK2,STK38L,CAMK2A,PIK3R6,RPS6KA2,FAM20C,PFKM,PRKCB,FLT1,STK35,EPHA8
GO:BP	cellular process	GO:0009987	FALSE	1.2971e-57	56.887	8021	502	308	30108	SEMA3G,SCUBE2,SLC22A16,RYBP,UNC45B,RXRG,NMRK2,KCNN1,NFKBIZ,RGS7,CEBPB,CECR2,ONECUT3,MMP16,SNAI1,SASS6,CCNG1,ZBTB46,RUBCNL,ANGPTL4,TRAF3,ABCG1,CYSLTR1,WIPF1,SLC5A1,LRRC15,MEF2D,FGGY,LRIT3,PPCDC,ARC,TPH1,IL8,MYL2,ABLIM3,CCKBR,SLC2A14,RNF169,NOG,PPARA,PCDH10,PDE3A,SYPL2,XPO1,SAMD8,SLC4A3,CBX7,PPP1R3B,KCNH2,KIRREL3,PMEL,EFHC2,ADAMTS1,THBS4,STAR,HLX,CEBPD,MAFG,SMPD3,ETV5,ZBTB34,SIX4,NRG4,LRP2,FMNL1,TR…
GO:BP	biological regulation	GO:0065007	FALSE	1.12967e-50	49.947	5572	502	244	30108	SEMA3G,SCUBE2,RYBP,RXRG,NMRK2,NFKBIZ,RGS7,CEBPB,ONECUT3,SNAI1,SASS6,CCNG1,ZBTB46,ANGPTL4,TRAF3,ABCG1,CYSLTR1,LRRC15,MEF2D,LRIT3,ARC,TPH1,IL8,MYL2,ABLIM3,CCKBR,RNF169,NOG,PPARA,PDE3A,SAMD8,SLC4A3,CBX7,PPP1R3B,KCNH2,ADAMTS1,STAR,HLX,CEBPD,MAFG,SMPD3,ETV5,ZBTB34,SIX4,NRG4,LRP2,FMNL1,TRIL,FNIP1,CETP,TRIB2,SGK1,PECAM1,HMGB2,SLC1A6,PAX6,SOX5,RANBP3L,HSPA5,JDP2,CYP7B1,ZNF521,CTTNBP2,GPNMB,CYP1B1,NECAB2,…
GO:BP	regulation of biological process	GO:0050789	FALSE	1.29941e-47	46.8863	5354	502	234	30108	SEMA3G,SCUBE2,RYBP,RXRG,NMRK2,NFKBIZ,RGS7,CEBPB,ONECUT3,SNAI1,SASS6,CCNG1,ZBTB46,ANGPTL4,TRAF3,ABCG1,CYSLTR1,LRRC15,MEF2D,LRIT3,ARC,TPH1,IL8,MYL2,ABLIM3,CCKBR,RNF169,NOG,PPARA,PDE3A,SAMD8,CBX7,PPP1R3B,KCNH2,ADAMTS1,STAR,HLX,CEBPD,MAFG,SMPD3,ETV5,ZBTB34,SIX4,NRG4,LRP2,FMNL1,TRIL,FNIP1,CETP,TRIB2,SGK1,PECAM1,HMGB2,PAX6,SOX5,RANBP3L,HSPA5,JDP2,CYP7B1,ZNF521,CTTNBP2,GPNMB,CYP1B1,NECAB2,PTGS2,NR3C1,BA…
GO:BP	regulation of cellular process	GO:0050794	FALSE	6.08187e-46	45.216	5048	502	224	30108	SEMA3G,SCUBE2,RYBP,RXRG,NMRK2,NFKBIZ,RGS7,CEBPB,ONECUT3,SNAI1,SASS6,CCNG1,ZBTB46,ANGPTL4,TRAF3,ABCG1,CYSLTR1,LRRC15,MEF2D,LRIT3,ARC,TPH1,IL8,MYL2,ABLIM3,CCKBR,RNF169,NOG,PPARA,PDE3A,SAMD8,CBX7,PPP1R3B,KCNH2,ADAMTS1,STAR,HLX,CEBPD,MAFG,SMPD3,ETV5,ZBTB34,SIX4,NRG4,LRP2,TRIL,FNIP1,TRIB2,SGK1,PECAM1,HMGB2,PAX6,SOX5,RANBP3L,HSPA5,JDP2,CYP7B1,ZNF521,CTTNBP2,GPNMB,CYP1B1,NECAB2,PTGS2,NR3C1,BACH2,DLGAP3,…
GO:BP	multicellular organismal process	GO:0032501	FALSE	2.13619e-28	27.6704	3105	502	145	30108	SEMA3G,SCUBE2,NFKBIZ,CECR2,MMP16,ABCG1,SLC5A1,MEF2D,LRIT3,ARC,TPH1,IL8,MYL2,CCKBR,NOG,PDE3A,SYPL2,KCNH2,KIRREL3,ADAMTS1,HLX,MAFG,SMPD3,ZBTB34,SIX4,LRP2,TRIL,FNIP1,CETP,SGK1,PECAM1,HMGB2,PAX6,PCDH18,SOX5,RANBP3L,CYP7B1,GPNMB,CYP1B1,PTGS2,NR3C1,DLGAP3,CACNA1G,ESR1,TRPM2,NRARP,CHAC1,JADE2,UBASH3A,TRH,TGFBR3,SULF1,CASQ2,LRP4,FGF12,GABRA1,FOXF1,PLXNA4,TNIK,ANGPT2,PHF19,SLC39A10,RET,TTC9,STOX2,MYLK2,MY…
GO:BP	developmental process	GO:0032502	FALSE	1.31126e-27	26.8823	2859	502	137	30108	SEMA3G,SCUBE2,NMRK2,NFKBIZ,CEBPB,CECR2,MMP16,MEF2D,ARC,TPH1,IL8,MYL2,CCKBR,NOG,PPARA,PDE3A,SYPL2,KIRREL3,ADAMTS1,HLX,CEBPD,MAFG,SMPD3,SIX4,LRP2,FMNL1,FNIP1,SGK1,PECAM1,HMGB2,PAX6,PCDH18,SOX5,RANBP3L,CYP7B1,CYP1B1,PTGS2,NR3C1,ESR1,TRPM2,NRARP,CHAC1,JADE2,MYC,TGFBR3,SULF1,LRP4,RPL3L,CHD2,MYOM2,DEAF1,GABRA1,FOXF1,PLXNA4,TNIK,ANGPT2,PHF19,SLC39A10,RET,TTC9,STOX2,MYLK2,HLF,MYLPF,DLL4,VIT,HAS2,MXRA8,CA…
GO:BP	positive regulation of biological process	GO:0048518	FALSE	3.30228e-27	26.4812	2885	502	137	30108	SCUBE2,RYBP,RXRG,NFKBIZ,CEBPB,ONECUT3,SASS6,TRAF3,ABCG1,LRRC15,MEF2D,ARC,TPH1,IL8,ABLIM3,CCKBR,NOG,PPARA,PDE3A,KCNH2,ADAMTS1,STAR,HLX,MAFG,SMPD3,SIX4,LRP2,TRIL,FNIP1,CETP,TRIB2,PECAM1,HMGB2,PAX6,SOX5,RANBP3L,CYP7B1,GPNMB,CYP1B1,NECAB2,PTGS2,ESR1,NRARP,JADE2,WASF3,UBASH3A,TRH,ASB5,MYC,TGFBR3,SULF1,LRP4,FGF12,DEAF1,TRIB1,FOXF1,PLXNA4,ELAPOR1,SH3RF3,TNIK,CLIC2,NR4A3,SLC39A10,RET,ABCB11,MYLK2,HLF,PDG…
GO:BP	anatomical structure development	GO:0048856	FALSE	2.90659e-26	25.5366	2689	502	130	30108	SEMA3G,SCUBE2,NMRK2,NFKBIZ,CECR2,MMP16,MEF2D,ARC,TPH1,IL8,MYL2,CCKBR,NOG,PDE3A,SYPL2,KIRREL3,ADAMTS1,HLX,MAFG,SMPD3,SIX4,LRP2,FMNL1,FNIP1,SGK1,PECAM1,HMGB2,PAX6,PCDH18,SOX5,RANBP3L,CYP7B1,CYP1B1,PTGS2,NR3C1,ESR1,TRPM2,NRARP,CHAC1,JADE2,MYC,TGFBR3,SULF1,LRP4,RPL3L,CHD2,MYOM2,DEAF1,GABRA1,FOXF1,PLXNA4,TNIK,ANGPT2,SLC39A10,RET,TTC9,STOX2,MYLK2,HLF,MYLPF,DLL4,VIT,HAS2,MXRA8,PPARGC1A,KLF15,GABRB3,OLFM…
GO:BP	cell communication	GO:0007154	FALSE	9.13632e-26	25.0392	2648	502	128	30108	SCUBE2,RXRG,NFKBIZ,RGS7,TRAF3,CYSLTR1,LRIT3,ARC,IL8,CCKBR,NOG,PPARA,PDE3A,SMPD3,NRG4,LRP2,TRIL,FNIP1,SGK1,PAX6,HSPA5,CYP7B1,GPNMB,CYP1B1,NECAB2,PTGS2,NR3C1,DLGAP3,CACNA1G,ESR1,TRPM2,NRARP,CHAC1,JADE2,UBASH3A,TRH,SYN3,TGFBR3,SULF1,CASQ2,LRP4,FGF12,ADCY8,RAPGEF4,GABRA1,ADGRB2,FOXF1,PLXNA4,ELAPOR1,SH3RF3,TNIK,ANGPT2,HTR7L,PRLHR,NR4A3,SLC39A10,RET,DGKH,SPRY4,MYLK2,PDGFC,DLL4,CACNG4,PPM1F,CALB2,STK38L…
GO:BP	response to stimulus	GO:0050896	FALSE	1.56984e-25	24.8041	3620	502	153	30108	SCUBE2,RXRG,NFKBIZ,RGS7,TRAF3,ABCG1,CYSLTR1,WIPF1,SLC5A1,LRIT3,ARC,IL8,CCKBR,RNF169,NOG,PPARA,PDE3A,KCNH2,EFHC2,THBS4,HLX,SMPD3,NRG4,LRP2,TRIL,FNIP1,SGK1,HMGB2,PAX6,PDIA2,SOX5,HSPA5,CYP7B1,GPNMB,CYP1B1,NECAB2,PTGS2,NR3C1,DLGAP3,CACNA1G,ESR1,TRPM2,NRARP,CHAC1,JADE2,UBASH3A,TGFBR3,SULF1,GRAMD1B,CASQ2,LRP4,CHD2,ADCY8,RAPGEF4,GABRA1,ADGRB2,FOXF1,PLXNA4,ELAPOR1,SH3RF3,TNIK,ANGPT2,HTR7L,PRLHR,NR4A3,SLC…
GO:BP	cellular developmental process	GO:0048869	FALSE	4.30547e-25	24.366	1856	502	104	30108	SEMA3G,SCUBE2,NMRK2,NFKBIZ,CEBPB,CECR2,MEF2D,TPH1,IL8,NOG,PPARA,PDE3A,SYPL2,KIRREL3,HLX,CEBPD,MAFG,SMPD3,SIX4,LRP2,FNIP1,SGK1,PECAM1,HMGB2,PAX6,SOX5,RANBP3L,PTGS2,NR3C1,ESR1,TRPM2,NRARP,CHAC1,JADE2,TGFBR3,SULF1,LRP4,RPL3L,CHD2,MYOM2,FOXF1,PLXNA4,TNIK,PHF19,SLC39A10,RET,MYLK2,HLF,DLL4,HAS2,MXRA8,CAV3,KLF15,OLFM1,CHST11,RIN2,NGFR,CNTNAP1,SCX,GALR2,PIK3R6,DISP3,RGMA,INPP5D,FSTL4,MERTK,RAB38,ANGPT1,G…
GO:BP	cell differentiation	GO:0030154	FALSE	4.30547e-25	24.366	1856	502	104	30108	SEMA3G,SCUBE2,NMRK2,NFKBIZ,CEBPB,CECR2,MEF2D,TPH1,IL8,NOG,PPARA,PDE3A,SYPL2,KIRREL3,HLX,CEBPD,MAFG,SMPD3,SIX4,LRP2,FNIP1,SGK1,PECAM1,HMGB2,PAX6,SOX5,RANBP3L,PTGS2,NR3C1,ESR1,TRPM2,NRARP,CHAC1,JADE2,TGFBR3,SULF1,LRP4,RPL3L,CHD2,MYOM2,FOXF1,PLXNA4,TNIK,PHF19,SLC39A10,RET,MYLK2,HLF,DLL4,HAS2,MXRA8,CAV3,KLF15,OLFM1,CHST11,RIN2,NGFR,CNTNAP1,SCX,GALR2,PIK3R6,DISP3,RGMA,INPP5D,FSTL4,MERTK,RAB38,ANGPT1,G…
GO:BP	signaling	GO:0023052	FALSE	4.60657e-25	24.3366	2584	502	125	30108	SCUBE2,RXRG,NFKBIZ,RGS7,TRAF3,CYSLTR1,LRIT3,ARC,IL8,CCKBR,NOG,PPARA,PDE3A,SMPD3,NRG4,LRP2,TRIL,FNIP1,SGK1,PAX6,HSPA5,CYP7B1,GPNMB,CYP1B1,NECAB2,PTGS2,NR3C1,DLGAP3,CACNA1G,ESR1,TRPM2,NRARP,CHAC1,JADE2,UBASH3A,TRH,SYN3,TGFBR3,SULF1,CASQ2,LRP4,FGF12,ADCY8,RAPGEF4,GABRA1,ADGRB2,FOXF1,PLXNA4,SH3RF3,TNIK,ANGPT2,HTR7L,PRLHR,NR4A3,SLC39A10,RET,DGKH,SPRY4,MYLK2,PDGFC,DLL4,CACNG4,PPM1F,CALB2,STK38L,CD247,I…
GO:BP	cellular response to stimulus	GO:0051716	FALSE	6.77361e-25	24.1692	3080	502	138	30108	SCUBE2,RXRG,NFKBIZ,RGS7,TRAF3,ABCG1,CYSLTR1,LRIT3,ARC,IL8,CCKBR,RNF169,NOG,PPARA,PDE3A,KCNH2,EFHC2,THBS4,SMPD3,NRG4,LRP2,TRIL,FNIP1,SGK1,PAX6,PDIA2,HSPA5,CYP7B1,GPNMB,CYP1B1,NECAB2,PTGS2,NR3C1,DLGAP3,ESR1,TRPM2,NRARP,CHAC1,JADE2,UBASH3A,TGFBR3,SULF1,GRAMD1B,CASQ2,LRP4,CHD2,ADCY8,RAPGEF4,GABRA1,ADGRB2,FOXF1,PLXNA4,ELAPOR1,SH3RF3,TNIK,ANGPT2,HTR7L,PRLHR,NR4A3,SLC39A10,RET,DGKH,FBXO2,ABCB11,SPRY4,PD…
GO:BP	positive regulation of cellular process	GO:0048522	FALSE	2.1342e-23	22.6708	2620	502	123	30108	SCUBE2,RYBP,RXRG,NFKBIZ,CEBPB,ONECUT3,SASS6,TRAF3,ABCG1,LRRC15,MEF2D,ARC,TPH1,IL8,ABLIM3,CCKBR,NOG,PPARA,PDE3A,KCNH2,ADAMTS1,STAR,HLX,MAFG,SMPD3,SIX4,LRP2,FNIP1,PECAM1,HMGB2,PAX6,SOX5,RANBP3L,CYP7B1,GPNMB,CYP1B1,NECAB2,PTGS2,ESR1,NRARP,JADE2,WASF3,TRH,MYC,TGFBR3,SULF1,LRP4,DEAF1,FOXF1,PLXNA4,ELAPOR1,SH3RF3,TNIK,CLIC2,NR4A3,SLC39A10,RET,MYLK2,HLF,PDGFC,DLL4,VIT,HAS2,PPM1F,CALB2,IER5,CD247,PPARGC1A…
GO:BP	regulation of cellular metabolic process	GO:0031323	FALSE	2.91549e-23	22.5353	2778	502	127	30108	RYBP,RXRG,NFKBIZ,CEBPB,ONECUT3,SNAI1,CCNG1,ZBTB46,TRAF3,MEF2D,IL8,ABLIM3,RNF169,NOG,PPARA,PDE3A,SAMD8,CBX7,PPP1R3B,KCNH2,STAR,CEBPD,MAFG,SMPD3,ETV5,ZBTB34,SIX4,TRIL,FNIP1,TRIB2,PECAM1,HMGB2,PAX6,JDP2,ZNF521,GPNMB,CYP1B1,PTGS2,BACH2,KLF2,ESR1,NRARP,CHAC1,UBASH3A,MYC,TGFBR3,SULF1,LRP4,HHATL,DEAF1,TRIB1,FOXF1,ELAPOR1,TNIK,PHF19,NR4A3,SLC39A10,RET,ABCB11,SPRY4,MYLK2,HLF,PDGFC,DLL4,PPM1F,ONECUT1,IER5,…
GO:BP	regulation of metabolic process	GO:0019222	FALSE	5.70163e-23	22.244	3027	502	133	30108	RYBP,RXRG,NFKBIZ,CEBPB,ONECUT3,SNAI1,CCNG1,ZBTB46,TRAF3,ABCG1,MEF2D,IL8,ABLIM3,RNF169,NOG,PPARA,PDE3A,SAMD8,CBX7,PPP1R3B,KCNH2,STAR,CEBPD,MAFG,SMPD3,ETV5,ZBTB34,SIX4,TRIL,FNIP1,TRIB2,PECAM1,HMGB2,PAX6,JDP2,ZNF521,GPNMB,CYP1B1,PTGS2,BACH2,KLF2,ESR1,NRARP,CHAC1,UBASH3A,ASB5,MYC,TGFBR3,SULF1,LRP4,HHATL,DEAF1,TRIB1,FOXF1,ELAPOR1,TNIK,PHF19,NR4A3,SLC39A10,RET,ABCB11,SPRY4,MYLK2,HLF,PDGFC,DLL4,PPM1F,RN…
GO:BP	signal transduction	GO:0007165	FALSE	9.37082e-23	22.0282	2335	502	114	30108	SCUBE2,RXRG,NFKBIZ,RGS7,TRAF3,CYSLTR1,LRIT3,ARC,IL8,CCKBR,NOG,PPARA,PDE3A,SMPD3,NRG4,LRP2,TRIL,FNIP1,SGK1,PAX6,HSPA5,CYP7B1,GPNMB,CYP1B1,NECAB2,PTGS2,DLGAP3,ESR1,TRPM2,NRARP,CHAC1,JADE2,UBASH3A,TGFBR3,SULF1,CASQ2,LRP4,ADCY8,RAPGEF4,GABRA1,ADGRB2,FOXF1,PLXNA4,SH3RF3,TNIK,ANGPT2,HTR7L,PRLHR,NR4A3,SLC39A10,RET,DGKH,SPRY4,PDGFC,DLL4,CACNG4,PPM1F,STK38L,CD247,IL31RA,KLF15,OLFM1,APOD,ITGA11,CHST11,NGFR…
GO:BP	regulation of cell population proliferation	GO:0042127	FALSE	2.14548e-22	21.6685	926	502	69	30108	SEMA3G,SCUBE2,IL8,CCKBR,NOG,ADAMTS1,HLX,MAFG,SMPD3,SIX4,LRP2,FNIP1,HMGB2,PAX6,CYP7B1,GPNMB,CYP1B1,PTGS2,ESR1,TRPM2,NRARP,MYC,SULF1,LRP4,DEAF1,FOXF1,PLXNA4,TNIK,NR4A3,SLC39A10,RET,PDGFC,DLL4,HAS2,IER5,PPARGC1A,APOD,CHST11,NGFR,SCX,DISP3,PTPRU,RGMA,INPP5D,FSTL4,RPS6KA2,ANGPT1,GDNF,MEF2C,CDH4,FGF10,GAB2,JUN,TBX2,ERMN,FLT1,VDR,RUNX2,WNT4,SPRY1,NEFL,WNT1,NR4A1,NR1D1,TNFRSF1B,VIL1,HMOX1,SPRY2,CDHR2
GO:BP	tissue development	GO:0009888	FALSE	3.09283e-22	21.5096	905	502	68	30108	SCUBE2,NFKBIZ,CECR2,MYL2,NOG,HLX,MAFG,SMPD3,SIX4,LRP2,PECAM1,PAX6,SOX5,RANBP3L,CYP7B1,CYP1B1,PTGS2,ESR1,NRARP,MYC,TGFBR3,SULF1,LRP4,RPL3L,DEAF1,FOXF1,SLC39A10,RET,MYLK2,HLF,MYLPF,DLL4,HAS2,PPARGC1A,KLF15,OLFM1,CHST11,NGFR,CNTNAP1,SCX,RGMA,RPGRIP1L,CCDC103,GDNF,MATN1,MEF2C,MYO18B,SOX8,NR1D2,FAM20C,TBX2,MAF,LMOD3,CDH7,VDR,CA2,RUNX2,WNT4,SPRY1,WNT1,NR4A1,STC1,PCDH8,TXNRD1,VIL1,SATB2,SPRY2,CDHR2
GO:BP	metabolic process	GO:0008152	FALSE	3.49865e-22	21.4561	5327	502	186	30108	RYBP,UNC45B,RXRG,NFKBIZ,CEBPB,ONECUT3,MMP16,SNAI1,CCNG1,ZBTB46,RUBCNL,TRAF3,ABCG1,MEF2D,FGGY,PPCDC,TPH1,IL8,ABLIM3,RNF169,NOG,PPARA,PDE3A,SAMD8,CBX7,PPP1R3B,KCNH2,STAR,CEBPD,MAFG,SMPD3,ETV5,ZBTB34,SIX4,LRP2,TRIL,GLYCTK,FNIP1,CETP,TRIB2,SGK1,PECAM1,HMGB2,AGPAT4,PAX6,PDIA2,HSPA5,JDP2,CYP7B1,ZNF521,GPNMB,CYP1B1,PTGS2,BACH2,DGKG,KLF2,ESR1,NRARP,CHAC1,JADE2,UBASH3A,TRH,ASB5,MYC,TGFBR3,SULF1,FAH,LRP4,C…
GO:BP	organic substance metabolic process	GO:0071704	FALSE	7.7683e-22	21.1097	5091	502	180	30108	RYBP,UNC45B,RXRG,NFKBIZ,CEBPB,ONECUT3,SNAI1,CCNG1,ZBTB46,TRAF3,ABCG1,MEF2D,FGGY,PPCDC,TPH1,IL8,ABLIM3,RNF169,NOG,PPARA,PDE3A,SAMD8,CBX7,PPP1R3B,KCNH2,STAR,CEBPD,MAFG,SMPD3,ETV5,ZBTB34,SIX4,LRP2,TRIL,GLYCTK,FNIP1,CETP,TRIB2,SGK1,PECAM1,HMGB2,AGPAT4,PAX6,PDIA2,HSPA5,JDP2,CYP7B1,ZNF521,GPNMB,CYP1B1,PTGS2,BACH2,DGKG,KLF2,ESR1,NRARP,CHAC1,JADE2,UBASH3A,TRH,ASB5,MYC,TGFBR3,SULF1,FAH,LRP4,CHD2,HHATL,ADC…
GO:BP	regulation of macromolecule metabolic process	GO:0060255	FALSE	1.3566e-21	20.8675	2783	502	124	30108	RYBP,RXRG,NFKBIZ,CEBPB,ONECUT3,SNAI1,CCNG1,ZBTB46,TRAF3,ABCG1,MEF2D,IL8,ABLIM3,RNF169,NOG,PPARA,PDE3A,SAMD8,CBX7,PPP1R3B,KCNH2,CEBPD,MAFG,SMPD3,ETV5,ZBTB34,SIX4,TRIL,FNIP1,TRIB2,PECAM1,HMGB2,PAX6,JDP2,ZNF521,GPNMB,CYP1B1,PTGS2,BACH2,KLF2,ESR1,NRARP,CHAC1,UBASH3A,ASB5,MYC,TGFBR3,SULF1,LRP4,HHATL,DEAF1,TRIB1,FOXF1,TNIK,PHF19,NR4A3,SLC39A10,RET,SPRY4,MYLK2,HLF,PDGFC,DLL4,PPM1F,RNF144B,ONECUT1,IER5,P…
GO:BP	regulation of multicellular organismal process	GO:0051239	FALSE	2.06091e-21	20.6859	1251	502	79	30108	SEMA3G,SCUBE2,NFKBIZ,NOG,PDE3A,KCNH2,ADAMTS1,HLX,MAFG,SMPD3,ZBTB34,SIX4,LRP2,TRIL,HMGB2,PAX6,SOX5,GPNMB,CYP1B1,PTGS2,NR3C1,DLGAP3,CACNA1G,ESR1,NRARP,JADE2,UBASH3A,SULF1,CASQ2,LRP4,FGF12,FOXF1,PLXNA4,SLC39A10,RET,MYLK2,DLL4,CACNG4,PPM1F,PPARGC1A,OLFM1,APOD,RIN2,NGFR,SCX,PIK3R6,INPP5D,FSTL4,SCN4A,MERTK,KCNE2,ANGPT1,GDNF,MATN1,UNC13D,MEF2C,CDH4,FGF10,FAM20C,IRF4,BHLHE41,NPTX2,ZFP36L2,TNNC2,TBX2,FLT1…
GO:BP	regulation of primary metabolic process	GO:0080090	FALSE	7.07839e-21	20.1501	2608	502	118	30108	RYBP,RXRG,NFKBIZ,CEBPB,ONECUT3,SNAI1,CCNG1,ZBTB46,TRAF3,ABCG1,MEF2D,ABLIM3,RNF169,NOG,PPARA,PDE3A,SAMD8,CBX7,PPP1R3B,KCNH2,STAR,CEBPD,MAFG,SMPD3,ETV5,ZBTB34,SIX4,FNIP1,TRIB2,PECAM1,HMGB2,PAX6,JDP2,ZNF521,GPNMB,CYP1B1,PTGS2,BACH2,KLF2,ESR1,NRARP,CHAC1,ASB5,MYC,LRP4,HHATL,DEAF1,TRIB1,FOXF1,TNIK,PHF19,NR4A3,SLC39A10,RET,ABCB11,SPRY4,HLF,PDGFC,DLL4,PPM1F,RNF144B,ONECUT1,IER5,PPARGC1A,KLF15,APOD,HIVEP…
GO:BP	cell population proliferation	GO:0008283	FALSE	2.5151e-20	19.5994	1490	502	85	30108	SEMA3G,SCUBE2,NFKBIZ,CECR2,IL8,ABLIM3,CCKBR,NOG,KIRREL3,ADAMTS1,HLX,MAFG,SMPD3,SIX4,LRP2,FNIP1,SGK1,HMGB2,PAX6,SOX5,CYP7B1,GPNMB,CYP1B1,PTGS2,ESR1,TRPM2,NRARP,JADE2,MYC,SULF1,LRP4,DEAF1,FOXF1,PLXNA4,TNIK,NR4A3,SLC39A10,RET,PDGFC,DLL4,HAS2,IER5,PPARGC1A,OLFM1,APOD,CHST11,NGFR,CNTNAP1,SCX,GALR2,DISP3,PTPRU,RGMA,INPP5D,RPGRIP1L,FSTL4,CCDC103,RPS6KA2,ANGPT1,GDNF,MEF2C,CDH4,FGF10,LGR6,GAB2,JUN,TBX2,ER…
GO:BP	cellular metabolic process	GO:0044237	FALSE	2.74947e-20	19.5608	4666	502	167	30108	RYBP,UNC45B,RXRG,NFKBIZ,CEBPB,ONECUT3,SNAI1,CCNG1,ZBTB46,RUBCNL,TRAF3,MEF2D,FGGY,PPCDC,TPH1,IL8,ABLIM3,RNF169,NOG,PPARA,PDE3A,SAMD8,CBX7,PPP1R3B,KCNH2,STAR,CEBPD,MAFG,SMPD3,ETV5,ZBTB34,SIX4,TRIL,GLYCTK,FNIP1,CETP,TRIB2,SGK1,PECAM1,HMGB2,AGPAT4,PAX6,PDIA2,HSPA5,JDP2,CYP7B1,ZNF521,GPNMB,CYP1B1,PTGS2,BACH2,DGKG,KLF2,ESR1,NRARP,CHAC1,UBASH3A,TRH,MYC,TGFBR3,SULF1,FAH,LRP4,CHD2,HHATL,ADCY8,DEAF1,TRIB1,…
GO:BP	regulation of biosynthetic process	GO:0009889	FALSE	7.5946e-20	19.1195	2273	502	107	30108	RYBP,RXRG,NFKBIZ,CEBPB,ONECUT3,SNAI1,ZBTB46,TRAF3,ABCG1,MEF2D,IL8,ABLIM3,NOG,PPARA,SAMD8,CBX7,PPP1R3B,KCNH2,STAR,CEBPD,MAFG,SMPD3,ETV5,ZBTB34,SIX4,TRIL,FNIP1,HMGB2,PAX6,JDP2,ZNF521,GPNMB,CYP1B1,PTGS2,BACH2,KLF2,ESR1,NRARP,CHAC1,UBASH3A,MYC,TGFBR3,SULF1,HHATL,DEAF1,FOXF1,PHF19,NR4A3,RET,MYLK2,HLF,DLL4,PPM1F,ONECUT1,IER5,PPARGC1A,KLF15,OLFM1,APOD,HIVEP3,NGFR,SCX,GALR2,PAX3,ATP1B4,RGMA,INPP5D,TNNI2,…
GO:BP	system development	GO:0048731	FALSE	7.75473e-20	19.1104	1815	502	94	30108	SEMA3G,SCUBE2,NFKBIZ,CECR2,MMP16,MEF2D,IL8,MYL2,CCKBR,NOG,SYPL2,KIRREL3,ADAMTS1,HLX,SMPD3,SIX4,LRP2,SGK1,PECAM1,HMGB2,PAX6,PCDH18,SOX5,RANBP3L,CYP7B1,CYP1B1,NR3C1,ESR1,NRARP,CHAC1,JADE2,TGFBR3,SULF1,LRP4,GABRA1,FOXF1,PLXNA4,TNIK,ANGPT2,RET,TTC9,MYLK2,DLL4,VIT,HAS2,MXRA8,KLF15,GABRB3,OLFM1,CHST11,RIN2,NGFR,CNTNAP1,SCX,GALR2,PIK3R6,DISP3,RGMA,SYBU,RPGRIP1L,FSTL4,MERTK,CCDC103,ANGPT1,GDNF,MATN1,MEF2…
GO:BP	regulation of cellular biosynthetic process	GO:0031326	FALSE	1.4207e-19	18.8475	2255	502	106	30108	RYBP,RXRG,NFKBIZ,CEBPB,ONECUT3,SNAI1,ZBTB46,TRAF3,MEF2D,IL8,ABLIM3,NOG,PPARA,SAMD8,CBX7,PPP1R3B,KCNH2,STAR,CEBPD,MAFG,SMPD3,ETV5,ZBTB34,SIX4,TRIL,FNIP1,HMGB2,PAX6,JDP2,ZNF521,GPNMB,CYP1B1,PTGS2,BACH2,KLF2,ESR1,NRARP,CHAC1,UBASH3A,MYC,TGFBR3,SULF1,HHATL,DEAF1,FOXF1,PHF19,NR4A3,RET,MYLK2,HLF,DLL4,PPM1F,ONECUT1,IER5,PPARGC1A,KLF15,OLFM1,APOD,HIVEP3,NGFR,SCX,GALR2,PAX3,ATP1B4,RGMA,INPP5D,TNNI2,CELF5,…
GO:BP	regulation of macromolecule biosynthetic process	GO:0010556	FALSE	2.18283e-19	18.661	2195	502	104	30108	RYBP,RXRG,NFKBIZ,CEBPB,ONECUT3,SNAI1,ZBTB46,TRAF3,MEF2D,IL8,ABLIM3,NOG,PPARA,SAMD8,CBX7,PPP1R3B,KCNH2,CEBPD,MAFG,SMPD3,ETV5,ZBTB34,SIX4,TRIL,FNIP1,HMGB2,PAX6,JDP2,ZNF521,GPNMB,CYP1B1,BACH2,KLF2,ESR1,NRARP,CHAC1,UBASH3A,MYC,TGFBR3,SULF1,HHATL,DEAF1,FOXF1,PHF19,NR4A3,RET,MYLK2,HLF,DLL4,PPM1F,ONECUT1,IER5,PPARGC1A,KLF15,OLFM1,APOD,HIVEP3,NGFR,SCX,GALR2,PAX3,ATP1B4,RGMA,INPP5D,TNNI2,CELF5,MERTK,FOS,T…
GO:BP	multicellular organism development	GO:0007275	FALSE	3.94752e-19	18.4037	2140	502	102	30108	SEMA3G,SCUBE2,NFKBIZ,CECR2,MMP16,MEF2D,IL8,MYL2,CCKBR,NOG,SYPL2,KIRREL3,ADAMTS1,HLX,MAFG,SMPD3,SIX4,LRP2,SGK1,PECAM1,HMGB2,PAX6,PCDH18,SOX5,RANBP3L,CYP7B1,CYP1B1,PTGS2,NR3C1,ESR1,NRARP,CHAC1,JADE2,TGFBR3,SULF1,LRP4,GABRA1,FOXF1,PLXNA4,TNIK,ANGPT2,RET,TTC9,STOX2,MYLK2,DLL4,VIT,HAS2,MXRA8,KLF15,GABRB3,OLFM1,CHST11,RIN2,NGFR,CNTNAP1,SCX,GALR2,PIK3R6,DISP3,RGMA,INPP5D,SYBU,RPGRIP1L,FSTL4,MERTK,CCDC10…
GO:BP	regulation of nitrogen compound metabolic process	GO:0051171	FALSE	5.37404e-19	18.2697	2518	502	112	30108	RYBP,RXRG,NFKBIZ,CEBPB,ONECUT3,SNAI1,CCNG1,ZBTB46,TRAF3,ABCG1,MEF2D,ABLIM3,RNF169,NOG,PPARA,PDE3A,SAMD8,CBX7,KCNH2,CEBPD,MAFG,SMPD3,ETV5,ZBTB34,SIX4,FNIP1,TRIB2,PECAM1,HMGB2,PAX6,JDP2,ZNF521,GPNMB,CYP1B1,PTGS2,BACH2,KLF2,ESR1,NRARP,CHAC1,ASB5,MYC,LRP4,HHATL,DEAF1,TRIB1,FOXF1,TNIK,PHF19,NR4A3,SLC39A10,RET,SPRY4,HLF,PDGFC,DLL4,PPM1F,RNF144B,ONECUT1,IER5,PPARGC1A,KLF15,APOD,HIVEP3,NGFR,SCX,GALR2,PIK…
GO:BP	regulation of developmental process	GO:0050793	FALSE	8.51879e-19	18.0696	1101	502	70	30108	SEMA3G,SCUBE2,NMRK2,NFKBIZ,CEBPB,ARC,TPH1,NOG,PDE3A,ADAMTS1,HLX,CEBPD,MAFG,SMPD3,SIX4,LRP2,FMNL1,FNIP1,HMGB2,PAX6,SOX5,RANBP3L,CYP1B1,PTGS2,ESR1,NRARP,JADE2,SULF1,LRP4,RPL3L,PLXNA4,TNIK,RET,DLL4,PPARGC1A,OLFM1,RIN2,NGFR,CNTNAP1,SCX,PIK3R6,DISP3,INPP5D,FSTL4,GDNF,MATN1,MEF2C,ADAMTS9,CDH4,NR1D2,FAM20C,BHLHE41,ZFP36L2,TBX2,ERMN,FLT1,MAF,LMOD3,VDR,RUNX2,WNT4,SPRY1,NEFL,WNT1,TMEM182,NR1D1,TNFRSF1B,VIL…
GO:BP	primary metabolic process	GO:0044238	FALSE	1.74203e-18	17.7589	4760	502	165	30108	RYBP,UNC45B,RXRG,NFKBIZ,CEBPB,ONECUT3,SNAI1,CCNG1,ZBTB46,TRAF3,ABCG1,MEF2D,FGGY,PPCDC,ABLIM3,RNF169,NOG,PPARA,PDE3A,SAMD8,CBX7,PPP1R3B,KCNH2,STAR,CEBPD,MAFG,SMPD3,ETV5,ZBTB34,SIX4,LRP2,GLYCTK,FNIP1,CETP,TRIB2,SGK1,PECAM1,HMGB2,AGPAT4,PAX6,PDIA2,HSPA5,JDP2,CYP7B1,ZNF521,GPNMB,CYP1B1,PTGS2,BACH2,DGKG,KLF2,ESR1,NRARP,CHAC1,JADE2,ASB5,MYC,SULF1,FAH,LRP4,HHATL,ADCY8,DEAF1,TRIB1,FOXF1,PLAU,SH3RF3,TNIK,…
GO:BP	regulation of DNA-templated transcription	GO:0006355	FALSE	3.13334e-18	17.504	1440	502	80	30108	RYBP,RXRG,NFKBIZ,CEBPB,ONECUT3,SNAI1,ZBTB46,TRAF3,MEF2D,ABLIM3,NOG,PPARA,CBX7,KCNH2,CEBPD,MAFG,ETV5,ZBTB34,SIX4,FNIP1,HMGB2,PAX6,JDP2,ZNF521,CYP1B1,BACH2,KLF2,ESR1,NRARP,MYC,DEAF1,FOXF1,PHF19,NR4A3,RET,HLF,DLL4,PPM1F,ONECUT1,IER5,PPARGC1A,KLF15,HIVEP3,NGFR,SCX,GALR2,PAX3,ATP1B4,RGMA,TNNI2,FOS,TNIP2,GDNF,ZBTB32,MEF2C,SOX8,BCL11B,NR1D2,ERG,GSC,CREB5,JUN,IRF4,PFKM,BHLHE41,TBX2,CREBRF,MAF,VDR,RUNX2,W…
GO:BP	regulation of gene expression	GO:0010468	FALSE	3.21411e-18	17.4929	2129	502	100	30108	RYBP,RXRG,NFKBIZ,CEBPB,ONECUT3,SNAI1,ZBTB46,TRAF3,MEF2D,IL8,ABLIM3,NOG,PPARA,CBX7,KCNH2,CEBPD,MAFG,ETV5,ZBTB34,SIX4,TRIL,FNIP1,HMGB2,PAX6,JDP2,ZNF521,GPNMB,CYP1B1,BACH2,KLF2,ESR1,NRARP,CHAC1,UBASH3A,MYC,TGFBR3,SULF1,DEAF1,FOXF1,PHF19,NR4A3,RET,MYLK2,HLF,DLL4,PPM1F,ONECUT1,IER5,PPARGC1A,KLF15,OLFM1,APOD,HIVEP3,NGFR,SCX,GALR2,PAX3,ATP1B4,RGMA,INPP5D,TNNI2,CELF5,MERTK,FOS,TNIP2,ANGPT1,GDNF,ZBTB32,ME…
GO:BP	regulation of RNA biosynthetic process	GO:2001141	FALSE	3.87444e-18	17.4118	1445	502	80	30108	RYBP,RXRG,NFKBIZ,CEBPB,ONECUT3,SNAI1,ZBTB46,TRAF3,MEF2D,ABLIM3,NOG,PPARA,CBX7,KCNH2,CEBPD,MAFG,ETV5,ZBTB34,SIX4,FNIP1,HMGB2,PAX6,JDP2,ZNF521,CYP1B1,BACH2,KLF2,ESR1,NRARP,MYC,DEAF1,FOXF1,PHF19,NR4A3,RET,HLF,DLL4,PPM1F,ONECUT1,IER5,PPARGC1A,KLF15,HIVEP3,NGFR,SCX,GALR2,PAX3,ATP1B4,RGMA,TNNI2,FOS,TNIP2,GDNF,ZBTB32,MEF2C,SOX8,BCL11B,NR1D2,ERG,GSC,CREB5,JUN,IRF4,PFKM,BHLHE41,TBX2,CREBRF,MAF,VDR,RUNX2,W…
GO:BP	regulation of transcription by RNA polymerase II	GO:0006357	FALSE	4.64818e-18	17.3327	1075	502	68	30108	RYBP,RXRG,NFKBIZ,CEBPB,ONECUT3,ZBTB46,MEF2D,ABLIM3,NOG,PPARA,CBX7,CEBPD,MAFG,ETV5,ZBTB34,SIX4,FNIP1,HMGB2,PAX6,JDP2,BACH2,KLF2,ESR1,NRARP,MYC,DEAF1,FOXF1,PHF19,NR4A3,HLF,DLL4,ONECUT1,IER5,PPARGC1A,KLF15,HIVEP3,SCX,GALR2,PAX3,RGMA,FOS,TNIP2,GDNF,ZBTB32,MEF2C,SOX8,BCL11B,NR1D2,ERG,GSC,JUN,IRF4,PFKM,BHLHE41,TBX2,CREBRF,MAF,VDR,RUNX2,TFCP2L1,WNT1,NR4A1,FOXG1,NR1D1,SATB2,HMOX1,NR4A2,HNRNPKL
GO:BP	anatomical structure morphogenesis	GO:0009653	FALSE	5.5938e-18	17.2523	1325	502	76	30108	SEMA3G,SCUBE2,CECR2,ARC,IL8,MYL2,NOG,KIRREL3,ADAMTS1,HLX,SMPD3,SIX4,LRP2,FMNL1,SGK1,PAX6,CYP7B1,CYP1B1,ESR1,NRARP,JADE2,MYC,TGFBR3,SULF1,LRP4,MYOM2,FOXF1,PLXNA4,TNIK,ANGPT2,RET,MYLK2,DLL4,HAS2,OLFM1,CHST11,RIN2,NGFR,CNTNAP1,SCX,PIK3R6,RGMA,RPGRIP1L,FSTL4,CCDC103,ANGPT1,GDNF,MATN1,UNC13D,MYO18B,CDH4,SOX8,FGF10,FAM20C,TBX2,ERMN,FLT1,LMOD3,CDH7,VDR,CA2,RUNX2,WNT4,SPRY1,NEFL,WNT1,NR4A1,TMEM182,STC1,P…
GO:BP	macromolecule metabolic process	GO:0043170	FALSE	5.62654e-18	17.2498	4325	502	154	30108	RYBP,UNC45B,RXRG,NFKBIZ,CEBPB,ONECUT3,SNAI1,CCNG1,ZBTB46,TRAF3,ABCG1,MEF2D,IL8,ABLIM3,RNF169,NOG,PPARA,PDE3A,SAMD8,CBX7,PPP1R3B,KCNH2,CEBPD,MAFG,SMPD3,ETV5,ZBTB34,SIX4,TRIL,GLYCTK,FNIP1,TRIB2,SGK1,PECAM1,HMGB2,PAX6,PDIA2,HSPA5,JDP2,ZNF521,GPNMB,CYP1B1,PTGS2,BACH2,KLF2,ESR1,NRARP,CHAC1,JADE2,UBASH3A,ASB5,MYC,TGFBR3,SULF1,LRP4,CHD2,HHATL,DEAF1,TRIB1,FOXF1,PLAU,SH3RF3,TNIK,PHF19,ERO1B,NR4A3,SLC39A10…
GO:BP	nitrogen compound metabolic process	GO:0006807	FALSE	1.53525e-17	16.8138	4502	502	157	30108	RYBP,UNC45B,RXRG,NFKBIZ,CEBPB,ONECUT3,SNAI1,CCNG1,ZBTB46,TRAF3,ABCG1,MEF2D,PPCDC,TPH1,ABLIM3,RNF169,NOG,PPARA,PDE3A,SAMD8,CBX7,KCNH2,CEBPD,MAFG,SMPD3,ETV5,ZBTB34,SIX4,GLYCTK,FNIP1,CETP,TRIB2,SGK1,PECAM1,HMGB2,PAX6,PDIA2,HSPA5,JDP2,ZNF521,GPNMB,CYP1B1,PTGS2,BACH2,KLF2,ESR1,NRARP,CHAC1,JADE2,TRH,ASB5,MYC,SULF1,FAH,LRP4,HHATL,ADCY8,DEAF1,TRIB1,FOXF1,PLAU,SH3RF3,TNIK,CKMT1B,PHF19,ERO1B,NR4A3,SLC39A10…
GO:BP	animal organ development	GO:0048513	FALSE	1.67333e-17	16.7764	1350	502	76	30108	SCUBE2,NFKBIZ,CECR2,MEF2D,TPH1,MYL2,CCKBR,NOG,SYPL2,KIRREL3,ADAMTS1,HLX,SMPD3,SIX4,LRP2,PECAM1,PAX6,PCDH18,SOX5,RANBP3L,CYP7B1,CYP1B1,PTGS2,NR3C1,ESR1,TGFBR3,SULF1,LRP4,RPL3L,CHD2,DEAF1,FOXF1,SLC39A10,RET,TTC9,STOX2,MYLK2,HLF,MYLPF,DLL4,VIT,HAS2,PPARGC1A,KLF15,OLFM1,CHST11,NGFR,CNTNAP1,SCX,PAX3,RPGRIP1L,MERTK,CCDC103,ANGPT1,GDNF,MATN1,MEF2C,NHS,MYO18B,SOX8,FGF10,NR1D2,FAM20C,TBX2,MAF,LMOD3,VDR,RU…
GO:BP	DNA-templated transcription	GO:0006351	FALSE	2.60605e-17	16.584	1491	502	80	30108	RYBP,RXRG,NFKBIZ,CEBPB,ONECUT3,SNAI1,ZBTB46,TRAF3,MEF2D,ABLIM3,NOG,PPARA,CBX7,KCNH2,CEBPD,MAFG,ETV5,ZBTB34,SIX4,FNIP1,HMGB2,PAX6,JDP2,ZNF521,CYP1B1,BACH2,KLF2,ESR1,NRARP,MYC,DEAF1,FOXF1,PHF19,NR4A3,RET,HLF,DLL4,PPM1F,ONECUT1,IER5,PPARGC1A,KLF15,HIVEP3,NGFR,SCX,GALR2,PAX3,ATP1B4,RGMA,TNNI2,FOS,TNIP2,GDNF,ZBTB32,MEF2C,SOX8,BCL11B,NR1D2,ERG,GSC,CREB5,JUN,IRF4,PFKM,BHLHE41,TBX2,CREBRF,MAF,VDR,RUNX2,W…
GO:BP	transcription by RNA polymerase II	GO:0006366	FALSE	3.5055e-17	16.4553	1116	502	68	30108	RYBP,RXRG,NFKBIZ,CEBPB,ONECUT3,ZBTB46,MEF2D,ABLIM3,NOG,PPARA,CBX7,CEBPD,MAFG,ETV5,ZBTB34,SIX4,FNIP1,HMGB2,PAX6,JDP2,BACH2,KLF2,ESR1,NRARP,MYC,DEAF1,FOXF1,PHF19,NR4A3,HLF,DLL4,ONECUT1,IER5,PPARGC1A,KLF15,HIVEP3,SCX,GALR2,PAX3,RGMA,FOS,TNIP2,GDNF,ZBTB32,MEF2C,SOX8,BCL11B,NR1D2,ERG,GSC,JUN,IRF4,PFKM,BHLHE41,TBX2,CREBRF,MAF,VDR,RUNX2,TFCP2L1,WNT1,NR4A1,FOXG1,NR1D1,SATB2,HMOX1,NR4A2,HNRNPKL
GO:BP	RNA biosynthetic process	GO:0032774	FALSE	4.39965e-17	16.3566	1504	502	80	30108	RYBP,RXRG,NFKBIZ,CEBPB,ONECUT3,SNAI1,ZBTB46,TRAF3,MEF2D,ABLIM3,NOG,PPARA,CBX7,KCNH2,CEBPD,MAFG,ETV5,ZBTB34,SIX4,FNIP1,HMGB2,PAX6,JDP2,ZNF521,CYP1B1,BACH2,KLF2,ESR1,NRARP,MYC,DEAF1,FOXF1,PHF19,NR4A3,RET,HLF,DLL4,PPM1F,ONECUT1,IER5,PPARGC1A,KLF15,HIVEP3,NGFR,SCX,GALR2,PAX3,ATP1B4,RGMA,TNNI2,FOS,TNIP2,GDNF,ZBTB32,MEF2C,SOX8,BCL11B,NR1D2,ERG,GSC,CREB5,JUN,IRF4,PFKM,BHLHE41,TBX2,CREBRF,MAF,VDR,RUNX2,W…
GO:BP	organic cyclic compound biosynthetic process	GO:1901362	FALSE	4.77272e-17	16.3212	1779	502	88	30108	RYBP,RXRG,NFKBIZ,CEBPB,ONECUT3,SNAI1,ZBTB46,TRAF3,ABCG1,MEF2D,PPCDC,TPH1,ABLIM3,NOG,PPARA,CBX7,KCNH2,STAR,CEBPD,MAFG,SMPD3,ETV5,ZBTB34,SIX4,FNIP1,HMGB2,PAX6,JDP2,CYP7B1,ZNF521,CYP1B1,BACH2,KLF2,ESR1,NRARP,MYC,ADCY8,DEAF1,FOXF1,PHF19,NR4A3,RET,HLF,DLL4,PPM1F,ONECUT1,IER5,PPARGC1A,KLF15,HIVEP3,NGFR,SCX,GALR2,PAX3,ATP1B4,RGMA,TNNI2,FOS,TNIP2,GDNF,ZBTB32,MEF2C,SOX8,BCL11B,NR1D2,ERG,GSC,CREB5,JUN,IRF4…
GO:BP	organic substance biosynthetic process	GO:1901576	FALSE	4.9734e-17	16.3033	3434	502	131	30108	RYBP,UNC45B,RXRG,NFKBIZ,CEBPB,ONECUT3,SNAI1,ZBTB46,TRAF3,ABCG1,MEF2D,PPCDC,TPH1,IL8,ABLIM3,NOG,PPARA,SAMD8,CBX7,PPP1R3B,KCNH2,STAR,CEBPD,MAFG,SMPD3,ETV5,ZBTB34,SIX4,TRIL,FNIP1,HMGB2,PAX6,PDIA2,HSPA5,JDP2,CYP7B1,ZNF521,GPNMB,CYP1B1,PTGS2,BACH2,DGKG,KLF2,ESR1,NRARP,CHAC1,UBASH3A,MYC,TGFBR3,SULF1,CHD2,HHATL,ADCY8,DEAF1,FOXF1,PLAU,CKMT1B,PHF19,ERO1B,NR4A3,RET,EEF1A2,MYLK2,HLF,DLL4,SOCS3,HAS2,PPM1F,ON…
GO:BP	regulation of RNA metabolic process	GO:0051252	FALSE	5.37862e-17	16.2693	1610	502	83	30108	RYBP,RXRG,NFKBIZ,CEBPB,ONECUT3,SNAI1,ZBTB46,TRAF3,MEF2D,ABLIM3,NOG,PPARA,PDE3A,CBX7,KCNH2,CEBPD,MAFG,ETV5,ZBTB34,SIX4,FNIP1,HMGB2,PAX6,JDP2,ZNF521,CYP1B1,BACH2,KLF2,ESR1,NRARP,MYC,DEAF1,FOXF1,PHF19,NR4A3,RET,HLF,DLL4,PPM1F,ONECUT1,IER5,PPARGC1A,KLF15,HIVEP3,NGFR,SCX,GALR2,PAX3,ATP1B4,RGMA,TNNI2,CELF5,FOS,TNIP2,GDNF,ZBTB32,MEF2C,SOX8,BCL11B,NR1D2,ERG,GSC,CREB5,JUN,IRF4,PFKM,BHLHE41,ZFP36L2,TBX2,CR…
GO:BP	biosynthetic process	GO:0009058	FALSE	7.05576e-17	16.1515	3448	502	131	30108	RYBP,UNC45B,RXRG,NFKBIZ,CEBPB,ONECUT3,SNAI1,ZBTB46,TRAF3,ABCG1,MEF2D,PPCDC,TPH1,IL8,ABLIM3,NOG,PPARA,SAMD8,CBX7,PPP1R3B,KCNH2,STAR,CEBPD,MAFG,SMPD3,ETV5,ZBTB34,SIX4,TRIL,FNIP1,HMGB2,PAX6,PDIA2,HSPA5,JDP2,CYP7B1,ZNF521,GPNMB,CYP1B1,PTGS2,BACH2,DGKG,KLF2,ESR1,NRARP,CHAC1,UBASH3A,MYC,TGFBR3,SULF1,CHD2,HHATL,ADCY8,DEAF1,FOXF1,PLAU,CKMT1B,PHF19,ERO1B,NR4A3,RET,EEF1A2,MYLK2,HLF,DLL4,SOCS3,HAS2,PPM1F,ON…
GO:BP	regulation of cell differentiation	GO:0045595	FALSE	1.26455e-16	15.8981	658	502	51	30108	SEMA3G,SCUBE2,NMRK2,NFKBIZ,CEBPB,TPH1,NOG,PDE3A,HLX,CEBPD,MAFG,SIX4,LRP2,FNIP1,HMGB2,PAX6,SOX5,RANBP3L,PTGS2,NRARP,JADE2,LRP4,RPL3L,PLXNA4,DLL4,OLFM1,RIN2,PIK3R6,DISP3,INPP5D,FSTL4,GDNF,MEF2C,ADAMTS9,CDH4,NR1D2,FAM20C,BHLHE41,ZFP36L2,MAF,LMOD3,VDR,RUNX2,WNT4,SPRY1,NEFL,WNT1,TMEM182,NR1D1,TNFRSF1B,SPRY2
GO:BP	nucleobase-containing compound biosynthetic process	GO:0034654	FALSE	1.98058e-16	15.7032	1679	502	84	30108	RYBP,RXRG,NFKBIZ,CEBPB,ONECUT3,SNAI1,ZBTB46,TRAF3,MEF2D,PPCDC,ABLIM3,NOG,PPARA,CBX7,KCNH2,CEBPD,MAFG,SMPD3,ETV5,ZBTB34,SIX4,FNIP1,HMGB2,PAX6,JDP2,ZNF521,CYP1B1,BACH2,KLF2,ESR1,NRARP,MYC,ADCY8,DEAF1,FOXF1,PHF19,NR4A3,RET,HLF,DLL4,PPM1F,ONECUT1,IER5,PPARGC1A,KLF15,HIVEP3,NGFR,SCX,GALR2,PAX3,ATP1B4,RGMA,TNNI2,FOS,TNIP2,GDNF,ZBTB32,MEF2C,SOX8,BCL11B,NR1D2,ERG,GSC,CREB5,JUN,IRF4,PFKM,BHLHE41,TBX2,CREB…
GO:BP	heterocycle biosynthetic process	GO:0018130	FALSE	2.23337e-16	15.651	1717	502	85	30108	RYBP,RXRG,NFKBIZ,CEBPB,ONECUT3,SNAI1,ZBTB46,TRAF3,MEF2D,PPCDC,TPH1,ABLIM3,NOG,PPARA,CBX7,KCNH2,CEBPD,MAFG,SMPD3,ETV5,ZBTB34,SIX4,FNIP1,HMGB2,PAX6,JDP2,ZNF521,CYP1B1,BACH2,KLF2,ESR1,NRARP,MYC,ADCY8,DEAF1,FOXF1,PHF19,NR4A3,RET,HLF,DLL4,PPM1F,ONECUT1,IER5,PPARGC1A,KLF15,HIVEP3,NGFR,SCX,GALR2,PAX3,ATP1B4,RGMA,TNNI2,FOS,TNIP2,GDNF,ZBTB32,MEF2C,SOX8,BCL11B,NR1D2,ERG,GSC,CREB5,JUN,IRF4,PFKM,BHLHE41,TBX2…
GO:BP	aromatic compound biosynthetic process	GO:0019438	FALSE	2.87557e-16	15.5413	1724	502	85	30108	RYBP,RXRG,NFKBIZ,CEBPB,ONECUT3,SNAI1,ZBTB46,TRAF3,MEF2D,PPCDC,TPH1,ABLIM3,NOG,PPARA,CBX7,KCNH2,CEBPD,MAFG,SMPD3,ETV5,ZBTB34,SIX4,FNIP1,HMGB2,PAX6,JDP2,ZNF521,CYP1B1,BACH2,KLF2,ESR1,NRARP,MYC,ADCY8,DEAF1,FOXF1,PHF19,NR4A3,RET,HLF,DLL4,PPM1F,ONECUT1,IER5,PPARGC1A,KLF15,HIVEP3,NGFR,SCX,GALR2,PAX3,ATP1B4,RGMA,TNNI2,FOS,TNIP2,GDNF,ZBTB32,MEF2C,SOX8,BCL11B,NR1D2,ERG,GSC,CREB5,JUN,IRF4,PFKM,BHLHE41,TBX2…
GO:BP	cellular biosynthetic process	GO:0044249	FALSE	3.89178e-16	15.4099	3392	502	128	30108	RYBP,UNC45B,RXRG,NFKBIZ,CEBPB,ONECUT3,SNAI1,ZBTB46,TRAF3,MEF2D,PPCDC,TPH1,IL8,ABLIM3,NOG,PPARA,SAMD8,CBX7,PPP1R3B,KCNH2,STAR,CEBPD,MAFG,SMPD3,ETV5,ZBTB34,SIX4,TRIL,FNIP1,HMGB2,PAX6,PDIA2,HSPA5,JDP2,CYP7B1,ZNF521,GPNMB,CYP1B1,PTGS2,BACH2,DGKG,KLF2,ESR1,NRARP,CHAC1,UBASH3A,MYC,TGFBR3,SULF1,CHD2,HHATL,ADCY8,DEAF1,FOXF1,PLAU,PHF19,ERO1B,NR4A3,RET,EEF1A2,MYLK2,HLF,DLL4,SOCS3,HAS2,PPM1F,ONECUT1,IER5,PP…
GO:BP	macromolecule biosynthetic process	GO:0009059	FALSE	1.40003e-15	14.8539	2990	502	117	30108	RYBP,UNC45B,RXRG,NFKBIZ,CEBPB,ONECUT3,SNAI1,ZBTB46,TRAF3,MEF2D,IL8,ABLIM3,NOG,PPARA,SAMD8,CBX7,PPP1R3B,KCNH2,CEBPD,MAFG,SMPD3,ETV5,ZBTB34,SIX4,TRIL,FNIP1,HMGB2,PAX6,PDIA2,HSPA5,JDP2,ZNF521,GPNMB,CYP1B1,BACH2,KLF2,ESR1,NRARP,CHAC1,UBASH3A,MYC,TGFBR3,SULF1,CHD2,HHATL,DEAF1,FOXF1,PLAU,PHF19,ERO1B,NR4A3,RET,EEF1A2,MYLK2,HLF,DLL4,HAS2,PPM1F,ONECUT1,IER5,PPARGC1A,KLF15,OLFM1,APOD,PCSK2,CHST11,HIVEP3,NG…
GO:BP	negative regulation of biological process	GO:0048519	FALSE	2.35161e-15	14.6286	2415	502	102	30108	SEMA3G,RYBP,NMRK2,ANGPTL4,ABCG1,LRRC15,ARC,IL8,MYL2,RNF169,NOG,PPARA,PDE3A,CBX7,KCNH2,ADAMTS1,HLX,SMPD3,ZBTB34,SIX4,LRP2,FNIP1,HMGB2,PAX6,RANBP3L,HSPA5,CYP7B1,GPNMB,CYP1B1,NECAB2,PTGS2,ESR1,TRPM2,NRARP,CHAC1,UBASH3A,TRH,TGFBR3,SULF1,CASQ2,LRP4,RPL3L,HHATL,DEAF1,FOXF1,PLXNA4,PHF19,CLIC2,SLC39A10,SPRY4,DLL4,PPM1F,RNF144B,STK38L,PPARGC1A,KLF15,OLFM1,APOD,CHST11,NGFR,SCX,DISP3,PTPRU,RGMA,INPP5D,RPGRI…
[truncated: 330 more rows]

[truncated: 4 more sheets: MASS18H.v.CTRL18H_UP_GO, MASS18H.v.CTRL18H_KEGG, cTEC_KEGG_summary, cTEC_KEGG_summary_venn]
