# Supplementary material for: Host Immune Response Modulation in Avian Coronavirus Infection: Tracheal Transcriptome Profiling In Vitro and In Vivo
Source: Viruses. 2024 Apr 14;16(4):605. doi: 10.3390/v16040605 (PMC11053446; doi:10.3390/v16040605)
Supplement: Supplementary file 1 [file viruses-16-00605-s001.zip › Table_S6_All_DEGs_mRNA_trachea_in_vivo.xlsx]

## Sheet: CTRL_Trach_11.v.CTRL_Trach_4
Gene	baseMean	log2FoldChange	lfcSE	pvalue	padj	Symbol	Locus	Gene_description	Gene_type	CTRL_Trachea_11_dpi_R1.rlogCounts	CTRL_Trachea_11_dpi_R2.rlogCounts	CTRL_Trachea_11_dpi_R3.rlogCounts	CTRL_Trachea_4_dpi_R1.rlogCounts	CTRL_Trachea_4_dpi_R2.rlogCounts	CTRL_Trachea_4_dpi_R3.rlogCounts
ENSGALG00000000003	27.182	-0.0075987	0.0610141	0.330722	0.999907	PANX2	1:20328226-20347898	pannexin 2 [Source:NCBI gene;Acc:426934]	protein_coding	5.23305	4.85282	4.59237	4.892	5.54346	5.0661
ENSGALG00000000011	263.67	-0.000880836	0.0284095	0.861241	0.999907	C10orf88	6:32362856-32366096	chromosome 10 open reading frame 88 [Source:HGNC Symbol;Acc:HGNC:25822]	protein_coding	8.00353	8.24027	8.15283	8.14596	8.19472	8.13615
ENSGALG00000000044	9.54156	-0.039258	0.179485	0.0119755	NA	WFIKKN1	14:13962836-13964455	WAP, follistatin/kazal, immunoglobulin, kunitz and netrin domain containing 1 [Source:HGNC Symbol;Acc:HGNC:30912]	protein_coding	2.03231	2.18292	2.67542	3.89402	3.27096	3.03422
ENSGALG00000000048	47.2758	0.00311762	0.0505067	0.646896	0.999907	ENSGALG00000000048	25:482603-488101	V-type proton ATPase catalytic subunit A-like [Source:NCBI gene;Acc:776719]	protein_coding	6.02703	5.68372	6.13725	5.9023	5.79159	5.78683
ENSGALG00000000055	745.589	0.00407213	0.0254027	0.355996	0.999907	LAMTOR3	4:60121988-60126244	late endosomal/lysosomal adaptor, MAPK and MTOR activator 3 [Source:NCBI gene;Acc:425210]	protein_coding	9.70243	9.80019	9.56438	9.56696	9.63691	9.61389
ENSGALG00000000059	15.758	-0.00611197	0.0716263	0.370557	0.999907	TUBB3	11:18842577-18845331	tubulin, beta 3 class III [Source:NCBI gene;Acc:431043]	protein_coding	2.96689	3.66682	3.52507	4.47646	3.49098	3.14219
ENSGALG00000000067	117.623	0.0117982	0.0519417	0.157892	0.917516	SPR	4:89868567-89871730	sepiapterin reductase (7,8-dihydrobiopterin:NADP+ oxidoreductase) [Source:NCBI gene;Acc:425255]	protein_coding	7.27702	7.42324	7.32614	7.07703	7.12419	7.19786
ENSGALG00000000071	241.332	0.00340505	0.0436505	0.602314	0.999907	ENSGALG00000000071	1:190327368-190335382	DNA damage induced apoptosis suppressor [Source:NCBI gene;Acc:101750305]	protein_coding	7.8993	8.00466	7.971	7.7067	8.04038	7.70562
ENSGALG00000000081	651.46	-0.00259926	0.0880507	0.486938	0.999907	IL4I1	16:2367597-2478250	interleukin 4 induced 1 [Source:NCBI gene;Acc:417039]	protein_coding	1.76777	1.75939	1.45205	1.98898	1.50878	1.96292
ENSGALG00000000086	731.511	4.6364e-05	0.015751	0.987498	0.999907	TIMM17B	26:1113674-1120743	translocase of inner mitochondrial membrane 17 homolog B (yeast) [Source:NCBI gene;Acc:421147]	protein_coding	9.68469	9.71662	9.69641	9.69013	9.67647	9.73355
ENSGALG00000000091	721.03	0.00360468	0.0207681	0.303416	0.999907	INTS4	1:194331748-194363395	integrator complex subunit 4 [Source:NCBI gene;Acc:419028]	protein_coding	9.62648	9.61807	9.6662	9.59396	9.60246	9.50646
ENSGALG00000000094	631.199	0.00112398	0.0178852	0.734144	0.999907	ADIPOR1	26:1106026-1112697	adiponectin receptor 1 [Source:NCBI gene;Acc:421148]	protein_coding	9.44979	9.57965	9.60943	9.53337	9.50435	9.51996
ENSGALG00000000102	110.242	0.0013986	0.036242	0.812155	0.999907	UBE2T	26:1099146-1102387	ubiquitin conjugating enzyme E2 T [Source:NCBI gene;Acc:421149]	protein_coding	6.90873	6.83778	6.58042	6.63699	6.83247	6.7179
ENSGALG00000000104	235.078	0.00500725	0.0425264	0.448299	0.999907	ENSGALG00000000104	26:1089542-1098705	cryptochrome 4 [Source:NCBI gene;Acc:395100]	protein_coding	8.41761	8.32395	8.43826	8.22553	8.19071	8.30525
ENSGALG00000000106	685.363	0.0206385	0.0621767	0.0634425	0.766871	LRIF1	26:1079126-1090634	ligand dependent nuclear receptor interacting factor 1 [Source:NCBI gene;Acc:421150]	protein_coding	9.63687	9.64634	9.75823	9.36543	9.46873	9.58748
ENSGALG00000000107	107.63	0.00206612	0.0408055	0.741534	0.999907	TRIM7.1	16:2482327-2491638	tripartite motif containing 7.1 [Source:NCBI gene;Acc:417040]	protein_coding	7.03818	6.80784	6.93661	7.22083	6.75444	6.51239
ENSGALG00000000109	191.747	-0.00424713	0.0370952	0.484385	0.999907	AFMID	18:9856717-9860064	arylformamidase [Source:NCBI gene;Acc:769005]	protein_coding	7.60541	7.63654	7.73005	7.78557	7.77281	7.79069
ENSGALG00000000112	137.552	-0.115647	0.226782	0.00497113	0.273337	PLP1	4:1997678-2003292	proteolipid protein 1 [Source:NCBI gene;Acc:396214]	protein_coding	7.26427	7.3559	7.13092	7.82873	7.79883	8.17168
ENSGALG00000000122	7477.71	0.00302607	0.0207975	0.402241	0.999907	GNB2L1	16:2525327-2529817	receptor for activated C kinase 1 [Source:NCBI gene;Acc:417044]	protein_coding	13.1966	13.1472	13.1984	13.1161	13.0561	13.1772
ENSGALG00000000129	914.672	0.00348196	0.020513	0.315236	0.999907	TCF25	11:18820548-18838454	transcription factor 25 [Source:NCBI gene;Acc:425450]	protein_coding	9.96443	10.024	10.0739	10.017	9.91493	9.93468
ENSGALG00000000136	1.69021	0.00179061	0.0819792	0.654758	NA	BLEC2	16:2558049-2560828	C-type lectin-like receptor 2 [Source:NCBI gene;Acc:693259]	protein_coding	2.08469	1.75742	1.13002	1.20002	1.89895	1.1876
ENSGALG00000000137	164.835	-0.0026979	0.0406538	0.66778	0.999907	SNRPE	26:1678657-1680974	small nuclear ribonucleoprotein polypeptide E [Source:NCBI gene;Acc:396180]	protein_coding	7.67666	7.62514	7.54971	7.84059	7.72628	7.58009
ENSGALG00000000141	399.927	0.00963479	0.0667711	0.250862	0.99849	BLB1	16:2565094-2566926	Major histocompatibility complex class II beta chain BLB1 [Source:NCBI gene;Acc:693256]	protein_coding	8.29948	7.83089	8.44227	8.21598	7.63271	7.54312
ENSGALG00000000142	855.127	0.0224408	0.0629035	0.0536067	0.717763	CEPT1	26:1041982-1065980	choline/ethanolamine phosphotransferase 1 [Source:NCBI gene;Acc:421152]	protein_coding	9.82946	9.91961	9.90417	9.66392	9.71807	9.67846
ENSGALG00000000146	2448.37	-0.0007113	0.0145493	0.790742	0.999907	SUPT6H	19:5921244-5941204	SPT6 homolog, histone chaperone [Source:NCBI gene;Acc:425418]	protein_coding	11.3371	11.4218	11.3557	11.4052	11.3771	11.3958
ENSGALG00000000150	4627.78	0.0044802	0.0279269	0.355178	0.999907	RPL9	4:69289315-69296300	ribosomal protein L9 [Source:NCBI gene;Acc:425468]	protein_coding	12.2655	12.252	12.3746	12.3222	12.0317	12.2483
ENSGALG00000000151	925.421	0.00834473	0.049692	0.269374	0.999907	ADAMTS19	Z:45410076-45570562	ADAM metallopeptidase with thrombospondin type 1 motif, 19 [Source:NCBI gene;Acc:415600]	protein_coding	10.4195	10.0958	10.2671	10.0093	10.0818	10.0562
ENSGALG00000000154	215.904	0.016328	0.0755643	0.120181	0.863664	DENND2D	26:1029892-1037452	DENN domain containing 2D [Source:NCBI gene;Acc:421153]	protein_coding	7.69862	8.03654	7.98642	7.60039	7.45929	7.55739
ENSGALG00000000156	894.844	0.00306669	0.0302196	0.55932	0.999907	BRD2	16:2574359-2580734	bromodomain containing 2 [Source:NCBI gene;Acc:417049]	protein_coding	10.3845	10.2764	10.3514	10.3321	10.224	10.2125
ENSGALG00000000158	73.6894	-0.00127918	0.0560567	0.846961	0.999907	DMA	16:2584405-2586614	major histocompatibility complex, class II, DM alpha [Source:NCBI gene;Acc:417050]	protein_coding	5.40815	5.04329	5.31846	5.46522	5.389	5.16686
ENSGALG00000000161	320.054	0.00993963	0.0472869	0.193845	0.951846	ISOC1	Z:45666922-45706187	isochorismatase domain containing 1 [Source:NCBI gene;Acc:415601]	protein_coding	8.74976	8.58312	8.34468	8.29907	8.33642	8.50184
ENSGALG00000000162	7.76935	-0.000361881	0.0712996	0.94425	NA	DMB1	16:2586004-2588894	major histocompatibility complex, class II, DM beta 1 [Source:NCBI gene;Acc:106182184]	protein_coding	2.65129	2.19377	3.23503	3.64892	2.40482	1.60687
ENSGALG00000000164	149.053	-0.00431849	0.0605617	0.53573	0.999907	MYBPHL	26:1011100-1020640	myosin binding protein H like [Source:NCBI gene;Acc:421154]	protein_coding	7.27628	7.56756	7.66184	8.19841	7.67928	7.35373
ENSGALG00000000168	22.1043	-0.00253162	0.0723857	0.638884	0.999907	ADORA1	26:991509-1008522	adenosine A1 receptor [Source:NCBI gene;Acc:374212]	protein_coding	2.50494	1.67255	1.42121	2.35352	2.64791	1.51262
ENSGALG00000000172	44.3499	-0.0149101	0.0884484	0.124962	0.871722	MYOG	26:978298-981812	myogenin [Source:NCBI gene;Acc:374004]	protein_coding	4.7859	5.36131	5.4479	6.19764	5.57316	5.65807
ENSGALG00000000184	299.089	0.00673504	0.068961	0.355909	0.999907	SLC27A6	Z:45721101-45760913	solute carrier family 27 (fatty acid transporter), member 6 [Source:NCBI gene;Acc:769933]	protein_coding	9.35828	9.13241	9.14348	8.43974	8.79699	8.96967
ENSGALG00000000186	144.583	-0.00301735	0.0344961	0.600357	0.999907	MTCH1	26:1670781-1679287	mitochondrial carrier 1 [Source:NCBI gene;Acc:425491]	protein_coding	7.54245	7.56765	7.7621	7.65439	7.79018	7.70898
ENSGALG00000000189	1275.54	0.0234134	0.0962372	0.0703158	0.784669	YTHDC2	Z:45786454-45824614	YTH domain containing 2 [Source:NCBI gene;Acc:415602]	protein_coding	10.6771	10.615	10.5174	10.0126	9.92299	10.3679
ENSGALG00000000195	559.488	-0.00085074	0.0322154	0.876784	0.999907	SLC23A2	22:501885-551476	solute carrier family 23 member 2 [Source:NCBI gene;Acc:419520]	protein_coding	9.44672	9.22967	9.51042	9.24765	9.38191	9.63997
ENSGALG00000000201	175.52	0.0025288	0.0343498	0.659082	0.999907	PLEKHM1	27:4004619-4020058	pleckstrin homology and RUN domain containing M1 [Source:NCBI gene;Acc:419939]	protein_coding	7.89292	7.94115	7.99991	8.10048	7.74802	7.73116
ENSGALG00000000208	802.786	0.000406368	0.0264483	0.932248	0.999907	MCC	Z:45855483-46033418	mutated in colorectal cancers [Source:NCBI gene;Acc:415603]	protein_coding	9.9327	9.70824	9.89973	9.73919	9.81623	9.9624
ENSGALG00000000209	441.184	-0.00426377	0.0405716	0.504319	0.999907	PRNP	22:577317-581857	prion protein [Source:NCBI gene;Acc:396452]	protein_coding	9.09462	8.93369	9.26979	9.3713	9.191	9.1723
ENSGALG00000000215	329.588	0.00927321	0.0522707	0.239284	0.988961	DCP2	Z:46038892-46065354	decapping mRNA 2 [Source:NCBI gene;Acc:769972]	protein_coding	8.60443	8.49247	8.29109	8.12792	8.26633	8.30477
ENSGALG00000000217	9.18932	0.000313167	0.0558617	0.962087	NA	PPFIA4	26:954079-976671	PTPRF interacting protein alpha 4 [Source:NCBI gene;Acc:421155]	protein_coding	3.81783	4.07141	4.38074	3.96931	4.06261	4.21955
ENSGALG00000000218	359.707	0.0160609	0.0795402	0.12459	0.870681	SRP19	Z:46094705-46101520	signal recognition particle 19 [Source:NCBI gene;Acc:770061]	protein_coding	9.12574	8.7715	8.61262	8.25953	8.29043	8.67903
ENSGALG00000000220	2380.89	0.0095086	0.0532611	0.23357	0.985607	APC	Z:46112427-46200441	APC, WNT signaling pathway regulator [Source:NCBI gene;Acc:415607]	protein_coding	11.6644	11.4804	11.3926	11.176	11.1748	11.4564
ENSGALG00000000223	624.022	-0.00261046	0.0293909	0.612068	0.999907	TMEM183A	26:923122-934781	transmembrane protein 183A [Source:NCBI gene;Acc:421156]	protein_coding	9.30989	9.25008	9.275	9.48779	9.3391	9.22168
ENSGALG00000000225	57.4955	-0.00122736	0.0438264	0.848218	0.999907	MGAT4C	26:915271-920488	mannosyl (alpha-1,3-)-glycoprotein beta-1,4-N-acetylglucosaminyltransferase, isozyme C (putative) [Source:NCBI gene;Acc:395415]	protein_coding	5.94458	5.79078	5.96687	6.05225	5.96406	5.85392
ENSGALG00000000226	29.1816	0.000940504	0.0444089	0.883766	0.999907	TMEM9	26:910864-914096	transmembrane protein 9 [Source:NCBI gene;Acc:421157]	protein_coding	5.01253	5.13643	5.02013	5.29992	4.56931	5.15737
ENSGALG00000000227	1891.86	-5.56679e-05	0.0207917	0.988601	0.999907	DPYSL2	22:605206-646892	dihydropyrimidinase like 2 [Source:NCBI gene;Acc:395155]	protein_coding	11.2601	11.2319	11.2127	11.2126	11.2814	11.2199
ENSGALG00000000233	42.1298	-0.0014344	0.0462986	0.826279	0.999907	SP2	27:6502621-6508099	Sp2 transcription factor [Source:NCBI gene;Acc:425673]	protein_coding	5.90936	5.77805	5.59663	5.83334	6.06667	5.52062
ENSGALG00000000234	398.489	0.314266	0.336699	0.000633468	0.0856129	EPB41L4A	Z:46272436-46396602	erythrocyte membrane protein band 4.1 like 4A [Source:NCBI gene;Acc:415608]	protein_coding	9.11808	8.97594	9.27727	8.12669	8.16594	8.5822
ENSGALG00000000235	1458.11	-0.00157223	0.022123	0.698769	0.999907	PPP2R2A	22:688378-726427	protein phosphatase 2 regulatory subunit Balpha [Source:NCBI gene;Acc:419523]	protein_coding	10.5324	10.6786	10.6129	10.5661	10.6874	10.6967
ENSGALG00000000241	954.455	0.0290159	0.105395	0.0505069	0.702965	STARD4	Z:46594962-46603606	StAR related lipid transfer domain containing 4 [Source:NCBI gene;Acc:769322]	protein_coding	10.5457	10.267	10.3182	9.9104	9.60073	10.1308
ENSGALG00000000242	421.653	-0.0125201	0.0542961	0.148523	0.903512	EBF2	22:736997-875384	early B-cell factor 2 [Source:NCBI gene;Acc:395176]	protein_coding	8.95684	8.57935	8.86937	9.07286	9.0952	8.95201
ENSGALG00000000243	140.919	-0.00874976	0.0549814	0.26915	0.999907	RDM1	27:4030006-4034840	RAD52 motif containing 1 [Source:NCBI gene;Acc:395228]	protein_coding	7.16614	6.99328	6.96881	7.07053	7.5043	7.29385
ENSGALG00000000244	316.522	0.00520093	0.0558218	0.471445	0.999907	CAMK4	Z:46616371-46782893	calcium/calmodulin dependent protein kinase IV [Source:NCBI gene;Acc:723973]	protein_coding	9.06539	8.68336	8.63418	8.51447	8.36385	8.77695
ENSGALG00000000247	692.089	0.017787	0.0824289	0.107062	0.84671	WDR36	Z:46811852-46841797	WD repeat domain 36 [Source:NCBI gene;Acc:415609]	protein_coding	9.90662	9.69824	9.54899	9.0431	9.15286	9.61536
ENSGALG00000000251	38.4845	0.0179123	0.176323	0.0236414	0.551416	CD79B	27:4040247-4045220	CD79b molecule [Source:NCBI gene;Acc:419940]	protein_coding	2.60868	3.28114	3.98842	2.324	2.09061	2.58226
ENSGALG00000000253	336.068	0.0225867	0.0797123	0.0695323	0.784669	SLC25A46	Z:46908349-46922477	solute carrier family 25 member 46 [Source:NCBI gene;Acc:415610]	protein_coding	8.6056	8.74234	8.47859	8.07671	8.26837	8.4937
ENSGALG00000000255	1411.47	0.000338871	0.0316881	0.950226	0.999907	MAN2A1	Z:47239613-47357106	mannosidase alpha class 2A member 1 [Source:NCBI gene;Acc:415611]	protein_coding	10.6185	10.5735	10.4152	10.5232	10.4608	10.6015
ENSGALG00000000259	564.736	0.00652841	0.0321156	0.235008	0.986064	PSMF1	20:9867069-9873205	proteasome inhibitor subunit 1 [Source:NCBI gene;Acc:430115]	protein_coding	9.45911	9.43035	9.35315	9.24479	9.241	9.42101
ENSGALG00000000264	491.084	0.0152941	0.0715775	0.130733	0.878909	ENSGALG00000000264	Z:47448939-47484723	praja ring finger ubiquitin ligase 2 [Source:NCBI gene;Acc:415612]	protein_coding	9.4339	9.2741	9.07077	8.72012	8.86859	9.13577
ENSGALG00000000273	1265.97	0.027505	0.0937343	0.0536799	0.717763	FER	Z:47527109-47681655	fer (fps/fes related) tyrosine kinase [Source:NCBI gene;Acc:415614]	protein_coding	10.8612	10.5308	10.5713	10.1922	10.0795	10.5195
ENSGALG00000000275	744.063	-0.00307368	0.0226144	0.440569	0.999907	KCTD9	22:962634-970983	potassium channel tetramerization domain containing 9 [Source:NCBI gene;Acc:419526]	protein_coding	9.74256	9.61071	9.71492	9.74172	9.76349	9.78646
ENSGALG00000000276	227.392	0.0203097	0.0850286	0.0872329	0.822153	FBXL17	Z:47772333-48059677	F-box and leucine rich repeat protein 17 [Source:NCBI gene;Acc:415615]	protein_coding	8.37518	8.11166	7.91053	7.6368	7.65969	7.90834
ENSGALG00000000277	1.60975	-0.00259519	0.0800437	0.560452	NA	GnRH-I	22:973156-976774	gonadotropin releasing hormone 1 [Source:NCBI gene;Acc:770134]	protein_coding	0.621305	1.36312	0.962795	1.27892	1.08031	1.26738
ENSGALG00000000280	87.2225	0.0340022	0.103144	0.038376	0.647725	EFNA5	Z:48131380-48335018	ephrin A5 [Source:NCBI gene;Acc:396100]	protein_coding	7.00648	6.94318	6.77594	6.40836	6.46304	6.73819
ENSGALG00000000284	192.899	-0.0770061	0.136864	0.00934463	0.38596	HOXB4	27:6243545-6248818	homeobox B4 [Source:NCBI gene;Acc:396230]	protein_coding	7.80046	7.70201	7.6561	8.17781	8.08374	7.95482
ENSGALG00000000293	45.4869	-0.00818796	0.0846246	0.211009	0.966882	ENSGALG00000000293	27:4101688-4112295	alpha-2-macroglobulin-like 4 [Source:NCBI gene;Acc:100858010]	protein_coding	3.67101	3.46633	3.94762	4.57671	5.0752	3.66434
ENSGALG00000000295	4.41752	-0.00557274	0.07774	0.347514	NA	ENSGALG00000000295	26:870577-887343	immunoglobulin-like and fibronectin type III domain containing 1 [Source:NCBI gene;Acc:771410]	protein_coding	1.69798	2.13424	1.51897	2.17758	2.46805	1.80862
ENSGALG00000000296	4215.52	-0.000509119	0.0109192	0.79381	0.999907	PCNX1	5:27422449-27504335	pecanex homolog 1 (Drosophila) [Source:NCBI gene;Acc:426230]	protein_coding	12.1409	12.2547	12.2912	12.2466	12.1948	12.2978
ENSGALG00000000299	444.328	0.0200411	0.107722	0.0660703	0.774033	PKP1	26:827967-854048	plakophilin 1 [Source:NCBI gene;Acc:421158]	protein_coding	6.25746	6.03177	6.54333	4.99661	5.87605	5.15368
ENSGALG00000000302	302.557	-0.0161612	0.0793958	0.12345	0.867872	TNNT2	26:807502-813890	troponin T2, cardiac type [Source:NCBI gene;Acc:396433]	protein_coding	7.70005	8.31499	8.20337	8.51557	8.40405	8.6535
ENSGALG00000000309	298.021	0.00174786	0.0448315	0.787554	0.999907	ENSGALG00000000309	26:797808-805378	ladinin 1 [Source:NCBI gene;Acc:421160]	protein_coding	8.13936	8.06274	8.30022	8.06321	8.05055	8.1731
ENSGALG00000000311	1259.17	-0.000820584	0.0241724	0.853321	0.999907	DOCK5	22:981447-1052989	dedicator of cytokinesis 5 [Source:NCBI gene;Acc:419527]	protein_coding	10.735	10.7193	10.5908	10.6128	10.7267	10.7801
ENSGALG00000000313	2907.77	0.000138319	0.0446951	0.982847	0.999907	TNNI1	26:790416-794166	troponin I type 1 (skeletal, slow) [Source:NCBI gene;Acc:421161]	protein_coding	11.5292	12.0094	11.5072	11.6124	11.6445	11.8234
ENSGALG00000000314	5.7033	0.004626	0.0702531	0.467403	NA	NEFL	22:1089882-1108097	neurofilament light [Source:HGNC Symbol;Acc:HGNC:7739]	protein_coding	2.94824	2.73434	3.71447	3.15568	2.71001	2.7739
ENSGALG00000000317	2.86432	0.000294115	0.0762324	0.947313	NA	NEFM	22:1098617-1103124	neurofilament, medium polypeptide [Source:NCBI gene;Acc:396206]	protein_coding	1.51093	1.28319	3.23588	2.44432	2.7552	1.1887
ENSGALG00000000318	397.603	0.0072117	0.0583983	0.348443	0.999907	CSRP1	26:776660-782042	cysteine and glycine rich protein 1 [Source:NCBI gene;Acc:396176]	protein_coding	8.45035	8.27851	8.73638	8.11379	8.39838	8.07967
ENSGALG00000000329	489.626	0.0050185	0.0311553	0.348904	0.999907	AHCYL1	26:1296534-1317744	adenosylhomocysteinase like 1 [Source:NCBI gene;Acc:419803]	protein_coding	9.4075	9.28609	9.1902	9.2157	9.16247	9.19884
ENSGALG00000000336	1631.49	-0.00205565	0.0363654	0.72808	0.999907	PPP1R12B	26:686280-770677	protein phosphatase 1 regulatory subunit 12B [Source:HGNC Symbol;Acc:HGNC:7619]	protein_coding	10.9774	11.1864	11.1631	11.3242	11.1813	11.0337
ENSGALG00000000337	6.58025	0.000374246	0.0652191	0.950072	NA	CTXN1	28:506848-508022	cortexin 1 [Source:HGNC Symbol;Acc:HGNC:31108]	protein_coding	2.68899	1.77908	2.4419	2.27803	2.40463	2.40422
ENSGALG00000000341	7.46099	-0.00125669	0.087047	0.71033	NA	KRTAP10-4	25:3270145-3271199	keratin associated protein 10-4 [Source:NCBI gene;Acc:425968]	protein_coding	-1.54235	-1.4017	-1.51693	-0.731122	-1.63064	-1.47509
ENSGALG00000000349	1054.41	0.00021866	0.0195651	0.952594	0.999907	PSMC5	27:4119715-4123304	proteasome 26S subunit, ATPase 5 [Source:NCBI gene;Acc:428274]	protein_coding	10.2471	10.2053	10.1049	10.1777	10.1826	10.1892
ENSGALG00000000352	598.358	-0.0306949	0.0745614	0.0345036	0.626813	TIMM44	28:582246-604742	translocase of inner mitochondrial membrane 44 [Source:NCBI gene;Acc:420053]	protein_coding	9.16015	9.21088	9.31045	9.42474	9.46352	9.45733
ENSGALG00000000357	841.778	0.00730771	0.0584221	0.34349	0.999907	ENSGALG00000000357	22:1187068-1205333	ADAM like decysin 1 [Source:NCBI gene;Acc:419529]	protein_coding	9.58085	9.9677	9.68984	9.22121	9.48974	9.63008
ENSGALG00000000364	15.747	0.00240586	0.0590188	0.717757	0.999907	STC1	22:1287781-1294830	stanniocalcin 1 [Source:NCBI gene;Acc:428201]	protein_coding	4.44467	4.38577	3.38108	3.78936	4.06437	4.17243
ENSGALG00000000367	40.0885	0.00227623	0.0702042	0.685509	0.999907	ASIC2	27:4187017-4266979	acid sensing ion channel subunit 2 [Source:NCBI gene;Acc:419945]	protein_coding	5.87503	6.13905	5.97751	5.22077	5.74312	6.0188
ENSGALG00000000374	232.173	0.000605744	0.0309599	0.909822	0.999907	RNPEP	26:617184-633046	arginyl aminopeptidase [Source:NCBI gene;Acc:421165]	protein_coding	8.51498	8.29352	8.46605	8.46242	8.45806	8.31142
ENSGALG00000000377	1976.53	-0.00477218	0.031645	0.379803	0.999907	HNRNPM	28:604711-629778	heterogeneous nuclear ribonucleoprotein M [Source:NCBI gene;Acc:420054]	protein_coding	10.9886	11.0347	10.9478	11.047	11.1249	11.133
ENSGALG00000000378	172.496	-0.00309651	0.0467817	0.642675	0.999907	SLC25A37	22:1324249-1333078	solute carrier family 25 (mitochondrial iron transporter), member 37 [Source:NCBI gene;Acc:419530]	protein_coding	7.0804	7.14	6.95112	7.1875	7.28478	7.09404
ENSGALG00000000379	326.217	0.0007061	0.0417518	0.9105	0.999907	ITGB3	27:4721958-4738989	integrin subunit beta 3 [Source:NCBI gene;Acc:374209]	protein_coding	8.88637	8.48166	8.80148	8.63628	8.78213	8.69948
ENSGALG00000000390	559.362	0.00368638	0.0389635	0.552916	0.999907	ENTPD4	22:1337732-1346169	ectonucleoside triphosphate diphosphohydrolase 4 [Source:NCBI gene;Acc:419531]	protein_coding	9.14251	9.36888	9.23884	9.13736	9.12567	9.13642
ENSGALG00000000394	4.48658	0.00203715	0.0720667	0.701205	NA	SLC6A17	26:1352712-1360431	solute carrier family 6 member 17 [Source:NCBI gene;Acc:419805]	protein_coding	3.4098	3.03193	2.88924	2.60633	3.1269	2.81411
ENSGALG00000000396	172.86	-0.000568783	0.0263289	0.90492	0.999907	METTL2B	27:4751454-4764142	methyltransferase like 2B [Source:NCBI gene;Acc:419948]	protein_coding	7.50263	7.70782	7.60514	7.42863	7.76984	7.61594
ENSGALG00000000397	897.697	-0.0242372	0.064773	0.0472253	0.69238	IPO9	26:574234-594203	importin 9 [Source:NCBI gene;Acc:421167]	protein_coding	9.90149	9.80182	9.81679	10.0507	10.0028	10.073
ENSGALG00000000399	38.6761	0.00130253	0.0433184	0.838435	0.999907	DUSP28	9:2860218-2863677	dual specificity phosphatase 28 [Source:NCBI gene;Acc:430912]	protein_coding	5.59438	5.39567	5.67941	5.53176	5.68485	5.29145
ENSGALG00000000400	39.2889	-0.00475103	0.0526092	0.502558	0.999907	KCNC4	26:1366688-1389976	potassium voltage-gated channel, Shaw-related subfamily, member 4 [Source:NCBI gene;Acc:419806]	protein_coding	5.66057	5.46391	5.79436	5.79568	6.03037	5.68325
ENSGALG00000000401	132.295	-0.000101863	0.03017	0.984541	0.999907	RBM15	26:1400047-1402914	RNA binding motif protein 15 [Source:NCBI gene;Acc:100859595]	protein_coding	7.3594	7.46965	7.23342	7.51905	7.24977	7.3069
ENSGALG00000000402	1172.09	-0.00220877	0.0271234	0.647995	0.999907	LOXL2	22:1351044-1386815	lysyl oxidase like 2 [Source:NCBI gene;Acc:419533]	protein_coding	10.7329	10.6429	10.6396	10.7742	10.8072	10.6159
ENSGALG00000000404	903.449	-0.00225765	0.0186396	0.49248	0.999907	COPS2	10:10883287-10904519	COP9 signalosome subunit 2 [Source:NCBI gene;Acc:430917]	protein_coding	9.87136	10.0184	9.87054	10.0477	9.93224	9.94227
ENSGALG00000000407	138.968	-0.00422595	0.0341593	0.462847	0.999907	ENSGALG00000000407	28:646860-659632	LSM7 homolog, U6 small nuclear RNA and mRNA degradation associated [Source:NCBI gene;Acc:420055]	protein_coding	7.30309	7.18653	7.23904	7.29301	7.40903	7.36443
ENSGALG00000000409	1032.98	-0.00417827	0.024799	0.328902	0.999907	CHMP7	22:1402211-1410592	charged multivesicular body protein 7 [Source:NCBI gene;Acc:419535]	protein_coding	10.0046	9.98123	10.1111	10.2371	10.0699	10.0483
ENSGALG00000000410	703.254	-0.000827579	0.0185811	0.81154	0.999907	TLK2	27:4774952-4815919	tousled-like kinase 2 [Source:NCBI gene;Acc:419949]	protein_coding	9.51589	9.56737	9.50121	9.59191	9.50349	9.5621
ENSGALG00000000417	84.8945	-0.00513959	0.0386941	0.413606	0.999907	SLC16A4	26:1413628-1422663	solute carrier family 16 member 4 [Source:NCBI gene;Acc:419809]	protein_coding	6.69442	6.5227	6.77359	6.82267	6.70003	6.92494
ENSGALG00000000419	312.547	0.00195336	0.0251214	0.667157	0.999907	LAMTOR5	26:1424151-1426410	late endosomal/lysosomal adaptor, MAPK and MTOR activator 5 [Source:NCBI gene;Acc:419811]	protein_coding	8.42431	8.2621	8.55269	8.41607	8.37563	8.32505
ENSGALG00000000424	1268.31	-0.00414416	0.0331004	0.461379	0.999907	CMTM3	11:11429328-11442605	CKLF like MARVEL transmembrane domain containing 3 [Source:NCBI gene;Acc:414829]	protein_coding	10.3921	10.317	10.4445	10.4968	10.5048	10.4878
ENSGALG00000000430	1471.02	-0.0507388	0.0762682	0.0108225	0.409401	SPPL2C	28:659800-694959	signal peptide peptidase like 2C [Source:NCBI gene;Acc:420056]	protein_coding	10.5667	10.6202	10.6636	10.7617	10.8552	10.7202
ENSGALG00000000433	314.624	-0.00419356	0.04405	0.527081	0.999907	ENSGALG00000000433	7:22205155-22208893	tubulin alpha 4a [Source:NCBI gene;Acc:100857247]	protein_coding	8.46912	8.49114	8.85539	8.85115	8.65631	8.8
ENSGALG00000000436	42.2339	-0.00276391	0.0469492	0.677754	0.999907	RABIF	26:522606-523803	RAB interacting factor [Source:NCBI gene;Acc:421170]	protein_coding	5.64607	5.06503	5.78657	5.65239	5.81448	5.4866
ENSGALG00000000437	0.553094	-0.00156409	0.100196	0.521323	NA	PGA3	26:1433283-1436412	pepsinogen 3, group I (pepsinogen A) [Source:NCBI gene;Acc:395926]	protein_coding	-1.48797	-1.44728	-1.48062	-0.827952	-1.51352	-1.46851
ENSGALG00000000438	385.053	0.00310398	0.0390273	0.615697	0.999907	ERMP1	Z:27771796-27786843	endoplasmic reticulum metallopeptidase 1 [Source:NCBI gene;Acc:426644]	protein_coding	8.4243	8.67118	8.63618	8.40204	8.37837	8.63224
ENSGALG00000000442	91.8704	-0.00152388	0.0392534	0.803762	0.999907	KCNA2	26:1469306-1471568	potassium voltage-gated channel subfamily A member 2 [Source:NCBI gene;Acc:395117]	protein_coding	6.93847	6.89045	7.15686	7.1615	6.86454	7.15113
ENSGALG00000000451	41.2761	0.0014943	0.0640849	0.809116	0.999907	MEIG1	1:8003807-8010070	meiosis/spermiogenesis associated 1 [Source:NCBI gene;Acc:769589]	protein_coding	4.90563	5.16081	4.8166	4.86799	5.02219	4.56696
ENSGALG00000000452	182.633	0.0184801	0.0946788	0.0936672	0.827175	TNFRSF10B	22:1415487-1422100	tumor necrosis factor receptor superfamily, member 10b [Source:NCBI gene;Acc:373904]	protein_coding	7.33084	7.82829	7.7552	7.04409	7.24703	6.76883
ENSGALG00000000458	10.3832	-0.0059965	0.0710662	0.379949	NA	TMPRSS9	28:710915-722418	transmembrane protease, serine 9 [Source:NCBI gene;Acc:428320]	protein_coding	2.71241	3.28748	3.27641	3.76407	3.20223	3.46456
ENSGALG00000000461	7683.85	-0.00420513	0.0272638	0.375738	0.999907	MRC2	27:4832151-4845337	mannose receptor C type 2 [Source:NCBI gene;Acc:419950]	protein_coding	13.5539	13.4391	13.4236	13.6003	13.448	13.6461
ENSGALG00000000466	43.3153	-0.00144931	0.065616	0.809926	0.999907	LCK	23:5273969-5292034	LCK proto-oncogene, Src family tyrosine kinase [Source:NCBI gene;Acc:396460]	protein_coding	4.21337	3.73981	3.19408	3.52211	3.73592	4.28699
ENSGALG00000000469	8.30519	-0.014959	0.0988013	0.0940307	NA	ADRA1A	22:5083582-5098900	adrenoceptor alpha 1A [Source:NCBI gene;Acc:428203]	protein_coding	2.50019	2.95429	2.68695	3.53156	3.10961	3.50802
ENSGALG00000000470	2411.65	-0.0150163	0.0694655	0.132618	0.884226	LMNA	28:729616-757180	lamin A/C [Source:NCBI gene;Acc:396222]	protein_coding	11.006	10.869	11.0093	11.3621	11.3032	11.2339
ENSGALG00000000474	1701.78	0.0011872	0.0177331	0.716742	0.999907	RPL36	28:770201-772981	ribosomal protein L36 [Source:NCBI gene;Acc:373936]	protein_coding	10.9306	10.9213	11.0779	10.9773	10.8458	11.024
ENSGALG00000000476	47.4797	-0.00153373	0.0484194	0.816624	0.999907	LRRTM4	22:4410028-4620737	leucine rich repeat transmembrane neuronal 4 [Source:NCBI gene;Acc:419539]	protein_coding	6.14928	5.91807	6.12233	5.87104	6.57883	5.81019
ENSGALG00000000478	534.304	0.00222734	0.0191327	0.512505	0.999907	TANC2	27:4897150-5049377	tetratricopeptide repeat, ankyrin repeat and coiled-coil containing 2 [Source:NCBI gene;Acc:419951]	protein_coding	9.51698	9.62677	9.55077	9.55063	9.50493	9.48273
ENSGALG00000000497	9.01753	0.00282261	0.0781488	0.552131	NA	ENSGALG00000000497	26:1533127-1536766	chromosome 26 open reading frame, human C6orf222 [Source:NCBI gene;Acc:419812]	protein_coding	2.59382	2.73497	2.85268	1.96605	2.14827	2.77285
ENSGALG00000000498	435.258	-0.00251513	0.0430405	0.695806	0.999907	ACE	27:5066557-5082805	angiotensin I converting enzyme [Source:NCBI gene;Acc:419953]	protein_coding	8.96264	8.65591	9.24912	9.31094	9.10304	8.78129
ENSGALG00000000504	58.1033	-0.00466983	0.0654602	0.492938	0.999907	ETV7	26:1539943-1544102	ETS variant 7 [Source:NCBI gene;Acc:419813]	protein_coding	4.33251	4.8146	4.272	5.25469	4.33816	4.6971
ENSGALG00000000505	60.1635	-0.0251166	0.11083	0.0565067	0.726279	KCNH6	27:5090432-5118510	potassium voltage-gated channel subfamily H member 6 [Source:NCBI gene;Acc:414871]	protein_coding	5.81024	6.17791	6.14264	6.81965	6.55952	6.72054
ENSGALG00000000507	3.75726	-0.00305776	0.0707264	0.596073	NA	CPNE7	11:18738378-18745111	copine VII [Source:NCBI gene;Acc:415851]	protein_coding	2.47249	2.30798	2.06997	2.83402	2.43999	2.15596
ENSGALG00000000510	702.463	-0.00106789	0.0156374	0.708875	0.999907	DCAF7	27:5119774-5135568	DDB1 and CUL4 associated factor 7 [Source:NCBI gene;Acc:771554]	protein_coding	9.54064	9.6729	9.46244	9.61408	9.58709	9.55951
ENSGALG00000000511	1003.54	-0.00125335	0.0212787	0.750201	0.999907	KCTD20	26:1544510-1563320	potassium channel tetramerization domain containing 20 [Source:NCBI gene;Acc:419814]	protein_coding	10.0823	10.0565	10.1187	10.232	10.04	10.0904
ENSGALG00000000513	212.678	0.000559108	0.0264478	0.906856	0.999907	ZNF276	11:18771553-18778212	zinc finger protein 276 [Source:NCBI gene;Acc:415853]	protein_coding	7.82346	7.61035	7.9314	7.81168	7.8522	7.68173
ENSGALG00000000516	140.692	-0.012142	0.0818493	0.168712	0.922747	FANCA	11:18778749-18811706	Fanconi anemia complementation group A [Source:NCBI gene;Acc:415854]	protein_coding	6.36966	6.26587	5.99617	6.93309	6.77546	6.76606
ENSGALG00000000518	268.185	-0.00124088	0.0219989	0.760118	0.999907	KLHL12	26:510087-522316	kelch like family member 12 [Source:NCBI gene;Acc:101748977]	protein_coding	8.30523	8.36389	8.36503	8.41782	8.41031	8.30086
ENSGALG00000000521	89.1805	0.000564991	0.0553241	0.931848	0.999907	SPIRE2	11:18813764-18819623	spire-type actin nucleation factor 2 [Source:NCBI gene;Acc:415855]	protein_coding	5.48108	5.62602	6.30438	5.831	5.83392	5.79914
ENSGALG00000000523	589.159	-0.0081693	0.0402148	0.223788	0.974124	STK38	26:1565335-1575057	serine/threonine kinase 38 [Source:NCBI gene;Acc:428260]	protein_coding	9.25838	9.12079	9.0762	9.32904	9.35763	9.24399
ENSGALG00000000525	1160.73	-0.0108349	0.0376588	0.103459	0.842969	MAP3K3	27:5141419-5180131	mitogen-activated protein kinase kinase kinase 3 [Source:NCBI gene;Acc:419954]	protein_coding	10.4623	10.4475	10.5089	10.642	10.5782	10.5666
ENSGALG00000000528	47.8632	0.0125177	0.0662053	0.174225	0.927546	DBNDD1	11:18849334-18852939	dysbindin (dystrobrevin binding protein 1) domain containing 1 [Source:NCBI gene;Acc:415857]	protein_coding	5.86552	6.19729	5.9324	5.74738	5.78677	5.50742
ENSGALG00000000529	299.112	-0.0376154	0.108245	0.0327081	0.617482	LIMD2	27:5186052-5190752	LIM domain containing 2 [Source:NCBI gene;Acc:419955]	protein_coding	8.25138	8.24118	8.2278	8.7381	8.53103	8.63972
ENSGALG00000000533	737.696	-0.0101479	0.0656363	0.234927	0.986064	SRSF3	26:1584188-1590134	serine and arginine rich splicing factor 3 [Source:NCBI gene;Acc:419815]	protein_coding	9.82655	9.8705	9.20498	10.1831	9.97521	9.93367
ENSGALG00000000535	346.269	0.00692953	0.056045	0.360701	0.999907	ERRFI1	21:255925-259437	ERBB receptor feedback inhibitor 1 [Source:NCBI gene;Acc:419364]	protein_coding	8.23953	8.35474	8.44498	7.92775	8.04941	8.23996
ENSGALG00000000538	120.968	0.00339358	0.0321598	0.537305	0.999907	RNF113B	27:5196842-5203338	ring finger protein 113B [Source:NCBI gene;Acc:419956]	protein_coding	7.2659	7.08325	7.11357	7.20137	6.87336	7.1562
ENSGALG00000000540	269.352	0.00172235	0.0381875	0.776126	0.999907	GAS8	11:18853533-18862046	growth arrest specific 8 [Source:NCBI gene;Acc:415858]	protein_coding	8.09857	8.50464	8.06144	8.1896	8.19051	8.13227
ENSGALG00000000541	1281.21	-0.0214434	0.053484	0.0427943	0.666713	ZC3H11B	26:481428-495534	zinc finger CCCH-type containing 11B pseudogene [Source:NCBI gene;Acc:421172]	protein_coding	10.3359	10.4461	10.3923	10.6067	10.5153	10.4911
ENSGALG00000000542	619.424	0.0179136	0.0569754	0.0757106	0.805839	ZNF593	23:352761-353960	zinc finger protein 593 [Source:NCBI gene;Acc:419549]	protein_coding	9.54723	9.45551	9.63818	9.25193	9.37772	9.44099
ENSGALG00000000544	85.7852	0.00439943	0.0689708	0.492954	0.999907	ENSGALG00000000544	26:1603818-1616373	RAB44, member RAS oncogene family [Source:NCBI gene;Acc:100859805]	protein_coding	4.18004	5.0451	4.62799	4.45274	4.49936	3.70163
ENSGALG00000000545	0.978416	-0.00268139	0.0891072	0.467607	NA	REN	26:1725734-1730462	renin [Source:NCBI gene;Acc:431167]	protein_coding	0.119178	0.160977	0.696909	0.493117	0.747372	0.744802
ENSGALG00000000549	43.19	0.0030725	0.0538701	0.653634	0.999907	URAH	11:18861162-18862768	5-hydroxyisourate hydrolase [Source:NCBI gene;Acc:415859]	protein_coding	5.82955	5.60139	5.80666	5.50086	5.5477	5.74261
ENSGALG00000000550	694.134	-0.00102688	0.0220327	0.801371	0.999907	STRADA	27:5203843-5214957	STE20-related kinase adaptor alpha [Source:NCBI gene;Acc:419957]	protein_coding	9.39847	9.48695	9.43882	9.53146	9.40378	9.47798
ENSGALG00000000551	870.726	-0.0033197	0.024691	0.446256	0.999907	C26H6orf89	26:1618156-1637334	chromosome 26 C6orf89 homolog [Source:NCBI gene;Acc:419817]	protein_coding	9.96197	9.88555	9.82172	9.92523	10.0301	9.94696
ENSGALG00000000557	17.9497	-0.00828662	0.069978	0.290345	0.999907	ETNK2	26:1717215-1724197	ethanolamine kinase 2 [Source:NCBI gene;Acc:426690]	protein_coding	4.38725	4.12374	3.87059	4.46581	4.16853	4.88426
ENSGALG00000000558	73.3034	-0.00615094	0.0775855	0.322767	0.999907	SLC1A6	28:792585-812847	solute carrier family 1 (high affinity aspartate/glutamate transporter), member 6 [Source:NCBI gene;Acc:420057]	protein_coding	6.54284	5.05758	4.97197	5.55114	7.44795	5.29267
ENSGALG00000000560	291.154	-0.00122751	0.0334339	0.827003	0.999907	ENSGALG00000000560	26:1639626-1646179	peptidase inhibitor 16 [Source:NCBI gene;Acc:419818]	protein_coding	8.57566	8.21566	8.36795	8.39949	8.35088	8.56679
ENSGALG00000000564	1265.87	-0.00595984	0.0318296	0.274349	0.999907	CCDC47	27:5215338-5225187	coiled-coil domain containing 47 [Source:NCBI gene;Acc:419958]	protein_coding	10.5596	10.4128	10.3792	10.598	10.4702	10.6398
ENSGALG00000000568	10.815	-0.000173574	0.056182	0.978948	NA	LGR6	26:429845-474775	leucine rich repeat containing G protein-coupled receptor 6 [Source:HGNC Symbol;Acc:HGNC:19719]	protein_coding	4.06368	4.19989	4.25455	4.51316	3.86433	4.13188
ENSGALG00000000573	1188.66	0.54208	0.122962	4.20841e-07	0.000405719	PER3	21:291189-310409	period circadian clock 3 [Source:NCBI gene;Acc:419366]	protein_coding	10.404	10.5061	10.3948	10.0282	9.74968	9.76497
ENSGALG00000000576	28.282	0.00346295	0.0533665	0.615711	0.999907	RRNAD1	25:2624337-2626380	ribosomal RNA adenine dimethylase domain containing 1 [Source:NCBI gene;Acc:768974]	protein_coding	5.39857	5.07096	4.50929	4.32013	5.00386	5.16415
ENSGALG00000000577	1217.63	-0.00309145	0.0253888	0.492785	0.999907	RANBP3	28:832528-873641	RAN binding protein 3 [Source:NCBI gene;Acc:420058]	protein_coding	10.1795	10.323	10.2064	10.2806	10.3675	10.2854
ENSGALG00000000579	391.597	0.00172474	0.0285533	0.732665	0.999907	VAMP3	21:310699-314464	vesicle-associated membrane protein 3 [Source:NCBI gene;Acc:419368]	protein_coding	8.94643	8.94838	8.92701	8.90251	8.85443	8.92149
ENSGALG00000000581	1512.36	-0.00281484	0.0183269	0.364378	0.999907	DDX42	27:5225378-5241792	DEAD-box helicase 42 [Source:NCBI gene;Acc:419959]	protein_coding	10.7786	10.7235	10.6004	10.7069	10.7409	10.8443
ENSGALG00000000583	144.1	0.0219637	0.0939179	0.0774679	0.806562	SOX13	26:1695658-1714634	SRY-box 13 [Source:NCBI gene;Acc:419820]	protein_coding	7.81452	8.01202	7.71506	7.53144	7.25029	7.31323
ENSGALG00000000584	2469.93	-0.000871094	0.0234211	0.840131	0.999907	ENSGALG00000000584	26:380663-408134	protein tyrosine phosphatase, receptor type, V, pseudogene [Source:NCBI gene;Acc:421174]	protein_coding	11.8113	11.6688	11.7573	11.6766	11.8162	11.8238
ENSGALG00000000585	10.935	9.53658e-05	0.0638248	0.987554	NA	MYL4	27:5250693-5256162	myosin, light chain 4, alkali; atrial, embryonic [Source:NCBI gene;Acc:396472]	protein_coding	2.89431	3.65209	4.0534	2.702	3.83585	3.91182
ENSGALG00000000589	104.596	-0.000499856	0.0509581	0.939833	0.999907	BTN1A1	28:898934-903624	butyrophilin subfamily 1 member A1 [Source:NCBI gene;Acc:420061]	protein_coding	6.1893	6.49621	6.5194	6.78954	6.32687	6.1046
ENSGALG00000000593	1.51816	-0.000549225	0.0781376	0.89629	NA	ENSGALG00000000593	4:60162363-60166294	uncharacterized LOC426710 [Source:NCBI gene;Acc:426710]	protein_coding	-0.358282	0.0711221	0.739872	0.0188834	-0.101349	0.809348
ENSGALG00000000596	1494.84	-6.86724e-05	0.0155451	0.981225	0.999907	CDC27	27:5259680-5286482	cell division cycle 27 [Source:NCBI gene;Acc:419960]	protein_coding	10.5241	10.638	10.7451	10.58	10.649	10.6934
ENSGALG00000000599	106.378	-0.00133177	0.0343121	0.81543	0.999907	MARCHF2	28:911079-922400	membrane associated ring-CH-type finger 2 [Source:NCBI gene;Acc:420062]	protein_coding	7.05124	7.02467	6.92466	7.18072	7.09012	6.84421
ENSGALG00000000603	448.953	-0.000513311	0.0247218	0.90975	0.999907	KANSL1	27:5290753-5359216	KAT8 regulatory NSL complex subunit 1 [Source:NCBI gene;Acc:419961]	protein_coding	9.07231	9.09138	9.25091	9.27753	9.16973	9.01182
ENSGALG00000000604	33.8455	-0.00813543	0.0560573	0.299107	0.999907	ENSGALG00000000604	23:650448-671379	Na+/K+ transporting ATPase interacting 1 [Source:NCBI gene;Acc:107049081]	protein_coding	5.25396	5.28215	5.47713	5.44733	5.76178	5.52372
ENSGALG00000000606	591.371	0.00109662	0.0176137	0.736485	0.999907	ARL8A	26:355155-365068	ADP ribosylation factor like GTPase 8A [Source:NCBI gene;Acc:421175]	protein_coding	9.37813	9.53547	9.44671	9.33769	9.41139	9.52046
ENSGALG00000000607	95.2314	-0.00631521	0.0557031	0.396357	0.999907	GPR37L1	26:349399-353524	G protein-coupled receptor 37 like 1 [Source:NCBI gene;Acc:421176]	protein_coding	6.73758	6.73022	6.8075	7.16284	6.78072	7.09168
ENSGALG00000000608	1129.47	0.0404369	0.109985	0.028829	0.59387	CDH1	11:18870452-18879210	cadherin 1 [Source:NCBI gene;Acc:415860]	protein_coding	10.8002	10.9626	11.1029	10.5988	10.502	10.6264
ENSGALG00000000611	1018.83	-0.00342763	0.0257068	0.449645	0.999907	ENSGALG00000000611	26:1783984-1790373	protein phosphatase 1 regulatory subunit 15B [Source:NCBI gene;Acc:100857158]	protein_coding	9.97837	10.046	10.1114	10.1786	10.1132	10.0889
ENSGALG00000000613	1861.57	0.00128799	0.0243736	0.77248	0.999907	RAB11B	28:928389-941429	RAB11B, member RAS oncogene family [Source:NCBI gene;Acc:420063]	protein_coding	11.1527	11.1368	11.0869	10.9931	11.1456	11.1313
ENSGALG00000000615	285.208	-0.0096852	0.0440352	0.185419	0.93709	NWD1	23:678435-689421	NACHT and WD repeat domain containing 1 [Source:NCBI gene;Acc:419556]	protein_coding	8.21291	8.06782	8.09774	8.37054	8.20603	8.33648
ENSGALG00000000616	3127.81	0.0497075	0.14046	0.0214626	0.531599	ELF3	26:323882-327166	E74 like ETS transcription factor 3 [Source:NCBI gene;Acc:421177]	protein_coding	11.1041	11.7215	11.8849	11.0498	11.0823	11.0497
ENSGALG00000000618	218.849	-0.0165042	0.05851	0.0939704	0.827175	ZCCHC17	23:688912-702716	zinc finger CCHC-type containing 17 [Source:NCBI gene;Acc:404295]	protein_coding	7.989	7.71253	7.69361	7.89141	8.14748	8.01494
ENSGALG00000000619	92.4506	0.0198205	0.104444	0.0726609	0.796022	ANGPTL4	28:945364-954006	angiopoietin like 4 [Source:NCBI gene;Acc:769087]	protein_coding	6.72501	6.57907	7.31295	5.58704	5.99081	6.64294
ENSGALG00000000621	750.371	0.00202733	0.0324742	0.713617	0.999907	KANK3	28:971434-981257	KN motif and ankyrin repeat domains 3 [Source:NCBI gene;Acc:428321]	protein_coding	10.1245	9.9198	10.071	10.0166	10.0549	9.85978
ENSGALG00000000625	214.636	-0.00239876	0.035076	0.679252	0.999907	MAPT	27:5360090-5397664	microtubule associated protein tau [Source:NCBI gene;Acc:426737]	protein_coding	8.18188	8.17104	8.13243	8.38967	8.0856	8.24095
ENSGALG00000000627	652.115	-0.00481336	0.0271271	0.30303	0.999907	DNAJC11	21:539941-556279	DnaJ heat shock protein family (Hsp40) member C11 [Source:NCBI gene;Acc:428173]	protein_coding	9.24817	9.5481	9.45958	9.48544	9.5748	9.47289
ENSGALG00000000629	369.086	0.000351254	0.0234824	0.935487	0.999907	ENSGALG00000000629	28:983593-984731	NADH:ubiquinone oxidoreductase subunit A7 [Source:NCBI gene;Acc:420065]	protein_coding	8.74234	8.81971	8.79872	8.91508	8.69313	8.72417
ENSGALG00000000630	2.32713	0.00037695	0.0723998	0.940051	NA	HAS3	11:18909088-18913330	hyaluronan synthase 3 [Source:NCBI gene;Acc:427564]	protein_coding	0.926447	0.284783	0.650885	0.504397	0.501289	0.887454
ENSGALG00000000632	45.4946	-0.00650998	0.060041	0.387356	0.999907	CHTF8	11:18913184-18914832	chromosome transmission fidelity factor 8 [Source:NCBI gene;Acc:769609]	protein_coding	5.51687	5.2157	5.14491	5.52237	5.63533	5.63012
ENSGALG00000000636	1138.76	0.00184536	0.021877	0.644125	0.999907	MDM4	26:1813731-1832064	MDM4, p53 regulator [Source:NCBI gene;Acc:419823]	protein_coding	10.2591	10.3592	10.2678	10.1916	10.2684	10.2857
ENSGALG00000000637	174.637	-0.00118002	0.0304303	0.823397	0.999907	ZBTB48	21:570199-581910	zinc finger and BTB domain containing 48 [Source:NCBI gene;Acc:419370]	protein_coding	7.67861	7.61336	7.58233	7.6831	7.75565	7.53512
ENSGALG00000000638	81.0849	0.00408249	0.0365987	0.497367	0.999907	UTP4	11:18914355-18919580	UTP4, small subunit processome component [Source:NCBI gene;Acc:769632]	protein_coding	6.90318	6.41671	6.64575	6.51749	6.62304	6.55696
ENSGALG00000000639	0.978019	0.00239602	0.0852063	0.538415	NA	LRRN2	26:1842480-1844570	leucine rich repeat neuronal 2 [Source:NCBI gene;Acc:428261]	protein_coding	-0.815315	-0.210708	-0.555994	-0.296621	-1.13324	-1.08398
ENSGALG00000000643	327.281	-0.00247926	0.0266351	0.601944	0.999907	ANKS3	14:13235341-13245080	ankyrin repeat and sterile alpha motif domain containing 3 [Source:NCBI gene;Acc:769431]	protein_coding	8.54441	8.46307	8.52208	8.84028	8.4467	8.42302
ENSGALG00000000645	58.5241	0.00794027	0.058087	0.311994	0.999907	ENSGALG00000000645	21:607572-614042	NA	protein_coding	6.33743	5.92556	5.97081	5.7303	5.83113	5.9129
ENSGALG00000000650	240.587	-0.00767463	0.040546	0.252024	0.998747	NIP7	11:18933246-18934623	NIP7, nucleolar pre-rRNA processing protein [Source:NCBI gene;Acc:415863]	protein_coding	7.99399	7.99029	7.90049	8.01347	8.04966	8.29042
ENSGALG00000000652	197.271	0.00490443	0.0378791	0.42821	0.999907	ACOT7	21:622081-629374	acyl-CoA thioesterase 7 [Source:NCBI gene;Acc:419371]	protein_coding	7.866	7.74788	7.89307	7.49647	7.71573	7.88065
ENSGALG00000000653	15.1185	-0.0120052	0.0773786	0.182267	0.933011	CNTN2	26:1979695-2003254	contactin 2 [Source:NCBI gene;Acc:419825]	protein_coding	3.33301	4.06697	3.5472	3.88112	4.14818	4.20887
ENSGALG00000000654	1.08678	0.00461962	0.0985158	0.248061	NA	TMED6	11:18934966-18937487	transmembrane p24 trafficking protein 6 [Source:NCBI gene;Acc:101750075]	protein_coding	1.61635	0.524407	1.34591	0.430113	0.176063	1.00279
ENSGALG00000000657	404.872	-0.00426206	0.0260505	0.345424	0.999907	TERF2	11:18938562-18946393	telomeric repeat binding factor 2 [Source:NCBI gene;Acc:395598]	protein_coding	8.69056	8.82098	8.76245	8.80665	8.87579	8.84499
ENSGALG00000000660	728.918	-0.000611165	0.0190102	0.863852	0.999907	CYB5B	11:18950606-18962787	cytochrome b5 type B [Source:NCBI gene;Acc:415865]	protein_coding	9.62064	9.67768	9.54326	9.50217	9.70565	9.67349
ENSGALG00000000667	136.757	0.0404575	0.16337	0.0159205	0.486736	EDN2	23:1063330-1068649	endothelin 2 [Source:NCBI gene;Acc:419559]	protein_coding	8.25316	6.99714	7.07912	6.34285	6.38526	6.59576
ENSGALG00000000668	718.721	-0.000237029	0.0179731	0.944163	0.999907	RBBP5	26:2014218-2023555	RB binding protein 5, histone lysine methyltransferase complex subunit [Source:NCBI gene;Acc:419826]	protein_coding	9.49097	9.65479	9.53707	9.6101	9.58175	9.50904
ENSGALG00000000669	510.368	0.0304964	0.0693514	0.0312148	0.606351	ETV3	25:2520992-2528858	ETS variant 3 [Source:NCBI gene;Acc:426718]	protein_coding	9.53827	9.42529	9.56943	9.24537	9.36762	9.36448
ENSGALG00000000672	181.31	0.00179915	0.0307167	0.73528	0.999907	SCMH1	23:1344051-1374495	sex comb on midleg homolog 1 (Drosophila) [Source:NCBI gene;Acc:768916]	protein_coding	8.2395	7.63516	8.11496	8.11231	7.93172	7.8829
ENSGALG00000000674	897.39	-0.0043866	0.0351743	0.455497	0.999907	MYO1D	27:3817962-3888947	myosin ID [Source:NCBI gene;Acc:419963]	protein_coding	10.3473	10.2656	10.2873	10.4203	10.3148	10.5247
ENSGALG00000000678	534.205	0.00564912	0.0464629	0.416082	0.999907	CITED4	23:1506533-1508755	Cbp/p300 interacting transactivator with Glu/Asp rich carboxy-terminal domain 4 [Source:NCBI gene;Acc:395465]	protein_coding	9.37216	8.93736	8.86386	8.68885	8.9549	9.00943
ENSGALG00000000681	708.853	0.0025982	0.0359854	0.659375	0.999907	PAK1	1:194484628-194551701	p21 (RAC1) activated kinase 1 [Source:NCBI gene;Acc:419083]	protein_coding	9.28874	9.36363	9.41879	9.24253	9.3298	9.24515
ENSGALG00000000684	89.2481	0.00803897	0.0616304	0.310785	0.999907	KLHDC8A	26:2090546-2094449	kelch domain containing 8A [Source:NCBI gene;Acc:419829]	protein_coding	7.07921	6.9688	7.18973	6.89061	6.84142	6.53145
ENSGALG00000000685	600.123	0.00192442	0.0357145	0.742171	0.999907	MAP3K14	27:3794520-3809775	mitogen-activated protein kinase kinase kinase 14 [Source:NCBI gene;Acc:419964]	protein_coding	9.36434	9.30886	9.24823	9.3286	9.2245	9.1743
ENSGALG00000000690	15.7131	-0.00513918	0.080232	0.347723	0.999907	GDPD4	1:194560365-194594269	glycerophosphodiester phosphodiesterase domain containing 4 [Source:NCBI gene;Acc:419084]	protein_coding	2.94226	3.19072	2.83266	3.77584	3.44685	3.61896
ENSGALG00000000692	212.725	0.00531266	0.0451365	0.43604	0.999907	CDK18	26:2156870-2171973	cyclin dependent kinase 18 [Source:NCBI gene;Acc:771736]	protein_coding	8.33758	8.47442	8.20768	8.19101	8.0875	8.23308
ENSGALG00000000693	201.455	0.00680443	0.0371703	0.275301	0.999907	NOB1	11:19039525-19042055	NIN1/PSMD8 binding protein 1 homolog [Source:NCBI gene;Acc:415867]	protein_coding	7.89586	7.93365	8.14199	7.7174	7.95676	7.87556
ENSGALG00000000695	504.53	0.0135342	0.0696786	0.15752	0.917254	MFSD4A	26:2178133-2192431	major facilitator superfamily domain containing 4A [Source:NCBI gene;Acc:419831]	protein_coding	8.58722	9.11166	9.20404	8.89012	8.6532	8.28933
ENSGALG00000000699	1290.17	-0.0975447	0.154791	0.00626334	0.313406	WWP2	11:19042181-19073845	WW domain containing E3 ubiquitin protein ligase 2 [Source:NCBI gene;Acc:415868]	protein_coding	10.7312	10.9144	10.6139	11.0843	11.0809	11.255
ENSGALG00000000703	590.248	0.0169298	0.0682866	0.105595	0.845759	SLC45A3	26:2224414-2246628	solute carrier family 45 member 3 [Source:NCBI gene;Acc:771751]	protein_coding	9.75375	10.28	9.75499	9.74756	9.51823	9.6952
ENSGALG00000000707	616.862	0.000647992	0.0300904	0.901723	0.999907	PSMD7	11:19074895-19080147	proteasome 26S subunit, non-ATPase 7 [Source:NCBI gene;Acc:415869]	protein_coding	9.43082	9.6261	9.56173	9.49441	9.63811	9.42108
ENSGALG00000000708	2837.43	-0.007584	0.033762	0.190017	0.944075	NUCKS1	26:2262710-2277921	nuclear casein kinase and cyclin dependent kinase substrate 1 [Source:NCBI gene;Acc:404775]	protein_coding	11.6146	11.6216	11.4865	11.6538	11.743	11.6905
ENSGALG00000000712	603.014	-0.00499117	0.0428745	0.451433	0.999907	RAB29	26:2278989-2285673	RAB29, member RAS oncogene family [Source:HGNC Symbol;Acc:HGNC:9789]	protein_coding	9.23411	9.37443	9.26229	9.48802	9.39872	9.47314
ENSGALG00000000713	1388.27	-0.00355945	0.0275105	0.46152	0.999907	ZFHX3	11:19493186-19635682	zinc finger homeobox 3 [Source:NCBI gene;Acc:395682]	protein_coding	10.8664	10.9395	10.7952	11.0254	10.9197	10.9178
ENSGALG00000000719	1600.95	0.00232332	0.0204473	0.525417	0.999907	RPL22	21:640004-645489	ribosomal protein L22 [Source:NCBI gene;Acc:373937]	protein_coding	10.8913	10.7312	10.9086	10.6803	10.8225	10.8701
ENSGALG00000000720	1603.99	-0.00311434	0.0483553	0.644018	0.999907	ENSGALG00000000720	23:1516302-1523141	guanylate binding protein 1 [Source:NCBI gene;Acc:419563]	protein_coding	9.49776	9.88288	9.5865	9.99923	9.75318	9.65387
ENSGALG00000000721	569.625	9.27158e-06	0.0363139	0.998741	1	SLC41A1	26:2287405-2305691	solute carrier family 41 member 1 [Source:HGNC Symbol;Acc:HGNC:19429]	protein_coding	9.37424	9.34564	9.35569	9.38761	9.37019	9.32194
ENSGALG00000000722	1.88425	0.000277203	0.0816917	0.94141	NA	ENSGALG00000000722	28:1008962-1015394	excitatory amino acid transporter 5-like [Source:NCBI gene;Acc:428322]	protein_coding	0.935916	0.675929	0.959846	1.00919	0.856857	0.640574
ENSGALG00000000723	834.909	0.00158756	0.0346321	0.782115	0.999907	STX12	23:1524210-1536927	syntaxin 12 [Source:NCBI gene;Acc:769300]	protein_coding	9.71715	9.6685	9.65259	9.62208	9.61871	9.64237
ENSGALG00000000724	1148.88	0.0031928	0.0351106	0.583835	0.999907	PM20D1	26:2303301-2320772	peptidase M20 domain containing 1 [Source:NCBI gene;Acc:419838]	protein_coding	10.2826	10.5856	10.3092	10.254	10.3347	10.3139
ENSGALG00000000726	1745.07	-0.000414724	0.0111544	0.836367	0.999907	ELAVL1	28:1027920-1050549	ELAV like RNA binding protein 1 [Source:NCBI gene;Acc:395637]	protein_coding	10.8673	10.8854	10.9057	10.9565	10.8875	10.856
ENSGALG00000000729	968.845	-0.00124615	0.0186283	0.717332	0.999907	PPP1R8	23:1536772-1555237	protein phosphatase 1 regulatory subunit 8 [Source:NCBI gene;Acc:419564]	protein_coding	9.99788	9.93823	10.0377	10.0304	10.0338	10.0177
ENSGALG00000000731	94.5587	-0.00179925	0.0713818	0.73672	0.999907	THEMIS2	23:1564116-1568510	thymocyte selection associated family member 2 [Source:NCBI gene;Acc:419565]	protein_coding	4.18479	3.68914	3.91886	4.19391	4.27646	4.06429
ENSGALG00000000734	257.703	-0.00568987	0.0441578	0.402539	0.999907	RPA2	23:1570009-1573848	replication protein A2 [Source:NCBI gene;Acc:419566]	protein_coding	7.93666	7.89779	8.07287	7.98959	8.23551	8.20209
ENSGALG00000000736	62.5295	0.00014317	0.0586416	0.982388	0.999907	MATK	28:1056317-1061333	megakaryocyte-associated tyrosine kinase [Source:NCBI gene;Acc:769076]	protein_coding	4.8016	5.01757	5.33754	5.36094	4.76316	4.99087
ENSGALG00000000737	160.408	0.00445385	0.032164	0.418682	0.999907	SMPDL3B	23:1574041-1579810	sphingomyelin phosphodiesterase acid like 3B [Source:NCBI gene;Acc:769013]	protein_coding	7.42122	7.5496	7.51531	7.31179	7.44199	7.39941
ENSGALG00000000740	103.19	0.000624785	0.0291224	0.903074	0.999907	APBA3	28:1081503-1087781	amyloid beta (A4) precursor protein-binding, family A, member 3 [Source:NCBI gene;Acc:420069]	protein_coding	7.13739	7.08755	7.08479	6.92194	7.21181	7.08808
ENSGALG00000000745	68.6484	-0.00697532	0.05696	0.359495	0.999907	SLC26A9	26:2324250-2343007	solute carrier family 26 member 9 [Source:NCBI gene;Acc:428262]	protein_coding	6.55487	6.24506	5.40296	6.53267	5.86648	6.74622
ENSGALG00000000747	547.663	0.00223975	0.0223287	0.57905	0.999907	CHD5	21:645544-673036	chromodomain helicase DNA binding protein 5 [Source:NCBI gene;Acc:100857108]	protein_coding	9.46069	9.49033	9.36716	9.46316	9.35333	9.34033
ENSGALG00000000748	507.468	0.00533351	0.0445986	0.431974	0.999907	TJP3	28:1088220-1098575	tight junction protein 3 [Source:NCBI gene;Acc:420070]	protein_coding	9.43167	9.36156	9.17191	9.02902	9.23433	9.19059
ENSGALG00000000751	1393.62	-0.00306257	0.0180992	0.307303	0.999907	ARNT	25:174129-194999	aryl hydrocarbon receptor nuclear translocator [Source:NCBI gene;Acc:374026]	protein_coding	10.8309	10.7259	10.8453	10.9123	10.8697	10.8169
ENSGALG00000000755	584.152	-0.00422356	0.0290885	0.403529	0.999907	ACER3	1:194764118-194819371	alkaline ceramidase 3 [Source:NCBI gene;Acc:419087]	protein_coding	9.26328	9.23887	9.38069	9.35612	9.4641	9.35621
ENSGALG00000000761	2105.05	0.0178131	0.0590427	0.080972	0.812888	TSKU	1:194859310-194874075	tsukushi, small leucine rich proteoglycan [Source:NCBI gene;Acc:419088]	protein_coding	11.1608	11.3986	11.553	11.1313	11.2392	11.1368
ENSGALG00000000764	1224.76	0.00104137	0.0222667	0.800499	0.999907	SSR2	25:161090-164525	signal sequence receptor subunit 2 [Source:NCBI gene;Acc:425656]	protein_coding	10.5585	10.5692	10.5761	10.5343	10.4928	10.5965
ENSGALG00000000769	163.477	0.00464821	0.0571678	0.513465	0.999907	RAB7B	26:2349209-2352491	RAB7B, member RAS oncogene family [Source:NCBI gene;Acc:771782]	protein_coding	7.39372	6.97771	6.78143	6.56207	6.82295	7.07101
ENSGALG00000000775	2456.7	0.00132768	0.0413053	0.832274	0.999907	CTSS	25:165228-169865	cathepsin S [Source:NCBI gene;Acc:425657]	protein_coding	10.7434	10.5114	10.6506	10.7005	10.6164	10.4257
ENSGALG00000000776	475.477	-0.00830597	0.0395742	0.21195	0.967456	BRPF3	26:192701-216901	bromodomain and PHD finger containing, 3 [Source:NCBI gene;Acc:421182]	protein_coding	9.05263	9.2792	9.13294	9.35809	9.22371	9.33961
ENSGALG00000000777	1065.24	0.000904307	0.0185119	0.793339	0.999907	EYA3	23:1582589-1627539	EYA transcriptional coactivator and phosphatase 3 [Source:NCBI gene;Acc:395717]	protein_coding	10.114	10.1992	10.0097	10.0762	10.0147	10.1674
ENSGALG00000000783	423.715	0.00508901	0.0623993	0.4737	0.999907	PTAFR	23:1627960-1636790	platelet activating factor receptor [Source:NCBI gene;Acc:428209]	protein_coding	8.02472	8.71684	8.26967	7.92248	8.03955	8.14459
ENSGALG00000000784	390.568	-0.000121516	0.025457	0.979108	0.999907	PIP5K1C	28:1099554-1130916	phosphatidylinositol-4-phosphate 5-kinase, type I, gamma [Source:NCBI gene;Acc:420072]	protein_coding	8.94435	9.04081	8.8962	8.96972	8.99889	8.92514
ENSGALG00000000785	227.954	0.00907308	0.0453179	0.216619	0.968033	HYAL1	12:1838093-1840008	hyaluronoglucosaminidase 1 [Source:NCBI gene;Acc:426739]	protein_coding	8.47996	8.22569	8.49301	8.20674	8.15673	8.32377
ENSGALG00000000786	115.38	0.00303853	0.0982904	0.348054	0.999907	CTSE	26:2355723-2358912	cathepsin E [Source:NCBI gene;Acc:771791]	protein_coding	4.73421	4.70098	4.71624	4.69688	4.68908	4.69636
ENSGALG00000000787	1236.42	-0.00187589	0.0172223	0.539353	0.999907	DHX38	11:19707224-19717686	DEAH-box helicase 38 [Source:NCBI gene;Acc:415875]	protein_coding	10.4282	10.4787	10.3929	10.4422	10.4769	10.5214
ENSGALG00000000790	1072.94	0.000499661	0.0159804	0.867205	0.999907	DNAJC8	23:1641843-1655758	DnaJ heat shock protein family (Hsp40) member C8 [Source:NCBI gene;Acc:419569]	protein_coding	10.2748	10.1593	10.1989	10.1079	10.2511	10.238
ENSGALG00000000791	149.552	-0.0258269	0.104839	0.0592916	0.743838	ENSGALG00000000791	26:2384160-2390966	family with sequence similarity 72 member A [Source:NCBI gene;Acc:419841]	protein_coding	6.8179	6.68025	6.69019	7.49594	7.18961	7.12098
ENSGALG00000000793	211.333	0.00234203	0.0293715	0.649215	0.999907	VPS72	25:257785-260117	vacuolar protein sorting-associated protein 72 homolog [Source:NCBI gene;Acc:425660]	protein_coding	8.22265	7.89286	8.20216	7.99293	7.95025	8.22154
ENSGALG00000000795	91.0757	0.00953528	0.0611453	0.251132	0.99849	MFSD12	28:1155041-1161700	major facilitator superfamily domain containing 12 [Source:NCBI gene;Acc:420074]	protein_coding	6.61563	6.77513	6.92311	6.46061	6.3859	6.5592
ENSGALG00000000802	197.902	-0.00206388	0.0266343	0.665294	0.999907	DHODH	11:19719050-19722530	dihydroorotate dehydrogenase (quinone) [Source:NCBI gene;Acc:415876]	protein_coding	7.91931	7.83515	7.96141	7.88639	7.98899	8.01821
ENSGALG00000000803	2.00647	0.00657685	0.0998097	0.176311	NA	ENSGALG00000000803	28:2045697-2048418	lisH domain-containing protein C1711.05-like [Source:NCBI gene;Acc:100859850]	protein_coding	0.524492	0.404103	0.415931	0.0850248	-0.630352	-0.209342
ENSGALG00000000806	17.5208	0.00805294	0.0661392	0.307703	0.999907	LINGO3	28:2069057-2070874	leucine rich repeat and Ig domain containing 3 [Source:NCBI gene;Acc:420075]	protein_coding	4.47046	4.11309	4.27901	3.73636	4.0424	4.1068
ENSGALG00000000808	4.33067	0.0060293	0.0731582	0.363733	NA	ENSGALG00000000808	1:194959884-194997527	guanylate cyclase 2D, retinal [Source:NCBI gene;Acc:419089]	protein_coding	2.36592	2.45156	2.2184	1.90234	2.09509	2.04441
ENSGALG00000000811	1234.84	-0.00106763	0.0159299	0.714727	0.999907	IST1	11:19722896-19730099	IST1, ESCRT-III associated factor [Source:NCBI gene;Acc:415877]	protein_coding	10.2824	10.5329	10.3687	10.4669	10.4198	10.3872
ENSGALG00000000812	5649	-0.000908009	0.0317023	0.867235	0.999907	OAZ1	28:2082439-2086009	ornithine decarboxylase antizyme 1 [Source:NCBI gene;Acc:395746]	protein_coding	12.4467	12.4095	12.4371	12.4645	12.4718	12.4521
ENSGALG00000000814	2656.68	-0.000816972	0.0169481	0.795689	0.999907	HNRNPR	23:1662541-1687966	heterogeneous nuclear ribonucleoprotein R [Source:NCBI gene;Acc:419570]	protein_coding	11.5363	11.591	11.4854	11.4777	11.5749	11.628
ENSGALG00000000816	1148.8	-0.00713865	0.035367	0.235322	0.986064	ENSGALG00000000816	26:2390184-2469702	SLIT-ROBO Rho GTPase activating protein 2 [Source:NCBI gene;Acc:419843]	protein_coding	10.2478	10.4059	10.1882	10.3623	10.4741	10.4013
ENSGALG00000000817	398.453	-0.00973931	0.0437249	0.181563	0.933011	ZNF821	11:19730464-19742076	zinc finger protein 821 [Source:NCBI gene;Acc:415878]	protein_coding	8.95359	8.85938	8.78004	9.14214	8.92739	9.04195
ENSGALG00000000818	132.829	-0.00159234	0.0458851	0.807234	0.999907	ENSGALG00000000818	1:195032674-195039220	leucine rich repeat containing 32 [Source:NCBI gene;Acc:428121]	protein_coding	7.36219	7.05063	7.03269	6.78776	7.36661	7.45282
ENSGALG00000000820	25.9567	0.00047465	0.0493956	0.942642	0.999907	ENSGALG00000000820	23:1741624-1757003	5-hydroxytryptamine (serotonin) receptor 1D, G protein-coupled [Source:NCBI gene;Acc:769107]	protein_coding	5.48358	5.47273	5.60462	5.52424	5.1061	5.8129
ENSGALG00000000824	32.9963	0.000411829	0.0484932	0.950055	0.999907	ENSGALG00000000824	27:3764703-3768368	myosin light chain kinase, smooth muscle-like [Source:NCBI gene;Acc:428278]	protein_coding	5.30073	5.5683	5.54541	5.08748	5.81013	5.31581
ENSGALG00000000830	134.962	-0.00812369	0.0415238	0.235836	0.986064	ENSGALG00000000830	1:195145039-195161469	NA	protein_coding	7.35105	7.16291	7.22365	7.27568	7.36785	7.59291
ENSGALG00000000835	367.138	0.00481435	0.0304968	0.359998	0.999907	PLEKHJ1	28:2118169-2124677	pleckstrin homology domain containing J1 [Source:NCBI gene;Acc:428324]	protein_coding	8.891	8.77855	8.86321	8.69932	8.77835	8.75039
ENSGALG00000000836	69.615	-0.000496362	0.0354715	0.931855	0.999907	RFX5	25:313422-315503	regulatory factor X5 [Source:HGNC Symbol;Acc:HGNC:9986]	protein_coding	6.3391	6.31133	6.30624	6.52931	6.2659	6.21202
ENSGALG00000000838	129.913	-0.00926508	0.0517887	0.237895	0.986139	THAP12	1:195171182-195183627	THAP domain containing 12 [Source:NCBI gene;Acc:428122]	protein_coding	7.18212	6.93353	6.58848	7.22301	7.27528	6.92261
ENSGALG00000000839	389.205	-0.0871931	0.191817	0.00838314	0.367359	WNT11	1:195315169-195341425	Wnt family member 11 [Source:NCBI gene;Acc:395562]	protein_coding	8.64472	8.39245	8.40598	8.90655	9.21469	9.20625
ENSGALG00000000843	1798.97	-0.000638734	0.0194401	0.860783	0.999907	DOT1L	28:2130010-2185378	DOT1 like histone lysine methyltransferase [Source:NCBI gene;Acc:420078]	protein_coding	10.9686	11.0978	10.934	11.0417	10.9588	11.0599
ENSGALG00000000845	706.438	-0.00466598	0.0362419	0.437333	0.999907	UVRAG	1:195484990-195565945	UV radiation resistance associated [Source:NCBI gene;Acc:419091]	protein_coding	9.21982	9.33263	9.22941	9.43548	9.40697	9.32002
ENSGALG00000000847	1013.13	-0.00284758	0.0218712	0.461634	0.999907	GARNL3	17:10706132-10748976	GTPase activating Rap/RanGAP domain like 3 [Source:NCBI gene;Acc:417087]	protein_coding	10.0401	10.2037	10.1599	10.2455	10.1885	10.1701
ENSGALG00000000848	2083.44	-0.00605894	0.027404	0.192381	0.947555	AP1G1	11:19764265-19793120	adaptor related protein complex 1 gamma 1 subunit [Source:NCBI gene;Acc:415880]	protein_coding	11.0562	11.1576	11.0515	11.1523	11.1714	11.2256
ENSGALG00000000853	652.862	0.00187207	0.022246	0.644672	0.999907	SLC2A8	17:10683005-10692783	solute carrier family 2 member 8 [Source:NCBI gene;Acc:378802]	protein_coding	9.62448	9.59721	9.7265	9.5797	9.53027	9.70458
ENSGALG00000000855	657.231	-0.00508403	0.034139	0.378832	0.999907	ZMPSTE24	23:1832025-1846206	zinc metallopeptidase STE24 [Source:NCBI gene;Acc:419572]	protein_coding	9.23177	9.39147	9.34023	9.46085	9.39559	9.47784
ENSGALG00000000856	561.862	-0.00226266	0.0203397	0.534888	0.999907	EIF2D	26:2507117-2516979	eukaryotic translation initiation factor 2D [Source:NCBI gene;Acc:419845]	protein_coding	9.14705	9.3121	9.19237	9.36187	9.22248	9.23151
ENSGALG00000000857	634.484	-0.00465074	0.0327278	0.404969	0.999907	NMT1	27:3728837-3739621	N-myristoyltransferase 1 [Source:NCBI gene;Acc:419966]	protein_coding	9.3098	9.42981	9.27737	9.4632	9.49871	9.39388
ENSGALG00000000862	820.834	0.000857636	0.0227604	0.838621	0.999907	RLF	23:1849996-1879738	rearranged L-myc fusion [Source:NCBI gene;Acc:419573]	protein_coding	9.72632	9.81084	9.69634	9.69027	9.74113	9.7344
ENSGALG00000000863	426.01	0.00653894	0.0460695	0.352867	0.999907	DYRK3	26:2516995-2523234	dual specificity tyrosine phosphorylation regulated kinase 3 [Source:NCBI gene;Acc:419846]	protein_coding	9.04916	9.08339	8.89138	8.78044	8.94566	8.71923
ENSGALG00000000864	609.27	-0.00516202	0.0276137	0.276095	0.999907	FBXW2	17:10673254-10682819	F-box and WD repeat domain containing 2 [Source:NCBI gene;Acc:417088]	protein_coding	9.4558	9.33657	9.38033	9.41376	9.58872	9.45439
ENSGALG00000000866	2022.53	0.0118352	0.0556023	0.168663	0.922747	SELENBP1	25:342332-352320	selenium binding protein 1 [Source:NCBI gene;Acc:425664]	protein_coding	10.7892	10.8953	10.9654	10.4474	10.7409	10.719
ENSGALG00000000868	253.652	0.00476013	0.0324546	0.390921	0.999907	RNF121	1:195591204-195602075	ring finger protein 175 [Source:NCBI gene;Acc:419092]	protein_coding	8.29548	8.44881	8.13282	8.16535	8.13838	8.25211
ENSGALG00000000870	30.6895	-0.00241555	0.0511996	0.720231	0.999907	DCAKD	27:3718449-3728829	dephospho-CoA kinase domain containing [Source:NCBI gene;Acc:419967]	protein_coding	5.1098	5.11417	5.19416	5.39809	5.34955	4.97014
ENSGALG00000000871	10.3195	-0.00181558	0.0723239	0.728105	NA	ART1	1:195574183-195575079	ADP-ribosyltransferase 1 [Source:NCBI gene;Acc:429485]	protein_coding	3.32609	2.43547	2.16352	3.13935	2.5325	3.11459
ENSGALG00000000875	719.781	-0.000411446	0.0183214	0.904919	0.999907	PHLPP2	11:19798257-19824250	PH domain and leucine rich repeat protein phosphatase 2 [Source:NCBI gene;Acc:415881]	protein_coding	9.56292	9.58679	9.61165	9.67642	9.54302	9.58306
ENSGALG00000000881	71.3028	0.00273634	0.0355399	0.640335	0.999907	GPATCH3	23:1915119-1919682	G-patch domain containing 3 [Source:NCBI gene;Acc:419577]	protein_coding	6.37052	6.21296	6.42935	6.3543	6.17576	6.28027
ENSGALG00000000883	589.135	0.00397897	0.0314149	0.461714	0.999907	MAPKAPK2	26:2535306-2553032	mitogen-activated protein kinase-activated protein kinase 2 [Source:NCBI gene;Acc:419847]	protein_coding	9.56021	9.61154	9.55229	9.44401	9.48739	9.49432
ENSGALG00000000884	144.402	-0.0163274	0.0771763	0.121016	0.863664	CXXC5	13:1686038-1715067	CXXC finger protein 5 [Source:NCBI gene;Acc:416138]	protein_coding	7.25385	7.25765	7.32071	7.80371	7.6157	7.58092
ENSGALG00000000887	6.41427	-0.010315	0.0839135	0.181732	NA	NR0B2	23:1920776-1923230	nuclear receptor subfamily 0 group B member 2 [Source:NCBI gene;Acc:768353]	protein_coding	2.47688	1.99195	2.38772	2.6419	2.93997	2.7526
ENSGALG00000000891	138.987	0.00339497	0.0327858	0.542678	0.999907	NSUN5	19:500330-504124	NOP2/Sun RNA methyltransferase family member 5 [Source:NCBI gene;Acc:417462]	protein_coding	7.34417	7.78717	7.56769	7.54854	7.33943	7.5505
ENSGALG00000000892	4.70372	0	0.0985661	1	NA	IL10	26:2562702-2564995	interleukin 10 [Source:NCBI gene;Acc:428264]	protein_coding	-0.107935	-0.00796193	-0.0899306	-0.0537518	-0.169667	-0.0601826
ENSGALG00000000893	83.7393	0.014598	0.0951877	0.106193	0.84671	TAT	11:19836052-19846702	tyrosine aminotransferase [Source:NCBI gene;Acc:415884]	protein_coding	7.45099	7.23756	7.38686	6.51036	6.45055	6.56981
ENSGALG00000000895	1500.51	-0.000387771	0.0191929	0.91438	0.999907	NUDC	23:1924584-1933500	nuclear distribution C, dynein complex regulator [Source:NCBI gene;Acc:419578]	protein_coding	10.5519	10.6782	10.5048	10.5639	10.6498	10.5559
ENSGALG00000000901	2.36725	0.00125843	0.0721666	0.806571	NA	ENSGALG00000000901	11:19856230-19857745	NA	protein_coding	1.19331	0.606987	0.207384	0.747654	0.524755	0.734737
ENSGALG00000000902	101.319	0.000542295	0.0349079	0.924907	0.999907	KDF1	23:1939316-1944798	keratinocyte differentiation factor 1 [Source:NCBI gene;Acc:769268]	protein_coding	6.47211	6.75243	6.53554	6.52175	6.46039	6.72719
ENSGALG00000000903	626.831	0.00169666	0.0216799	0.669336	0.999907	TERF2IP	11:19863899-19867114	TERF2 interacting protein [Source:NCBI gene;Acc:395122]	protein_coding	9.36957	9.50245	9.50866	9.43563	9.39134	9.42886
ENSGALG00000000905	1006.2	-0.000321233	0.01556	0.912232	0.999907	PSMB4	25:383948-386254	proteasome subunit beta 4 [Source:NCBI gene;Acc:429986]	protein_coding	10.1765	10.2168	10.2807	10.2746	10.2454	10.1858
ENSGALG00000000906	602.99	0.00356363	0.0357415	0.546262	0.999907	RALGPS1	17:10574805-10660252	Ral GEF with PH domain and SH3 binding motif 1 [Source:NCBI gene;Acc:417089]	protein_coding	9.52175	9.52371	9.47164	9.44998	9.31921	9.43045
ENSGALG00000000907	2809.03	0.000116835	0.0178348	0.972263	0.999907	KARS	11:19866566-19879472	lysyl-tRNA synthetase [Source:NCBI gene;Acc:415885]	protein_coding	11.4939	11.645	11.592	11.5236	11.6547	11.5448
ENSGALG00000000908	501.647	0.000770476	0.0250435	0.866184	0.999907	ADAT1	11:19878815-19899510	adenosine deaminase, tRNA specific 1 [Source:NCBI gene;Acc:415886]	protein_coding	9.24379	9.22849	9.10089	9.2912	9.20096	9.00774
ENSGALG00000000909	6.70245	-0.00464191	0.0676821	0.483434	NA	GFAP	27:3697600-3702163	glial fibrillary acidic protein [Source:NCBI gene;Acc:419969]	protein_coding	3.28056	2.81651	2.88109	3.4785	3.37572	2.98165
ENSGALG00000000911	0.834809	0.00107331	0.101673	0.61946	NA	IL19	26:2575609-2578946	interleukin 20 [Source:NCBI gene;Acc:428265]	protein_coding	-1.42053	-0.86384	-1.41175	-1.39417	-1.45105	-1.39729
ENSGALG00000000913	809.694	0.00156362	0.0292314	0.76093	0.999907	CHST6	11:19912187-19927726	carbohydrate sulfotransferase 6 [Source:NCBI gene;Acc:770257]	protein_coding	9.95563	10.2664	9.98594	10.0617	9.95735	10.0692
ENSGALG00000000918	42.0918	-0.0012031	0.0663142	0.838872	0.999907	CCDC103	27:3690449-3694265	coiled-coil domain containing 103 [Source:NCBI gene;Acc:419970]	protein_coding	5.5196	5.58988	4.80541	5.37455	5.28944	5.74633
ENSGALG00000000919	16103.7	0.00349633	0.0434354	0.592289	0.999907	PIGR	26:2580165-2590723	polymeric immunoglobulin receptor [Source:NCBI gene;Acc:419848]	protein_coding	14.1423	14.2789	14.1218	14.3222	13.6944	14.0635
ENSGALG00000000920	290.042	0.0104833	0.0621511	0.221364	0.972696	CGN	25:390267-399593	cingulin [Source:NCBI gene;Acc:425665]	pseudogene	8.61712	8.89444	8.82802	8.59351	8.44909	8.3534
ENSGALG00000000927	4125.22	0.0035887	0.0274826	0.457253	0.999907	ANGPTL2	17:10600666-10618538	angiopoietin-like 2 [Source:NCBI gene;Acc:776031]	protein_coding	12.3505	12.4079	12.3178	12.2534	12.2242	12.3459
ENSGALG00000000934	311.109	-0.00414914	0.0314793	0.443457	0.999907	ZBTB43	17:10544180-10549641	zinc finger and BTB domain containing 43 [Source:NCBI gene;Acc:417091]	protein_coding	8.18418	8.37122	8.2199	8.35435	8.35604	8.37276
ENSGALG00000000943	1247.78	0.000191903	0.0172701	0.95294	0.999907	WDTC1	23:2005470-2021064	WD and tetratricopeptide repeats 1 [Source:NCBI gene;Acc:419581]	protein_coding	10.3987	10.5405	10.5691	10.6426	10.4085	10.4428
ENSGALG00000000944	282.577	-0.00519842	0.0342249	0.369366	0.999907	SUPT4H1	19:707198-710407	SPT4 homolog, DSIF elongation factor subunit [Source:NCBI gene;Acc:417470]	protein_coding	8.13831	8.11023	8.29364	8.42118	8.30847	8.18532
ENSGALG00000000946	601.523	-0.0145351	0.0519306	0.10332	0.842969	PFDN1	13:2140881-2170325	prefoldin subunit 1 [Source:NCBI gene;Acc:416142]	protein_coding	9.26699	9.35597	9.34494	9.54521	9.41992	9.568
ENSGALG00000000949	65.0352	0.0275339	0.120303	0.0446152	0.67417	HBEGF	13:2173845-2180352	heparin binding EGF like growth factor [Source:NCBI gene;Acc:395654]	protein_coding	6.24232	6.47887	6.60929	5.52471	5.6874	5.89046
ENSGALG00000000950	1044.5	-0.00962909	0.0437096	0.185508	0.93709	MVB12B	17:10262203-10310998	multivesicular body subunit 12B [Source:NCBI gene;Acc:417092]	protein_coding	10.155	10.1419	10.3023	10.5472	10.3733	10.1761
ENSGALG00000000955	323.469	0.00475769	0.0304552	0.365218	0.999907	TMEM222	23:2028432-2033279	transmembrane protein 222 [Source:NCBI gene;Acc:419582]	protein_coding	8.46461	8.66292	8.7855	8.44513	8.48561	8.68217
ENSGALG00000000962	99.251	-0.00308316	0.0357662	0.600684	0.999907	PUS3	24:342462-353153	pseudouridylate synthase 3 [Source:NCBI gene;Acc:419708]	protein_coding	6.99013	6.68603	6.74084	6.79659	6.98188	6.94941
ENSGALG00000000966	172.945	0.0107318	0.0565219	0.20185	0.958088	NPHP4	21:693159-714164	nephrocystin 4 [Source:NCBI gene;Acc:419377]	protein_coding	8.01204	8.01252	7.80756	7.68001	7.80727	7.57183
ENSGALG00000000972	731.239	-0.0293115	0.0829001	0.0430767	0.668382	PBX3	17:10026746-10123535	PBX homeobox 3 [Source:NCBI gene;Acc:417093]	protein_coding	9.83153	9.74411	9.63658	9.95759	9.96585	10.147
ENSGALG00000000975	256.243	-0.00354881	0.0289138	0.48272	0.999907	C1orf174	21:916953-919088	chromosome 21 C1orf174 homolog [Source:NCBI gene;Acc:419378]	protein_coding	8.16666	7.93021	8.06786	8.24231	8.05151	8.1736
ENSGALG00000000977	479.5	-0.00939249	0.0362736	0.135684	0.890468	MAPKAP1	17:9939834-10024847	mitogen-activated protein kinase associated protein 1 [Source:NCBI gene;Acc:395627]	protein_coding	8.97337	8.95312	9.04121	9.11073	9.08989	9.14701
ENSGALG00000000978	877.174	0.00610853	0.053795	0.406341	0.999907	CEP104	21:923773-935424	centrosomal protein 104 [Source:NCBI gene;Acc:419379]	protein_coding	10.0418	10.0058	9.90878	9.87023	9.78701	9.54422
ENSGALG00000000988	1371.78	-0.00280497	0.0185726	0.374932	0.999907	EFTUD2	27:3673094-3690321	elongation factor Tu GTP binding domain containing 2 [Source:NCBI gene;Acc:428281]	protein_coding	10.5082	10.4204	10.6072	10.5922	10.6184	10.5185
ENSGALG00000000990	2579.45	-0.0049049	0.0339763	0.393782	0.999907	SRSF6	20:97923-123852	serine and arginine rich splicing factor 6 [Source:NCBI gene;Acc:419116]	protein_coding	11.6349	11.5895	11.4731	11.8109	11.6937	11.5519
ENSGALG00000000991	304.825	-0.022019	0.0655927	0.0595112	0.743838	TAF12	23:2413031-2419046	TATA-box binding protein associated factor 12 [Source:NCBI gene;Acc:419585]	protein_coding	8.22783	8.26368	8.33315	8.48214	8.52906	8.47209
ENSGALG00000000993	3187.58	-0.00257914	0.017832	0.396458	0.999907	GAPVD1	17:9897730-9941204	GTPase activating protein and VPS9 domains 1 [Source:NCBI gene;Acc:417095]	protein_coding	11.6384	11.6858	11.6709	11.7355	11.7155	11.7194
ENSGALG00000000994	5.1497	0.00227849	0.0702737	0.684754	NA	ENSGALG00000000994	23:2419840-2421026	RAB42, member RAS oncogene family [Source:NCBI gene;Acc:428212]	protein_coding	2.50557	3.19638	2.10228	2.68588	2.47055	2.19017
ENSGALG00000000996	1325.15	0.00208201	0.0200568	0.564788	0.999907	ENSGALG00000000996	28:2185439-2206151	adaptor related protein complex 3 delta 1 subunit [Source:NCBI gene;Acc:420079]	protein_coding	10.4602	10.5815	10.5212	10.493	10.4327	10.4898
ENSGALG00000000997	148.291	-0.00560391	0.037386	0.364853	0.999907	GJC3	27:3660178-3663464	gap junction protein gamma 3 [Source:NCBI gene;Acc:396501]	protein_coding	7.63514	7.46457	7.58239	7.47802	7.71942	7.8864
ENSGALG00000000998	368.804	0.00351613	0.0298777	0.498771	0.999907	MTFR1L	23:2421689-2430878	mitochondrial fission regulator 1 like [Source:NCBI gene;Acc:419586]	protein_coding	8.6794	8.73089	8.85682	8.61836	8.84023	8.51552
ENSGALG00000000999	57.777	0.000889991	0.0346049	0.876526	0.999907	ZNF319	11:456154-457818	zinc finger protein 319 [Source:NCBI gene;Acc:427526]	protein_coding	6.17083	6.43226	6.55512	6.26731	6.33901	6.48169
ENSGALG00000001000	8234	0.000277999	0.0331339	0.960268	0.999907	HSPA5	17:9890855-9894996	heat shock 70kDa protein 5 (glucose-regulated protein, 78kDa) [Source:NCBI gene;Acc:396487]	protein_coding	13.1859	13.1696	12.9455	13.1603	13.1401	12.984
ENSGALG00000001003	743.366	-0.00158988	0.0274972	0.746001	0.999907	ENSGALG00000001003	23:2432697-2435041	NA	protein_coding	9.93529	9.88462	9.82526	9.90341	9.89142	9.99574
ENSGALG00000001006	251.67	0.000955443	0.0504599	0.88542	0.999907	TP73	21:946988-976104	tumor protein p73 [Source:NCBI gene;Acc:419382]	protein_coding	8.07302	8.03121	7.71883	7.6842	8.13206	7.83943
ENSGALG00000001013	227.172	-0.00127897	0.0245755	0.775599	0.999907	PPP6C	17:9883271-9888343	protein phosphatase 6 catalytic subunit [Source:NCBI gene;Acc:772354]	protein_coding	8.08961	8.0763	8.03276	8.12868	8.0282	8.16094
ENSGALG00000001014	97.8889	0.00175178	0.0353436	0.763071	0.999907	ARPC5L	17:9879987-9883662	actin related protein 2/3 complex subunit 5 like [Source:NCBI gene;Acc:101752218]	protein_coding	6.49925	6.58187	6.56129	6.38834	6.4904	6.582
ENSGALG00000001017	288.271	-8.3683e-05	0.0308336	0.987482	0.999907	WRAP73	21:979698-992769	WD repeat containing, antisense to TP73 [Source:NCBI gene;Acc:419383]	protein_coding	7.95726	8.38612	8.26947	8.25021	8.27066	8.11591
ENSGALG00000001019	183.919	0.00352127	0.0343493	0.540832	0.999907	BTBD2	28:2232091-2244110	BTB domain containing 2 [Source:NCBI gene;Acc:420080]	protein_coding	7.77489	7.75321	7.92005	7.85467	7.73592	7.55278
ENSGALG00000001021	134.991	-0.0167604	0.0809025	0.116993	0.854721	MYOCD	18:808100-1027820	myocardin [Source:NCBI gene;Acc:427790]	protein_coding	6.92191	6.71056	7.37357	7.68695	7.32505	7.34963
ENSGALG00000001022	219.773	-0.00335766	0.0304467	0.524805	0.999907	CCDC43	27:3623533-3631332	coiled-coil domain containing 43 [Source:NCBI gene;Acc:419971]	protein_coding	8.0765	8.07567	8.09214	8.19837	8.11063	8.2103
ENSGALG00000001024	1989.81	0.0131165	0.0442287	0.0955296	0.828309	TPRG1L	21:992801-996073	tumor protein p63 regulated 1-like [Source:NCBI gene;Acc:419384]	protein_coding	11.339	11.3357	11.2101	11.1146	11.1522	11.1927
ENSGALG00000001025	701.76	-0.00563552	0.0308317	0.287021	0.999907	GOLGA1	17:9863064-9876915	golgin A1 [Source:NCBI gene;Acc:417097]	protein_coding	9.56807	9.61926	9.39457	9.72653	9.67269	9.50973
ENSGALG00000001028	85.6097	-0.00311238	0.0399828	0.619058	0.999907	ENSGALG00000001028	19:713614-767109	ring finger protein 43 [Source:NCBI gene;Acc:100857874]	protein_coding	6.64309	6.93984	6.70851	6.93061	6.87704	6.80534
ENSGALG00000001030	778.564	-0.00193269	0.0250025	0.669244	0.999907	SCAMP4	28:2272056-2279787	secretory carrier membrane protein 4 [Source:NCBI gene;Acc:420081]	protein_coding	9.72643	9.85978	9.83475	9.91619	9.75848	9.90674
ENSGALG00000001031	7.01097	0.00870936	0.0856496	0.195154	NA	ENSGALG00000001031	19:769653-792925	heat shock transcription factor 5 [Source:NCBI gene;Acc:417471]	protein_coding	2.49344	2.95695	3.46573	2.28384	1.97166	2.92157
ENSGALG00000001034	412.302	-0.00140114	0.019178	0.691592	0.999907	AAR2	20:258118-263562	AAR2 splicing factor homolog [Source:NCBI gene;Acc:419118]	protein_coding	8.86437	8.87625	8.93304	8.86015	9.01298	8.89901
ENSGALG00000001035	2.27712	-0.00736731	0.0908383	0.19475	NA	ENSGALG00000001035	28:2283963-2295801	nuclear receptor subfamily 1, group D, member 1 [Source:NCBI gene;Acc:431047]	protein_coding	0.642558	0.100696	1.20254	1.42653	1.42289	1.27498
ENSGALG00000001036	374.47	5.90966e-05	0.0203946	0.98768	0.999907	ELAC2	18:1037893-1052626	elaC ribonuclease Z 2 [Source:NCBI gene;Acc:417313]	protein_coding	8.78698	8.75243	8.66827	8.68533	8.6665	8.86006
ENSGALG00000001037	288.091	-0.0332194	0.0844251	0.0339544	0.624422	SCAI	17:9826144-9857169	suppressor of cancer cell invasion [Source:NCBI gene;Acc:427751]	protein_coding	8.26385	7.88525	8.12462	8.38034	8.36917	8.37208
ENSGALG00000001038	439.079	-0.00307911	0.0271117	0.520949	0.999907	MAN1C1	23:2453389-2495023	mannosidase, alpha, class 1C, member 1 [Source:NCBI gene;Acc:419588]	protein_coding	9.19192	9.04891	9.18469	9.23121	9.1737	9.27083
ENSGALG00000001042	847.196	-0.00148929	0.0199888	0.685573	0.999907	MTMR4	19:801748-844553	myotubularin related protein 4 [Source:NCBI gene;Acc:417472]	protein_coding	10.0821	9.82752	9.88489	9.92651	10.0364	9.96938
ENSGALG00000001043	774.414	0.000665077	0.017403	0.838164	0.999907	REXO1	28:2328523-2359784	RNA exonuclease 1 homolog [Source:NCBI gene;Acc:428327]	protein_coding	9.7155	9.74738	9.85055	9.72594	9.86344	9.66245
ENSGALG00000001046	1229.28	-0.00117289	0.0178761	0.722456	0.999907	DLGAP4	20:338819-473635	discs, large (Drosophila) homolog-associated protein 4 [Source:NCBI gene;Acc:419119]	protein_coding	10.5035	10.3674	10.613	10.611	10.5458	10.4358
ENSGALG00000001048	792.983	0.00123718	0.0299139	0.812845	0.999907	OLFML2A	17:9815450-9818837	olfactomedin like 2A [Source:NCBI gene;Acc:417098]	protein_coding	9.93594	9.82461	10.1738	9.95908	9.85551	10.0329
ENSGALG00000001049	814.43	0.00164951	0.0289267	0.746328	0.999907	ENSGALG00000001049	19:844308-849704	caspase 1 [Source:NCBI gene;Acc:395764]	protein_coding	9.50172	9.59217	9.41518	9.41309	9.52837	9.42406
ENSGALG00000001051	499.677	-0.00227253	0.0217534	0.562548	0.999907	ENSGALG00000001051	23:2503214-2516531	low density lipoprotein receptor adaptor protein 1 [Source:NCBI gene;Acc:419589]	protein_coding	9.13452	9.00612	9.1635	9.19302	9.10947	9.1942
ENSGALG00000001054	1003.29	-0.00460179	0.0273378	0.330599	0.999907	C20H20ORF24	20:494619-499213	chromosome 20 open reading frame, human C20orf24 [Source:NCBI gene;Acc:768550]	protein_coding	10.0944	10.1197	10.1531	10.298	10.1461	10.2088
ENSGALG00000001055	1140.36	-0.000634354	0.012022	0.769256	0.999907	NSF	27:3546258-3602488	N-ethylmaleimide sensitive factor, vesicle fusing ATPase [Source:NCBI gene;Acc:419972]	protein_coding	10.2292	10.3053	10.1968	10.2307	10.2289	10.3284
ENSGALG00000001056	39.186	-0.00603323	0.0497868	0.401061	0.999907	ABHD11	19:851485-853634	abhydrolase domain containing 11 [Source:NCBI gene;Acc:417473]	protein_coding	5.60593	5.54969	5.23243	5.7606	5.47091	5.78486
ENSGALG00000001058	271.94	0.00374783	0.0399461	0.551769	0.999907	ARHGEF16	21:1032001-1037986	Rho guanine nucleotide exchange factor 16 [Source:NCBI gene;Acc:419386]	protein_coding	8.48301	8.66188	8.48517	8.25189	8.47789	8.52034
ENSGALG00000001062	297.278	0.004538	0.0447686	0.498896	0.999907	GGT7	20:500509-515885	gamma-glutamyltransferase 7 [Source:NCBI gene;Acc:419121]	protein_coding	8.62337	8.53428	8.43876	8.476	8.17604	8.46008
ENSGALG00000001067	663.467	0.0005532	0.0225379	0.894805	0.999907	TMEM57	23:2520375-2536047	transmembrane protein 57 [Source:NCBI gene;Acc:419590]	protein_coding	9.53022	9.43669	9.52718	9.57936	9.44241	9.43571
ENSGALG00000001073	106.587	-0.0049844	0.0363161	0.408575	0.999907	NR6A1	17:9753750-9812420	nuclear receptor subfamily 6 group A member 1 [Source:NCBI gene;Acc:772325]	protein_coding	6.89316	6.89681	6.92761	7.04015	7.0816	6.96821
ENSGALG00000001076	28.517	-0.014189	0.081569	0.145056	0.901374	LIMK1	19:963194-972046	LIM domain kinase 1 [Source:NCBI gene;Acc:373922]	protein_coding	4.89702	4.19637	5.2426	5.4232	5.37558	5.22526
ENSGALG00000001078	0.585566	0.00194113	0.0931524	0.53098	NA	ENSGALG00000001078	21:1263668-1264801	actin-85C-like [Source:NCBI gene;Acc:107049128]	protein_coding	-0.503977	-0.112712	0.0351946	-0.492005	-0.268601	-0.493481
ENSGALG00000001080	3.04366	-0.000803678	0.0917755	0.779231	NA	NR5A1	17:9728090-9743930	nuclear receptor subfamily 5 group A member 1 [Source:NCBI gene;Acc:395960]	protein_coding	1.51003	1.88773	1.57908	2.0989	1.26759	1.692
ENSGALG00000001081	62.6201	0.00131827	0.0682138	0.817063	0.999907	TTC34	21:1367733-1379691	tetratricopeptide repeat domain 34 [Source:NCBI gene;Acc:100857353]	protein_coding	5.73937	6.10173	5.74473	5.68705	5.96773	5.40252
ENSGALG00000001084	95.9955	0.0112677	0.0587321	0.191868	0.946817	ATP8B3	28:2363866-2377068	ATPase phospholipid transporting 8B3 [Source:NCBI gene;Acc:428328]	protein_coding	6.39936	6.97043	6.55321	6.29286	6.45091	6.39997
ENSGALG00000001091	182.63	0.00179131	0.044108	0.781275	0.999907	ENSGALG00000001091	26:2605514-2611145	chromosome 26 C1orf116 homolog [Source:NCBI gene;Acc:419849]	protein_coding	7.30773	7.28079	7.09116	7.26887	7.15106	7.0346
ENSGALG00000001093	1249.32	-0.00373558	0.0234179	0.356867	0.999907	TCF3	28:2462717-2516908	transcription factor 3 [Source:NCBI gene;Acc:395146]	protein_coding	10.7219	10.6322	10.6468	10.6512	10.7934	10.7911
ENSGALG00000001094	21.3426	-0.00445579	0.0633905	0.517204	0.999907	ADGRD2	17:9704130-9726809	adhesion G protein-coupled receptor D2 [Source:NCBI gene;Acc:100858563]	protein_coding	4.39434	3.67079	4.55034	4.52046	4.67465	4.41138
ENSGALG00000001096	1098.87	-0.00461287	0.0348731	0.430534	0.999907	UQCR11	28:2523110-2525051	ubiquinol-cytochrome c reductase, complex III subunit XI [Source:NCBI gene;Acc:770135]	protein_coding	10.2055	10.2597	10.2999	10.4816	10.2439	10.4
ENSGALG00000001099	2624.74	1.26626e-05	0.0107247	0.994796	0.999907	ANKHD1	13:2202774-2302936	ankyrin repeat and KH domain containing 1 [Source:NCBI gene;Acc:416143]	protein_coding	11.4727	11.5709	11.4922	11.4951	11.5323	11.5096
ENSGALG00000001101	171.075	-0.00935431	0.048062	0.219158	0.969482	MBD3	28:2527626-2543765	methyl-CpG binding domain protein 3 [Source:NCBI gene;Acc:770153]	protein_coding	7.75082	7.54044	7.33399	7.85638	7.87017	7.49954
ENSGALG00000001103	1337.98	0.00103141	0.0155155	0.716476	0.999907	PSMB7	17:9673564-9693756	proteasome subunit beta 7 [Source:NCBI gene;Acc:378915]	protein_coding	10.5473	10.5357	10.5398	10.5271	10.5412	10.476
ENSGALG00000001107	850.024	0.00033453	0.0200555	0.929175	0.999907	GOSR2	27:3463125-3475238	golgi SNAP receptor complex member 2 [Source:NCBI gene;Acc:419973]	protein_coding	9.80906	9.99002	9.93883	9.87402	9.92646	9.91419
ENSGALG00000001108	278.579	-0.00314359	0.0241955	0.463163	0.999907	MIER2	28:2559679-2576547	MIER family member 2 [Source:NCBI gene;Acc:770192]	protein_coding	8.24621	8.3872	8.30911	8.42755	8.31062	8.4282
ENSGALG00000001109	138.293	-0.0356984	0.143925	0.0248015	0.563665	GTSF1	27:3444203-3455470	gametocyte specific factor 1 [Source:NCBI gene;Acc:771059]	protein_coding	6.45556	6.4641	6.38268	7.67337	7.3249	7.02133
ENSGALG00000001110	280.855	-0.0265235	0.0708998	0.0442745	0.672535	ENSGALG00000001110	19:1000030-1079724	tRNA-yW synthesizing protein 1 homolog [Source:NCBI gene;Acc:417478]	protein_coding	8.06686	8.38594	8.16787	8.4263	8.4039	8.45122
ENSGALG00000001111	1886.36	0.00205706	0.0703794	0.71071	0.999907	ENSGALG00000001111	18:1100120-1140795	NA	protein_coding	11.299	11.3673	11.1656	10.7817	11.0751	11.0273
ENSGALG00000001115	160.763	0.000920264	0.0589697	0.887372	0.999907	MMEL1	21:1390844-1412012	membrane metallo-endopeptidase-like 1 [Source:NCBI gene;Acc:770671]	protein_coding	7.4487	7.60072	7.56987	7.43508	7.51939	7.46109
ENSGALG00000001117	570.111	0.000931885	0.0246239	0.836129	0.999907	PFKFB2	26:2618673-2632975	6-phosphofructo-2-kinase/fructose-2,6-biphosphatase 2 [Source:NCBI gene;Acc:419850]	protein_coding	9.46195	9.54643	9.38488	9.52038	9.33016	9.46958
ENSGALG00000001118	1277.21	-0.00123899	0.0327834	0.823337	0.999907	NEK6	17:9627008-9673191	NIMA related kinase 6 [Source:NCBI gene;Acc:417101]	protein_coding	10.3146	10.2539	10.2524	10.3446	10.2923	10.3142
ENSGALG00000001121	1360.25	-0.0019315	0.0144423	0.424069	0.999907	SH3GL1	28:2578636-2605473	SH3 domain containing GRB2 like 1, endophilin A2 [Source:NCBI gene;Acc:395202]	protein_coding	10.6411	10.5664	10.6184	10.6151	10.6825	10.6724
ENSGALG00000001122	9.06075	-0.0049514	0.0715217	0.435941	NA	CALN1	19:1102760-1225316	calneuron 1 [Source:NCBI gene;Acc:417479]	protein_coding	2.67578	2.57843	2.43277	2.77124	2.82235	3.22833
ENSGALG00000001126	415.179	-0.00346892	0.0252372	0.435088	0.999907	CHAF1A	28:2605859-2620370	chromatin assembly factor 1 subunit A [Source:NCBI gene;Acc:770217]	protein_coding	8.71205	8.58988	8.608	8.71997	8.66198	8.78586
ENSGALG00000001130	329.279	-0.0154996	0.0723167	0.128505	0.873506	GALNT17	19:1259310-1444843	Williams-Beuren syndrome chromosome region 17 [Source:NCBI gene;Acc:417480]	protein_coding	8.83583	8.2474	8.53955	8.70708	9.18359	8.82501
ENSGALG00000001136	5.94206	0.00251533	0.0660163	0.683702	NA	ENSGALG00000001136	21:1417763-1419447	hairy and enhancer of split 5-like [Source:NCBI gene;Acc:419390]	protein_coding	2.83654	3.02755	3.22009	2.8542	3.02385	2.60676
ENSGALG00000001143	743.35	-0.00690553	0.0462791	0.330971	0.999907	ETS1	24:907941-974253	v-ets avian erythroblastosis virus E26 oncogene homolog 1 [Source:NCBI gene;Acc:396235]	protein_coding	9.66288	9.4762	9.37284	9.66732	9.82378	9.62404
ENSGALG00000001144	269.427	0.000711026	0.0372716	0.905057	0.999907	ZNF346	13:10991599-10999944	zinc finger protein 346 [Source:NCBI gene;Acc:416144]	protein_coding	8.2129	8.21811	8.16028	8.1497	8.20892	8.15736
ENSGALG00000001146	252.26	-8.23992e-05	0.0298427	0.987402	0.999907	UBXN6	28:2621315-2626103	UBX domain protein 6 [Source:NCBI gene;Acc:428329]	protein_coding	7.9568	7.90023	8.12441	7.96784	8.20951	7.7802
ENSGALG00000001149	15.158	-0.00954278	0.0960556	0.136147	0.892079	ADGRG5	11:543433-548011	adhesion G protein-coupled receptor G5 [Source:NCBI gene;Acc:415634]	protein_coding	2.35124	2.48414	2.4294	3.23392	2.85301	3.01656
ENSGALG00000001153	317.823	-0.361712	0.118039	1.90135e-05	0.00670622	AUTS2	19:1512994-2173032	AUTS2, activator of transcription and developmental regulator [Source:NCBI gene;Acc:417481]	protein_coding	8.58549	8.57824	8.57302	9.09457	8.96861	8.90527
ENSGALG00000001156	21.7631	0.00885156	0.0756096	0.251216	0.99849	ENSGALG00000001156	18:1691965-1692597	NA	pseudogene	3.92497	3.18773	3.89886	2.15462	3.70332	3.30927
ENSGALG00000001157	1462.3	-0.00414409	0.0223239	0.270621	0.999907	DENND1A	17:9321360-9497657	DENN domain containing 1A [Source:NCBI gene;Acc:417102]	protein_coding	10.6721	10.7187	10.6508	10.8363	10.7043	10.7333
ENSGALG00000001158	246.929	-0.00135477	0.0247281	0.763756	0.999907	UIMC1	13:11003203-11033062	ubiquitin interaction motif containing 1 [Source:NCBI gene;Acc:416145]	protein_coding	8.19921	8.10443	8.35585	8.35075	8.25636	8.18967
ENSGALG00000001161	1080.31	-0.00561155	0.0360608	0.352373	0.999907	FLI1	24:1016857-1089783	Fli-1 proto-oncogene, ETS transcription factor [Source:NCBI gene;Acc:419723]	protein_coding	10.1876	10.1311	10.1166	10.2317	10.2872	10.3228
ENSGALG00000001163	1202.83	0.0168586	0.0540104	0.0792488	0.811112	NDEL1	18:1701769-1724694	nudE neurodevelopment protein 1-like 1 [Source:NCBI gene;Acc:417317]	protein_coding	10.5288	10.5526	10.5879	10.2851	10.2855	10.5483
ENSGALG00000001165	425.605	-0.0493975	0.0836922	0.0139125	0.459335	PANK4	21:1438217-1460034	pantothenate kinase 4 [Source:NCBI gene;Acc:100736561]	protein_coding	8.84461	8.89553	8.82177	9.06405	9.06949	9.00692
ENSGALG00000001168	504.791	-0.00376717	0.0237334	0.359961	0.999907	POLR2C	11:561309-569012	RNA polymerase II subunit C [Source:NCBI gene;Acc:415635]	protein_coding	9.14767	9.02176	9.22905	9.22099	9.23672	9.19837
ENSGALG00000001169	27.45	0.0120398	0.0747375	0.185653	0.93709	CRB2	17:9279299-9313749	crumbs 2, cell polarity complex component [Source:NCBI gene;Acc:417104]	protein_coding	4.95287	5.24801	5.23848	4.4902	4.77335	4.89582
ENSGALG00000001171	139.09	0.00721316	0.0491765	0.325529	0.999907	SEMA6B	28:2648568-2668955	semaphorin 6B [Source:NCBI gene;Acc:428330]	protein_coding	7.5292	7.47069	7.60876	7.34457	7.27168	7.3767
ENSGALG00000001172	101.867	0.000455465	0.0436728	0.943143	0.999907	KBP	21:1446518-1468998	kainate binding protein [Source:NCBI gene;Acc:396300]	protein_coding	6.39409	6.4047	6.58132	6.2153	6.56017	6.5319
ENSGALG00000001174	209.878	-0.000610178	0.0252429	0.89458	0.999907	RCC1L	19:2786402-2799813	RCC1 like [Source:NCBI gene;Acc:417484]	protein_coding	7.7697	7.80284	7.69228	7.76009	7.87959	7.65181
ENSGALG00000001175	1667.58	0.0126435	0.0528914	0.14136	0.901374	C4BPA	26:2687134-2698396	complement component 4 binding protein, alpha [Source:NCBI gene;Acc:395384]	protein_coding	10.9406	11.0855	10.9295	10.7902	10.6638	10.8643
ENSGALG00000001177	566.205	0.00481675	0.0355352	0.417115	0.999907	CD34	26:2726911-2737426	CD34 molecule [Source:NCBI gene;Acc:419856]	protein_coding	9.65175	9.40217	9.80676	9.50133	9.63499	9.37511
ENSGALG00000001181	56.2467	-0.0102376	0.0722105	0.228032	0.980254	KCNJ5	24:1097586-1142577	Potassium inwardly rectifying channel subfamily J member 5 [Source:NCBI gene;Acc:395925]	protein_coding	5.7173	5.34867	5.1688	5.98751	5.83461	5.79291
ENSGALG00000001182	1603.41	-0.00202508	0.0179082	0.523708	0.999907	NCOA6	20:521820-567192	nuclear receptor coactivator 6 [Source:NCBI gene;Acc:419122]	protein_coding	10.7227	10.8151	10.8188	10.97	10.7695	10.7624
ENSGALG00000001183	5206.45	-0.00416938	0.0334899	0.4625	0.999907	MYH10	18:1725828-1819262	myosin, heavy chain 10, non-muscle [Source:NCBI gene;Acc:396465]	protein_coding	12.711	12.738	12.6109	12.7318	12.7864	12.8791
ENSGALG00000001184	732.85	0.00375932	0.0349297	0.518929	0.999907	COQ9	11:569115-575366	coenzyme Q9 [Source:NCBI gene;Acc:415636]	protein_coding	9.74927	9.79595	9.99188	9.89763	9.68003	9.63818
ENSGALG00000001189	110.06	0.0106132	0.0816315	0.189161	0.940989	NCF1C	19:2800480-2807394	neutrophil cytosolic factor 1C pseudogene [Source:NCBI gene;Acc:417485]	protein_coding	5.64025	5.62967	6.22495	5.39383	5.3709	4.72779
ENSGALG00000001191	14.4375	0.00106781	0.0513829	0.872364	0.999907	MEOX1	27:5939150-5944728	mesenchyme homeobox 1 [Source:NCBI gene;Acc:395533]	protein_coding	4.84332	4.05448	4.48419	4.12683	4.44887	4.7645
ENSGALG00000001201	258.342	-0.00151406	0.0259824	0.746972	0.999907	GFOD2	11:594651-600184	glucose-fructose oxidoreductase domain containing 2 [Source:NCBI gene;Acc:415642]	protein_coding	8.29077	8.0511	8.3685	8.17252	8.33818	8.35622
ENSGALG00000001203	272.877	-0.000965838	0.0495697	0.883915	0.999907	TMEM45B	24:1450781-1454320	transmembrane protein 45B [Source:NCBI gene;Acc:419725]	protein_coding	7.96942	8.27989	8.04437	8.0964	8.06793	8.29837
ENSGALG00000001204	64.1074	0.00495359	0.043724	0.458717	0.999907	ENKD1	11:601661-608743	enkurin domain containing 1 [Source:NCBI gene;Acc:415643]	protein_coding	6.61904	6.22175	6.61694	6.52476	6.26568	6.27365
ENSGALG00000001206	45.54	-0.00399838	0.0557157	0.567538	0.999907	ENSGALG00000001206	13:9084205-9089820	NA	protein_coding	5.31094	5.45532	5.7998	5.87446	5.78475	5.54398
ENSGALG00000001207	767.191	0.0223516	0.0785724	0.0701177	0.784669	PLCH2	21:1473954-1548181	phospholipase C eta 2 [Source:NCBI gene;Acc:428180]	protein_coding	9.5641	9.76537	9.64442	9.23919	9.45546	9.3216
ENSGALG00000001209	84.5348	0.00125689	0.0455327	0.846572	0.999907	TP53INP2	20:571792-576537	tumor protein p53 inducible nuclear protein 2 [Source:NCBI gene;Acc:769066]	protein_coding	6.43088	6.59742	6.77877	6.96172	6.4988	6.06043
ENSGALG00000001214	6.00586	-0.00232717	0.0650726	0.708662	NA	PARD6A	11:610410-614453	par-6 partitioning defective 6 homolog alpha (C. elegans) [Source:NCBI gene;Acc:101748842]	protein_coding	2.25947	2.68601	2.17144	2.65976	2.39844	2.52539
ENSGALG00000001219	354.016	-0.00509616	0.0284532	0.298369	0.999907	PIGU	20:601476-622937	phosphatidylinositol glycan anchor biosynthesis class U [Source:NCBI gene;Acc:419124]	protein_coding	8.43651	8.47867	8.53252	8.59195	8.56998	8.58894
ENSGALG00000001220	897.278	0.00319768	0.0331617	0.569195	0.999907	HERPUD1	11:615984-623539	homocysteine inducible ER protein with ubiquitin like domain 1 [Source:NCBI gene;Acc:415644]	protein_coding	10.1061	9.98921	9.55677	9.87931	9.78767	9.76817
ENSGALG00000001223	397	-0.000474529	0.0208909	0.903333	0.999907	PEX10	21:1554923-1563411	peroxisomal biogenesis factor 10 [Source:NCBI gene;Acc:419396]	protein_coding	8.75098	8.78746	8.60226	8.86256	8.67755	8.64302
ENSGALG00000001225	1705.08	-0.000453487	0.0132645	0.852641	0.999907	RABGAP1	17:9117855-9177510	RAB GTPase activating protein 1 [Source:NCBI gene;Acc:417106]	protein_coding	10.8538	10.9127	10.8247	10.8387	10.9526	10.8336
ENSGALG00000001229	1538.11	-0.00113919	0.0194395	0.752215	0.999907	SKI	21:1681755-1772379	SKI proto-oncogene [Source:NCBI gene;Acc:428181]	protein_coding	10.9936	10.7992	10.9404	10.9376	10.8159	11.08
ENSGALG00000001231	2016.03	0.00473356	0.0571505	0.506816	0.999907	SAMHD1	20:630016-655765	SAM and HD domain containing deoxynucleoside triphosphate triphosphohydrolase 1 [Source:NCBI gene;Acc:419125]	protein_coding	10.0253	10.2337	10.2411	9.90587	9.87301	9.96434
ENSGALG00000001234	193.579	0.00333704	0.0603246	0.621824	0.999907	CETP	11:623460-629266	cholesteryl ester transfer protein [Source:NCBI gene;Acc:415645]	protein_coding	6.73343	8.02685	9.02342	8.67838	7.61123	7.21905
ENSGALG00000001235	0.968825	-0.00195494	0.0798301	0.647882	NA	ANKRD24	28:2692405-2698634	ankyrin repeat domain 24 [Source:NCBI gene;Acc:428331]	protein_coding	-0.604339	-0.75911	-0.809645	-0.52891	-0.524647	-0.538129
ENSGALG00000001238	305.189	0.00170487	0.0212674	0.661716	0.999907	STX8	18:2096001-2172093	syntaxin 8 [Source:NCBI gene;Acc:417321]	protein_coding	8.42356	8.46477	8.38982	8.41858	8.34221	8.39464
ENSGALG00000001239	742.069	-0.0635729	0.0938259	0.00921533	0.385631	SLC26A2	13:9062003-9071099	E3 ubiquitin/ISG15 ligase TRIM25-like [Source:NCBI gene;Acc:416147]	protein_coding	9.58625	9.79566	9.58004	9.96336	9.77925	9.851
ENSGALG00000001244	710.749	0.00190659	0.0679921	0.743414	0.999907	ENSGALG00000001244	18:2174402-2200678	TBC1 domain family member 24-like [Source:NCBI gene;Acc:769242]	protein_coding	9.78426	9.82838	9.34407	9.35312	9.43722	9.48076
ENSGALG00000001245	335.935	-0.00174066	0.0238951	0.689367	0.999907	SIRT6	28:2700507-2712155	sirtuin 6 [Source:NCBI gene;Acc:428332]	protein_coding	8.39212	8.49697	8.67686	8.57027	8.60833	8.54074
ENSGALG00000001250	11947.5	0.00443968	0.0297258	0.388585	0.999907	APLP2	24:1470296-1511525	amyloid beta precursor like protein 2 [Source:NCBI gene;Acc:419727]	protein_coding	13.6398	13.7853	13.7444	13.5964	13.5697	13.7064
ENSGALG00000001252	6.05073	-0.00669238	0.0786309	0.293609	NA	CREB3L3	28:2707242-2712155	cAMP responsive element binding protein 3 like 3 [Source:NCBI gene;Acc:428333]	protein_coding	2.74177	1.17051	2.3151	2.69588	2.93038	2.54654
ENSGALG00000001253	1305.92	0.000563095	0.0171435	0.860861	0.999907	RC3H2	17:9082742-9098283	ring finger and CCCH-type domains 2 [Source:NCBI gene;Acc:417109]	protein_coding	10.3514	10.6229	10.633	10.538	10.5057	10.535
ENSGALG00000001256	925.004	0.00143973	0.0559209	0.828431	0.999907	NLRC5	11:631380-666403	NLR family CARD domain containing 5 [Source:NCBI gene;Acc:100857413]	protein_coding	8.74026	8.953	9.1073	9.09414	8.90574	8.46027
ENSGALG00000001258	1128.74	0.00096258	0.0282156	0.847744	0.999907	NUMA1	1:195605956-195618448	nuclear mitotic apparatus protein 1 [Source:NCBI gene;Acc:768717]	protein_coding	10.9013	10.803	10.8196	10.8571	10.8203	10.7667
ENSGALG00000001262	2541.48	-0.000331842	0.0167796	0.916189	0.999907	CLIC4	23:2655282-2672704	chloride intracellular channel 4 [Source:NCBI gene;Acc:419595]	protein_coding	11.4074	11.4262	11.329	11.4027	11.4415	11.3496
ENSGALG00000001263	488.184	0.000450687	0.0360957	0.938692	0.999907	GTF2IRD1	19:2867022-2901742	GTF2I repeat domain containing 1 [Source:NCBI gene;Acc:417487]	protein_coding	9.08901	9.20654	9.56151	9.59558	9.14603	9.05487
ENSGALG00000001264	279.893	-0.00128911	0.0364888	0.827177	0.999907	PLXNA2	26:2758582-2845137	plexin A2 [Source:NCBI gene;Acc:419857]	protein_coding	8.68628	8.62382	8.76854	8.8336	8.62458	8.76619
ENSGALG00000001267	300.906	0.000663818	0.0218163	0.870128	0.999907	MAP2K2	28:2712374-2720662	mitogen-activated protein kinase kinase 2 [Source:NCBI gene;Acc:396349]	protein_coding	8.37543	8.26772	8.38788	8.40123	8.22177	8.38251
ENSGALG00000001270	561.588	0.00473136	0.0423135	0.47084	0.999907	PRKCZ	21:1802100-1841490	protein kinase C zeta [Source:NCBI gene;Acc:419399]	protein_coding	9.24092	9.63053	9.30453	9.20343	9.29143	9.24868
ENSGALG00000001273	10.8373	0.00429313	0.0723539	0.474333	NA	C2CD4C	28:2730221-2731462	C2 calcium dependent domain containing 4C [Source:NCBI gene;Acc:428334]	protein_coding	3.47585	3.11244	3.44312	3.40719	2.43151	2.82266
ENSGALG00000001275	818.51	-0.000875153	0.0137276	0.724969	0.999907	PDCL	17:9073411-9077516	phosducin like [Source:NCBI gene;Acc:772371]	protein_coding	9.79516	9.76828	9.80942	9.80434	9.82736	9.81999
ENSGALG00000001279	543.944	0.0019107	0.0183162	0.56073	0.999907	ZNF652	27:6001003-6022400	zinc finger protein 652 [Source:NCBI gene;Acc:419987]	protein_coding	9.46394	9.3968	9.29325	9.36009	9.33406	9.33373
ENSGALG00000001282	46.1672	-0.00501414	0.0564903	0.485498	0.999907	GABRD	21:1852238-1862627	gamma-aminobutyric acid type A receptor delta subunit [Source:NCBI gene;Acc:770710]	protein_coding	5.38755	5.22568	5.85728	6.19621	5.68547	5.21658
ENSGALG00000001283	1430.18	0.000855577	0.0131046	0.716751	0.999907	SRRM1	23:2679438-2696177	serine and arginine repetitive matrix 1 [Source:NCBI gene;Acc:428216]	protein_coding	10.8172	10.7991	10.7424	10.7263	10.8345	10.7256
ENSGALG00000001288	243.425	0.00190095	0.0689571	0.73882	0.999907	ENSGALG00000001288	21:1895685-1907122	NA	protein_coding	8.21753	8.42259	7.91692	7.52461	8.19817	8.02159
ENSGALG00000001289	113.806	0.00251579	0.0323935	0.648577	0.999907	ENSGALG00000001289	28:2734803-2740719	SHC (Src homology 2 domain containing) transforming protein 2 [Source:NCBI gene;Acc:770341]	protein_coding	7.19989	6.92396	7.30174	7.2559	6.94667	7.06693
ENSGALG00000001304	1162.25	0.00705571	0.0527036	0.346243	0.999907	ENSGALG00000001304	21:1909587-1916282	transmembrane protein 52 [Source:NCBI gene;Acc:419401]	protein_coding	10.3499	10.4751	10.5289	10.4146	10.143	10.0447
ENSGALG00000001306	863.908	-0.0137894	0.0405023	0.0656961	0.773622	NFRKB	24:1568478-1585984	nuclear factor related to kappaB binding protein [Source:NCBI gene;Acc:419730]	protein_coding	9.81192	9.8894	9.8717	9.91035	9.97744	10.0326
ENSGALG00000001309	221.669	-0.00244851	0.0252584	0.589222	0.999907	SNF8	27:6094182-6101707	SNF8, ESCRT-II complex subunit [Source:NCBI gene;Acc:419990]	protein_coding	7.84179	8.06933	7.97929	7.93771	8.17391	7.91784
ENSGALG00000001310	108.833	-0.00835419	0.0477827	0.260683	0.999907	TRNAU1AP	23:2708287-2723179	tRNA selenocysteine 1 associated protein 1 [Source:NCBI gene;Acc:419597]	protein_coding	6.89744	6.96266	7.05589	7.2202	7.15021	7.1542
ENSGALG00000001311	48.5814	0.00431482	0.0520945	0.537908	0.999907	ARHGAP44	18:2212800-2231061	Rho GTPase activating protein 44 [Source:NCBI gene;Acc:427797]	protein_coding	5.29575	5.41881	5.50446	5.05934	5.18601	5.41668
ENSGALG00000001313	2588.39	-0.00211632	0.0234646	0.618873	0.999907	EIF4H	19:3022962-3033581	eukaryotic translation initiation factor 4H [Source:NCBI gene;Acc:417490]	protein_coding	11.5088	11.511	11.513	11.551	11.5242	11.626
ENSGALG00000001314	405.87	-0.00889976	0.0368827	0.160785	0.91918	PTGS1	17:9061884-9070028	prostaglandin-endoperoxide synthase 1 (prostaglandin G/H synthase and cyclooxygenase) [Source:NCBI gene;Acc:427752]	protein_coding	9.03329	9.09272	9.11342	9.21197	9.19666	9.22269
ENSGALG00000001315	190.127	-0.000380995	0.023016	0.928815	0.999907	UBE2Z	27:6104309-6113729	ubiquitin conjugating enzyme E2 Z [Source:NCBI gene;Acc:419991]	protein_coding	7.57233	7.65049	7.66725	7.65179	7.59632	7.68459
ENSGALG00000001316	426.601	0.000174147	0.0264284	0.970927	0.999907	CPNE2	11:668262-707441	copine 2 [Source:NCBI gene;Acc:415646]	protein_coding	8.82891	9.06526	8.96702	9.00583	8.83013	9.01728
ENSGALG00000001317	984.656	2.61346e-05	0.0154549	0.992811	0.999907	ENSGALG00000001317	28:2745050-2756833	hyperpolarization activated cyclic nucleotide-gated potassium channel 2 [Source:NCBI gene;Acc:428335]	protein_coding	10.1144	9.9936	10.1578	10.1536	10.112	10.0111
ENSGALG00000001319	7.13067	0.00155969	0.0657082	0.79594	NA	CAMK1G	26:3099869-3114498	calcium/calmodulin-dependent protein kinase IG [Source:NCBI gene;Acc:419859]	protein_coding	3.75943	3.51867	3.74815	3.02089	4.17712	2.99649
ENSGALG00000001320	9.29015	-0.0029367	0.0810242	0.511872	NA	CYP1A2	10:2894101-2896916	cytochrome P450, family 1, subfamily A, polypeptide 2 [Source:NCBI gene;Acc:396051]	protein_coding	2.24132	1.84153	1.89099	2.86133	2.75566	1.70127
ENSGALG00000001325	81.0229	-0.0021095	0.0796735	0.627159	0.999907	CYP1A1	10:2898903-2902533	cytochrome P450, family 1, subfamily A, polypeptide 1 [Source:NCBI gene;Acc:396052]	protein_coding	1.51431	1.47282	1.18911	2.55368	2.24253	0.0994795
ENSGALG00000001328	4808.81	0.0046791	0.0257402	0.289127	0.999907	BSG	28:2772421-2783648	basigin (Ok blood group) [Source:NCBI gene;Acc:770363]	protein_coding	12.4959	12.5003	12.4185	12.3349	12.4097	12.4107
ENSGALG00000001329	1662.51	0.0028974	0.0298151	0.577423	0.999907	EPB41	23:2743037-2816538	erythrocyte membrane protein band 4.1 [Source:NCBI gene;Acc:396493]	protein_coding	10.6998	10.8208	10.6023	10.7181	10.5563	10.6184
ENSGALG00000001330	2253.42	-0.0106005	0.0495272	0.182112	0.933011	ATP5MC1	27:6115324-6117913	ATP synthase, H+ transporting, mitochondrial Fo complex subunit C1 (subunit 9) [Source:NCBI gene;Acc:419992]	protein_coding	11.1221	11.2507	11.3282	11.5644	11.3182	11.4393
ENSGALG00000001331	1563.84	0.00479085	0.0347119	0.411931	0.999907	ST14	24:1595777-1613311	suppression of tumorigenicity 14 [Source:NCBI gene;Acc:419731]	protein_coding	10.612	10.7986	10.6394	10.5208	10.5708	10.6021
ENSGALG00000001332	597.966	-0.00649314	0.0452395	0.351812	0.999907	RBL1	20:660867-683752	RB transcriptional corepressor like 1 [Source:NCBI gene;Acc:419126]	protein_coding	9.1857	9.06551	9.27494	9.3919	9.41631	9.29322
ENSGALG00000001333	336.083	-0.000133792	0.0261189	0.977458	0.999907	MRRFP1	17:9045273-9056754	mitochondrial ribosome recycling factor pseudogene 1 [Source:NCBI gene;Acc:417110]	protein_coding	8.8083	8.47948	8.49043	8.46023	8.63345	8.72576
ENSGALG00000001334	4575.66	-0.00086472	0.0270021	0.858551	0.999907	GNB1	21:1932296-1966109	G protein subunit beta 1 [Source:NCBI gene;Acc:419402]	protein_coding	12.2301	12.23	12.2423	12.18	12.2547	12.3457
ENSGALG00000001335	1253.95	0.00104455	0.0167066	0.73474	0.999907	FAM18B1	18:2248818-2255712	family with sequence similarity 18, member B1 [Source:NCBI gene;Acc:417324]	protein_coding	10.5439	10.6697	10.4614	10.4997	10.5355	10.5638
ENSGALG00000001341	518.038	0.00107521	0.0182184	0.750402	0.999907	ZBTB44	24:1652013-1665766	zinc finger and BTB domain containing 44 [Source:NCBI gene;Acc:101751641]	protein_coding	9.10394	9.17946	9.35002	9.21725	9.1918	9.1563
ENSGALG00000001342	10.7477	-0.00299352	0.0589577	0.657628	NA	HCN2	28:2785948-2797635	hyperpolarization activated cyclic nucleotide-gated potassium channel 2 [Source:NCBI gene;Acc:770384]	protein_coding	4.04521	3.84747	3.53769	4.45124	3.79869	3.56216
ENSGALG00000001343	240.051	-0.00189593	0.0543526	0.777435	0.999907	LAMB3	26:3114989-3135255	laminin subunit beta 3 [Source:NCBI gene;Acc:428268]	protein_coding	7.87406	7.20103	7.71609	7.0659	8.30764	7.57056
ENSGALG00000001347	83.8574	-0.00245736	0.0383644	0.686969	0.999907	LHX6	17:9022808-9033001	LIM homeobox 6 [Source:NCBI gene;Acc:772259]	protein_coding	6.78527	6.41074	6.53726	6.75909	6.77378	6.47773
ENSGALG00000001348	37.1417	0.00338697	0.0704009	0.566764	0.999907	TEKT3	18:2262969-2307564	tektin 3 [Source:NCBI gene;Acc:417326]	protein_coding	5.41978	5.82185	5.36462	4.98721	5.36476	5.10054
ENSGALG00000001350	370.613	-0.00539377	0.0418392	0.412907	0.999907	RSPRY1	11:719306-751138	ring finger and SPRY domain containing 1 [Source:NCBI gene;Acc:415648]	protein_coding	8.43468	8.50684	8.44148	8.7067	8.62926	8.52291
ENSGALG00000001362	324.849	0.00123094	0.0222498	0.764447	0.999907	CLK3	10:2929279-2937676	CDC like kinase 3 [Source:NCBI gene;Acc:415295]	protein_coding	8.58152	8.34765	8.62866	8.44433	8.47898	8.57594
ENSGALG00000001363	540.279	-0.00071169	0.0237345	0.870705	0.999907	MYBBP1A	19:3033038-3084837	MYB binding protein 1a [Source:NCBI gene;Acc:417491]	protein_coding	9.33639	9.14398	9.11216	9.09959	9.33467	9.2231
ENSGALG00000001364	3624.94	0.00443955	0.0302361	0.395857	0.999907	CSNK1A1	13:9169288-9201025	casein kinase 1 alpha 1 [Source:NCBI gene;Acc:395924]	protein_coding	11.9025	11.9529	11.9623	11.7972	11.8681	11.8498
ENSGALG00000001366	265.441	0.00864492	0.058793	0.281914	0.999907	CASP9	21:4924613-4930908	caspase 9 [Source:NCBI gene;Acc:426970]	protein_coding	8.33262	8.50139	8.1228	7.99908	8.09652	7.99205
ENSGALG00000001369	24.6814	-0.00491074	0.0568251	0.493299	0.999907	ENSGALG00000001369	26:3151328-3154238	hydroxysteroid (11-beta) dehydrogenase 1b [Source:NCBI gene;Acc:419861]	protein_coding	4.46544	4.85895	4.88807	4.91732	4.91594	5.06663
ENSGALG00000001370	165.458	0.000127421	0.0305922	0.980841	0.999907	ADAMTS8	24:1687768-1698988	ADAM metallopeptidase with thrombospondin type 1 motif, 8 [Source:NCBI gene;Acc:769222]	protein_coding	7.93477	7.69699	7.97919	7.77082	7.99763	7.84613
ENSGALG00000001371	5.77565	-0.0169182	0.118403	0.0526044	NA	HS3ST3A1	18:2798139-2821873	heparan sulfate-glucosamine 3-sulfotransferase 3B1 [Source:NCBI gene;Acc:769490]	protein_coding	2.55868	1.84411	2.78202	3.60345	3.57269	3.1629
ENSGALG00000001373	96.4777	0.00261522	0.0620769	0.688648	0.999907	TRAF3IP3	26:3154638-3288987	TRAF3 interacting protein 3 [Source:NCBI gene;Acc:419862]	protein_coding	5.50826	5.32486	5.05331	4.97804	5.41783	4.82522
ENSGALG00000001374	646.528	0.0409159	0.0911351	0.0238596	0.554169	SLC35E2B	21:2008845-2016560	solute carrier family 35 member E2B [Source:HGNC Symbol;Acc:HGNC:33941]	protein_coding	9.43526	9.66669	9.85053	9.34274	9.44063	9.4105
ENSGALG00000001375	393.145	-0.00302037	0.0279242	0.539805	0.999907	COX10	18:2594690-2691529	COX10, heme A:farnesyltransferase cytochrome c oxidase assembly factor [Source:NCBI gene;Acc:417329]	protein_coding	8.56889	8.84349	8.88181	8.76483	8.86984	8.90275
ENSGALG00000001376	210.174	0.00256174	0.0248413	0.565377	0.999907	ARID3B	10:2941257-2966568	AT-rich interaction domain 3B [Source:NCBI gene;Acc:100859297]	protein_coding	7.95482	8.15935	8.10028	8.00099	8.04406	7.96711
ENSGALG00000001377	518.373	-0.00932746	0.0382293	0.156134	0.915594	POLRMT	28:2799499-2814078	RNA polymerase mitochondrial [Source:NCBI gene;Acc:420084]	protein_coding	9.10281	9.23038	9.05757	9.2158	9.32978	9.23916
ENSGALG00000001382	997.289	0.00963535	0.0441574	0.187987	0.939848	CDC2L1	21:2019114-2031584	cell division cycle 2-like 1 (PITSLRE proteins) [Source:NCBI gene;Acc:419406]	protein_coding	10.1169	10.262	10.1615	9.80311	10.1561	10.0405
ENSGALG00000001383	63.1217	0.0426455	0.137525	0.0262754	0.573129	HTR4	13:8938645-9038296	5-hydroxytryptamine receptor 4 [Source:NCBI gene;Acc:416150]	protein_coding	6.54125	6.53199	6.52191	5.82086	5.78328	6.22371
ENSGALG00000001387	175.092	-0.000458109	0.0434157	0.942693	0.999907	SPNS2	19:3107347-3214173	sphingolipid transporter 2 [Source:HGNC Symbol;Acc:HGNC:26992]	protein_coding	7.07522	7.39031	7.37136	7.44288	7.38112	7.06139
ENSGALG00000001389	285.175	0.00123074	0.0364489	0.834761	0.999907	ENSGALG00000001389	17:8924021-8959039	tubulin tyrosine ligase like 11 [Source:NCBI gene;Acc:417115]	protein_coding	8.29683	8.41875	8.32469	8.23493	8.35376	8.32025
ENSGALG00000001391	17.9614	-0.000766956	0.0609373	0.904218	0.999907	PLLP	11:763228-765693	plasmolipin [Source:NCBI gene;Acc:415650]	protein_coding	3.84069	4.31058	4.07287	4.56949	3.68965	4.03755
ENSGALG00000001392	755.484	0.00627474	0.0441612	0.360813	0.999907	MMP23B	21:2032641-2041878	matrix metallopeptidase 23A (pseudogene) [Source:NCBI gene;Acc:419407]	protein_coding	10.2146	9.85266	10.102	9.75445	9.84804	10.0462
ENSGALG00000001394	451.172	-0.00388671	0.0273668	0.416996	0.999907	UBL7	10:2969171-2977199	ubiquitin like 7 [Source:NCBI gene;Acc:415297]	protein_coding	8.79408	8.8733	8.91261	8.75245	9.03576	9.03282
ENSGALG00000001405	877.239	0.0196761	0.0713609	0.0824346	0.812888	IRF6	26:3166589-3174135	interferon regulatory factor 6 [Source:NCBI gene;Acc:419863]	protein_coding	9.30848	9.45013	9.46769	8.93518	9.15718	9.25667
ENSGALG00000001407	312.385	-0.00330025	0.0375898	0.586705	0.999907	ADAMTS15	24:1706345-1715873	ADAM metallopeptidase with thrombospondin type 1 motif, 15 [Source:NCBI gene;Acc:419733]	protein_coding	9.0178	8.79062	8.95582	9.09051	9.0885	8.91862
ENSGALG00000001409	30.1085	0.00857443	0.0932534	0.160212	0.91918	IL12B	13:8854546-8878613	interleukin 12B [Source:NCBI gene;Acc:404671]	protein_coding	3.65444	4.73967	4.83513	2.8865	3.64545	3.51923
ENSGALG00000001410	16.2042	-0.00618915	0.0695724	0.379143	0.999907	SPNS3	19:3256399-3279042	sphingolipid transporter 3 (putative) [Source:NCBI gene;Acc:417493]	protein_coding	3.55999	3.89809	3.52023	3.81226	3.66922	4.5152
ENSGALG00000001412	748.264	0.0315505	0.105181	0.0441712	0.672475	SEMA7A	10:2987868-3010326	semaphorin 7A (John Milton Hagen blood group) [Source:NCBI gene;Acc:415298]	protein_coding	9.84031	9.91456	10.2922	9.38784	9.52136	9.8227
ENSGALG00000001416	81.6151	0.00218039	0.0463357	0.740383	0.999907	ADRA1B	13:8713341-8730589	adrenoceptor alpha 1B [Source:NCBI gene;Acc:373890]	protein_coding	6.99064	6.23497	7.05184	6.58665	6.78801	6.75984
ENSGALG00000001418	2.6172	-0.0081128	0.101138	0.14084	NA	GUCA1B	26:3177160-3183039	guanylate cyclase activator 1B [Source:NCBI gene;Acc:419864]	protein_coding	0.374998	0.232863	0.129704	1.047	0.466399	1.292
ENSGALG00000001419	950.926	0.0145919	0.0505146	0.0976775	0.832876	DAB2IP	17:8755610-8909731	DAB2 interacting protein [Source:NCBI gene;Acc:417117]	protein_coding	10.2458	10.2435	10.5392	10.1986	10.1642	10.1672
ENSGALG00000001420	1415.1	-0.000717665	0.0166025	0.816657	0.999907	RALGAPB	20:767867-830245	Ral GTPase activating protein non-catalytic beta subunit [Source:NCBI gene;Acc:419128]	protein_coding	10.5683	10.6848	10.5548	10.62	10.6839	10.5608
ENSGALG00000001425	218.585	-0.0661891	0.111024	0.010515	0.405485	SNX19	24:1807038-1825266	sorting nexin 19 [Source:NCBI gene;Acc:419734]	protein_coding	8.09825	8.06935	7.98522	8.29531	8.31465	8.36104
ENSGALG00000001428	1161.03	-0.00293883	0.0481891	0.661695	0.999907	EFHD1	9:1130123-1145518	EF-hand domain family member D1 [Source:NCBI gene;Acc:424741]	protein_coding	10.0031	9.84819	9.9511	10.055	10.0613	10.1074
ENSGALG00000001429	428.904	-0.000428181	0.0194226	0.906545	0.999907	TTC1	13:8666972-8700998	tetratricopeptide repeat domain 1 [Source:NCBI gene;Acc:416152]	protein_coding	8.80425	8.87065	8.81557	8.97065	8.8765	8.65776
ENSGALG00000001433	127.385	0.00350897	0.0326036	0.527704	0.999907	B3GNTL1	18:3121259-3232611	UDP-GlcNAc:betaGal beta-1,3-N-acetylglucosaminyltransferase-like 1 [Source:NCBI gene;Acc:417333]	protein_coding	7.1732	7.28629	7.27859	7.19736	7.08705	7.17546
ENSGALG00000001434	2013.06	0.0211831	0.0839907	0.0808634	0.812888	STOM	17:8723126-8733376	stomatin [Source:NCBI gene;Acc:417118]	protein_coding	10.9842	11.5374	11.1539	10.7214	11.1395	10.6537
ENSGALG00000001437	25.848	0.000341545	0.0564517	0.958559	0.999907	NTM	24:1887297-2185646	neurotrimin [Source:NCBI gene;Acc:395450]	protein_coding	5.09435	3.85045	5.22789	5.09416	4.73162	4.65078
ENSGALG00000001439	360.697	0.00673161	0.0349813	0.257347	0.998747	RANBP10	11:793917-847606	RAN binding protein 10 [Source:NCBI gene;Acc:415653]	protein_coding	8.55184	8.74963	8.6441	8.52558	8.57381	8.45336
ENSGALG00000001441	1341.16	0.00157218	0.0265794	0.742154	0.999907	UBE2G1	19:3291933-3316212	ubiquitin conjugating enzyme E2 G1 [Source:NCBI gene;Acc:770961]	protein_coding	10.4377	10.6088	10.6977	10.7619	10.4601	10.3748
ENSGALG00000001442	9.29001	-0.000503682	0.0616371	0.936386	NA	OPCML	24:2144948-2396494	opioid binding protein/cell adhesion molecule like [Source:NCBI gene;Acc:395422]	protein_coding	3.85745	2.98808	3.42732	3.36456	3.72349	3.44335
ENSGALG00000001445	20.5208	-0.0169255	0.0938254	0.101853	0.842969	FABP6	13:8593917-8632025	fatty acid binding protein 6 [Source:NCBI gene;Acc:416154]	protein_coding	3.65678	4.61721	3.92932	4.72989	4.87186	4.30942
ENSGALG00000001446	16472.5	-0.000735761	0.0257329	0.874931	0.999907	GSN	17:8696510-8723691	gelsolin [Source:NCBI gene;Acc:395774]	protein_coding	14.18	14.2289	14.1779	14.131	14.3468	14.1694
ENSGALG00000001449	187.081	-0.00244707	0.0436931	0.705121	0.999907	STRA6	10:3042694-3053063	stimulated by retinoic acid 6 [Source:NCBI gene;Acc:415301]	protein_coding	7.4655	7.40016	7.30236	7.30327	7.65515	7.49788
ENSGALG00000001450	27.8691	-0.00244835	0.0429208	0.702996	0.999907	IGSF9B	24:2458724-2497695	immunoglobulin superfamily member 9B [Source:NCBI gene;Acc:428237]	protein_coding	5.22219	5.31955	5.51381	5.58041	5.35968	5.41289
ENSGALG00000001452	2166.71	-0.00076472	0.0251732	0.867733	0.999907	ATP5PB	26:3215547-3220046	ATP synthase peripheral stalk-membrane subunit b [Source:NCBI gene;Acc:419866]	protein_coding	11.1962	11.2013	11.3101	11.3019	11.2552	11.2239
ENSGALG00000001459	1568.48	-0.000971054	0.0345486	0.865278	0.999907	TNNC1	12:970285-981315	troponin C1, slow skeletal and cardiac type [Source:NCBI gene;Acc:396032]	protein_coding	10.336	11.0514	10.7351	10.9846	10.4768	10.8081
ENSGALG00000001462	3.82628	0.0094077	0.106699	0.109414	NA	ADORA3	26:3223957-3226298	adenosine A3 receptor [Source:NCBI gene;Acc:373956]	protein_coding	2.79014	2.11875	2.66663	1.53718	2.12689	1.51752
ENSGALG00000001463	204.309	-0.00611042	0.0395476	0.343272	0.999907	PDIK1L	23:3357695-3366101	PDLIM1 interacting kinase 1 like [Source:HGNC Symbol;Acc:HGNC:18981]	protein_coding	7.64843	7.51991	7.57111	7.92053	7.74479	7.51213
ENSGALG00000001465	2143.58	-0.00339955	0.0262545	0.463077	0.999907	RPL38	18:9097963-9100480	ribosomal protein L38 [Source:NCBI gene;Acc:771528]	protein_coding	11.2158	11.1944	11.2167	11.2191	11.2923	11.3596
ENSGALG00000001467	1689.55	-0.00128469	0.0227212	0.758869	0.999907	ANKFY1	19:3325996-3346544	ankyrin repeat and FYVE domain containing 1 [Source:NCBI gene;Acc:417494]	protein_coding	10.7852	10.7404	10.7545	10.7151	10.849	10.8227
ENSGALG00000001470	228.848	0.000580061	0.0462614	0.928951	0.999907	STOML1	10:3071342-3074466	stomatin like 1 [Source:NCBI gene;Acc:415303]	protein_coding	7.53144	7.18974	7.68714	7.75493	7.43927	7.11547
ENSGALG00000001472	1106.55	-0.0140505	0.0470195	0.0925965	0.827175	JAM3	24:2520519-2547726	junctional adhesion molecule 3 [Source:NCBI gene;Acc:419736]	protein_coding	10.4385	10.3553	10.3072	10.5688	10.4733	10.5378
ENSGALG00000001473	879.956	0.00418292	0.0227872	0.278116	0.999907	MIB2	21:2049102-2082157	mindbomb E3 ubiquitin protein ligase 2 [Source:NCBI gene;Acc:419408]	protein_coding	9.9285	9.95688	10.1063	9.88913	9.93542	9.94781
ENSGALG00000001474	2687.14	0.00120448	0.0147501	0.649476	0.999907	RAB14	17:8676966-8692183	RAB14, member RAS oncogene family [Source:NCBI gene;Acc:417119]	protein_coding	11.4884	11.4632	11.4623	11.4022	11.4623	11.4593
ENSGALG00000001475	917.49	-0.0254557	0.0813588	0.0561049	0.726279	STMN1	23:3387729-3398400	stathmin 1 [Source:NCBI gene;Acc:396057]	protein_coding	9.58989	9.59571	9.66018	9.92126	9.8051	10.0422
ENSGALG00000001476	1484.68	0.000464621	0.0157332	0.874484	0.999907	ENSGALG00000001476	26:3235315-3257217	RAP1A, member of RAS oncogene family [Source:NCBI gene;Acc:419867]	protein_coding	10.5749	10.4619	10.5389	10.51	10.468	10.5733
ENSGALG00000001479	247.757	-0.000627965	0.0195823	0.864085	0.999907	CYB5D2	19:3352330-3356233	cytochrome b5 domain containing 2 [Source:NCBI gene;Acc:417495]	protein_coding	8.1992	8.07962	8.23159	8.16093	8.18033	8.24766
ENSGALG00000001480	82.1989	-0.00086406	0.0355404	0.881861	0.999907	INKA2	26:3267357-3277876	family with sequence similarity 212, member B [Source:NCBI gene;Acc:419868]	protein_coding	6.65394	6.62981	6.66362	6.80516	6.81163	6.36411
ENSGALG00000001483	780.395	0.023417	0.0688005	0.0555912	0.724387	ENSGALG00000001483	21:2089567-2112355	Golgi integral membrane protein 4-like [Source:NCBI gene;Acc:419409]	protein_coding	10.0125	10.2034	10.1481	10.0283	9.8707	9.76593
ENSGALG00000001486	106.866	0.00271196	0.0680652	0.651079	0.999907	ZAP70	28:1911962-1933263	zeta-chain (TCR) associated protein kinase 70kDa [Source:NCBI gene;Acc:420086]	protein_coding	4.11175	4.10431	3.923	3.30392	3.87714	4.07071
ENSGALG00000001489	785.956	0.000985965	0.0202427	0.793607	0.999907	SSU72	21:2122345-2144382	SSU72 homolog, RNA polymerase II CTD phosphatase [Source:NCBI gene;Acc:419410]	protein_coding	9.53446	9.81764	9.68203	9.64455	9.64507	9.67422
ENSGALG00000001490	3.57636	-0.00997343	0.0935419	0.140167	NA	KCNJ13	9:1183162-1185021	Potassium inwardly rectifying channel subfamily J member 13 [Source:NCBI gene;Acc:101749520]	protein_coding	1.52495	0.58638	0.754683	1.40967	1.63306	2.0514
ENSGALG00000001491	231.291	-0.0228451	0.0977136	0.0722729	0.794837	NCAPD3	24:2549260-2574831	non-SMC condensin II complex subunit D3 [Source:NCBI gene;Acc:419737]	protein_coding	7.38588	7.75965	7.23624	7.96202	7.81453	8.19676
ENSGALG00000001492	693.579	-0.00103181	0.0147098	0.699268	0.999907	NDRG3	20:840182-897629	uncharacterized LOC107057310 [Source:NCBI gene;Acc:107057310]	protein_coding	9.52716	9.53726	9.5445	9.51987	9.64347	9.51619
ENSGALG00000001501	3026.35	-0.000167133	0.0149888	0.952503	0.999907	MAPK3	15:801554-828953	mitogen-activated protein kinase 3 [Source:NCBI gene;Acc:373953]	protein_coding	11.6627	11.7064	11.6695	11.6873	11.7228	11.6453
ENSGALG00000001502	289.364	0.000551505	0.0262321	0.907535	0.999907	UTP11	23:3634339-3639204	UTP11, small subunit processome component homolog (S. cerevisiae) [Source:NCBI gene;Acc:419606]	protein_coding	7.97783	8.24077	8.15047	8.24823	8.12666	7.92985
ENSGALG00000001503	1217.03	-0.000742135	0.0214998	0.852931	0.999907	TBCD	18:3231950-3341251	tubulin folding cofactor D [Source:NCBI gene;Acc:417334]	protein_coding	10.3553	10.368	10.4093	10.3472	10.4943	10.3497
ENSGALG00000001504	271.392	0.0010778	0.0232175	0.80107	0.999907	DDX20	26:3285259-3291572	DEAD-box helicase 20 [Source:NCBI gene;Acc:419869]	protein_coding	8.18977	8.10454	8.13108	8.2445	8.05603	8.05181
ENSGALG00000001506	145.401	0.00156235	0.0440422	0.808234	0.999907	PTTG2	13:8539665-8542809	pituitary tumor-transforming 2 [Source:NCBI gene;Acc:416158]	protein_coding	6.84408	7.07865	6.90097	7.17646	6.5644	6.83638
ENSGALG00000001512	10.8015	-0.0101268	0.0796502	0.205766	NA	KCND3	26:3298602-3392361	potassium voltage-gated channel subfamily D member 3 [Source:NCBI gene;Acc:374228]	protein_coding	2.78836	3.13217	3.39183	3.52637	3.72338	3.57349
ENSGALG00000001513	2633.2	0.000264485	0.0406771	0.966018	0.999907	CNTRL	17:8643905-8676088	centriolin [Source:NCBI gene;Acc:417121]	protein_coding	11.3628	11.4848	11.2965	11.3369	11.4217	11.3623
ENSGALG00000001518	335.152	0.0118411	0.0623063	0.184165	0.936988	ZNF750	18:3310711-3313521	zinc finger protein 750 [Source:NCBI gene;Acc:101750712]	protein_coding	8.16818	8.31803	8.1583	8.13897	7.82364	7.75453
ENSGALG00000001521	357.205	-0.0128492	0.0502584	0.127712	0.873506	VPS26B	24:2575317-2583331	vacuolar protein sorting 26 homolog B (S. pombe) [Source:NCBI gene;Acc:419738]	protein_coding	8.6066	8.5819	8.6478	8.77882	8.86197	8.76406
ENSGALG00000001522	996.319	-0.00330954	0.0235334	0.423679	0.999907	PHF20	20:905966-962906	PHD finger protein 20 [Source:NCBI gene;Acc:419131]	protein_coding	9.95938	10.116	10.0226	10.0797	10.1128	10.1292
ENSGALG00000001525	2350.73	0.000702856	0.0364933	0.905111	0.999907	ENSGALG00000001525	27:6118078-6127639	calcium binding and coiled-coil domain 2 [Source:NCBI gene;Acc:419993]	protein_coding	10.6645	10.756	10.6405	10.7521	10.6312	10.6026
ENSGALG00000001527	479.549	-0.00648958	0.0388287	0.310976	0.999907	VWA1	21:2180506-2190706	von Willebrand factor A domain containing 1 [Source:NCBI gene;Acc:419413]	protein_coding	9.25276	9.07105	8.97932	9.2354	9.19556	9.34363
ENSGALG00000001529	1170.38	-0.015522	0.0549118	0.0978004	0.833138	THYN1	24:2585506-2590683	thymocyte nuclear protein 1 [Source:NCBI gene;Acc:374161]	protein_coding	10.1086	9.98381	10.1267	10.2788	10.3255	10.2258
ENSGALG00000001531	74.1929	0.0027566	0.0375713	0.648334	0.999907	ENSGALG00000001531	18:3342109-3349216	fructosamine 3 kinase [Source:NCBI gene;Acc:417335]	protein_coding	6.68909	6.46583	6.25523	6.47566	6.19259	6.53217
ENSGALG00000001533	108.562	0.00350367	0.0652603	0.589129	0.999907	ENSGALG00000001533	11:847627-860563	translin associated factor X interacting protein 1 [Source:NCBI gene;Acc:769262]	protein_coding	7.20487	7.31384	6.40677	6.25601	6.81065	7.00418
ENSGALG00000001534	0.972466	-0.000813203	0.0826661	0.826958	NA	TMEM88B	21:2206190-2209802	transmembrane protein 88B [Source:NCBI gene;Acc:419414]	protein_coding	-1.07727	-0.718322	-0.773676	-0.744708	-0.843069	-0.74841
ENSGALG00000001536	562.013	0.0020775	0.0209508	0.583987	0.999907	ENSGALG00000001536	20:979607-1019444	Rho GTPase activating protein 39 [Source:NCBI gene;Acc:419132]	protein_coding	9.46866	9.56086	9.42123	9.51172	9.38489	9.40466
ENSGALG00000001538	555.462	0.00197166	0.0189846	0.56358	0.999907	ST7L	26:3512831-3533199	suppression of tumorigenicity 7 like [Source:NCBI gene;Acc:395331]	protein_coding	9.18922	9.27907	9.18985	9.13184	9.23191	9.13762
ENSGALG00000001540	666.399	-0.00556257	0.0342353	0.337726	0.999907	SF3A3	23:3668446-3675366	splicing factor 3a subunit 3 [Source:NCBI gene;Acc:419608]	protein_coding	9.42908	9.29556	9.41791	9.44991	9.41451	9.65765
ENSGALG00000001542	95.8593	-0.000884281	0.0328051	0.873393	0.999907	MRPL20	21:2214476-2217199	mitochondrial ribosomal protein L20 [Source:NCBI gene;Acc:770979]	protein_coding	6.65687	6.95011	6.77668	6.89443	6.76066	6.81873
ENSGALG00000001545	161.235	-0.00102641	0.0361105	0.861124	0.999907	RAB40B	18:3365331-3388901	RAB40B, member RAS oncogene family [Source:NCBI gene;Acc:417338]	protein_coding	7.85893	7.47356	7.78945	7.7992	7.5823	7.89184
ENSGALG00000001546	3955.75	0.0163813	0.0510802	0.076109	0.805839	ZZEF1	19:3356517-3407652	zinc finger ZZ-type and EF-hand domain containing 1 [Source:HGNC Symbol;Acc:HGNC:29027]	protein_coding	12.0171	12.1788	12.0653	11.8714	11.9937	11.9055
ENSGALG00000001547	1632.17	-0.0023096	0.034259	0.686256	0.999907	CAPZA1	26:3533312-3543352	capping actin protein of muscle Z-line alpha subunit 1 [Source:NCBI gene;Acc:396521]	protein_coding	10.4839	10.5681	10.598	10.6658	10.5565	10.6573
ENSGALG00000001550	2242	0.00164671	0.0159024	0.558407	0.999907	RBM39	20:1031067-1059871	RNA binding motif protein 23 [Source:NCBI gene;Acc:428133]	protein_coding	11.148	11.3532	11.2912	11.2375	11.2781	11.1555
ENSGALG00000001551	1546.8	0.00523591	0.0303674	0.31646	0.999907	CCNL2	21:2215995-2226072	cyclin L2 [Source:NCBI gene;Acc:395124]	protein_coding	10.6939	10.7757	10.699	10.592	10.5328	10.7243
ENSGALG00000001555	285.005	-0.00356146	0.0349929	0.541171	0.999907	AURKAIP1	21:2238517-2242030	aurora kinase A interacting protein 1 [Source:NCBI gene;Acc:419415]	protein_coding	8.13402	8.13775	8.14684	8.29504	8.20451	8.23879
ENSGALG00000001557	334.262	0.00418899	0.0334251	0.459802	0.999907	ACAD8	24:2590528-2597651	acyl-CoA dehydrogenase family member 8 [Source:NCBI gene;Acc:419739]	protein_coding	8.91474	8.9202	8.73548	8.77372	8.73482	8.74742
ENSGALG00000001558	870.792	-0.00928291	0.065318	0.262762	0.999907	MOV10	26:3545026-3550985	Mov10 RISC complex RNA helicase [Source:NCBI gene;Acc:419872]	pseudogene	8.44298	8.64208	8.61682	9.09951	8.8458	8.87525
ENSGALG00000001559	7.81268	0.0099597	0.13047	0.0678192	NA	ZP3	10:3088213-3090606	zona pellucida sperm-binding protein 3 [Source:NCBI gene;Acc:378906]	protein_coding	1.08676	1.69346	1.12689	0.711302	0.520641	0.700885
ENSGALG00000001561	2209.72	-0.00267349	0.0248237	0.547457	0.999907	MXRA8	21:2245514-2268919	matrix remodeling associated 8 [Source:NCBI gene;Acc:395347]	protein_coding	11.5288	11.3797	11.4316	11.5082	11.3109	11.7093
ENSGALG00000001563	764.64	-0.00108308	0.0236324	0.803138	0.999907	WDR45B	18:3389456-3404559	WD repeat domain 45B [Source:NCBI gene;Acc:417339]	protein_coding	9.43528	9.59943	9.54629	9.5777	9.51833	9.58177
ENSGALG00000001564	1321.11	0.0500911	0.111103	0.0190329	0.50995	ATP2A3	19:3422032-3455961	ATPase sarcoplasmic/endoplasmic reticulum Ca2+ transporting 3 [Source:NCBI gene;Acc:395707]	protein_coding	10.7183	10.9707	10.8093	10.4767	10.5421	10.502
ENSGALG00000001565	90.1922	0.00228298	0.0483172	0.73185	0.999907	C5	17:8606511-8642257	complement component 5 [Source:NCBI gene;Acc:417122]	protein_coding	6.55947	6.80702	6.21321	6.14358	6.50395	6.62431
ENSGALG00000001568	1126.82	0.000959588	0.0189029	0.78526	0.999907	NFS1	20:1063070-1074979	NFS1, cysteine desulfurase [Source:NCBI gene;Acc:419133]	protein_coding	10.2967	10.4059	10.3209	10.311	10.3177	10.3224
ENSGALG00000001569	136.572	0.00237318	0.0409317	0.705867	0.999907	RHOC	26:3550867-3556444	ras homolog family member C [Source:NCBI gene;Acc:395869]	protein_coding	7.09385	6.98564	7.01652	6.65021	7.04006	7.10075
ENSGALG00000001571	533.269	-0.00241573	0.0616444	0.710968	0.999907	MYO1F	28:1844413-1858231	myosin IF [Source:NCBI gene;Acc:396187]	protein_coding	7.45314	7.30598	7.44295	7.73391	7.49779	7.56412
ENSGALG00000001572	176.61	0.000219999	0.0256339	0.962389	0.999907	COMMD4	10:3091477-3093201	COMM domain containing 4 [Source:NCBI gene;Acc:770048]	protein_coding	7.81942	7.60237	7.71087	7.87201	7.62892	7.64492
ENSGALG00000001573	18.9908	-0.000493049	0.0708146	0.925223	0.999907	P2RX1	19:3462945-3470294	purinergic receptor P2X 1 [Source:NCBI gene;Acc:395190]	protein_coding	3.96303	4.0312	4.22795	4.41075	3.81908	4.10694
ENSGALG00000001577	713.816	0.047563	0.0840031	0.0153103	0.47963	FOXK2	18:3410347-3449930	forkhead box K2 [Source:NCBI gene;Acc:107049008]	protein_coding	9.71824	9.85051	9.81493	9.5012	9.5928	9.68344
ENSGALG00000001583	128.387	0.00175233	0.048721	0.791728	0.999907	TRAF1	17:8597003-8608024	TNF receptor associated factor 1 [Source:NCBI gene;Acc:417123]	protein_coding	6.65576	6.39182	6.75071	6.72389	6.34026	6.49277
ENSGALG00000001586	147.408	0.00179455	0.0395426	0.77092	0.999907	NEIL1	10:3093547-3097724	nei like DNA glycosylase 1 [Source:NCBI gene;Acc:770068]	protein_coding	7.62548	7.22237	7.29545	7.0504	7.59208	7.27831
ENSGALG00000001592	14.5009	-0.00314232	0.0647128	0.625655	0.999907	ACER1	28:1807297-1815894	alkaline ceramidase 1 [Source:NCBI gene;Acc:420088]	protein_coding	2.16859	3.31592	2.22834	3.40287	2.38943	2.6501
ENSGALG00000001593	664.749	-0.000596072	0.019794	0.872301	0.999907	UFD1L	15:961140-967346	ubiquitin fusion degradation 1 like (yeast) [Source:NCBI gene;Acc:374186]	protein_coding	9.54358	9.68193	9.52776	9.5509	9.63563	9.6151
ENSGALG00000001595	169.255	0.0147998	0.0625205	0.12543	0.871988	PHF19	17:8588061-8591957	PHD finger protein 19 [Source:NCBI gene;Acc:772213]	protein_coding	7.92466	7.99875	7.98524	7.56563	7.81865	7.70928
ENSGALG00000001596	710.95	-0.0139985	0.0441107	0.0802928	0.812888	MLLT1	28:1766431-1793744	MLLT1, super elongation complex subunit [Source:NCBI gene;Acc:420089]	protein_coding	9.60027	9.58794	9.72798	9.80905	9.72599	9.80941
ENSGALG00000001597	704.663	0.00232752	0.0267786	0.626445	0.999907	PSMB3	27:6822517-6825848	proteasome subunit beta 3 [Source:NCBI gene;Acc:419997]	protein_coding	9.47567	9.64523	9.5132	9.5363	9.49569	9.41719
ENSGALG00000001600	1371.48	-0.00105037	0.0154474	0.709846	0.999907	ENSGALG00000001600	21:2277331-2335088	dishevelled segment polarity protein 1 [Source:NCBI gene;Acc:419416]	protein_coding	10.6277	10.6033	10.5446	10.5692	10.6501	10.6439
ENSGALG00000001602	704.847	-0.00611066	0.0342623	0.293829	0.999907	NUTF2	11:889768-912266	nuclear transport factor 2 [Source:NCBI gene;Acc:415655]	protein_coding	9.44701	9.42558	9.33278	9.57961	9.50037	9.51063
ENSGALG00000001603	616.275	-0.0015183	0.0518882	0.820116	0.999907	NARF	18:3478570-3492518	nuclear prelamin A recognition factor [Source:NCBI gene;Acc:417341]	protein_coding	9.0051	8.86838	9.07633	9.2263	8.95844	9.02732
ENSGALG00000001604	288.759	-0.00023174	0.0400926	0.970033	0.999907	ENSGALG00000001604	24:2597820-2619876	galactosidase beta 1 like 2 [Source:NCBI gene;Acc:428238]	protein_coding	8.06654	8.35216	8.65432	8.68091	8.39353	8.01051
ENSGALG00000001605	56.6749	-0.00673042	0.0647294	0.370002	0.999907	PPM1J	26:3558395-3564832	protein phosphatase, Mg2+/Mn2+ dependent 1J [Source:NCBI gene;Acc:419873]	protein_coding	5.0468	4.81831	5.09457	5.18519	5.48395	5.33514
ENSGALG00000001606	541.734	-0.00187499	0.026313	0.691789	0.999907	INPP5B	23:3681549-3698102	inositol polyphosphate-5-phosphatase B [Source:NCBI gene;Acc:419609]	protein_coding	8.9982	9.20728	9.20851	9.18281	9.26114	9.12704
ENSGALG00000001607	367.016	-0.0113463	0.0658831	0.201631	0.958088	CYBC1	18:3496809-3506892	chromosome 18 C17orf62 homolog [Source:NCBI gene;Acc:417342]	protein_coding	8.19318	7.8705	8.47526	8.74035	8.57898	8.31279
ENSGALG00000001608	16.0768	-0.00148663	0.0613973	0.816404	0.999907	UNC5D	22:2087959-2217683	unc-5 netrin receptor D [Source:NCBI gene;Acc:426920]	protein_coding	3.75159	4.7722	4.18123	3.88932	4.50351	4.65705
ENSGALG00000001610	244.973	-0.0322988	0.0854167	0.0364225	0.639372	PIP4K2B	27:6829291-6842574	phosphatidylinositol-5-phosphate 4-kinase type 2 beta [Source:NCBI gene;Acc:419999]	protein_coding	8.334	8.20706	8.1614	8.57687	8.61971	8.31836
ENSGALG00000001611	17.8545	0.00211534	0.0514097	0.752902	0.999907	B3GAT1	24:2619471-2649394	beta-1,3-glucuronyltransferase 1 [Source:NCBI gene;Acc:373949]	protein_coding	4.87755	4.74127	4.7737	4.94543	4.57836	4.56542
ENSGALG00000001613	830.269	-0.00181395	0.024722	0.685923	0.999907	GNL3	12:1165743-1174018	G protein nucleolar 3 [Source:NCBI gene;Acc:415897]	protein_coding	9.65135	9.64645	9.65012	9.61093	9.79693	9.68108
ENSGALG00000001615	421.18	0.00815634	0.0384702	0.209793	0.965263	MAN2C1	10:3097900-3110653	mannosidase alpha class 2C member 1 [Source:NCBI gene;Acc:415306]	protein_coding	8.79321	9.09278	8.92127	8.87519	8.7984	8.7043
ENSGALG00000001616	258.707	-0.0471985	0.142278	0.0227513	0.541708	CDC45	15:967724-980147	cell division cycle 45 [Source:NCBI gene;Acc:416776]	protein_coding	7.35368	7.54253	7.44044	7.95073	8.0859	8.07806
ENSGALG00000001617	554.412	-0.00212124	0.048322	0.749739	0.999907	CAMKK1	19:3475171-3556769	calcium/calmodulin dependent protein kinase kinase 1 [Source:NCBI gene;Acc:771003]	protein_coding	9.33787	9.19906	8.90239	9.12967	9.42934	9.21694
ENSGALG00000001618	186.877	0.00165007	0.0262262	0.726901	0.999907	OGFOD3	18:3513612-3547810	2-oxoglutarate and iron dependent oxygenase domain containing 3 [Source:NCBI gene;Acc:769717]	protein_coding	7.84362	7.52728	7.77307	7.71947	7.59545	7.75653
ENSGALG00000001619	414.944	-0.00176896	0.0216718	0.655464	0.999907	ATG16L1	9:1346740-1365532	autophagy related 16 like 2 [Source:NCBI gene;Acc:424746]	protein_coding	8.75686	8.86172	8.76839	8.89671	8.85445	8.76781
ENSGALG00000001620	147.325	0.00799104	0.0566828	0.307174	0.999907	ENSGALG00000001620	17:8579238-8586394	cutA divalent cation tolerance homolog [Source:NCBI gene;Acc:417124]	protein_coding	7.4174	7.25745	7.48156	7.55316	6.82516	6.86607
ENSGALG00000001621	197.87	0.0728007	0.148796	0.0112221	0.414502	CLDN5	15:996735-998492	claudin 5 [Source:NCBI gene;Acc:374028]	protein_coding	8.50193	8.22852	8.4768	7.87147	8.04765	8.03224
ENSGALG00000001624	254.557	-0.00200389	0.0286257	0.691776	0.999907	CWC25	27:6842842-6847854	CWC25 spliceosome associated protein homolog [Source:NCBI gene;Acc:420000]	protein_coding	8.08711	8.04579	8.08594	8.17927	8.14992	8.06522
ENSGALG00000001626	123.542	0.508351	0.622081	0.000112772	0.0232971	ENSGALG00000001626	18:3657523-3661970	urotensin 2 receptor [Source:NCBI gene;Acc:427800]	protein_coding	8.05571	8.37552	7.66647	6.59661	5.62977	6.99501
ENSGALG00000001633	227.645	0.00192614	0.045891	0.76853	0.999907	DUSP26	22:1926335-1931020	dual specificity phosphatase 26 (putative) [Source:NCBI gene;Acc:426921]	protein_coding	7.99765	8.02767	8.16302	8.21809	7.82066	7.86858
ENSGALG00000001634	4741.39	0.00111073	0.0195481	0.759682	0.999907	RPL23	27:6855155-6857164	ribosomal protein L23 [Source:NCBI gene;Acc:420001]	protein_coding	12.4223	12.3488	12.5351	12.406	12.3561	12.4667
ENSGALG00000001637	265.383	0.00303895	0.0246889	0.4885	0.999907	PSMD5	17:8568490-8578266	proteasome 26S subunit, non-ATPase 5 [Source:NCBI gene;Acc:417125]	protein_coding	8.14186	8.18597	8.18153	8.11049	8.12894	8.05117
ENSGALG00000001639	720.72	0.00456125	0.0313024	0.397048	0.999907	MTF1	23:3697675-3711118	metal regulatory transcription factor 1 [Source:NCBI gene;Acc:428218]	protein_coding	9.43086	9.51826	9.59422	9.38053	9.47823	9.36716
ENSGALG00000001640	111.515	-0.00389459	0.0427975	0.550328	0.999907	RNF122	22:1919874-1925323	ring finger protein 122 [Source:NCBI gene;Acc:426922]	protein_coding	7.20033	6.86906	7.33873	7.32578	7.41242	7.11792
ENSGALG00000001642	791.717	-0.000348514	0.0298693	0.946784	0.999907	GLT8D1	12:1175090-1180455	glycosyltransferase 8 domain containing 1 [Source:NCBI gene;Acc:415898]	protein_coding	9.95403	10.0506	9.78523	9.91452	9.95354	9.97094
ENSGALG00000001644	926.08	0.00104741	0.0220131	0.797273	0.999907	SIN3A	10:3113239-3133530	SIN3 transcription regulator family member A [Source:NCBI gene;Acc:415307]	protein_coding	10.2207	10.2559	10.086	10.077	10.2357	10.1662
ENSGALG00000001645	76.3992	-0.00461508	0.047909	0.503209	0.999907	KCNT1	17:8511817-8555334	potassium sodium-activated channel subfamily T member 1 [Source:NCBI gene;Acc:395248]	protein_coding	6.55825	6.46535	6.54958	7.15559	6.48354	6.33054
ENSGALG00000001647	151.642	0.00125188	0.0273201	0.797949	0.999907	PSKH1	11:949815-971949	protein serine kinase H1 [Source:NCBI gene;Acc:415658]	protein_coding	7.44813	7.45631	7.69338	7.71614	7.45609	7.32627
ENSGALG00000001651	78.3555	0.000518064	0.0311746	0.923176	0.999907	TTI2	22:1915804-1919840	TELO2 interacting protein 2 [Source:NCBI gene;Acc:426923]	protein_coding	6.42525	6.52691	6.53423	6.5683	6.60812	6.19286
ENSGALG00000001652	2819.77	-0.0034789	0.0190647	0.268254	0.999907	SEPT2L	15:1006141-1036096	septin 2-like [Source:NCBI gene;Acc:416777]	protein_coding	11.6267	11.6796	11.6971	11.6772	11.7558	11.7683
ENSGALG00000001653	12.3149	-0.0127607	0.0828067	0.158646	0.918913	MANEAL	23:3720827-3723387	mannosidase endo-alpha like [Source:NCBI gene;Acc:419611]	protein_coding	3.54192	3.08401	4.24715	3.9814	4.10044	4.50891
ENSGALG00000001654	878.526	-0.00598125	0.0345151	0.30676	0.999907	C1QBP	19:3578323-3580860	complement C1q binding protein [Source:NCBI gene;Acc:395538]	protein_coding	9.98051	9.96691	9.97068	10.129	10.1381	10.0342
ENSGALG00000001655	513.553	-0.000454112	0.0157792	0.877704	0.999907	SPCS1	12:1180932-1183221	signal peptidase complex subunit 1 [Source:NCBI gene;Acc:415899]	protein_coding	9.1539	9.26548	9.19216	9.24961	9.23356	9.16027
ENSGALG00000001658	6358.34	0.0415703	0.0851685	0.0212378	0.528605	RPL19	27:6926456-6929003	ribosomal protein L19 [Source:NCBI gene;Acc:420003]	protein_coding	12.903	12.8892	13.0124	12.6861	12.606	12.8304
ENSGALG00000001661	2.1305	-0.00155265	0.0776703	0.726247	NA	SLC22A7	3:16081562-16095818	solute carrier family 22 member 7 [Source:NCBI gene;Acc:416712]	protein_coding	0.93499	0.738668	0.34576	1.20593	0.475835	0.862595
ENSGALG00000001662	260.525	0.00699689	0.0606324	0.360685	0.999907	ATP10B	13:8418800-8471899	ATPase phospholipid transporting 10B (putative) [Source:NCBI gene;Acc:416159]	protein_coding	8.38216	7.844	7.61228	7.2744	6.99219	8.35805
ENSGALG00000001663	415.489	0.000770028	0.0257124	0.86906	0.999907	MAK16	22:1912618-1915994	MAK16 homolog [Source:NCBI gene;Acc:426924]	protein_coding	8.8353	8.77254	8.81163	8.7768	8.8578	8.71849
ENSGALG00000001664	156.559	0.00321864	0.0328826	0.564454	0.999907	PTPN9	10:3138069-3142964	protein tyrosine phosphatase, non-receptor type 9 [Source:NCBI gene;Acc:415308]	protein_coding	7.94491	7.73628	7.75243	7.8862	7.73274	7.54561
ENSGALG00000001666	113.07	0.00119341	0.0292051	0.816338	0.999907	RPAIN	19:3581614-3584062	RPA interacting protein [Source:NCBI gene;Acc:417500]	protein_coding	7.05413	7.15444	6.9012	7.12441	6.98946	6.88513
ENSGALG00000001668	961.243	0.0199939	0.0711937	0.0797189	0.812413	UBE2R2	Z:7304134-7356093	ubiquitin conjugating enzyme E2 R2 [Source:NCBI gene;Acc:427021]	protein_coding	10.2294	10.0706	10.1003	9.77076	9.77721	10.0033
ENSGALG00000001678	330.023	0.00726871	0.0450159	0.303195	0.999907	PRKAB2	8:4668674-4676370	protein kinase AMP-activated non-catalytic subunit beta 2 [Source:NCBI gene;Acc:427017]	protein_coding	8.60882	8.53002	9.06162	8.68609	8.46781	8.5539
ENSGALG00000001682	485.138	-0.00288221	0.0252432	0.521809	0.999907	FBXL20	27:6930419-6950589	F-box and leucine rich repeat protein 20 [Source:NCBI gene;Acc:771869]	protein_coding	9.18873	9.18113	9.10696	9.32453	9.21297	9.15387
ENSGALG00000001684	1189.21	-0.00303607	0.022612	0.446742	0.999907	SEC14L1	18:4078960-4116794	SEC14 like lipid binding 1 [Source:NCBI gene;Acc:417350]	protein_coding	10.3741	10.4557	10.4115	10.4931	10.4709	10.4888
ENSGALG00000001688	1803.61	-0.00104577	0.0349381	0.855959	0.999907	SEPTIN5	15:1038490-1075779	septin 5 [Source:NCBI gene;Acc:416778]	protein_coding	10.733	10.6864	10.8105	10.8142	10.7498	10.7846
ENSGALG00000001689	748.038	0.00132448	0.0221959	0.746243	0.999907	SCAMP2	10:2858214-2867161	secretory carrier membrane protein 2 [Source:NCBI gene;Acc:769853]	protein_coding	9.8621	9.73185	9.81267	9.72731	9.74117	9.84386
ENSGALG00000001690	41.6242	-0.00231437	0.0489709	0.72919	0.999907	GABRB2	13:8067187-8204642	gamma-aminobutyric acid type A receptor beta2 subunit [Source:NCBI gene;Acc:414890]	protein_coding	5.71382	5.38474	5.67903	5.99072	5.25466	5.82005
ENSGALG00000001691	634.237	-0.00513512	0.0285089	0.295461	0.999907	INTS11	21:2344913-2352264	integrator complex subunit 11 [Source:NCBI gene;Acc:419418]	protein_coding	9.34429	9.34115	9.23266	9.43869	9.44676	9.32902
ENSGALG00000001692	830.429	-0.00644259	0.0327523	0.250002	0.99849	CAMSAP1	17:8478459-8506069	calmodulin regulated spectrin associated protein 1 [Source:NCBI gene;Acc:417127]	protein_coding	9.78177	9.86659	9.89928	10.0427	9.93324	9.93057
ENSGALG00000001693	0.541285	0.00106005	0.102301	0.616661	NA	SLC18A1	22:1905877-1911632	solute carrier family 18 member A1 [Source:NCBI gene;Acc:431330]	protein_coding	-0.691707	-1.27813	-1.31591	-1.29923	-1.35318	-1.30219
ENSGALG00000001696	24.6105	0.00596128	0.0568184	0.419847	0.999907	SAG	9:1368924-1387022	S-antigen visual arrestin [Source:NCBI gene;Acc:768877]	protein_coding	4.91227	4.42242	4.81649	4.52433	4.2889	4.74497
ENSGALG00000001697	9.43948	-0.00387638	0.0787108	0.445788	NA	ENSGALG00000001697	12:1203188-1217526	inter-alpha-trypsin inhibitor heavy chain 3 [Source:NCBI gene;Acc:415901]	protein_coding	1.96255	1.08169	2.77914	2.13855	3.26561	2.11766
ENSGALG00000001698	9.35104	-0.00378055	0.0635764	0.571851	NA	GABRA1	13:7912871-7955961	gamma-aminobutyric acid type A receptor alpha1 subunit [Source:NCBI gene;Acc:374214]	protein_coding	3.73496	3.54918	3.18167	4.35465	3.33566	3.31516
ENSGALG00000001701	284.867	-0.00152587	0.0259385	0.744704	0.999907	ENSGALG00000001701	21:2351877-2357793	Gallus gallus lysophosphatidic acid receptor 6-like (LOC114977882), mRNA. [Source:RefSeq mRNA;Acc:NM_001370763]	protein_coding	8.06948	8.08155	8.30321	8.31996	8.18079	8.09754
ENSGALG00000001702	178.449	0.0101809	0.0557077	0.217156	0.968033	EXOC3L1	11:979152-987407	exocyst complex component 3 like 1 [Source:NCBI gene;Acc:769364]	protein_coding	8.21033	8.08679	8.0438	7.96044	7.86002	7.75842
ENSGALG00000001708	1130.75	-0.0166499	0.0524429	0.0771983	0.806039	MED1	27:6951028-6964451	mediator complex subunit 1 [Source:NCBI gene;Acc:420004]	protein_coding	10.3585	10.3536	10.3647	10.5575	10.5885	10.4457
ENSGALG00000001709	1161.92	-0.000216993	0.0440486	0.972965	0.999907	MUSTN1	12:1237478-1240970	musculoskeletal, embryonic nuclear protein 1 [Source:NCBI gene;Acc:404773]	protein_coding	9.9733	10.0551	10.3136	9.96577	10.0206	10.3785
ENSGALG00000001711	264.99	0.00969597	0.0482949	0.207297	0.962658	PPCDC	10:2810721-2835077	phosphopantothenoylcysteine decarboxylase [Source:NCBI gene;Acc:427477]	protein_coding	8.36435	8.12178	8.26348	8.14401	7.96068	8.07375
ENSGALG00000001714	190.278	0.000606285	0.029911	0.907647	0.999907	PUSL1	21:2358776-2382647	pseudouridylate synthase-like 1 [Source:NCBI gene;Acc:419419]	protein_coding	7.71719	7.81676	7.83894	7.62943	7.87137	7.79873
ENSGALG00000001716	6.95173	-0.00131381	0.0622096	0.835457	NA	C10H15ORF59	10:2728829-2736012	chromosome 10 open reading frame, human C15orf59 [Source:NCBI gene;Acc:415313]	protein_coding	2.29082	1.89575	2.34889	2.10142	2.48986	2.21668
ENSGALG00000001717	350.698	0.000719827	0.0366844	0.903099	0.999907	SLC16A1	26:3611404-3626345	solute carrier family 16 member 1 [Source:NCBI gene;Acc:419875]	protein_coding	8.91581	8.83208	8.69414	8.72296	8.91341	8.72956
ENSGALG00000001718	1397.11	0.00265903	0.0227413	0.513135	0.999907	CCNG1	13:7457251-7462872	cyclin G1 [Source:NCBI gene;Acc:416161]	protein_coding	10.5591	10.5941	10.64	10.5392	10.6585	10.3926
ENSGALG00000001720	386.606	0.002565	0.0215582	0.504919	0.999907	ENSGALG00000001720	12:1245955-1273175	NA	protein_coding	8.77954	8.67889	8.85959	8.57061	8.76334	8.80734
ENSGALG00000001722	335.665	0.0015511	0.026363	0.743893	0.999907	E2F4	11:988177-1000115	E2F transcription factor 4 [Source:NCBI gene;Acc:769430]	protein_coding	8.60911	8.62263	8.46787	8.58495	8.44908	8.54623
ENSGALG00000001723	2.45417	0.00409766	0.0795919	0.420069	NA	ENSGALG00000001723	8:4677124-4679231	flavin containing monooxygenase 5 [Source:NCBI gene;Acc:100857694]	protein_coding	1.20053	0.878575	1.23732	1.09285	0.667649	0.806928
ENSGALG00000001725	2266.44	-0.00354676	0.0224057	0.359426	0.999907	TNRC6C	18:4009885-4059271	trinucleotide repeat containing 6C [Source:NCBI gene;Acc:417348]	protein_coding	11.3808	11.4313	11.4348	11.5441	11.4786	11.4489
ENSGALG00000001726	510.766	-0.00239259	0.0278405	0.627902	0.999907	NUDCD2	13:7452382-7456921	NudC domain containing 2 [Source:NCBI gene;Acc:416162]	protein_coding	9.11997	9.04056	9.08304	9.11914	9.25918	9.05644
ENSGALG00000001727	26.5295	-0.0707066	0.198942	0.00876761	0.377578	LZTS1	22:1887126-1890661	leucine zipper tumor suppressor 1 [Source:NCBI gene;Acc:431331]	protein_coding	4.40564	4.5686	3.87009	5.19168	5.25331	4.70925
ENSGALG00000001728	194.481	0.0110806	0.0658178	0.208525	0.964026	NACC2	17:8388350-8438866	NACC family member 2 [Source:NCBI gene;Acc:417128]	protein_coding	7.88907	8.12389	8.28195	7.81706	7.83742	7.60654
ENSGALG00000001729	479.108	-0.00443738	0.0274135	0.350876	0.999907	CD276	10:2705343-2713673	CD276 molecule [Source:NCBI gene;Acc:415315]	protein_coding	9.2427	9.06251	9.27098	9.28172	9.21495	9.38543
ENSGALG00000001730	1398.02	0.221098	0.178322	0.000854899	0.103022	DGKD	9:1387811-1441223	diacylglycerol kinase delta [Source:NCBI gene;Acc:424747]	protein_coding	10.7843	10.8824	10.9095	10.355	10.3876	10.6438
ENSGALG00000001731	684.579	0.000135581	0.0203209	0.971641	0.999907	CDK12	27:6965457-6987194	cyclin dependent kinase 12 [Source:NCBI gene;Acc:428306]	protein_coding	9.81627	9.84049	9.76253	9.79136	9.8073	9.8147
ENSGALG00000001733	912.014	0.0019015	0.0168288	0.521271	0.999907	LRIG2	26:3637430-3652647	leucine rich repeats and immunoglobulin like domains 2 [Source:NCBI gene;Acc:100857856]	protein_coding	10.1245	10.1033	10.1763	10.1618	10.0357	10.0812
ENSGALG00000001737	1739.46	-0.00113186	0.0224906	0.785274	0.999907	RABEP1	19:3596372-3618621	rabaptin, RAB GTPase binding effector protein 1 [Source:NCBI gene;Acc:395930]	protein_coding	10.8549	10.9673	10.8836	10.9365	10.9326	10.9355
ENSGALG00000001740	87.8793	-0.0103722	0.0755435	0.21699	0.968033	MGAT5B	18:4171183-4209840	alpha-1,6-mannosylglycoprotein 6-beta-N-acetylglucosaminyltransferase B [Source:HGNC Symbol;Acc:HGNC:24140]	protein_coding	5.58478	5.87184	6.52757	6.61321	7.01589	5.83382
ENSGALG00000001741	1233.55	-0.00370617	0.021213	0.301155	0.999907	NPTN	10:2643086-2690706	neuroplastin [Source:NCBI gene;Acc:415316]	protein_coding	10.409	10.5355	10.4902	10.6403	10.5589	10.4454
ENSGALG00000001749	2204.19	0.00814564	0.0558823	0.29824	0.999907	ACSBG2	28:1746737-1763012	acyl-CoA synthetase bubblegum family member 2 [Source:NCBI gene;Acc:420090]	protein_coding	11.3942	11.4311	11.3668	11.0909	11.2287	11.0484
ENSGALG00000001750	1166.29	0.00188901	0.0249791	0.676194	0.999907	MAT2B	13:7426321-7436881	methionine adenosyltransferase 2B [Source:NCBI gene;Acc:416165]	protein_coding	10.2257	10.4495	10.2949	10.2146	10.3566	10.2494
ENSGALG00000001753	223.696	-0.00228823	0.0278232	0.643017	0.999907	SFMBT1	12:1279013-1338568	Scm-like with four mbt domains 1 [Source:NCBI gene;Acc:415902]	protein_coding	7.84745	7.93578	7.71474	7.89158	7.93864	7.85017
ENSGALG00000001758	731.829	0.0049628	0.047585	0.473391	0.999907	QSOX2	17:8319880-8338842	quiescin sulfhydryl oxidase 2 [Source:NCBI gene;Acc:417129]	protein_coding	9.77246	9.79044	9.77004	9.57569	9.6063	9.59668
ENSGALG00000001764	4.65279	-0.00404798	0.0658479	0.539146	NA	ENSGALG00000001764	10:2482852-2579139	hyperpolarization activated cyclic nucleotide gated potassium channel 4 [Source:NCBI gene;Acc:427478]	pseudogene	2.89482	2.7532	3.18815	2.94352	3.32021	3.29489
ENSGALG00000001765	99.2293	0.021402	0.0910095	0.0808956	0.812888	CAAP1	Z:68690379-68707323	caspase activity and apoptosis inhibitor 1 [Source:NCBI gene;Acc:427364]	protein_coding	7.23486	6.85904	6.9165	6.07173	6.56831	6.92824
ENSGALG00000001768	176.572	-0.0396014	0.119672	0.0309796	0.605613	TENM2	13:5570216-6186858	teneurin transmembrane protein 2 [Source:NCBI gene;Acc:373854]	protein_coding	7.88412	7.67406	7.89273	8.49028	7.85376	8.46575
ENSGALG00000001773	1257.84	0.00274494	0.0437602	0.672357	0.999907	RFX2	28:1679119-1722626	regulatory factor X2 [Source:NCBI gene;Acc:420092]	protein_coding	10.4109	10.5307	10.278	10.13	10.4313	10.3191
ENSGALG00000001774	2489.61	-0.0014678	0.0236106	0.734234	0.999907	NEO1	10:2272014-2467955	neogenin 1 [Source:NCBI gene;Acc:395822]	protein_coding	11.7097	11.6	11.6631	11.713	11.6769	11.7122
ENSGALG00000001777	1371.66	-0.000968886	0.0202536	0.797266	0.999907	MFSD11	18:4223660-4240761	major facilitator superfamily domain containing 11 [Source:NCBI gene;Acc:417352]	protein_coding	10.4882	10.6544	10.5154	10.4961	10.6168	10.6253
ENSGALG00000001779	58.6069	-0.0489946	0.132616	0.0220747	0.537411	KIAA0895L	11:1017151-1034057	KIAA0895 like [Source:NCBI gene;Acc:415660]	protein_coding	6.0213	6.34785	5.7202	6.63814	6.32336	6.53661
ENSGALG00000001780	51.1867	0.0108942	0.0629064	0.210363	0.966367	PROC	9:1447045-1456329	protein C, inactivator of coagulation factors Va and VIIIa [Source:NCBI gene;Acc:395085]	protein_coding	5.84738	6.03219	5.65389	5.58137	5.60188	5.44173
ENSGALG00000001782	513.151	0.0127504	0.0642721	0.166463	0.920014	PLAA	Z:68709133-68726436	phospholipase A2 activating protein [Source:NCBI gene;Acc:427365]	protein_coding	9.32569	9.18809	9.27423	8.73022	8.85985	9.22571
ENSGALG00000001788	767.491	-0.00994045	0.043729	0.17444	0.927546	ADPGK	10:2179000-2190828	ADP dependent glucokinase [Source:NCBI gene;Acc:415317]	protein_coding	9.70028	9.81601	9.69418	9.93119	9.84184	9.9459
ENSGALG00000001790	37.3202	0.00197483	0.0441464	0.759947	0.999907	METTL23	18:4245590-4247698	methyltransferase like 23 [Source:NCBI gene;Acc:100859394]	protein_coding	5.39118	5.03849	5.6246	5.62254	5.17649	5.09895
ENSGALG00000001791	100.026	0.00664938	0.0466375	0.348462	0.999907	ENSGALG00000001791	11:1073448-1076886	uncharacterized oxidoreductase-like [Source:NCBI gene;Acc:415664]	protein_coding	6.87656	6.99863	7.2502	6.86804	6.60795	7.08931
ENSGALG00000001792	438.623	-0.00120791	0.0257176	0.795579	0.999907	MRPS34	14:14734417-14736601	mitochondrial ribosomal protein S34 [Source:NCBI gene;Acc:426987]	protein_coding	9.01055	8.81692	8.94458	8.77051	9.13752	8.95059
ENSGALG00000001793	2891.83	0.00529652	0.0453954	0.438435	0.999907	MYL10	19:3899838-3920950	myosin, light chain 10, regulatory [Source:NCBI gene;Acc:417506]	protein_coding	11.5141	12.027	11.7177	11.6587	11.3085	11.7643
ENSGALG00000001797	337.335	-0.0127842	0.0479195	0.119551	0.860542	GPSM1	17:8222353-8272562	G-protein signaling modulator 1 [Source:NCBI gene;Acc:417132]	protein_coding	8.45723	8.47334	8.68007	8.75744	8.63041	8.76654
ENSGALG00000001798	950.687	-0.000536257	0.048933	0.935125	0.999907	BBS4	10:2142296-2176785	Bardet-Biedl syndrome 4 [Source:NCBI gene;Acc:415318]	protein_coding	9.95247	10.2009	10.1775	10.1167	10.1319	10.1842
ENSGALG00000001800	142.52	-0.00853386	0.042524	0.22313	0.973947	ENSGALG00000001800	28:1663794-1670975	dihydrouridine synthase 3 like [Source:NCBI gene;Acc:428339]	protein_coding	7.29607	7.3056	7.13633	7.45898	7.38722	7.39568
ENSGALG00000001801	435.537	0.0155992	0.0830198	0.128129	0.873506	IFT74	Z:68726465-68758615	intraflagellar transport 74 [Source:NCBI gene;Acc:427367]	protein_coding	9.32778	9.12599	9.09405	8.4229	8.59171	8.98011
ENSGALG00000001802	931.018	-0.00344242	0.0403903	0.585502	0.999907	JMJD6	18:4247802-4258928	jumonji domain containing 6 [Source:NCBI gene;Acc:417355]	protein_coding	9.71173	9.77425	9.64764	10.2577	9.64217	9.48064
ENSGALG00000001803	931.585	-0.0030134	0.0222824	0.442866	0.999907	IWS1	9:1466236-1483201	IWS1, SUPT6H interacting protein [Source:NCBI gene;Acc:424750]	protein_coding	10.0104	10.0436	10.0053	10.0466	10.1652	10.0467
ENSGALG00000001805	179.618	0.000453891	0.0306545	0.931922	0.999907	ENSGALG00000001805	18:4261188-4282078	matrix remodeling associated 7 [Source:NCBI gene;Acc:769894]	protein_coding	8.27033	7.82191	7.84134	7.90393	8.15092	7.87729
ENSGALG00000001806	229.106	0.0479216	0.162089	0.0170806	0.498354	ENSGALG00000001806	28:1615042-1616784	fucosyltransferase 6 [Source:NCBI gene;Acc:428341]	protein_coding	6.89933	8.01967	7.91277	7.03768	6.66374	6.74801
ENSGALG00000001812	7.92868	0.0042435	0.0674978	0.514337	NA	ATCAY	28:1582029-1594481	ATCAY, caytaxin [Source:NCBI gene;Acc:420094]	protein_coding	3.66765	2.6942	3.30582	3.34299	3.10297	2.537
ENSGALG00000001816	1438.86	0.0211071	0.0571177	0.0518273	0.71162	MAGI3	26:3668023-3719251	membrane associated guanylate kinase, WW and PDZ domain containing 3 [Source:NCBI gene;Acc:419877]	protein_coding	10.673	10.6655	10.7313	10.5233	10.5419	10.5019
ENSGALG00000001817	1185.56	-0.00855334	0.0340135	0.145344	0.901374	CTCF	11:1107575-1138059	CCCTC-binding factor [Source:NCBI gene;Acc:396274]	protein_coding	10.2669	10.3316	10.2528	10.3955	10.391	10.4123
ENSGALG00000001823	336.678	-0.00426664	0.0279503	0.380369	0.999907	HIKESHI	1:191772902-191781820	Hikeshi, heat shock protein nuclear import factor [Source:NCBI gene;Acc:427034]	protein_coding	8.4271	8.32019	8.51892	8.45477	8.48668	8.62665
ENSGALG00000001824	17.4592	-0.0147873	0.0901802	0.121076	0.863664	ENSGALG00000001824	11:1164536-1167744	uncharacterized LOC100857820 [Source:NCBI gene;Acc:100857820]	protein_coding	3.9328	2.62991	4.15713	4.62369	4.16568	4.13606
ENSGALG00000001826	815.539	0.00256311	0.0303348	0.626844	0.999907	WWC1	13:5502592-5567229	WW and C2 domain containing 1 [Source:NCBI gene;Acc:416167]	protein_coding	9.77456	9.72567	9.83756	9.76242	9.62785	9.73594
ENSGALG00000001828	81.4646	0.166613	0.267609	0.00253679	0.186216	ENSGALG00000001828	19:4263409-4272191	NA	pseudogene	7.30413	6.9973	7.13267	6.36288	6.12312	6.77335
ENSGALG00000001833	156.464	0.00260226	0.0282696	0.602154	0.999907	PRKRIP1	19:4277219-4284123	PRKR interacting protein 1 (IL11 inducible) [Source:NCBI gene;Acc:417508]	protein_coding	7.35416	7.27613	7.47429	7.34384	7.26737	7.32079
ENSGALG00000001835	14.0088	0	0.0840023	1	1	SCNN1D	21:2453661-2465445	sodium channel epithelial 1 delta subunit [Source:NCBI gene;Acc:428184]	protein_coding	0.946141	1.16565	0.986249	1.06599	0.805839	1.05189
ENSGALG00000001837	939.009	0.000720634	0.0339828	0.898807	0.999907	ORAI3	19:4287038-4296319	ORAI calcium release-activated calcium modulator 3 [Source:NCBI gene;Acc:417509]	protein_coding	10.0843	10.1657	10.0095	10.0041	10.0679	10.1196
ENSGALG00000001838	1377.77	0.0030137	0.0212344	0.416442	0.999907	XPO7	22:1658735-1691768	exportin 7 [Source:NCBI gene;Acc:426925]	protein_coding	10.6891	10.6773	10.6546	10.6194	10.6817	10.5178
ENSGALG00000001840	444.541	0.015875	0.0590019	0.102867	0.842969	TEK	Z:68766291-68802701	TEK receptor tyrosine kinase [Source:NCBI gene;Acc:427368]	protein_coding	9.23481	9.21519	9.21274	8.78259	9.06647	9.10847
ENSGALG00000001841	342.86	0.0865581	0.17835	0.00871057	0.377136	ROGDI	14:14764139-14776196	rogdi homolog [Source:NCBI gene;Acc:426990]	protein_coding	8.86575	9.00264	8.91045	8.36452	8.27093	8.5469
ENSGALG00000001844	53.5099	0.00658295	0.0460722	0.350056	0.999907	ALKBH4	19:4300257-4302289	alkB homolog 4, lysine demethylase [Source:NCBI gene;Acc:417510]	protein_coding	6.04069	6.03091	6.13114	5.88894	5.98147	5.77161
ENSGALG00000001845	257.499	-0.0048694	0.0343872	0.401324	0.999907	PHTF1	26:3719029-3730042	putative homeodomain transcription factor 1 [Source:NCBI gene;Acc:419878]	protein_coding	8.10775	7.87591	8.0048	8.23167	8.0909	8.05125
ENSGALG00000001848	1016.71	0.00134083	0.0169852	0.665334	0.999907	UBE2J2	21:2470192-2476038	ubiquitin conjugating enzyme E2 J2 [Source:NCBI gene;Acc:419421]	protein_coding	10.0232	10.0626	9.99435	10.0285	9.9443	10.0107
ENSGALG00000001849	15.1982	-0.00202193	0.0542578	0.76352	0.999907	BSN	12:2917890-2962756	bassoon presynaptic cytomatrix protein [Source:HGNC Symbol;Acc:HGNC:1117]	protein_coding	4.16336	4.61309	4.17402	4.33589	4.42453	4.50932
ENSGALG00000001850	966.288	-0.00162899	0.020974	0.672173	0.999907	RARS	13:5487041-5503846	arginyl-tRNA synthetase [Source:NCBI gene;Acc:416168]	protein_coding	10.032	10.0299	10.1316	10.1034	10.1518	10.0706
ENSGALG00000001852	680.375	0.0016677	0.0191739	0.633545	0.999907	LRWD1	19:4305068-4315416	leucine rich repeats and WD repeat domain containing 1 [Source:NCBI gene;Acc:417511]	protein_coding	9.67275	9.54807	9.53665	9.52822	9.59669	9.51498
ENSGALG00000001856	38.1246	-0.00945746	0.0648542	0.256795	0.998747	MOB3B	Z:68835617-68871648	MOB kinase activator 3B [Source:HGNC Symbol;Acc:HGNC:23825]	protein_coding	5.81773	5.37254	5.30599	5.93753	5.31796	6.24356
ENSGALG00000001857	133.4	-0.0796797	0.156268	0.00968157	0.389329	C1QTNF12	21:2480437-2496606	family with sequence similarity 132 member A [Source:NCBI gene;Acc:419422]	protein_coding	7.36854	7.10693	7.11415	7.51912	7.63507	7.75966
ENSGALG00000001859	45.4429	-0.0100984	0.059586	0.229196	0.980601	ENSGALG00000001859	21:2534192-2535226	NA	pseudogene	5.92623	5.35591	5.5464	5.91539	5.97803	5.85809
ENSGALG00000001860	488.685	-0.00157324	0.0233371	0.712667	0.999907	RSBN1	26:3732468-3746581	round spermatid basic protein 1 [Source:HGNC Symbol;Acc:HGNC:25642]	protein_coding	9.08512	9.07035	8.97115	9.16089	9.10885	8.98299
ENSGALG00000001862	44.9372	0.00416197	0.0602991	0.54904	0.999907	ST6GALNAC1	18:4293769-4305245	ST6 N-acetylgalactosaminide alpha-2,6-sialyltransferase 1 [Source:NCBI gene;Acc:396168]	protein_coding	5.289	5.54331	5.08789	4.37201	4.93502	5.62532
ENSGALG00000001863	10.3029	-0.00531642	0.0709409	0.417938	NA	VTG2	8:16869042-16889747	vitellogenin 2 [Source:NCBI gene;Acc:424533]	protein_coding	2.96599	2.57189	2.13956	3.06467	3.3814	2.01376
ENSGALG00000001864	302.204	0.00758078	0.058187	0.329447	0.999907	C9orf72	Z:68919383-68933625	chromosome Z C9orf72 homolog [Source:NCBI gene;Acc:427370]	protein_coding	8.49879	8.4136	8.31521	8.05443	7.90854	8.35763
ENSGALG00000001866	4.64187	0.00376987	0.0701435	0.534584	NA	MCHR2	14:14794442-14798053	melanin-concentrating hormone receptor 2 [Source:NCBI gene;Acc:431416]	protein_coding	1.64085	2.44672	1.56561	1.51843	1.56952	1.89808
ENSGALG00000001869	9.36017	0.00368695	0.0633551	0.580889	NA	LINGO2	Z:69047285-69263974	leucine rich repeat and Ig domain containing 2 [Source:HGNC Symbol;Acc:HGNC:21207]	protein_coding	2.63332	3.33247	3.72538	3.27258	3.10899	2.92047
ENSGALG00000001872	1707.61	-0.0079076	0.0380443	0.218641	0.969482	SDF4	21:2535880-2548699	stromal cell derived factor 4 [Source:NCBI gene;Acc:419423]	protein_coding	10.8423	10.9904	11.0026	11.0557	11.0668	11.1497
ENSGALG00000001876	126.967	0.00475023	0.0438126	0.47638	0.999907	RASA4B	19:4316715-4323669	RAS p21 protein activator 4B [Source:NCBI gene;Acc:417513]	pseudogene	7.59752	7.41766	7.18902	6.99626	7.3232	7.40712
ENSGALG00000001882	111.236	0.00288546	0.0643332	0.652752	0.999907	TNFRSF18	21:2563494-2569802	TNF receptor superfamily member 18 [Source:NCBI gene;Acc:419424]	protein_coding	4.88078	5.62582	5.28638	5.20805	4.70035	5.17511
ENSGALG00000001883	24.0443	0.00244229	0.054853	0.717996	0.999907	ST6GALNAC2	18:4308786-4315058	ST6 N-acetylgalactosaminide alpha-2,6-sialyltransferase 2 [Source:NCBI gene;Acc:396159]	protein_coding	4.87995	4.31046	4.88215	4.60459	4.633	4.57597
ENSGALG00000001885	3425.29	-0.00181904	0.0423833	0.774706	0.999907	ENSGALG00000001885	19:4324550-4326231	uroplakin 3B-like [Source:NCBI gene;Acc:417514]	lncRNA	11.5747	11.3985	11.2526	11.2815	11.5367	11.6403
ENSGALG00000001889	148.44	-0.00452316	0.0544064	0.522932	0.999907	CARD9	17:8208061-8215543	caspase recruitment domain family member 9 [Source:NCBI gene;Acc:427756]	protein_coding	6.53869	7.00174	6.71096	6.97501	6.99464	6.96924
ENSGALG00000001892	561.135	-0.00177858	0.034909	0.757917	0.999907	CYGB	18:4342538-4349605	cytoglobin [Source:NCBI gene;Acc:427802]	protein_coding	9.26517	9.2593	9.27449	9.23826	9.35904	9.3837
ENSGALG00000001894	84.5502	0.00824088	0.0744277	0.273551	0.999907	ENSGALG00000001894	21:2571445-2579572	NA	protein_coding	6.18956	5.71098	5.3659	5.05644	5.22127	5.44142
ENSGALG00000001895	898.757	-0.00144958	0.0258356	0.756407	0.999907	PANK3	13:5431390-5441421	pantothenate kinase 3 [Source:NCBI gene;Acc:416170]	protein_coding	9.78318	9.8429	9.83031	9.90259	9.89896	9.77709
ENSGALG00000001901	895.006	-2.25503e-05	0.0167384	0.994291	0.999907	ARIH1	10:2092692-2140958	ariadne RBR E3 ubiquitin protein ligase 1 [Source:NCBI gene;Acc:415319]	protein_coding	9.94214	10.0163	10.0186	10.0065	10.016	9.95855
ENSGALG00000001905	498.083	-0.000373228	0.0347799	0.948162	0.999907	DTX2	19:4330097-4357118	deltex E3 ubiquitin ligase 2 [Source:NCBI gene;Acc:417515]	protein_coding	9.12097	9.0271	8.98298	9.11444	9.08636	8.97603
ENSGALG00000001907	2769.73	0.000220498	0.0148189	0.936564	0.999907	WAPL	6:2968233-3091445	WAPL cohesin release factor [Source:NCBI gene;Acc:423608]	protein_coding	11.477	11.5573	11.4616	11.388	11.5423	11.5454
ENSGALG00000001912	51.2167	0.000927146	0.0644421	0.879018	0.999907	ENSGALG00000001912	23:3747602-3776817	EPH receptor A10 [Source:NCBI gene;Acc:428219]	protein_coding	5.61218	6.01993	5.69984	5.68648	5.94619	5.40057
ENSGALG00000001916	2515.3	-0.0037854	0.031259	0.482154	0.999907	SLIT3	13:4953827-5426056	slit guidance ligand 3 [Source:NCBI gene;Acc:374173]	protein_coding	11.4654	11.6037	11.7008	11.6914	11.5601	11.8172
ENSGALG00000001918	453.016	0.030261	0.105151	0.0473119	0.69238	DNAJB5	Z:8525124-8538233	DnaJ heat shock protein family (Hsp40) member B5 [Source:NCBI gene;Acc:427409]	protein_coding	9.46137	9.17932	9.40328	8.85614	8.69122	9.11324
ENSGALG00000001921	13.2614	-0.00632041	0.0658354	0.388384	0.999907	ENSGALG00000001921	17:8190155-8191419	serologically defined colon cancer antigen 3 [Source:NCBI gene;Acc:772136]	protein_coding	4.21862	3.12448	3.30398	4.0894	3.88516	3.97518
ENSGALG00000001925	318.048	-0.00173196	0.0226641	0.676099	0.999907	GNB1L	15:1232691-1273276	G protein subunit beta 1 like [Source:NCBI gene;Acc:416781]	protein_coding	8.49742	8.42262	8.64623	8.54073	8.61816	8.56087
ENSGALG00000001926	1031.41	0.00486638	0.048594	0.484372	0.999907	HSPB1	19:4403291-4405344	heat shock protein family B (small) member 1 [Source:NCBI gene;Acc:396227]	protein_coding	10.3877	10.6792	10.5558	10.6639	10.2241	10.1164
ENSGALG00000001933	416.929	0.21703	0.283161	0.00155383	0.137852	CORO2A	Z:70684899-70731502	coronin 2A [Source:NCBI gene;Acc:427373]	protein_coding	9.00287	9.05164	9.19994	8.21712	8.22587	8.68311
ENSGALG00000001934	6.56799	2.22461e-05	0.0834369	0.995039	NA	OPN4	6:3059913-3082527	opsin 4 [Source:NCBI gene;Acc:423609]	protein_coding	-0.128584	1.36305	-0.107554	0.508716	0.638174	0.496256
ENSGALG00000001935	142.654	0.00520432	0.0511095	0.46435	0.999907	ENSGALG00000001935	21:2584009-2599090	NA	lncRNA	7.22789	7.02521	6.87288	6.5721	6.75375	7.15235
ENSGALG00000001936	11.2529	-0.00262362	0.0632288	0.684001	NA	MYO7B	9:1494408-1519920	myosin VIIB [Source:HGNC Symbol;Acc:HGNC:7607]	protein_coding	3.5075	2.67705	2.5706	2.68893	3.58154	3.04418
ENSGALG00000001938	945.811	0.00474648	0.0392507	0.45189	0.999907	SLC25A24	8:1583595-1606906	solute carrier family 25 member 24 [Source:NCBI gene;Acc:424337]	protein_coding	9.7487	9.86339	10.0112	9.69686	9.77325	9.74675
ENSGALG00000001939	2397.85	0.00466297	0.0261673	0.30017	0.999907	HIPK1	26:3777501-3797196	homeodomain interacting protein kinase 1 [Source:NCBI gene;Acc:419880]	protein_coding	11.1468	11.2854	11.2305	11.2195	11.1306	11.044
ENSGALG00000001942	242.372	-0.0820557	0.15146	0.00891914	0.378149	SPDL1	13:4874945-4897890	spindle apparatus coiled-coil protein 1 [Source:NCBI gene;Acc:416172]	protein_coding	7.81383	7.93322	7.74859	8.32866	8.24618	8.12287
ENSGALG00000001943	272.334	0.00487007	0.0360518	0.416709	0.999907	RHBDF2	18:4361778-4372525	rhomboid 5 homolog 2 [Source:NCBI gene;Acc:417358]	protein_coding	8.16655	8.34751	8.37935	8.16689	8.19745	8.15676
ENSGALG00000001944	256.561	0.0109434	0.0631164	0.209266	0.96469	TBC1D2	Z:70734902-70754882	TBC1 domain family member 2 [Source:NCBI gene;Acc:427374]	protein_coding	8.55229	8.18382	8.34777	7.65823	8.02556	8.38173
ENSGALG00000001945	438.415	-0.00142357	0.0385562	0.814787	0.999907	RFT1	12:1593635-1640711	RFT1 homolog [Source:NCBI gene;Acc:770487]	protein_coding	8.81216	8.82595	8.78967	8.49725	8.92553	9.10459
ENSGALG00000001946	17.734	0.00381541	0.061655	0.575181	0.999907	RSPO1	23:3864606-3877239	R-spondin 1 [Source:NCBI gene;Acc:419613]	protein_coding	5.02403	4.24642	4.56576	3.81289	4.67642	4.58011
ENSGALG00000001947	1127.02	0.0241154	0.0977259	0.0671584	0.777791	ELP1	Z:70755485-70786855	inhibitor of kappa light polypeptide gene enhancer in B-cells, kinase complex-associated protein [Source:NCBI gene;Acc:427375]	protein_coding	10.6553	10.3596	10.3359	9.7509	9.87033	10.2287
ENSGALG00000001948	746.571	-0.000946877	0.0230306	0.823787	0.999907	ENSGALG00000001948	28:1454529-1467709	scaffold attachment factor B2 [Source:NCBI gene;Acc:427046]	protein_coding	9.76086	9.93528	9.82945	9.88422	9.91147	9.81051
ENSGALG00000001949	3450.19	-0.00117695	0.0239452	0.788676	0.999907	MDH2	19:4434155-4442703	malate dehydrogenase 2 [Source:NCBI gene;Acc:417517]	protein_coding	11.8521	11.9971	11.9018	11.9738	11.9599	11.9228
ENSGALG00000001950	546.778	0.00126539	0.0282925	0.801012	0.999907	PMPCA	17:8184325-8188905	peptidase, mitochondrial processing alpha subunit [Source:NCBI gene;Acc:417134]	protein_coding	9.30753	9.44611	9.24557	9.22241	9.24733	9.41936
ENSGALG00000001951	273.736	0.00351363	0.0443324	0.593625	0.999907	ENSGALG00000001951	8:1608099-1629918	family with sequence similarity 102 member B [Source:NCBI gene;Acc:768922]	protein_coding	7.96075	7.68782	8.29871	7.81438	7.7834	8.01371
ENSGALG00000001954	213.982	0.00808251	0.0591687	0.306909	0.999907	APTX	Z:70789066-70798064	aprataxin [Source:NCBI gene;Acc:395173]	protein_coding	8.15401	7.80221	7.69017	7.3636	7.59405	7.80242
ENSGALG00000001955	22.3141	0.00633128	0.0702295	0.368525	0.999907	AANAT	18:4373834-4377659	aralkylamine N-acetyltransferase [Source:NCBI gene;Acc:396066]	protein_coding	4.13811	3.83411	4.84773	3.86961	3.4452	4.34532
ENSGALG00000001956	1077.05	-0.0027649	0.0288682	0.5857	0.999907	OLFML3	26:3801282-3803089	olfactomedin like 3 [Source:NCBI gene;Acc:419882]	protein_coding	10.8871	10.4637	10.5498	10.6873	10.6823	10.8031
ENSGALG00000001959	19.6262	0.00501506	0.0577133	0.485356	0.999907	HENMT1	8:1634022-1639776	HEN1 methyltransferase homolog 1 [Source:NCBI gene;Acc:429055]	protein_coding	4.85218	4.37405	4.30388	4.52228	4.23016	4.22765
ENSGALG00000001962	4965.74	0.000603022	0.0227292	0.886208	0.999907	PTBP1	28:2892258-2920771	polypyrimidine tract binding protein 1 [Source:NCBI gene;Acc:420098]	protein_coding	12.2274	12.3853	12.2839	12.2293	12.326	12.2972
ENSGALG00000001963	181.558	0.000405208	0.0665347	0.944562	0.999907	ENSGALG00000001963	19:4442808-4452005	serine/threonine/tyrosine interacting like 1 [Source:NCBI gene;Acc:417518]	protein_coding	7.72358	7.9942	7.40844	7.3293	7.92683	7.72294
ENSGALG00000001964	448.065	7.83496e-05	0.0370286	0.989471	0.999907	INPP5E	17:8173607-8182744	inositol polyphosphate-5-phosphatase E [Source:NCBI gene;Acc:417135]	protein_coding	8.92899	9.10769	8.86604	8.95776	9.09082	8.84467
ENSGALG00000001965	1684.02	-0.00308982	0.023295	0.453117	0.999907	AARS	11:1173212-1185606	alanyl-tRNA synthetase [Source:NCBI gene;Acc:415668]	protein_coding	10.9809	10.7908	10.885	10.9678	11.0049	10.9097
ENSGALG00000001968	126.491	-0.00397215	0.0377741	0.516549	0.999907	SYT6	26:3808445-3837071	synaptotagmin 6 [Source:NCBI gene;Acc:428270]	protein_coding	7.02379	7.20038	7.38446	7.63149	7.17997	7.13805
ENSGALG00000001971	627.229	-0.00143081	0.0184468	0.672464	0.999907	UBE2O	18:4379079-4426613	ubiquitin conjugating enzyme E2 O [Source:NCBI gene;Acc:417359]	protein_coding	9.65026	9.64019	9.62978	9.6932	9.67872	9.66515
ENSGALG00000001972	493.149	-0.00451242	0.03081	0.395797	0.999907	ENSGALG00000001972	8:1643277-1651368	pre-mRNA processing factor 38B [Source:NCBI gene;Acc:768611]	protein_coding	8.90565	9.06116	9.15467	9.09941	9.14673	9.19919
ENSGALG00000001973	574.445	0.00477767	0.0288952	0.33902	0.999907	GNL2	23:3883489-3895651	G protein nucleolar 2 [Source:NCBI gene;Acc:419614]	protein_coding	9.35667	9.30218	9.21175	9.11614	9.33871	9.10078
ENSGALG00000001975	593.947	-0.000921993	0.0270276	0.849376	0.999907	TMEM120A	19:4452679-4460489	transmembrane protein 120A [Source:NCBI gene;Acc:417519]	protein_coding	9.61501	9.38452	9.43759	9.54079	9.41271	9.5855
ENSGALG00000001976	706.566	-0.00260042	0.025084	0.562876	0.999907	TRIM33	26:3846650-3869273	tripartite motif containing 33 [Source:HGNC Symbol;Acc:HGNC:16290]	protein_coding	9.34708	9.43002	9.42147	9.43577	9.43116	9.53268
ENSGALG00000001977	4399.95	0.00283549	0.0372392	0.637537	0.999907	LDB3	6:3104861-3175701	LIM domain binding 3 [Source:NCBI gene;Acc:423610]	protein_coding	12.3391	12.3085	12.6454	12.5384	12.2463	12.2276
ENSGALG00000001978	370.067	0.000679042	0.0299589	0.896734	0.999907	MED16	28:2931429-2940550	mediator complex subunit 16 [Source:NCBI gene;Acc:420099]	protein_coding	8.83202	8.71761	8.78478	8.79406	8.85628	8.61564
ENSGALG00000001981	256.921	0.0106614	0.0507095	0.184988	0.93709	PARP6	10:2054851-2065812	poly(ADP-ribose) polymerase family member 6 [Source:NCBI gene;Acc:769472]	protein_coding	8.28089	8.33203	8.51334	8.09646	8.19477	8.21183
ENSGALG00000001983	22.4308	0.00605541	0.0591716	0.414515	0.999907	ENSGALG00000001983	8:1650127-1662816	fibronectin type III domain containing 7 [Source:NCBI gene;Acc:424339]	protein_coding	4.20436	4.5201	4.42756	4.43496	3.71815	4.23995
ENSGALG00000001985	259.131	0.00234805	0.0396812	0.704735	0.999907	PIGQ	14:13900515-13930696	phosphatidylinositol glycan anchor biosynthesis class Q [Source:NCBI gene;Acc:770171]	protein_coding	8.07461	8.14744	8.25039	8.03617	8.06441	8.1212
ENSGALG00000001986	2303.13	0.0241384	0.0902795	0.0664833	0.77471	VCP	Z:8540925-8562119	valosin containing protein [Source:NCBI gene;Acc:427410]	protein_coding	11.4759	11.4238	11.1067	10.8766	10.8912	11.0474
ENSGALG00000001988	345.6	-0.0613458	0.109616	0.0122549	0.43014	TXNRD2	15:1292445-1327211	thioredoxin reductase 2 [Source:NCBI gene;Acc:416782]	protein_coding	8.46121	8.47746	8.56932	8.71287	8.76007	8.8751
ENSGALG00000001992	9819.03	0.0106847	0.0494066	0.179012	0.93015	PKLR	10:2035713-2053005	pyruvate kinase, liver and RBC [Source:NCBI gene;Acc:396456]	protein_coding	13.6803	13.5159	13.8085	13.5741	13.4375	13.3928
ENSGALG00000001995	542.242	0.0310147	0.0795206	0.03665	0.639372	LIMS2	9:1544087-1557705	LIM zinc finger domain containing 2 [Source:NCBI gene;Acc:424752]	protein_coding	9.42005	9.27256	9.4684	9.15024	9.19363	9.08808
ENSGALG00000001998	309.232	0.00161213	0.0322135	0.769092	0.999907	R3HDM4	28:2942189-2947196	R3H domain containing 4 [Source:NCBI gene;Acc:770563]	protein_coding	8.38087	8.36231	8.33872	8.29105	8.21128	8.42945
ENSGALG00000002000	62.844	-0.0177288	0.0714133	0.100541	0.839329	GRAMD2A	10:2028436-2035919	GRAM domain containing 2A [Source:HGNC Symbol;Acc:HGNC:27287]	protein_coding	6.0287	6.12024	6.27815	6.46168	6.46069	6.41027
ENSGALG00000002001	694.427	0.0102025	0.0414092	0.150296	0.904465	STXBP3	8:1664383-1690060	syntaxin binding protein 3 [Source:NCBI gene;Acc:424341]	protein_coding	9.52101	9.80343	9.49102	9.41875	9.43143	9.53151
ENSGALG00000002002	301.824	0.00284897	0.0274848	0.55828	0.999907	BCAS2	26:3869575-3872586	breast carcinoma amplified sequence 2 [Source:NCBI gene;Acc:419884]	protein_coding	8.46215	8.47014	8.3093	8.4276	8.47073	8.08464
ENSGALG00000002003	945.224	-0.00543754	0.0276858	0.250799	0.99849	BMPR1A	6:3229366-3305485	bone morphogenetic protein receptor type 1A [Source:NCBI gene;Acc:396308]	protein_coding	10.1411	10.0973	10.0942	10.1414	10.2189	10.2643
ENSGALG00000002008	14.4654	-0.00439628	0.0609648	0.528659	0.999907	RNF157	18:4477544-4493919	ring finger protein 157 [Source:NCBI gene;Acc:429219]	protein_coding	3.88943	3.89123	3.66101	4.17315	3.64002	4.26851
ENSGALG00000002009	110.559	0.00288929	0.0507851	0.670295	0.999907	FANCG	Z:8563543-8574697	Fanconi anemia complementation group G [Source:NCBI gene;Acc:378893]	protein_coding	7.29638	6.98429	6.89882	6.74656	7.0371	6.98935
ENSGALG00000002010	167.031	0.00102741	0.0297081	0.843408	0.999907	SNIP1	23:3899030-3901447	Smad nuclear interacting protein 1 [Source:NCBI gene;Acc:419616]	protein_coding	7.64173	7.23884	7.54833	7.62069	7.4323	7.33699
ENSGALG00000002012	440.049	0.0137933	0.0554891	0.126401	0.873272	ENSGALG00000002012	6:3313775-3317807	NA	protein_coding	9.17431	8.9603	9.10899	8.80964	8.97052	8.8065
ENSGALG00000002013	642.98	0.00341968	0.0228804	0.391299	0.999907	MEAF6	23:3903590-3909605	MYST/Esa1-associated factor 6 [Source:NCBI gene;Acc:419617]	protein_coding	9.59027	9.5279	9.54156	9.52843	9.50956	9.4062
ENSGALG00000002014	1671.11	0.00756592	0.0401977	0.25534	0.998747	SMU1	Z:70810178-70821962	DNA replication regulator and spliceosomal factor [Source:NCBI gene;Acc:427377]	protein_coding	10.9554	10.778	10.8359	10.5976	10.6951	10.8098
ENSGALG00000002015	15.1009	-0.000323049	0.0574165	0.960607	0.999907	SNCG	6:3338993-3346509	synuclein gamma [Source:NCBI gene;Acc:395392]	protein_coding	3.31464	3.88358	4.25912	3.29877	3.9761	4.22681
ENSGALG00000002016	753.491	0.00609423	0.0451366	0.378191	0.999907	PRKCD	12:1720584-1784240	protein kinase C delta [Source:NCBI gene;Acc:415905]	protein_coding	9.36458	9.74532	9.60997	9.25094	9.34523	9.57607
ENSGALG00000002018	636.051	0.0125577	0.0545003	0.148305	0.903512	CAPN15	14:13807325-13851939	calpain 15 [Source:NCBI gene;Acc:416389]	protein_coding	9.60816	9.7515	9.80542	9.57042	9.57935	9.32724
ENSGALG00000002021	2274.08	0.322592	0.4619	0.000345048	0.0554416	ZC3H12A	23:3918293-3926741	zinc finger CCCH-type containing 12A [Source:NCBI gene;Acc:419618]	protein_coding	10.8268	11.5363	11.8915	10.2719	10.0518	10.0385
ENSGALG00000002022	889.527	0.0215801	0.0770419	0.0737932	0.801293	B4GALT1	Z:70837600-70855202	beta-1,4-galactosyltransferase 1 [Source:NCBI gene;Acc:396121]	protein_coding	10.1771	10.1982	10.3724	9.86454	10.0048	9.94154
ENSGALG00000002023	318.791	0.00138596	0.0231549	0.744478	0.999907	PIGO	Z:8577948-8591196	phosphatidylinositol glycan anchor biosynthesis class O [Source:HGNC Symbol;Acc:HGNC:23215]	protein_coding	8.53268	8.5755	8.51761	8.48618	8.46539	8.56835
ENSGALG00000002024	1095.73	-0.00951061	0.0462976	0.204541	0.959155	COMT	15:1326281-1366341	catechol-O-methyltransferase [Source:NCBI gene;Acc:416783]	protein_coding	10.2796	10.3031	10.3327	10.7019	10.314	10.4494
ENSGALG00000002028	440.211	-0.0107351	0.0596525	0.209259	0.96469	GPRC5B	14:15029907-15042718	G protein-coupled receptor class C group 5 member B [Source:NCBI gene;Acc:101747453]	protein_coding	8.65239	8.86153	8.92909	9.19499	9.12357	9.00552
ENSGALG00000002029	864.017	0.00366048	0.022395	0.341704	0.999907	TMEM259	28:2989377-3000647	transmembrane protein 259 [Source:NCBI gene;Acc:420101]	protein_coding	9.95973	10.042	10.019	9.99478	9.87437	9.9363
ENSGALG00000002033	521.407	-0.00452004	0.034874	0.439621	0.999907	NDUFB6	14:13797492-13799633	NADH:ubiquinone oxidoreductase subunit B6 [Source:NCBI gene;Acc:416391]	protein_coding	9.06542	9.20525	9.26001	9.38017	9.29299	9.21992
ENSGALG00000002038	471.691	-0.446705	0.108949	9.57603e-07	0.000769327	DENND2C	26:3872602-3887081	DENN domain containing 2C [Source:NCBI gene;Acc:100858235]	protein_coding	8.98968	8.6823	8.75315	9.32761	9.32044	9.25271
ENSGALG00000002042	230.442	-0.00281562	0.0285971	0.57584	0.999907	ENSGALG00000002042	14:15091186-15101366	lysine-rich nucleolar protein 1 [Source:NCBI gene;Acc:426994]	protein_coding	8.07952	8.18643	8.00981	8.25275	8.16179	8.08262
ENSGALG00000002043	343.068	-0.00796887	0.0411137	0.2407	0.989247	ENSGALG00000002043	9:1570319-1577792	NA	protein_coding	8.36266	8.53612	8.36946	8.65102	8.58468	8.51365
ENSGALG00000002044	148.254	-0.00130974	0.0287072	0.796315	0.999907	EEF2KMT	14:13793041-13797471	eukaryotic elongation factor 2 lysine methyltransferase [Source:NCBI gene;Acc:416392]	protein_coding	7.29631	7.38165	7.4	7.30426	7.36752	7.51998
ENSGALG00000002046	22.4533	0.000255851	0.0608506	0.967909	0.999907	ENSGALG00000002046	6:3438309-3449439	synaptotagmin 15 [Source:NCBI gene;Acc:423614]	protein_coding	4.43579	5.64047	3.89833	4.89987	5.09713	4.43257
ENSGALG00000002048	22.5304	0.000334504	0.0505794	0.959669	0.999907	GPRIN2	6:3471874-3474857	G protein regulated inducer of neurite outgrowth 2 [Source:NCBI gene;Acc:395648]	protein_coding	4.57592	4.47522	4.77755	4.52101	4.72861	4.54684
ENSGALG00000002050	1407.99	0.000940594	0.0253664	0.838567	0.999907	EXOC7	18:4509081-4529515	exocyst complex component 7 [Source:NCBI gene;Acc:417361]	protein_coding	10.4632	10.6017	10.5068	10.4619	10.516	10.5187
ENSGALG00000002053	2487.72	-0.00263399	0.0338873	0.643198	0.999907	POR	19:4460358-4486127	cytochrome p450 oxidoreductase [Source:NCBI gene;Acc:417520]	protein_coding	11.5463	11.6459	11.2752	11.5578	11.5065	11.6774
ENSGALG00000002055	340.284	-0.0299032	0.0906819	0.0448541	0.675661	HES4	21:2806116-2808648	hes family bHLH transcription factor 4 [Source:NCBI gene;Acc:395128]	protein_coding	8.26873	8.65974	8.50379	8.91033	8.88576	8.63659
ENSGALG00000002056	445.822	-0.012964	0.052474	0.133218	0.885495	TANGO2	15:1558449-1575120	transport and golgi organization 2 homolog [Source:NCBI gene;Acc:416784]	protein_coding	8.89443	8.96921	8.95472	9.01372	9.11551	9.29741
ENSGALG00000002057	220.038	-0.00396268	0.0303734	0.451253	0.999907	POLR2D	9:1632534-1635992	RNA polymerase II subunit D [Source:NCBI gene;Acc:424754]	protein_coding	7.8192	7.84033	7.86378	7.98838	7.91831	7.91315
ENSGALG00000002060	614.063	-0.00738389	0.0405177	0.268063	0.999907	TAF15	19:4495336-4513485	TATA-box binding protein associated factor 15 [Source:NCBI gene;Acc:417522]	protein_coding	9.44862	9.27609	9.20652	9.468	9.49637	9.46539
ENSGALG00000002062	767.381	-0.00338634	0.0206532	0.335409	0.999907	SRP68	18:4538742-4552221	signal recognition particle 68 [Source:NCBI gene;Acc:417363]	protein_coding	9.83229	9.80674	9.68308	9.82755	9.87782	9.82546
ENSGALG00000002064	377.858	0.00107172	0.0263087	0.821548	0.999907	STOML2	Z:8592089-8597473	stomatin like 2 [Source:HGNC Symbol;Acc:HGNC:14559]	protein_coding	8.70693	8.65855	8.57122	8.52393	8.63465	8.68887
ENSGALG00000002066	2280.54	-0.00150998	0.0136743	0.519938	0.999907	NCOA4	6:3479797-3488573	nuclear receptor coactivator 4 [Source:NCBI gene;Acc:423615]	protein_coding	11.1388	11.2289	11.1151	11.2192	11.2125	11.1676
ENSGALG00000002067	355.474	0.00128015	0.0298563	0.806213	0.999907	ENSGALG00000002067	14:13782899-13791076	ALG1, chitobiosyldiphosphodolichol beta-mannosyltransferase [Source:NCBI gene;Acc:416393]	protein_coding	8.61047	8.78245	8.44626	8.67256	8.64724	8.39907
ENSGALG00000002069	169.353	0.0168641	0.0802382	0.115873	0.854049	FAM214B	Z:8598884-8606934	family with sequence similarity 214 member B [Source:NCBI gene;Acc:100858763]	protein_coding	7.75168	7.50277	7.4137	7.06652	7.16315	7.2053
ENSGALG00000002070	471.51	0.0118876	0.0500912	0.14876	0.903512	SAP130	9:1655080-1674567	Sin3A associated protein 130 [Source:NCBI gene;Acc:424756]	protein_coding	9.24576	9.28577	9.2832	8.90408	9.13046	9.1747
ENSGALG00000002080	758.585	-0.00227102	0.0574926	0.734306	0.999907	DOCK2	13:4712213-4872139	dedicator of cytokinesis 2 [Source:NCBI gene;Acc:427612]	protein_coding	8.01642	7.68556	7.99156	8.09306	8.01543	8.07893
ENSGALG00000002081	172.406	0.000784596	0.0269597	0.87141	0.999907	MMP28	19:4519805-4527564	matrix metallopeptidase 28 [Source:NCBI gene;Acc:417523]	protein_coding	7.57707	7.4878	7.32389	7.50249	7.48801	7.33955
ENSGALG00000002082	416.192	-0.0142516	0.0835355	0.141184	0.901374	AMPD1	26:3892490-3902220	adenosine monophosphate deaminase 1 [Source:NCBI gene;Acc:772125]	protein_coding	8.16942	8.01968	8.9662	9.51176	8.6809	8.69484
ENSGALG00000002085	307.277	0.00126261	0.028112	0.800514	0.999907	FZR1	28:1169318-1181306	fizzy/cell division cycle 20 related 1 [Source:NCBI gene;Acc:395297]	protein_coding	8.58197	8.6843	8.43664	8.50972	8.56982	8.51801
ENSGALG00000002086	8.43655	-0.00667192	0.0795958	0.286735	NA	RASL10B	19:4534259-4537686	RAS like family 10 member B [Source:NCBI gene;Acc:771592]	protein_coding	2.64212	3.20693	3.05924	3.71243	3.73121	3.17462
ENSGALG00000002087	1169.8	0.00604345	0.039094	0.344739	0.999907	NCBP1	Z:70943793-70975777	nuclear cap binding protein subunit 1 [Source:NCBI gene;Acc:427379]	protein_coding	10.3022	10.2482	10.2144	10.139	10.0264	10.1537
ENSGALG00000002088	1.83192	-0.00645469	0.0988274	0.183252	NA	GALR2	18:4534834-4536871	galanin receptor 2 [Source:NCBI gene;Acc:770030]	protein_coding	0.250139	-0.289491	-0.317455	1.0132	0.157562	-0.30764
ENSGALG00000002089	622.451	-0.0050488	0.026512	0.265471	0.999907	ENSGALG00000002089	6:3490435-3508014	translocase of inner mitochondrial membrane 23 homolog B [Source:NCBI gene;Acc:423616]	protein_coding	9.34586	9.33802	9.45758	9.48854	9.47073	9.46871
ENSGALG00000002090	901.987	-0.00363911	0.0357599	0.53813	0.999907	GPSM2	8:1703384-1727662	G-protein signaling modulator 2 [Source:NCBI gene;Acc:424342]	protein_coding	9.73983	9.90634	9.86918	9.82955	9.97085	10.0428
ENSGALG00000002091	31.0543	0.0063383	0.0628686	0.394505	0.999907	ENSGALG00000002091	11:1204008-1206052	NA	protein_coding	4.89171	5.346	5.10479	5.10232	4.70694	4.60333
ENSGALG00000002094	309.188	-0.0006423	0.0254641	0.889827	0.999907	TRMT2A	15:1597453-1604407	tRNA methyltransferase 2 homolog A [Source:NCBI gene;Acc:416786]	protein_coding	8.451	8.3994	8.42481	8.47314	8.46848	8.39443
ENSGALG00000002095	1426.2	0.000513689	0.0247476	0.909761	0.999907	CHMP4B	20:2120742-2142317	charged multivesicular body protein 4B [Source:NCBI gene;Acc:419150]	protein_coding	10.5356	10.4942	10.5034	10.5079	10.5091	10.4782
ENSGALG00000002097	208.391	-8.02435e-05	0.0513609	0.99033	0.999907	ENSGALG00000002097	10:1847504-1849186	epididymal protein-like [Source:NCBI gene;Acc:415324]	protein_coding	8.15441	8.05115	8.03452	8.22364	7.75682	8.2386
ENSGALG00000002098	1.31102	-0.00859236	0.122353	0.0881108	NA	GRIK3	23:4000662-4069929	glutamate ionotropic receptor kainate type subunit 3 [Source:NCBI gene;Acc:419619]	protein_coding	-0.69702	-0.650191	-0.362859	0.323934	0.327136	-0.685992
ENSGALG00000002099	762.065	0.000734768	0.0349786	0.898522	0.999907	ENSGALG00000002099	12:1786656-1827828	6-phosphofructo-2-kinase/fructose-2,6-biphosphatase 4-like [Source:NCBI gene;Acc:100859653]	protein_coding	9.59104	9.68473	9.67107	9.55825	9.61156	9.70178
ENSGALG00000002102	69.5281	-9.09295e-05	0.0670814	0.987388	0.999907	ENSGALG00000002102	10:1841767-1843695	uncharacterized LOC112533211 [Source:NCBI gene;Acc:112533211]	lncRNA	4.05247	3.887	4.52412	4.13405	4.51883	3.76785
ENSGALG00000002103	1279.91	0.0268244	0.0948584	0.0564419	0.726279	TPPP3	11:1222442-1224448	tubulin polymerization promoting protein family member 3 [Source:NCBI gene;Acc:415669]	protein_coding	10.5986	10.5241	10.7151	10.0548	10.3398	10.2068
ENSGALG00000002105	143.547	-0.00118485	0.0521531	0.858753	0.999907	FOXI1	13:4697667-4701051	forkhead box I1 [Source:NCBI gene;Acc:427613]	protein_coding	7.0188	7.21041	7.73655	7.40816	7.28355	7.57252
ENSGALG00000002106	628.965	0.00228948	0.0221798	0.567425	0.999907	CLCC1	8:1724671-1738919	chloride channel CLIC like 1 [Source:NCBI gene;Acc:424343]	protein_coding	9.61861	9.65196	9.68813	9.70521	9.53839	9.55043
ENSGALG00000002107	962.266	-0.00416586	0.0342803	0.470193	0.999907	RANBP1	15:1601083-1613660	RAN binding protein 1 [Source:NCBI gene;Acc:416787]	protein_coding	10.0081	10.0816	9.85921	10.043	10.1313	10.1239
ENSGALG00000002108	1363.38	0.00217413	0.0495679	0.74517	0.999907	ENSGALG00000002108	18:4557242-4573010	envoplakin [Source:NCBI gene;Acc:427805]	protein_coding	9.74881	9.5315	9.71379	9.33356	9.78647	9.51762
ENSGALG00000002110	241.334	0.0140625	0.0728268	0.150493	0.905061	TSTD2	Z:70975841-70990235	thiosulfate sulfurtransferase like domain containing 2 [Source:NCBI gene;Acc:427380]	protein_coding	8.23911	8.23953	8.09835	7.67173	7.65449	8.06805
ENSGALG00000002111	6.6578	0.00107457	0.0751635	0.818359	NA	ENSGALG00000002111	14:13715895-13723537	NA	protein_coding	1.82067	1.87959	1.08299	1.49199	0.930315	1.95567
ENSGALG00000002112	138.693	-0.00139085	0.0682192	0.807505	0.999907	CSF3R	23:4160678-4166175	colony stimulating factor 3 receptor [Source:NCBI gene;Acc:419620]	protein_coding	5.62762	5.16313	5.05895	5.61567	5.54248	5.25794
ENSGALG00000002113	370.657	-0.00249812	0.0606087	0.704827	0.999907	LCP2	13:4598169-4629140	lymphocyte cytosolic protein 2 [Source:NCBI gene;Acc:395438]	protein_coding	6.91354	6.43557	6.57741	6.88253	7.05826	6.55542
ENSGALG00000002116	11.0337	-0.000995282	0.0575954	0.879441	NA	TEN1	18:4582296-4586252	TEN1 CST complex subunit [Source:NCBI gene;Acc:100529060]	protein_coding	3.13875	3.96749	3.81575	3.34044	3.64185	4.08733
ENSGALG00000002117	1288.91	-0.155172	0.0808839	0.000481892	0.0733541	PARG	6:3507801-3566313	poly(ADP-ribose) glycohydrolase [Source:NCBI gene;Acc:423617]	protein_coding	10.3576	10.3624	10.391	10.4895	10.62	10.6021
ENSGALG00000002118	105.712	0.00185796	0.0642898	0.765118	0.999907	KCNMB1	13:4533095-4541847	potassium calcium-activated channel subfamily M regulatory beta subunit 1 [Source:NCBI gene;Acc:395301]	protein_coding	5.60845	5.58373	6.36127	5.73167	5.88002	5.51952
ENSGALG00000002119	1191.19	-0.00751051	0.033124	0.186071	0.93755	VPS35L	14:15104268-15162089	chromosome 14 C16orf62 homolog [Source:NCBI gene;Acc:426995]	protein_coding	10.2213	10.2715	10.3985	10.3606	10.467	10.4178
ENSGALG00000002121	87.6128	-0.0116617	0.0706376	0.19593	0.951971	PLEKHN1	21:2857631-2868762	pleckstrin homology domain containing N1 [Source:NCBI gene;Acc:771179]	protein_coding	5.96189	5.48995	6.10968	5.99577	6.32586	6.46752
ENSGALG00000002123	142.101	-0.00261496	0.0511348	0.69904	0.999907	OSCP1	23:4171808-4182985	organic solute carrier partner 1 [Source:NCBI gene;Acc:428220]	protein_coding	7.34258	7.3704	6.98176	7.40052	7.50895	7.20268
ENSGALG00000002124	865.844	-0.00393749	0.0252193	0.369861	0.999907	ZDHHC8	15:1614684-1697331	zinc finger DHHC-type containing 8 [Source:NCBI gene;Acc:416788]	protein_coding	10.0376	9.99295	10.1581	10.1136	10.1592	10.1782
ENSGALG00000002125	1517.17	0.0112266	0.0646439	0.203472	0.959155	TMOD1	Z:70995461-71015584	tropomodulin 1 [Source:NCBI gene;Acc:395883]	protein_coding	11.0319	11.0125	10.8639	10.6341	10.4332	10.8085
ENSGALG00000002127	42.3632	0.0170886	0.0796715	0.113426	0.850094	LSM10	23:4182923-4183988	LSM10, U7 small nuclear RNA associated [Source:NCBI gene;Acc:419621]	protein_coding	5.90791	5.59224	5.5071	5.15581	5.33771	5.41451
ENSGALG00000002129	737.473	2.5772e-05	0.0184943	0.994098	0.999907	WDR47	8:1739634-1761181	WD repeat domain 47 [Source:NCBI gene;Acc:424344]	protein_coding	9.62957	9.70289	9.7578	9.75359	9.58491	9.75874
ENSGALG00000002131	291.098	0.00530385	0.0346068	0.364017	0.999907	NPRL2	12:1863048-1867162	NPR2-like, GATOR1 complex subunit [Source:NCBI gene;Acc:425132]	protein_coding	8.45583	8.3776	8.54373	8.39469	8.46218	8.13173
ENSGALG00000002132	124.122	0.0152587	0.0694765	0.129025	0.874746	KCNIP1	13:4271443-4451078	potassium voltage-gated channel interacting protein 1 [Source:NCBI gene;Acc:416173]	protein_coding	6.67645	7.04329	6.67945	6.32008	6.55075	6.57034
ENSGALG00000002137	509.417	-0.000343525	0.0177953	0.918269	0.999907	PGAM5	15:1710641-1716042	PGAM family member 5, mitochondrial serine/threonine protein phosphatase [Source:NCBI gene;Acc:416789]	protein_coding	9.15924	9.22234	9.2332	9.21128	9.18693	9.25147
ENSGALG00000002138	129.516	0.00532804	0.0425578	0.422179	0.999907	HYAL2	12:1840425-1843438	hyaluronoglucosaminidase 2 [Source:NCBI gene;Acc:415908]	protein_coding	7.61737	7.6129	7.8439	7.48202	7.48313	7.64945
ENSGALG00000002139	6929.51	-0.000566715	0.0182801	0.868766	0.999907	CSDE1	26:3912642-3929915	cold shock domain containing E1 [Source:NCBI gene;Acc:419886]	protein_coding	12.9001	12.8951	12.9624	12.9639	12.9713	12.8725
ENSGALG00000002141	3702.1	0.00418605	0.0254168	0.341634	0.999907	UGGT1	9:1672334-1716213	UDP-glucose glycoprotein glucosyltransferase 1 [Source:NCBI gene;Acc:424757]	protein_coding	12.0036	12.0926	11.9035	11.8833	11.8925	11.9768
ENSGALG00000002142	284.801	0.00764439	0.049297	0.302478	0.999907	DGKQ	Z:71070879-71152160	diacylglycerol kinase theta [Source:NCBI gene;Acc:427381]	protein_coding	8.51004	8.20529	8.43829	8.03805	8.10172	8.37519
ENSGALG00000002143	915.142	-0.00152377	0.0163431	0.603507	0.999907	ANKLE2	15:1720652-1738292	ankyrin repeat and LEM domain containing 2 [Source:NCBI gene;Acc:416790]	protein_coding	9.97441	10.0942	9.88117	10.0204	10.0379	10.0094
ENSGALG00000002144	3523.8	-0.000930912	0.00964554	0.5601	0.999907	THRAP3	23:4205132-4226583	thyroid hormone receptor associated protein 3 [Source:NCBI gene;Acc:419623]	protein_coding	11.8622	11.966	12.0066	11.931	11.9761	12.0119
ENSGALG00000002145	1852.76	-0.00518602	0.0269007	0.25954	0.999907	CAMSAP2	8:1766235-1826011	calmodulin regulated spectrin associated protein family member 2 [Source:NCBI gene;Acc:424345]	protein_coding	10.9551	11.0274	11.0748	11.0138	11.1337	11.1894
ENSGALG00000002147	626.798	0.00485294	0.0307764	0.360048	0.999907	SIKE1	26:3930482-3935108	suppressor of IKBKE 1 [Source:NCBI gene;Acc:419887]	protein_coding	9.55576	9.29195	9.62373	9.35871	9.38761	9.44273
ENSGALG00000002150	32.392	-0.000906239	0.0455285	0.888837	0.999907	CPEB1	10:1793936-1820488	cytoplasmic polyadenylation element binding protein 1 [Source:NCBI gene;Acc:415326]	protein_coding	5.21626	5.54779	5.45985	5.36817	5.60212	5.33778
ENSGALG00000002151	66.3989	0.000915575	0.0358064	0.875394	0.999907	PEX12	19:4604718-4607629	peroxisomal biogenesis factor 12 [Source:NCBI gene;Acc:417526]	protein_coding	6.37312	6.11613	6.17759	6.21251	6.23561	6.1576
ENSGALG00000002152	435.984	0.0013831	0.061182	0.829078	0.999907	GABRP	13:4235928-4257273	gamma-aminobutyric acid type A receptor pi subunit [Source:NCBI gene;Acc:416174]	protein_coding	9.26279	9.01163	8.76488	8.69776	9.03956	8.97282
ENSGALG00000002155	448.629	0.000302966	0.0222984	0.941789	0.999907	HS6ST1	9:1733842-1899914	heparan sulfate 6-O-sulfotransferase 1 [Source:NCBI gene;Acc:395141]	protein_coding	9.15225	8.93366	8.92588	8.95272	8.99656	9.06241
ENSGALG00000002157	3853.17	0.0189907	0.052403	0.0557811	0.725405	RPS17	10:1790978-1793271	ribosomal protein S17 [Source:NCBI gene;Acc:374053]	protein_coding	12.2299	12.1377	12.3037	12.0665	12.0329	12.1208
ENSGALG00000002158	2398.35	0.00126812	0.0205553	0.738913	0.999907	GOLGA3	15:1739403-1761553	golgin A3 [Source:NCBI gene;Acc:416791]	protein_coding	11.424	11.4865	11.4823	11.4983	11.4408	11.3541
ENSGALG00000002159	1351.87	-0.00394612	0.027481	0.411427	0.999907	ACOX1	18:4586308-4604300	acyl-CoA oxidase 1 [Source:NCBI gene;Acc:417366]	protein_coding	10.4838	10.362	10.2942	10.3776	10.5519	10.4852
ENSGALG00000002160	6445.14	-1.12552e-06	0.0481886	0.999863	1	B2M	10:1784065-1786985	beta-2-microglobulin [Source:NCBI gene;Acc:414830]	protein_coding	11.6548	11.7895	11.3365	11.7073	11.7805	11.2861
ENSGALG00000002162	1281.29	0.00359431	0.0302426	0.49343	0.999907	ACO1	Z:71167702-71204524	aconitase 1, soluble [Source:NCBI gene;Acc:373916]	protein_coding	10.4843	10.4485	10.2362	10.2487	10.2012	10.4505
ENSGALG00000002164	242.53	0.000445172	0.0227104	0.915872	0.999907	DDX59	8:1826039-1850680	DEAD-box helicase 59 [Source:NCBI gene;Acc:424346]	protein_coding	8.08449	7.93197	7.98004	8.01977	7.86657	8.10706
ENSGALG00000002165	444.414	0.010586	0.0701654	0.221861	0.973013	UNC13B	Z:8647537-8854699	unc-13 homolog B [Source:NCBI gene;Acc:100858799]	protein_coding	9.39874	9.31319	9.16442	8.63932	8.69399	9.2143
ENSGALG00000002167	96.6442	-0.00375005	0.0573645	0.588637	0.999907	PATL2	10:1778245-1784620	PAT1 homolog 2 [Source:NCBI gene;Acc:415327]	protein_coding	5.74435	6.0576	5.57086	6.27299	5.54783	6.14571
ENSGALG00000002169	3089.89	0.036552	0.0829179	0.0271648	0.581682	PLEKHB2	9:2399821-2413850	pleckstrin homology domain containing B2 [Source:NCBI gene;Acc:424758]	protein_coding	11.8483	12.0134	11.8543	11.6348	11.6881	11.6882
ENSGALG00000002170	8.65877	0.000392612	0.0848812	0.909307	NA	ENSGALG00000002170	26:3944966-3951972	bile acid receptor-like [Source:NCBI gene;Acc:419888]	protein_coding	2.17035	2.60208	1.93589	2.08508	1.8964	2.37753
ENSGALG00000002172	1869.11	-0.00325454	0.0190948	0.307507	0.999907	FAM168B	9:2430180-2448079	family with sequence similarity 168 member B [Source:NCBI gene;Acc:424759]	protein_coding	10.9569	10.9688	10.9659	11.1214	11.0048	10.9606
ENSGALG00000002175	213.726	-0.100529	0.219308	0.00599761	0.304321	KIF14	8:1849527-1897406	kinesin family member 14 [Source:NCBI gene;Acc:424347]	protein_coding	7.00425	7.17178	7.05357	7.92591	7.77699	7.75599
ENSGALG00000002179	566.188	-0.000162102	0.023676	0.97042	0.999907	FBF1	18:4606588-4619745	Fas binding factor 1 [Source:NCBI gene;Acc:770159]	protein_coding	9.52503	9.33283	9.53502	9.50657	9.5711	9.33506
ENSGALG00000002180	755.311	-0.0173057	0.0491315	0.0606301	0.749498	CHFR	15:1803483-1824720	checkpoint with forkhead and ring finger domains [Source:NCBI gene;Acc:416792]	protein_coding	9.64342	9.58666	9.66487	9.80068	9.80345	9.73247
ENSGALG00000002182	57.3231	-0.00167636	0.0385626	0.782935	0.999907	NR5A2	8:1987324-2069077	nuclear receptor subfamily 5 group A member 2 [Source:NCBI gene;Acc:395961]	protein_coding	6.16918	5.96459	6.04247	6.15732	6.38738	5.70554
ENSGALG00000002183	34.5186	0.00900206	0.0603706	0.269877	0.999907	PRR16	Z:71400261-71505016	proline rich 16 [Source:NCBI gene;Acc:769337]	protein_coding	5.72454	5.56853	5.24853	5.42357	4.96348	5.35485
ENSGALG00000002186	625.033	-0.00118317	0.045476	0.855351	0.999907	UNC45B	19:4611887-4620704	unc-45 myosin chaperone B [Source:NCBI gene;Acc:417527]	protein_coding	9.13593	9.53206	9.44035	9.75053	9.21929	9.2764
ENSGALG00000002187	1425.49	0.0358937	0.109965	0.0358638	0.635035	HSD17B4	Z:71751384-71806908	hydroxysteroid 17-beta dehydrogenase 4 [Source:NCBI gene;Acc:395785]	protein_coding	11.0738	10.8055	10.7707	10.3042	10.3838	10.6711
ENSGALG00000002189	1867.18	0.000833063	0.0179191	0.803249	0.999907	SNX1	10:1765883-1776678	sorting nexin 1 [Source:NCBI gene;Acc:427480]	protein_coding	11.0476	11.0261	10.87	10.9218	11.0063	10.9577
ENSGALG00000002192	1976.43	-0.00110737	0.0629272	0.859299	0.999907	PTPRC	8:2418766-2492350	protein tyrosine phosphatase, receptor type C [Source:NCBI gene;Acc:386580]	protein_coding	8.90903	8.69654	8.97077	8.98186	8.97759	8.95846
ENSGALG00000002193	351.495	-0.0187431	0.0753245	0.0944233	0.827175	ARHGEF4	9:2459432-2493573	Rho guanine nucleotide exchange factor 4 [Source:HGNC Symbol;Acc:HGNC:684]	protein_coding	8.55746	8.62992	8.36218	8.97106	8.66794	8.91782
ENSGALG00000002194	437.987	0.0012515	0.0188309	0.719205	0.999907	MRPL38	18:4620156-4625016	mitochondrial ribosomal protein L38 [Source:NCBI gene;Acc:770172]	protein_coding	8.91515	8.89655	8.77687	8.84679	8.87901	8.76276
ENSGALG00000002197	4265.72	0.00143912	0.0308931	0.787611	0.999907	NPM1	13:4020555-4032068	nucleophosmin [Source:NCBI gene;Acc:396203]	protein_coding	12.3732	12.3092	12.2538	12.1936	12.266	12.346
ENSGALG00000002198	623.936	0.380161	0.208991	0.000174383	0.03441	FHOD1	11:1344641-1359497	formin homology 2 domain containing 1 [Source:NCBI gene;Acc:415672]	protein_coding	9.98128	9.97237	10.064	9.4572	9.45813	9.52192
ENSGALG00000002199	35.2086	-0.00398253	0.0537651	0.568423	0.999907	KLHL17	21:2873105-2880012	kelch like family member 17 [Source:NCBI gene;Acc:419432]	protein_coding	5.64533	5.25513	5.49268	5.90611	5.58583	5.47967
ENSGALG00000002200	0.607532	-0.00245509	0.0937758	0.451822	NA	ACSM3	14:15208575-15219030	acyl-CoA synthetase medium-chain family member 3 [Source:NCBI gene;Acc:426999]	protein_coding	-1.19307	-1.14177	-1.1838	-0.640364	-1.21664	-1.16854
ENSGALG00000002201	9286.95	0.0144525	0.0700631	0.142086	0.901374	PPL	14:13658840-13679023	periplakin [Source:NCBI gene;Acc:408044]	protein_coding	13.0349	12.908	12.821	12.3746	12.7184	12.6074
ENSGALG00000002203	117.059	-0.00756386	0.0473909	0.29858	0.999907	FGF18	13:3919090-4012490	fibroblast growth factor 18 [Source:NCBI gene;Acc:395453]	protein_coding	7.16785	7.02002	7.1798	7.4628	7.14843	7.36842
ENSGALG00000002204	94.4182	0.0216081	0.0770027	0.0735785	0.801293	SLC7A4	15:10363855-10366678	solute carrier family 7 member 4 [Source:HGNC Symbol;Acc:HGNC:11062]	protein_coding	7.12703	7.38066	6.93202	7.04759	6.6971	6.81531
ENSGALG00000002205	502.809	-0.00185871	0.0241108	0.671527	0.999907	FBRSL1	15:1850942-1898896	fibrosin-like 1 [Source:NCBI gene;Acc:416793]	protein_coding	9.43697	9.51926	9.2964	9.55931	9.39571	9.45507
ENSGALG00000002207	36.0392	-0.00860883	0.0600577	0.285225	0.999907	ATP6V1G3	8:2500571-2512425	ATPase H+ transporting V1 subunit G3 [Source:NCBI gene;Acc:424349]	protein_coding	4.87529	4.59705	5.19383	4.96583	5.37902	5.20139
ENSGALG00000002210	2992.19	-0.00286329	0.0200277	0.409959	0.999907	PPIB	10:1762469-1763840	peptidylprolyl isomerase B (cyclophilin B) [Source:NCBI gene;Acc:396447]	protein_coding	11.9642	11.8464	11.9228	12.0014	11.9301	12.0013
ENSGALG00000002216	1083.77	-0.00367178	0.0201429	0.273321	0.999907	NEK7	8:2565913-2621188	NIMA related kinase 7 [Source:NCBI gene;Acc:424350]	protein_coding	10.1344	10.1368	10.2122	10.1954	10.2304	10.2709
ENSGALG00000002219	978.971	0.00224491	0.0348959	0.697713	0.999907	WBP2	18:4640659-4647839	WW domain binding protein 2 [Source:NCBI gene;Acc:417368]	protein_coding	10.1521	10.2612	10.1462	10.0445	10.1751	10.1207
ENSGALG00000002222	613.557	0.00102796	0.018904	0.770032	0.999907	NOC2L	21:2886877-2919910	NOC2 like nucleolar associated transcriptional repressor [Source:NCBI gene;Acc:419433]	protein_coding	9.39094	9.47634	9.23979	9.29471	9.36606	9.36802
ENSGALG00000002223	2.09749	0.000735262	0.0746151	0.87604	NA	LHX9	8:2669865-2680557	LIM homeobox 9 [Source:NCBI gene;Acc:396397]	protein_coding	-0.095933	0.0191979	0.960878	-0.417711	0.533473	0.63379
ENSGALG00000002225	820.7	0.00654483	0.0425207	0.333363	0.999907	RFFL	19:4627665-4651317	ring finger and FYVE like domain containing E3 ubiquitin protein ligase [Source:NCBI gene;Acc:417529]	protein_coding	9.55608	9.74517	9.66608	9.44313	9.51897	9.49731
ENSGALG00000002227	4094.38	0.191234	0.262868	0.0020402	0.163907	DMXL1	Z:71872238-71944766	Dmx like 1 [Source:NCBI gene;Acc:427385]	protein_coding	12.5903	12.4428	12.5337	11.7834	11.6882	12.1014
ENSGALG00000002229	1243.74	-0.0015432	0.0207336	0.6857	0.999907	FBXW11	13:3572457-3637749	F-box and WD repeat domain containing 11 [Source:NCBI gene;Acc:416181]	protein_coding	10.4016	10.4166	10.3943	10.423	10.3771	10.5367
ENSGALG00000002232	610.86	0.00477047	0.031006	0.371575	0.999907	RERE	21:3041502-3157181	arginine-glutamic acid dipeptide repeats [Source:NCBI gene;Acc:419435]	protein_coding	9.66772	9.69567	9.61558	9.55464	9.50378	9.60597
ENSGALG00000002234	93.004	0.00217116	0.0605094	0.74022	0.999907	UNC13D	18:4655895-4661873	unc-13 homolog D [Source:NCBI gene;Acc:417369]	protein_coding	5.74746	6.03072	5.72868	5.72785	5.59803	5.69462
ENSGALG00000002237	819.667	0.00607468	0.0404537	0.352357	0.999907	ATP6V0D1	11:1372530-1396927	ATPase H+ transporting V0 subunit d1 [Source:NCBI gene;Acc:415674]	protein_coding	9.76416	9.87797	9.7406	9.70457	9.58964	9.62073
ENSGALG00000002239	324.581	0.000663569	0.0199647	0.859034	0.999907	REXO5	14:15224075-15238698	RNA exonuclease 5 [Source:NCBI gene;Acc:427001]	protein_coding	8.50694	8.39565	8.52276	8.49137	8.46725	8.43277
ENSGALG00000002240	151.499	0.000370419	0.0279701	0.940767	0.999907	C3orf18	12:2164236-2173206	chromosome 12 C3orf18 homolog [Source:NCBI gene;Acc:415914]	protein_coding	7.73846	7.54338	7.794	7.60477	7.69315	7.77345
ENSGALG00000002242	47.597	-0.000767202	0.0500082	0.907686	0.999907	GALNT9	15:2645754-2764117	polypeptide N-acetylgalactosaminyltransferase 9 [Source:NCBI gene;Acc:416796]	protein_coding	5.23134	5.53155	5.46673	5.42736	5.51505	5.39493
ENSGALG00000002244	2.03675	-0.00403365	0.0812132	0.409774	NA	AGRP	11:1397797-1400275	agouti related neuropeptide [Source:NCBI gene;Acc:427535]	protein_coding	1.99877	1.23873	1.80871	1.89601	2.31291	2.12584
ENSGALG00000002246	726.634	0.00351202	0.0356701	0.551465	0.999907	DENND1B	8:2721709-2868051	DENN domain containing 1B [Source:NCBI gene;Acc:424351]	protein_coding	9.27056	9.40565	9.48246	9.33142	9.23012	9.28872
ENSGALG00000002247	195.25	0.00351154	0.0331406	0.532121	0.999907	SETD6	11:1407170-1411255	SET domain containing 6 [Source:NCBI gene;Acc:101750922]	protein_coding	7.95978	7.90881	7.8622	7.68464	7.8844	7.8617
ENSGALG00000002249	1313.2	-0.000736883	0.0144262	0.781145	0.999907	AGO1	23:4331597-4354226	argonaute 1, RISC catalytic component [Source:NCBI gene;Acc:428222]	protein_coding	10.5156	10.5172	10.5989	10.5856	10.5701	10.5443
ENSGALG00000002250	90.2295	0.00534121	0.0512771	0.454441	0.999907	DTWD2	Z:71964912-72039733	DTW domain containing 2 [Source:NCBI gene;Acc:427386]	protein_coding	7.00245	6.71385	6.8687	6.51705	6.45368	6.9712
ENSGALG00000002253	172.435	-0.011413	0.0478282	0.151298	0.905223	HEMK1	12:2173269-2204208	HemK methyltransferase family member 1 [Source:NCBI gene;Acc:415915]	protein_coding	7.63551	7.61523	7.54217	7.80321	7.72156	7.82953
ENSGALG00000002260	689.424	0.707459	0.185977	1.90541e-06	0.0013777	CISH	12:2264031-2268470	cytokine inducible SH2 containing protein [Source:NCBI gene;Acc:395335]	protein_coding	10.4132	10.0556	10.1843	9.23088	9.44155	9.50152
ENSGALG00000002262	1375.63	-0.00122095	0.0248753	0.78776	0.999907	ETF1	13:3538939-3563502	eukaryotic translation termination factor 1 [Source:NCBI gene;Acc:416182]	protein_coding	10.4638	10.5351	10.434	10.5484	10.4819	10.5116
ENSGALG00000002263	122.887	-0.004235	0.0611253	0.541253	0.999907	KLHL6	9:2728404-2746826	kelch like family member 6 [Source:NCBI gene;Acc:424762]	protein_coding	6.33065	5.66324	6.20904	6.57967	6.2943	6.23135
ENSGALG00000002266	11.2545	-0.00102899	0.0578307	0.875262	NA	OGDHL	6:3585026-3633966	oxoglutarate dehydrogenase like [Source:NCBI gene;Acc:423618]	protein_coding	3.74617	3.78903	3.81726	4.10274	3.63751	3.77398
ENSGALG00000002267	282.546	-0.00227712	0.025802	0.623069	0.999907	DCUN1D3	14:15245851-15263173	defective in cullin neddylation 1 domain containing 3 [Source:NCBI gene;Acc:427002]	protein_coding	8.00111	8.24264	8.21347	8.26603	8.21464	8.15694
ENSGALG00000002272	741.98	0.00061353	0.0303692	0.9075	0.999907	NOC4L	15:2860822-2871281	nucleolar complex associated 4 homolog [Source:NCBI gene;Acc:416798]	protein_coding	9.61674	9.35855	9.77897	9.64009	9.47672	9.61884
ENSGALG00000002273	254.47	0.00278065	0.029794	0.592772	0.999907	LYRM1	14:15263057-15273745	LYR motif containing 1 [Source:NCBI gene;Acc:427003]	protein_coding	8.17232	8.15315	8.3064	8.05535	8.06429	8.29262
ENSGALG00000002276	127.756	0.000548923	0.0337001	0.922439	0.999907	EME2	14:13620156-13627615	essential meiotic structure-specific endonuclease subunit 2 [Source:NCBI gene;Acc:416400]	protein_coding	7.2744	7.43411	7.22029	7.38813	7.31489	7.16384
ENSGALG00000002277	1533.26	-0.00175522	0.0202683	0.635403	0.999907	KLHL24	9:2716647-2771699	kelch like family member 24 [Source:NCBI gene;Acc:424763]	protein_coding	10.6376	10.8427	10.8932	10.8861	10.8389	10.7956
ENSGALG00000002278	431.969	-0.000253071	0.019117	0.943897	0.999907	UNK	18:4667774-4704044	unkempt family zinc finger [Source:NCBI gene;Acc:417371]	protein_coding	8.92558	8.98833	9.03063	8.91704	8.92133	9.13005
ENSGALG00000002282	97.3522	0.0015504	0.0504137	0.815948	0.999907	TMEM200A	3:57842516-57843985	transmembrane protein 200A [Source:NCBI gene;Acc:427076]	protein_coding	6.8267	7.0152	7.35613	7.10798	6.72528	7.14608
ENSGALG00000002283	1511.65	0.0399486	0.0813084	0.0217382	0.533195	MAPKAPK3	12:2273248-2315377	mitogen-activated protein kinase-activated protein kinase 3 [Source:NCBI gene;Acc:415917]	protein_coding	10.797	10.901	10.9504	10.7088	10.6373	10.6713
ENSGALG00000002284	823.526	-0.000217896	0.0175959	0.947566	0.999907	TRAPPC3	23:4245909-4251135	trafficking protein particle complex 3 [Source:NCBI gene;Acc:419625]	protein_coding	9.71002	9.74838	9.85496	9.69924	9.80727	9.82905
ENSGALG00000002285	237.283	0.000868644	0.025614	0.851968	0.999907	SPSB3	14:13610665-13618018	splA/ryanodine receptor domain and SOCS box containing 3 [Source:NCBI gene;Acc:416401]	protein_coding	7.84789	8.17879	8.26993	7.92285	8.05729	8.25166
ENSGALG00000002286	4015.94	0.00113784	0.0234608	0.792004	0.999907	H3F3B	18:4707277-4709117	H3 histone, family 3B [Source:NCBI gene;Acc:396233]	protein_coding	12.188	12.1369	12.0144	11.8929	12.1435	12.202
ENSGALG00000002287	9.57466	-0.000150418	0.0625714	0.980729	NA	ENSGALG00000002287	8:2876608-2906095	crumbs cell polarity complex component 1 [Source:HGNC Symbol;Acc:HGNC:2343]	protein_coding	3.26823	2.62827	3.41154	2.49011	3.19169	3.59482
ENSGALG00000002288	753.818	-0.00545875	0.0268452	0.232188	0.983665	LIG3	19:4651809-4667060	DNA ligase 3 [Source:NCBI gene;Acc:417530]	protein_coding	9.62328	9.56802	9.61083	9.7505	9.674	9.66642
ENSGALG00000002289	8.30325	0.000432588	0.0687438	0.937804	NA	CHAT	6:3650070-3681305	choline O-acetyltransferase [Source:NCBI gene;Acc:395314]	protein_coding	2.05592	1.78375	2.66981	2.48732	1.86715	2.20328
ENSGALG00000002294	459.281	0.00420547	0.0364175	0.483602	0.999907	SEMA6A	Z:72764590-72877720	semaphorin 6A [Source:NCBI gene;Acc:427387]	protein_coding	9.59792	9.23536	9.3061	9.1927	9.10332	9.49574
ENSGALG00000002298	636.521	0.00235931	0.035561	0.686576	0.999907	COL8A2	23:4279194-4285138	collagen type VIII alpha 2 chain [Source:NCBI gene;Acc:428221]	protein_coding	10.2155	9.85707	9.86277	10.0587	9.7646	9.90534
ENSGALG00000002299	2.15204	-0.0117884	0.112047	0.0800263	NA	RGR	6:3712791-3726535	retinal G protein coupled receptor [Source:NCBI gene;Acc:423619]	protein_coding	-0.114883	0.306944	-0.0949238	0.791933	0.520354	0.911841
ENSGALG00000002301	6784.11	-0.00258391	0.0173176	0.376644	0.999907	CNOT1	11:1413189-1466512	CCR4-NOT transcription complex subunit 1 [Source:NCBI gene;Acc:100858397]	protein_coding	12.712	12.79	12.764	12.7806	12.8222	12.8365
ENSGALG00000002303	7.06288	0.00424385	0.0675109	0.514231	NA	LRIT1	6:3740718-3751326	leucine rich repeat, Ig-like and transmembrane domains 1 [Source:NCBI gene;Acc:428935]	protein_coding	2.52023	2.3389	2.20015	2.19344	2.30862	1.70034
ENSGALG00000002304	544.768	-0.0227894	0.0565006	0.0417763	0.661814	ADPRHL2	23:4288423-4294399	ADP-ribosylhydrolase like 2 [Source:NCBI gene;Acc:419626]	protein_coding	9.26064	9.34072	9.33386	9.48652	9.44503	9.47379
ENSGALG00000002305	929.041	0.00305862	0.0210664	0.403962	0.999907	ZBTB41	8:2975514-2990446	zinc finger and BTB domain containing 41 [Source:NCBI gene;Acc:424353]	protein_coding	9.87434	10.0693	10.1118	10.0267	9.92966	9.90992
ENSGALG00000002307	0.754869	0.000237203	0.0833415	0.947364	NA	LRIT2	6:3758271-3762459	leucine rich repeat, Ig-like and transmembrane domains 2 [Source:HGNC Symbol;Acc:HGNC:23443]	protein_coding	-1.10403	-1.29907	-1.09569	-1.3202	-1.14456	-1.08196
ENSGALG00000002308	197.361	0.00537352	0.0492719	0.446674	0.999907	COMMD10	Z:72935523-73029710	COMM domain containing 10 [Source:NCBI gene;Acc:427388]	protein_coding	8.16997	7.74708	7.9513	7.52508	7.6518	8.07768
ENSGALG00000002311	103.287	0.00906063	0.0516552	0.245625	0.99245	GALK1	18:4716747-4719610	galactokinase 1 [Source:NCBI gene;Acc:417373]	protein_coding	7.26567	7.1759	7.03528	6.81171	7.08173	6.89325
ENSGALG00000002312	92.3799	-0.013024	0.0688171	0.166455	0.920014	TMEM132E	19:4900519-4918418	transmembrane protein 132E [Source:NCBI gene;Acc:771389]	protein_coding	7.25953	6.24008	6.90953	7.26312	7.41595	6.9506
ENSGALG00000002313	181.443	-0.0141564	0.053728	0.115035	0.852213	SLC38A7	11:1468224-1475359	solute carrier family 38 member 7 [Source:NCBI gene;Acc:107052162]	protein_coding	7.76412	7.70713	7.71721	7.8861	8.09921	7.77025
ENSGALG00000002314	3.65177	-0.000116303	0.0726792	0.9813	NA	CDHR1	6:3766876-3800358	cadherin related family member 1 [Source:NCBI gene;Acc:414847]	protein_coding	1.09701	1.60979	2.33447	1.15286	1.94687	2.04775
ENSGALG00000002315	479.944	-0.00191944	0.0226239	0.641527	0.999907	ENSGALG00000002315	9:2829201-2840634	presenilin associated rhomboid like [Source:NCBI gene;Acc:424767]	protein_coding	9.04708	8.86	9.12732	9.01876	8.97069	9.22219
ENSGALG00000002316	205.942	-0.0053046	0.0388687	0.400953	0.999907	NUBP2	14:13605907-13610327	nucleotide binding protein 2 [Source:NCBI gene;Acc:416402]	protein_coding	7.54698	7.36058	7.70985	7.6542	7.67894	7.75316
ENSGALG00000002318	865.592	-0.00163683	0.0461034	0.802301	0.999907	LVRN	Z:73044444-73078736	laeverin [Source:NCBI gene;Acc:431649]	protein_coding	9.83151	9.6766	9.93246	9.78238	10.0404	9.85458
ENSGALG00000002319	111.048	6.45421e-05	0.0631555	0.991661	0.999907	TEKT2	23:4293444-4298380	tektin 2 [Source:NCBI gene;Acc:419627]	protein_coding	7.08416	7.14039	6.87393	6.72462	7.06044	7.26538
ENSGALG00000002321	1801.2	-0.00102746	0.025329	0.823608	0.999907	GOT2	11:1474237-1485084	glutamic-oxaloacetic transaminase 2 [Source:NCBI gene;Acc:396533]	protein_coding	10.9584	11.0308	11.0189	11.1598	10.9801	10.9535
ENSGALG00000002325	1.82563	-0.000391338	0.0741822	0.934323	NA	IGFALS	14:13600259-13604377	insulin like growth factor binding protein acid labile subunit [Source:HGNC Symbol;Acc:HGNC:5468]	protein_coding	0.947589	0.0470671	0.21491	-0.00772171	1.12824	-0.0151991
ENSGALG00000002326	2218.5	0.00066218	0.0278829	0.894055	0.999907	ENSGALG00000002326	Z:8885670-8943726	ATPase phospholipid transporting 8B4 (putative) [Source:NCBI gene;Acc:431656]	protein_coding	11.5211	11.3136	11.3455	11.2592	11.3231	11.5405
ENSGALG00000002329	38.0977	6.47764e-05	0.0674106	0.990949	0.999907	CCL1	19:4939772-4941235	C-C motif chemokine ligand 1 [Source:NCBI gene;Acc:395552]	protein_coding	3.68672	2.48297	3.25145	3.0599	3.59048	2.81775
ENSGALG00000002335	109.661	-0.0087608	0.064451	0.281616	0.999907	DOCK3	12:2360795-2623950	dedicator of cytokinesis 3 [Source:NCBI gene;Acc:107048988]	protein_coding	6.83104	7.1387	7.22427	7.18626	7.39157	7.68304
ENSGALG00000002336	2335.52	-0.00141668	0.0115386	0.453196	0.999907	EP400	15:2872376-2917993	E1A binding protein p400 [Source:NCBI gene;Acc:100857793]	protein_coding	11.3222	11.3524	11.3326	11.3927	11.4033	11.3192
ENSGALG00000002341	556.415	0.0124812	0.0489799	0.130486	0.878909	AP3S1	Z:73107483-73136810	adaptor related protein complex 3 sigma 1 subunit [Source:NCBI gene;Acc:427389]	protein_coding	9.43969	9.35106	9.39792	9.10379	9.1326	9.39825
ENSGALG00000002345	321.52	0.00945478	0.0467275	0.208858	0.964643	ATG12	Z:73136596-73140245	autophagy related 12 [Source:NCBI gene;Acc:427390]	protein_coding	8.82214	8.65239	8.58802	8.48415	8.38575	8.63592
ENSGALG00000002346	146.218	-0.0282204	0.106376	0.0524547	0.712587	CLSPN	23:4371910-4385436	claspin [Source:NCBI gene;Acc:428223]	protein_coding	6.88314	6.82602	6.82366	7.19253	7.46601	7.38022
ENSGALG00000002347	413.515	-0.00493819	0.0301626	0.342518	0.999907	DIPK2A	9:11068310-11088924	chromosome 9 C3orf58 homolog [Source:NCBI gene;Acc:424771]	protein_coding	8.91183	8.79916	8.78732	8.85845	9.10733	8.82429
ENSGALG00000002350	1187.66	0.00310302	0.0676247	0.613837	0.999907	ENSGALG00000002350	14:15304269-15344033	dynein axonemal heavy chain 3 [Source:NCBI gene;Acc:427004]	protein_coding	10.5663	10.7061	10.4523	10.1622	10.2846	10.2545
ENSGALG00000002354	426.899	0.0334345	0.0873892	0.0347246	0.626813	PUS1	15:2918623-2923298	pseudouridylate synthase 1 [Source:NCBI gene;Acc:416799]	protein_coding	9.02422	9.12637	9.29326	8.77568	8.88605	8.94793
ENSGALG00000002356	350.126	-0.0011571	0.0353336	0.841853	0.999907	CMTR2	11:1510105-1514127	cap methyltransferase 2 [Source:NCBI gene;Acc:427537]	protein_coding	8.66156	8.738	8.29361	8.58342	8.65914	8.611
ENSGALG00000002358	1016.59	0.00612039	0.055278	0.408019	0.999907	CDO1	Z:73146956-73156876	cysteine dioxygenase type 1 [Source:NCBI gene;Acc:427391]	protein_coding	10.9706	10.9773	10.5185	10.5516	10.3327	10.8121
ENSGALG00000002362	433.826	-0.00159995	0.0300311	0.760053	0.999907	MANF	12:2631004-2634847	mesencephalic astrocyte derived neurotrophic factor [Source:NCBI gene;Acc:107048996]	protein_coding	9.20052	8.93917	9.08528	9.0809	9.20793	9.10019
ENSGALG00000002363	3061.66	-0.0051403	0.0307088	0.330732	0.999907	HSPA9	13:3514654-3536257	heat shock protein family A (Hsp70) member 9 [Source:NCBI gene;Acc:416183]	protein_coding	11.5123	11.7031	11.6177	11.7621	11.7063	11.6981
ENSGALG00000002364	3274.59	0.00124715	0.013278	0.590848	0.999907	SEC16A	17:8149868-8171824	SEC16 homolog A, endoplasmic reticulum export factor [Source:NCBI gene;Acc:417136]	protein_coding	11.9673	12.0196	11.8109	11.9441	11.87	11.8976
ENSGALG00000002369	0.894447	-0.00278979	0.0898917	0.448165	NA	F13B	8:3032092-3039022	coagulation factor XIII B chain [Source:NCBI gene;Acc:424355]	protein_coding	-0.574753	-0.54011	-0.0239987	0.0293677	-0.134219	0.0197162
ENSGALG00000002370	2.13446	0.00188084	0.0750002	0.698973	NA	SH2D4B	6:4939678-4992201	SH2 domain containing 4B [Source:NCBI gene;Acc:769640]	protein_coding	1.24647	1.71773	1.76646	1.33396	1.39102	1.60858
ENSGALG00000002371	877.205	0.0182079	0.0712759	0.0955149	0.828309	RUSC2	Z:8966773-9000212	RUN and SH3 domain containing 2 [Source:NCBI gene;Acc:431657]	protein_coding	10.3874	10.3075	10.2158	10.0676	9.89589	10.0364
ENSGALG00000002374	496.026	0.000620341	0.0250192	0.892058	0.999907	SLC9A9	9:10871026-11044696	solute carrier family 9 member A9 [Source:NCBI gene;Acc:424772]	protein_coding	9.17039	8.91056	9.26702	9.10603	9.13931	9.08762
ENSGALG00000002375	1485.59	-0.00388564	0.0325229	0.483904	0.999907	NOTCH1	17:8107664-8143170	notch 1 [Source:NCBI gene;Acc:395655]	protein_coding	11.1281	11.0581	11.0753	11.181	11.2333	11.1636
ENSGALG00000002377	10396.4	-0.000746449	0.0259903	0.874117	0.999907	ENO1	21:3220612-3233063	enolase 1, (alpha) [Source:NCBI gene;Acc:396017]	protein_coding	13.4283	13.4059	13.3677	13.4637	13.3363	13.4705
ENSGALG00000002379	406.199	-0.0014759	0.0243801	0.740014	0.999907	MRPS17	19:4998829-5001580	mitochondrial ribosomal protein S17 [Source:NCBI gene;Acc:417538]	protein_coding	8.68099	8.7056	8.80803	8.88786	8.65285	8.786
ENSGALG00000002383	27.2141	0.00135231	0.0717947	0.795149	0.999907	CD72AG	Z:9066022-9069155	CD72 antigen [Source:NCBI gene;Acc:427415]	protein_coding	2.97287	3.01425	2.86841	2.81432	2.50475	3.00183
ENSGALG00000002386	12.4291	-0.00530757	0.0607714	0.461821	0.999907	TMEM8B	Z:9080563-9084664	transmembrane protein 8B [Source:NCBI gene;Acc:769808]	protein_coding	4.07009	4.27267	4.0091	4.15857	4.23207	4.65769
ENSGALG00000002388	2137.42	-0.00100021	0.022326	0.808772	0.999907	NIPSNAP2	19:5001205-5016500	nipsnap homolog 2 [Source:NCBI gene;Acc:417539]	protein_coding	11.2542	11.3609	11.3132	11.3596	11.2995	11.3576
ENSGALG00000002389	2233.16	0.0555695	0.109883	0.015187	0.479517	ENSGALG00000002389	18:4720956-4740037	integrin subunit beta 4 [Source:NCBI gene;Acc:417374]	pseudogene	11.6638	11.7361	11.6893	11.1835	11.5251	11.4612
ENSGALG00000002390	12.7782	0.00260651	0.0563866	0.699957	0.999907	CA6	21:3234528-3244322	carbonic anhydrase 6 [Source:NCBI gene;Acc:428187]	protein_coding	3.64385	3.30475	3.52247	3.72906	3.34465	3.00272
ENSGALG00000002394	241.629	0.0138037	0.0739724	0.155064	0.913019	RGP1	Z:9116265-9126065	RGP1 homolog, RAB6A GEF complex partner 1 [Source:NCBI gene;Acc:431658]	protein_coding	8.44009	8.18822	8.14679	7.682	7.64194	8.19321
ENSGALG00000002397	138.757	-0.00278702	0.0463216	0.674035	0.999907	PSPH	19:5020304-5035592	phosphoserine phosphatase [Source:NCBI gene;Acc:417540]	protein_coding	6.83186	6.95094	7.1436	7.26839	7.07932	6.94139
ENSGALG00000002399	326.145	0.0107897	0.0491621	0.174797	0.927546	ENSGALG00000002399	Z:73221628-73232634	general transcription factor IIH subunit 2 [Source:NCBI gene;Acc:100858972]	protein_coding	8.71157	8.61304	8.69953	8.32725	8.34385	8.73646
ENSGALG00000002403	1249.91	0.030005	0.0891198	0.0439294	0.672475	ULK1	15:2927966-2996889	unc-51 like autophagy activating kinase 1 [Source:NCBI gene;Acc:416800]	protein_coding	10.3712	10.63	10.8465	10.3143	10.1821	10.4163
ENSGALG00000002407	3225.16	0.00234843	0.0691987	0.683938	0.999907	HYDIN	11:1545435-1649122	HYDIN, axonemal central pair apparatus protein [Source:NCBI gene;Acc:427538]	protein_coding	12.1559	12.3307	12.1007	11.7429	12.045	11.8394
ENSGALG00000002408	316.37	0.000781321	0.0279163	0.875225	0.999907	NCDN	23:4453389-4458518	neurochondrin [Source:NCBI gene;Acc:419633]	protein_coding	8.39064	8.37808	8.35905	8.23142	8.33792	8.48425
ENSGALG00000002412	327.998	0.013186	0.0570513	0.142148	0.901374	GBA2	Z:9126064-9135875	glucosylceramidase beta 2 [Source:NCBI gene;Acc:100859407]	protein_coding	8.75305	8.7195	8.89017	8.58376	8.48592	8.58939
ENSGALG00000002413	0.869993	-0.00236727	0.0871936	0.524407	NA	ENSGALG00000002413	Z:6770918-6823825	NA	protein_coding	0.861721	0.58746	0.529452	0.554532	1.01232	0.928031
ENSGALG00000002414	864.873	0.00248789	0.0379768	0.681772	0.999907	TSPAN14	6:5059767-5100064	tetraspanin 14 [Source:NCBI gene;Acc:423624]	protein_coding	9.78296	9.63403	9.84528	9.71308	9.61746	9.6829
ENSGALG00000002415	411.915	-0.00120452	0.0209405	0.756201	0.999907	SAP30BP	18:4747662-4777163	SAP30 binding protein [Source:NCBI gene;Acc:417375]	protein_coding	8.71409	8.87665	8.81375	8.78743	8.77992	8.93455
ENSGALG00000002417	658.569	0.0305803	0.0704448	0.0318701	0.611239	GMPPA	7:22134066-22137553	GDP-mannose pyrophosphorylase A [Source:NCBI gene;Acc:769292]	protein_coding	9.82756	9.88694	9.89929	9.71203	9.624	9.70216
ENSGALG00000002419	179.988	0.0289418	0.107863	0.0503961	0.702098	KIAA1328	Z:6945983-7102689	KIAA1328 [Source:NCBI gene;Acc:426890]	protein_coding	8.13185	7.70971	7.71026	7.13065	7.19006	7.69234
ENSGALG00000002421	367.223	-0.00367627	0.0613504	0.588254	0.999907	FAM213A	6:5107187-5115923	family with sequence similarity 213 member A [Source:NCBI gene;Acc:423625]	protein_coding	8.96165	8.13927	8.14471	8.2761	9.43024	8.13069
ENSGALG00000002424	381.603	-0.00310633	0.0300644	0.552635	0.999907	RECQL5	18:4777175-4814056	RecQ like helicase 5 [Source:NCBI gene;Acc:373891]	protein_coding	8.65505	8.77204	8.4011	8.61142	8.78372	8.69293
ENSGALG00000002426	58.2011	0.000916988	0.035584	0.87478	0.999907	EXOSC3	6:5127362-5131035	exosome component 3 [Source:NCBI gene;Acc:423626]	protein_coding	6.1775	5.96071	5.90908	5.96374	6.03397	5.98378
ENSGALG00000002427	270.796	-0.00336508	0.0343749	0.558822	0.999907	SMIM5	18:4786057-4801335	small integral membrane protein 5 [Source:NCBI gene;Acc:770371]	protein_coding	8.37973	8.10591	8.23811	8.31718	8.41127	8.31469
ENSGALG00000002428	1.18097	-0.0017818	0.0849671	0.631412	NA	ZP2	14:15355914-15363700	zona pellucida glycoprotein 2 [Source:NCBI gene;Acc:427006]	protein_coding	1.61297	1.05918	0.948237	1.73973	1.47085	0.988162
ENSGALG00000002430	235.714	0.00557654	0.0400966	0.387531	0.999907	SMN	Z:73237469-73242977	survival of motor neuron [Source:NCBI gene;Acc:374025]	protein_coding	8.33295	8.32547	8.06636	8.01043	8.16449	8.10569
ENSGALG00000002431	4254.81	-0.00539029	0.0442512	0.425891	0.999907	ENSGALG00000002431	8:3040540-3073154	complement factor H [Source:NCBI gene;Acc:429057]	protein_coding	12.524	12.313	11.9541	12.3197	12.5913	12.4562
ENSGALG00000002432	610.476	0.00103989	0.0665432	0.859438	0.999907	DYDC2	6:5131184-5134863	DPY30 domain containing 2 [Source:NCBI gene;Acc:423627]	protein_coding	9.49555	9.68667	9.35465	9.30462	9.56851	9.28533
ENSGALG00000002437	273.518	0.000799734	0.0353641	0.890286	0.999907	DIPK1B	17:8025526-8031500	family with sequence similarity 69 member B [Source:NCBI gene;Acc:417139]	protein_coding	8.75058	8.65761	8.41629	8.41167	8.62111	8.71767
ENSGALG00000002439	1036.5	0.00498843	0.0321177	0.364518	0.999907	BDP1	Z:73250107-73302354	B double prime 1, subunit of RNA polymerase III transcription initiation factor IIIB-like [Source:NCBI gene;Acc:427394]	protein_coding	10.2219	10.1877	10.0503	9.91544	10.0829	10.1249
ENSGALG00000002443	0.665427	-0.00104256	0.0868565	0.755801	NA	FBXL16	14:13556819-13569661	F-box and leucine rich repeat protein 16 [Source:NCBI gene;Acc:416405]	protein_coding	-0.951663	-0.896895	-0.659791	-0.923242	-0.725887	-0.633085
ENSGALG00000002445	3120.75	0.000744205	0.0217661	0.854163	0.999907	KIAA0319L	23:4459155-4486555	KIAA0319 like [Source:NCBI gene;Acc:419634]	protein_coding	11.6867	11.7857	11.6383	11.7206	11.6123	11.7231
ENSGALG00000002447	4662.81	0.00323135	0.0218975	0.396733	0.999907	CTNNA1	13:3341061-3448619	catenin alpha 1 [Source:NCBI gene;Acc:416184]	protein_coding	12.2472	12.3197	12.2951	12.1962	12.224	12.2374
ENSGALG00000002448	2352.48	-0.0011829	0.0227799	0.778237	0.999907	CCT6A	19:5035151-5041406	chaperonin containing TCP1 subunit 6A [Source:NCBI gene;Acc:417541]	protein_coding	11.2052	11.1652	11.1562	11.2422	11.2028	11.185
ENSGALG00000002450	155.333	0.000961022	0.0293821	0.852293	0.999907	WDR24	14:13549937-13555202	WD repeat domain 24 [Source:NCBI gene;Acc:416406]	protein_coding	7.74495	7.88561	7.70452	7.72827	7.75597	7.76493
ENSGALG00000002452	12422.7	0.00906514	0.0552132	0.256748	0.998747	AQP3	Z:7195127-7209340	aquaporin 3 (Gill blood group) [Source:NCBI gene;Acc:426894]	protein_coding	13.64	13.9473	13.9909	13.3583	13.4806	13.9124
ENSGALG00000002455	12.2923	0.00710251	0.0683605	0.341831	0.999907	LRRTM2	13:3390516-3392394	leucine rich repeat transmembrane neuronal 2 [Source:NCBI gene;Acc:101747697]	protein_coding	3.71154	3.89853	3.68404	3.46158	3.36801	3.43695
ENSGALG00000002457	205.667	-0.00197799	0.0297788	0.703951	0.999907	SIL1	13:3246934-3338390	SIL1 nucleotide exchange factor [Source:NCBI gene;Acc:416185]	protein_coding	7.96748	7.98234	7.91019	8.03723	8.05088	7.94369
ENSGALG00000002458	340.306	-0.00174076	0.0258679	0.709197	0.999907	VAC14	11:1649800-1700756	Vac14, PIKFYVE complex component [Source:NCBI gene;Acc:415678]	protein_coding	8.55618	8.69547	8.58219	8.59097	8.72484	8.65394
ENSGALG00000002461	91.5751	-0.000150358	0.0466874	0.98159	0.999907	ENSGALG00000002461	15:3014915-3017600	NA	protein_coding	6.87263	6.27124	7.22329	7.16546	6.85157	6.4703
ENSGALG00000002463	257.897	0.000687572	0.0224812	0.869057	0.999907	ENSGALG00000002463	19:5042463-5047132	sulfatase modifying factor 2 [Source:NCBI gene;Acc:417542]	protein_coding	8.18225	8.26448	8.21864	8.29978	8.04357	8.27669
ENSGALG00000002466	133.837	-0.00807658	0.0597848	0.307864	0.999907	SLC2A5	21:3244323-3253164	solute carrier family 2 member 5 [Source:NCBI gene;Acc:419438]	protein_coding	6.85006	6.75299	6.95607	7.20301	6.99913	7.28025
ENSGALG00000002467	45.2416	-0.0186451	0.0915631	0.0966476	0.830928	MTSS2	11:1702335-1713816	MTSS1L, I-BAR domain containing [Source:NCBI gene;Acc:415679]	protein_coding	5.60427	5.89493	5.6075	6.34005	6.38279	5.93098
ENSGALG00000002469	1150.9	-0.00536156	0.0283887	0.271196	0.999907	CDC73	8:3784395-3878789	cell division cycle 73 [Source:NCBI gene;Acc:424356]	protein_coding	10.0884	10.3056	10.2702	10.3469	10.2753	10.3482
ENSGALG00000002470	136.863	0.00188459	0.041794	0.765613	0.999907	ENSGALG00000002470	7:22414232-22421162	cytochrome P450 family 27 subfamily A member 1 [Source:NCBI gene;Acc:431683]	pseudogene	7.6989	7.36515	7.38243	7.23605	7.37538	7.62793
ENSGALG00000002473	304.127	0.00551151	0.0363194	0.363022	0.999907	GPR157	21:3257956-3270047	G protein-coupled receptor 157 [Source:HGNC Symbol;Acc:HGNC:23687]	protein_coding	8.41403	8.27171	8.1413	8.1504	8.16092	8.14057
ENSGALG00000002478	3870.63	-0.00265104	0.0161434	0.314858	0.999907	MATR3	13:3205699-3231032	matrin 3 [Source:NCBI gene;Acc:373948]	protein_coding	11.9765	11.9735	12.0092	12.0298	12.0774	12.0203
ENSGALG00000002479	124.577	-0.0021944	0.0411658	0.727395	0.999907	MAT1A	6:5149739-5166480	methionine adenosyltransferase 1A [Source:NCBI gene;Acc:423628]	protein_coding	6.90755	7.11703	7.2115	7.37877	7.13175	6.96675
ENSGALG00000002484	130.024	-0.000934871	0.042086	0.882156	0.999907	CRYM	14:15374063-15382016	crystallin mu [Source:NCBI gene;Acc:427008]	protein_coding	7.28905	7.49641	7.53943	7.39432	7.56016	7.4933
ENSGALG00000002485	1377.94	0.00393221	0.0403479	0.535294	0.999907	PHKG1	19:5046563-5053011	phosphorylase kinase catalytic subunit gamma 1 [Source:NCBI gene;Acc:417543]	protein_coding	10.452	10.6341	10.9931	10.8439	10.4245	10.432
ENSGALG00000002486	767.618	-0.00116739	0.0241731	0.792043	0.999907	RNF123	12:2761134-2805732	ring finger protein 123 [Source:NCBI gene;Acc:415923]	protein_coding	9.8264	9.98132	10.0746	10.055	9.96184	9.97656
ENSGALG00000002487	1446.73	-0.00211266	0.0171469	0.479834	0.999907	SFSWAP	15:3081466-3120971	splicing factor SWAP homolog [Source:NCBI gene;Acc:416802]	protein_coding	10.5712	10.6344	10.6367	10.6536	10.6399	10.7039
ENSGALG00000002488	1665.21	-0.00225819	0.0235411	0.595666	0.999907	PAIP2B	13:3194141-3201706	poly(A) binding protein interacting protein 2B [Source:NCBI gene;Acc:416187]	protein_coding	10.8003	10.8443	10.8361	10.9574	10.8322	10.8673
ENSGALG00000002489	524.662	-0.00173853	0.0218406	0.66369	0.999907	PPP1R26	17:8009102-8013127	protein phosphatase 1 regulatory subunit 26 [Source:HGNC Symbol;Acc:HGNC:29089]	protein_coding	9.07539	9.16795	8.95169	9.1754	9.17344	8.9705
ENSGALG00000002490	2571.86	0.000452517	0.022394	0.913425	0.999907	UQCRC2	14:15382194-15393648	ubiquinol-cytochrome c reductase core protein II [Source:NCBI gene;Acc:427009]	protein_coding	11.4574	11.5948	11.5897	11.5379	11.5545	11.5191
ENSGALG00000002492	322.262	0.0123108	0.0496445	0.136988	0.895559	H6PD	21:3301148-3309683	hexose-6-phosphate dehydrogenase (glucose 1-dehydrogenase) [Source:NCBI gene;Acc:428188]	protein_coding	8.55136	8.85992	8.69127	8.55004	8.44473	8.55223
ENSGALG00000002495	646.31	-0.000815539	0.0312448	0.879525	0.999907	CHCHD2P9	19:5051702-5054408	coiled-coil-helix-coiled-coil-helix domain containing 2 pseudogene 9 [Source:NCBI gene;Acc:417544]	protein_coding	9.46699	9.4509	9.41272	9.65148	9.43878	9.30429
ENSGALG00000002496	58263.4	0.00098033	0.050304	0.882433	0.999907	SFTPA1	6:5188235-5191519	surfactant protein A1 [Source:NCBI gene;Acc:423630]	protein_coding	16.5924	16.6653	16.2625	16.5541	16.0206	16.7288
ENSGALG00000002497	216.742	0.00437896	0.0327458	0.432945	0.999907	RHOT2	14:13523068-13537027	ras homolog family member T2 [Source:NCBI gene;Acc:427651]	protein_coding	7.89955	8.25201	8.26258	8.10726	8.1237	7.85028
ENSGALG00000002499	1271.73	-0.0080284	0.0362712	0.19493	0.951881	ENSGALG00000002499	23:4494059-4529122	zinc finger MYM-type containing 4 [Source:NCBI gene;Acc:419635]	protein_coding	10.3084	10.4367	10.3303	10.5088	10.5038	10.4611
ENSGALG00000002500	301.658	0.00649612	0.0390301	0.312154	0.999907	GMPPB	12:2804081-2807450	GDP-mannose pyrophosphorylase B [Source:NCBI gene;Acc:415924]	protein_coding	8.78035	8.67216	8.72621	8.51211	8.56231	8.66315
ENSGALG00000002501	477.461	-0.000459059	0.0215279	0.909018	0.999907	VKORC1L1	19:5055814-5067156	vitamin K epoxide reductase complex subunit 1 like 1 [Source:NCBI gene;Acc:408253]	protein_coding	8.97911	9.19983	8.83166	9.01427	9.06597	8.97671
ENSGALG00000002503	11338.9	0.00166855	0.0687024	0.769367	0.999907	SFTPA2	6:5196550-5203105	surfactant protein A2 [Source:NCBI gene;Acc:395308]	protein_coding	14.7678	14.597	13.2669	14.2478	12.0143	14.8552
ENSGALG00000002504	388.503	0.00385803	0.0265736	0.406886	0.999907	RO60	8:3888298-3896277	TROVE domain family member 2 [Source:NCBI gene;Acc:424358]	protein_coding	8.64731	8.63707	8.77154	8.52794	8.6283	8.65051
ENSGALG00000002506	1196.46	0.517745	0.125191	1.04753e-06	0.00079728	SPSB1	21:3327693-3354672	splA/ryanodine receptor domain and SOCS box containing 1 [Source:NCBI gene;Acc:419441]	protein_coding	10.5871	10.7401	10.7011	10.0346	10.0626	10.2429
ENSGALG00000002507	46.5422	0.00520757	0.0662865	0.452135	0.999907	MBL2	6:5216200-5224380	mannose binding lectin 2 [Source:NCBI gene;Acc:374267]	protein_coding	5.77031	5.42768	6.29866	5.051	5.04738	6.15273
ENSGALG00000002510	948.372	0.00241088	0.0355787	0.680265	0.999907	IP6K1	12:2808088-2841720	inositol hexakisphosphate kinase 1 [Source:NCBI gene;Acc:100857294]	protein_coding	10.2195	10.2711	10.2557	10.151	10.2422	10.1135
ENSGALG00000002511	1.37777	0.00161025	0.0888305	0.628371	NA	ENSGALG00000002511	26:3966988-3974554	thyroid stimulating hormone beta [Source:NCBI gene;Acc:395937]	protein_coding	1.45426	1.82691	1.90481	1.65779	1.21476	1.63387
ENSGALG00000002514	1982.39	-0.105985	0.0841131	0.00188308	0.155607	SFPQ	23:4538494-4546750	splicing factor proline and glutamine rich [Source:NCBI gene;Acc:395803]	protein_coding	11.1028	11.0795	11.1763	11.2675	11.3242	11.293
ENSGALG00000002515	223.26	-0.0059666	0.0468403	0.39479	0.999907	OLFM1	17:7899618-7927026	olfactomedin 1 [Source:NCBI gene;Acc:395535]	protein_coding	8.36769	7.68128	8.16852	8.10058	8.52094	8.24075
ENSGALG00000002517	25.6363	-0.00312177	0.0559016	0.648415	0.999907	TMEM35B	23:4556794-4557658	transmembrane protein 35B [Source:NCBI gene;Acc:100857984]	protein_coding	5.07285	4.50026	4.65791	5.2193	4.58789	4.96536
ENSGALG00000002519	150.488	0.034164	0.0945278	0.0357335	0.634819	SLC25A33	21:3403876-3423372	solute carrier family 25 member 33 [Source:NCBI gene;Acc:419442]	protein_coding	7.48084	7.79732	7.66285	7.11779	7.28394	7.56062
ENSGALG00000002523	648.017	0.0052863	0.0493938	0.453641	0.999907	CREB3	Z:9167587-9172144	cAMP responsive element binding protein 3 like 4 [Source:NCBI gene;Acc:427417]	protein_coding	9.78169	9.49937	9.72469	9.4573	9.3688	9.58662
ENSGALG00000002524	631.527	0.000563379	0.0175575	0.864138	0.999907	UCHL5	8:3899466-3912236	ubiquitin C-terminal hydrolase L5 [Source:NCBI gene;Acc:424359]	protein_coding	9.42872	9.49332	9.38254	9.33534	9.42802	9.4928
ENSGALG00000002525	973.31	0.180197	0.269208	0.00224223	0.171561	RASGEF1A	6:5430790-5475162	RasGEF domain family member 1A [Source:NCBI gene;Acc:423631]	protein_coding	10.2128	10.561	10.5415	9.50422	9.77754	9.89655
ENSGALG00000002527	589.227	-0.00141224	0.0280005	0.776731	0.999907	ENSGALG00000002527	21:3422392-3475582	transmembrane protein 201 [Source:NCBI gene;Acc:419443]	protein_coding	9.41587	9.14221	9.45135	9.49238	9.31329	9.3588
ENSGALG00000002528	372.288	0.00371798	0.0253804	0.402958	0.999907	DNAJC18	13:3168035-3179689	DnaJ heat shock protein family (Hsp40) member C18 [Source:NCBI gene;Acc:416189]	protein_coding	8.82858	8.77672	8.76756	8.67222	8.83358	8.60365
ENSGALG00000002529	650.57	0.00391614	0.0314993	0.469772	0.999907	MCCC2	Z:73305265-73341429	methylcrotonoyl-CoA carboxylase 2 [Source:NCBI gene;Acc:427395]	protein_coding	9.53391	9.78589	9.56062	9.47764	9.45531	9.65432
ENSGALG00000002531	2913	-0.00357533	0.0272635	0.455607	0.999907	SF3B3	11:1722517-1750003	splicing factor 3b subunit 3 [Source:NCBI gene;Acc:415680]	protein_coding	11.475	11.5343	11.4753	11.5035	11.6132	11.6247
ENSGALG00000002532	79.304	-0.0040102	0.0410924	0.531366	0.999907	GJA4	23:4593526-4596408	gap junction protein alpha 4 [Source:NCBI gene;Acc:404529]	protein_coding	6.74375	6.81697	6.94022	6.90293	6.94588	7.05855
ENSGALG00000002536	1172.78	-0.0026925	0.0286108	0.593037	0.999907	STX2	15:3215557-3505480	syntaxin 2 [Source:NCBI gene;Acc:378895]	protein_coding	10.3262	10.3043	10.3952	10.5185	10.3573	10.3729
ENSGALG00000002539	44.2955	0.00041611	0.0437185	0.948064	0.999907	KCNN2	Z:73473843-73543841	potassium calcium-activated channel subfamily N member 2 [Source:NCBI gene;Acc:395579]	protein_coding	6.06007	5.74696	5.86691	5.94939	5.93867	5.7652
ENSGALG00000002542	946.079	-0.000643776	0.0269457	0.894329	0.999907	GUSB	19:5069730-5082830	glucuronidase beta [Source:NCBI gene;Acc:427823]	protein_coding	9.79257	10.0126	9.8845	9.9589	9.89605	9.90155
ENSGALG00000002543	833.295	0.00251162	0.0250892	0.576916	0.999907	CSGALNACT2	6:5483503-5512585	chondroitin sulfate N-acetylgalactosaminyltransferase 2 [Source:NCBI gene;Acc:423632]	protein_coding	9.909	9.94932	10.2228	9.87727	10.0806	9.94613
ENSGALG00000002544	95.6182	-0.0173251	0.066784	0.0990486	0.834212	PCDH12	13:3130846-3140064	protocadherin 12 [Source:NCBI gene;Acc:416191]	protein_coding	7.10346	6.79976	7.17753	7.41776	7.28064	7.25879
ENSGALG00000002546	14309.3	-0.00621269	0.0388589	0.330607	0.999907	COL5A1	17:7734269-7862385	collagen type V alpha 1 chain [Source:NCBI gene;Acc:395568]	protein_coding	14.523	14.4021	14.4829	14.6744	14.6358	14.5559
ENSGALG00000002548	3834.24	0.00176811	0.0389085	0.772456	0.999907	TLN1	Z:9172857-9204072	talin 1 [Source:NCBI gene;Acc:395194]	protein_coding	12.5235	12.2556	12.3446	12.3233	12.33	12.2891
ENSGALG00000002549	693.435	0.00667069	0.0658584	0.370204	0.999907	RGS1	8:3999641-4003821	regulator of G-protein signaling 1 [Source:NCBI gene;Acc:424360]	protein_coding	8.44772	8.80612	8.9448	7.85814	8.2864	8.75112
ENSGALG00000002551	287.959	0.00234351	0.0557135	0.728082	0.999907	CFAP70	14:13473277-13496508	cilia and flagella associated protein 70 [Source:NCBI gene;Acc:769473]	protein_coding	8.54183	8.52877	8.58947	8.26617	8.47258	8.47496
ENSGALG00000002553	365.023	0.0031246	0.0448399	0.634899	0.999907	PCDH1	13:2788001-2834253	protocadherin 1 [Source:NCBI gene;Acc:416194]	protein_coding	8.41411	8.48007	8.5966	8.39329	8.49326	8.21509
ENSGALG00000002554	325.48	0.0016839	0.0314741	0.755577	0.999907	TSPAN2	26:3987326-4005185	tetraspanin 2 [Source:NCBI gene;Acc:419889]	protein_coding	8.50851	8.77113	8.87199	8.87596	8.43247	8.6869
ENSGALG00000002555	237.172	-0.00177918	0.0598261	0.785351	0.999907	RET	6:5520195-5598425	ret proto-oncogene [Source:NCBI gene;Acc:396107]	protein_coding	8.50806	7.39247	7.58486	7.45033	8.72621	7.65331
ENSGALG00000002556	31.3905	0.00791362	0.0605429	0.315868	0.999907	NGF	26:4027554-4047830	nerve growth factor [Source:NCBI gene;Acc:396466]	protein_coding	4.96125	4.9953	5.60593	5.04121	5.04924	4.69418
ENSGALG00000002557	578.561	-0.0027004	0.0440397	0.67797	0.999907	ADGRD1	15:3354437-3473621	adhesion G protein-coupled receptor D1 [Source:NCBI gene;Acc:416803]	protein_coding	9.21316	8.8647	9.39265	9.2661	9.47449	9.09725
ENSGALG00000002558	47.268	0.000222845	0.0657089	0.969963	0.999907	ASL1	19:5095412-5104199	argininosuccinate lyase 1 [Source:NCBI gene;Acc:396498]	protein_coding	5.23878	5.38544	3.59289	4.32671	5.46026	4.69864
ENSGALG00000002561	35.0777	-0.0126474	0.0744689	0.17475	0.927546	ENSGALG00000002561	26:4080001-4083104	Fanconi anemia complementation group E [Source:NCBI gene;Acc:419891]	protein_coding	4.89988	5.1886	5.20279	5.69968	5.52092	5.26742
ENSGALG00000002562	570.457	0.0015674	0.0297387	0.763215	0.999907	ARAP3	13:2689768-2705890	ArfGAP with RhoGAP domain, ankyrin repeat and PH domain 3 [Source:NCBI gene;Acc:416196]	protein_coding	9.81673	9.7362	9.83593	9.75715	9.83914	9.65033
ENSGALG00000002563	15.8933	0.00191471	0.0540069	0.775423	0.999907	TPM4	28:4532733-4540968	tropomyosin 4 [Source:NCBI gene;Acc:107055375]	protein_coding	4.19325	4.03867	4.45952	3.94622	4.15684	4.33454
ENSGALG00000002564	225.95	-0.0011121	0.0437185	0.86212	0.999907	RGS4	8:4066661-4072187	regulator of G-protein signaling 4 [Source:NCBI gene;Acc:378901]	protein_coding	8.04544	8.18701	8.25885	8.1312	8.29544	8.21717
ENSGALG00000002569	1615.81	-0.00446288	0.0337193	0.43438	0.999907	RAN	15:3483355-3487600	RAN, member RAS oncogene family [Source:NCBI gene;Acc:396193]	protein_coding	10.7425	10.6897	10.568	10.7721	10.8119	10.7716
ENSGALG00000002570	12.2245	0.00529844	0.0869524	0.287162	0.999907	ENSGALG00000002570	13:2687360-2689815	proteinase-activated receptor 2-like [Source:NCBI gene;Acc:416197]	protein_coding	1.92929	2.31018	2.98116	2.4527	1.68711	1.72546
ENSGALG00000002576	819.088	0.00767472	0.0617548	0.32725	0.999907	ASL2	19:5082064-5091544	argininosuccinate lyase 2 [Source:NCBI gene;Acc:417545]	protein_coding	9.53126	9.44939	9.56631	9.02477	9.17898	9.32025
ENSGALG00000002577	7.34873	0.00501263	0.0704131	0.440385	NA	ENSGALG00000002577	13:2709040-2714533	StAR related lipid transfer domain containing 10 [Source:NCBI gene;Acc:427615]	protein_coding	3.23862	2.26233	3.36071	2.30705	2.33925	3.2862
ENSGALG00000002578	134.331	0.00647246	0.0458466	0.356119	0.999907	ENSGALG00000002578	Z:9221379-9225735	aph-1 homolog B, gamma-secretase subunit [Source:NCBI gene;Acc:769986]	protein_coding	7.42009	7.2978	7.3254	7.19391	7.04365	7.26127
ENSGALG00000002579	660.052	-0.0395689	0.125149	0.0308762	0.605613	RIMBP2	15:3506970-3627749	RIMS binding protein 2 [Source:NCBI gene;Acc:374105]	protein_coding	9.20868	9.28994	9.64561	10.0835	9.88074	9.79508
ENSGALG00000002581	39.2388	-0.00694742	0.0519458	0.35028	0.999907	ENSGALG00000002581	8:4083518-4086151	HIV-1 Tat interactive protein 2 [Source:NCBI gene;Acc:424363]	protein_coding	5.36284	5.37728	5.55257	5.14915	5.84552	5.82458
ENSGALG00000002583	737.951	-0.00399998	0.0551876	0.567399	0.999907	PIK3CD	21:3475568-3498330	phosphatidylinositol-4,5-bisphosphate 3-kinase catalytic subunit delta [Source:NCBI gene;Acc:419444]	protein_coding	8.66715	8.53833	8.82463	8.85934	9.06638	8.75268
ENSGALG00000002587	390.283	0.00236855	0.0277024	0.630028	0.999907	CRCP	19:5108134-5143381	CGRP receptor component [Source:NCBI gene;Acc:396022]	protein_coding	8.89875	8.67993	9.03564	8.92557	8.69389	8.84071
ENSGALG00000002588	874.418	0.00795427	0.0437344	0.258839	0.999907	PPARD	26:4087851-4102719	peroxisome proliferator activated receptor delta [Source:NCBI gene;Acc:395479]	protein_coding	9.9433	9.73963	9.99641	9.62674	9.77314	9.75872
ENSGALG00000002591	570.468	-0.00118142	0.0203081	0.75377	0.999907	POLR2E	28:3032188-3034572	RNA polymerase II subunit E [Source:NCBI gene;Acc:420103]	protein_coding	9.18942	9.21307	9.26876	9.26287	9.25301	9.25682
ENSGALG00000002594	203.537	-0.0054866	0.039949	0.393666	0.999907	TFPI	7:999492-1117976	tissue factor pathway inhibitor [Source:NCBI gene;Acc:423989]	protein_coding	8.05118	7.62946	8.14676	7.89236	8.20891	8.22227
ENSGALG00000002595	403.541	0.00271342	0.0407245	0.666281	0.999907	GPX4	28:3034833-3036390	glutathione peroxidase 4 [Source:NCBI gene;Acc:374056]	protein_coding	9.24987	8.7575	8.78669	8.58842	9.15987	8.73971
ENSGALG00000002597	76.8867	0.0394894	0.137778	0.0278477	0.588405	MSS51	14:13469982-13472376	MSS51 mitochondrial translational activator [Source:NCBI gene;Acc:769454]	protein_coding	6.44601	6.05699	6.81134	6.08872	5.73977	5.56679
ENSGALG00000002598	808.423	0.00415718	0.0295269	0.417554	0.999907	TPST1	19:5111091-5168955	tyrosylprotein sulfotransferase 1 [Source:NCBI gene;Acc:417546]	protein_coding	10.0972	9.84491	10.0253	9.93552	9.92196	9.84029
ENSGALG00000002599	43.572	-0.0186781	0.102783	0.0775273	0.806562	ARHGEF39	Z:9282572-9296247	rho guanine nucleotide exchange factor 39 [Source:NCBI gene;Acc:431661]	protein_coding	4.82036	4.90693	4.57179	5.23214	5.13566	6.05241
ENSGALG00000002603	842.878	0.000259199	0.0152236	0.927533	0.999907	COG4	11:1751185-1765843	component of oligomeric golgi complex 4 [Source:NCBI gene;Acc:415681]	protein_coding	9.94034	9.87198	9.96741	9.93013	9.91082	9.93117
ENSGALG00000002605	215.055	0.0246258	0.102576	0.0638028	0.76696	MRPL17	Z:9297716-9298745	mitochondrial ribosomal protein L17 [Source:NCBI gene;Acc:769700]	protein_coding	8.32129	7.93539	8.076	7.52655	7.39666	7.78794
ENSGALG00000002606	2989.12	0.003626	0.0265329	0.436838	0.999907	CLSTN1	21:3498472-3533136	calsyntenin 1 [Source:NCBI gene;Acc:395372]	protein_coding	11.7859	11.8168	11.7168	11.6722	11.7153	11.687
ENSGALG00000002610	79.26	0.00462978	0.0433774	0.484873	0.999907	ENSGALG00000002610	14:13466193-13472225	NA	pseudogene	6.57478	6.25079	6.7542	6.4541	6.40771	6.34989
ENSGALG00000002612	1778.94	-0.0056779	0.0266378	0.208477	0.964026	U2SURP	9:10778211-10814015	U2 snRNP associated SURP domain containing [Source:NCBI gene;Acc:424773]	protein_coding	10.9013	10.8706	10.9159	10.9831	10.965	11.0214
ENSGALG00000002615	481.401	-0.0101024	0.0602707	0.230349	0.981657	DEF6	26:4108401-4119816	DEF6, guanine nucleotide exchange factor [Source:NCBI gene;Acc:419893]	protein_coding	8.64644	8.38789	8.672	8.74104	8.95682	8.93476
ENSGALG00000002616	798.564	-0.0131682	0.0429454	0.0879355	0.824255	LZIC	21:3576339-3587213	leucine zipper and CTNNBIP1 domain containing [Source:NCBI gene;Acc:419445]	protein_coding	9.78696	9.76083	9.68942	9.87181	9.89439	9.88318
ENSGALG00000002618	108.161	0.00214681	0.0396596	0.728552	0.999907	KCTD7	19:5171753-5178604	potassium channel tetramerization domain containing 7 [Source:NCBI gene;Acc:417547]	protein_coding	6.6608	6.86005	7.061	7.06542	6.76734	6.48946
ENSGALG00000002621	290.346	-0.0223355	0.0795671	0.0709262	0.788213	SLC25A42	28:3737181-3755054	solute carrier family 25 member 42 [Source:NCBI gene;Acc:427091]	protein_coding	8.32894	8.33269	8.51145	8.74608	8.78733	8.61951
ENSGALG00000002622	58.0259	-0.00258589	0.0390622	0.674639	0.999907	FCHSD1	13:2681277-2686153	FCH and double SH3 domains 1 [Source:NCBI gene;Acc:427616]	protein_coding	6.43387	6.0994	6.46189	6.64672	6.48134	6.14648
ENSGALG00000002623	492.576	0.00810753	0.0480086	0.273505	0.999907	PCOLCE2	9:10713989-10733607	procollagen C-endopeptidase enhancer 2 [Source:NCBI gene;Acc:429124]	protein_coding	9.48213	9.20408	9.3217	9.10585	9.15738	9.14582
ENSGALG00000002624	1024.37	0.000541878	0.0161352	0.85742	0.999907	BMS1	6:5785245-5805815	Gallus gallus BMS1, ribosome biogenesis factor (BMS1), mRNA. [Source:RefSeq mRNA;Acc:NM_001364904]	protein_coding	10.1248	10.2186	10.107	10.0668	10.2584	10.0649
ENSGALG00000002630	193.921	0.000141315	0.0290967	0.978016	0.999907	ZNF76	26:4121528-4129739	zinc finger protein 76 [Source:NCBI gene;Acc:772107]	protein_coding	7.57182	7.75422	8.07087	7.98563	7.85019	7.56277
ENSGALG00000002631	52.7226	-0.0208905	0.0880923	0.0839206	0.814714	LRRC75A	19:5234532-5284091	leucine rich repeat containing 75A [Source:NCBI gene;Acc:417550]	protein_coding	6.16797	5.71297	5.95556	6.51695	6.55856	5.96763
ENSGALG00000002632	725.9	0.0087452	0.0449895	0.228733	0.980601	CALCRL	7:1118003-1183599	calcitonin receptor like receptor [Source:NCBI gene;Acc:423990]	protein_coding	9.97031	9.56154	9.98743	9.47088	9.81486	9.70766
ENSGALG00000002634	594.966	-0.00299576	0.0219104	0.4369	0.999907	HDAC3	13:2655521-2670468	histone deacetylase 3 [Source:NCBI gene;Acc:395506]	protein_coding	9.27381	9.24125	9.40687	9.36573	9.37803	9.39635
ENSGALG00000002637	278.966	-0.00244155	0.0797825	0.581945	0.999907	RBP7	21:3596396-3598338	retinol binding protein 7 [Source:NCBI gene;Acc:419447]	protein_coding	8.85472	3.80867	6.33757	6.35741	9.56966	6.42005
ENSGALG00000002638	870.09	0.000117013	0.034377	0.983628	0.999907	ENSGALG00000002638	6:5829189-5856130	serine racemase-like [Source:NCBI gene;Acc:423635]	protein_coding	9.93059	9.97052	10.1542	10.2517	9.86455	9.91152
ENSGALG00000002639	584.916	0.00440782	0.0308433	0.407435	0.999907	TRPC1	9:10687964-10708703	transient receptor potential cation channel subfamily C member 1 [Source:NCBI gene;Acc:424776]	protein_coding	9.56407	9.52939	9.54871	9.48939	9.46052	9.3861
ENSGALG00000002643	107.557	-9.26591e-05	0.060538	0.988409	0.999907	ENSGALG00000002643	8:4090730-4097363	NA	protein_coding	6.11392	5.969	6.14374	6.24184	5.76151	6.20804
ENSGALG00000002644	4250.12	0.00257125	0.0227671	0.528716	0.999907	RPL10A	26:4130378-4134782	ribosomal protein L10a [Source:NCBI gene;Acc:419895]	protein_coding	12.3198	12.2159	12.3119	12.1718	12.16	12.3322
ENSGALG00000002645	92.3199	-0.000356336	0.0428562	0.955188	0.999907	PIWIL1	15:3630416-3647097	piwi like RNA-mediated gene silencing 1 [Source:NCBI gene;Acc:416804]	protein_coding	6.69745	7.13041	6.71727	6.78477	6.76893	7.06037
ENSGALG00000002646	402.346	-0.0339483	0.0923178	0.0354548	0.631419	FAM171B	7:1316651-1326910	family with sequence similarity 171 member B [Source:NCBI gene;Acc:423991]	protein_coding	8.84407	8.69878	8.95174	9.22373	9.11187	9.11244
ENSGALG00000002647	20.3546	0.00445638	0.0605241	0.524817	0.999907	PLS1	9:10648483-10686787	plastin 1 [Source:NCBI gene;Acc:396291]	protein_coding	4.79568	4.39498	4.47781	4.82885	3.96656	4.09778
ENSGALG00000002648	125.105	0.00303755	0.0331797	0.588643	0.999907	ENSGALG00000002648	11:1766723-1770224	NA	pseudogene	7.44197	7.35418	7.44615	7.21113	7.41222	7.35093
ENSGALG00000002649	1383.48	-0.00222868	0.0189635	0.507711	0.999907	UBE4B	21:3600704-3636748	ubiquitination factor E4B [Source:NCBI gene;Acc:419448]	protein_coding	10.5025	10.616	10.5475	10.6102	10.6238	10.5936
ENSGALG00000002651	225.9	0.00507708	0.0407664	0.432552	0.999907	ST3GAL2	11:1776442-1780422	ST3 beta-galactoside alpha-2,3-sialyltransferase 2 [Source:NCBI gene;Acc:395139]	protein_coding	8.73916	8.40888	8.21289	8.28228	8.13332	8.5384
ENSGALG00000002653	473.223	-0.00116853	0.0206086	0.759822	0.999907	NCBP3	19:5293364-5308527	nuclear cap binding subunit 3 [Source:NCBI gene;Acc:417552]	protein_coding	9.06311	9.06039	9.03202	9.11937	9.08401	9.05029
ENSGALG00000002655	5873.91	0.00174731	0.0305346	0.741613	0.999907	ITGAV	7:1348987-1399109	integrin subunit alpha V [Source:NCBI gene;Acc:396420]	protein_coding	12.5669	12.6981	12.6669	12.628	12.4857	12.6598
ENSGALG00000002656	673.043	-0.000578069	0.0198645	0.876571	0.999907	CRK	19:5312374-5325437	CRK proto-oncogene, adaptor protein [Source:NCBI gene;Acc:107054794]	protein_coding	9.48905	9.41135	9.44288	9.51086	9.55576	9.31517
ENSGALG00000002659	521.301	-0.00197497	0.0226264	0.63154	0.999907	WDR5B	17:7495903-7507682	WD repeat domain 5B [Source:NCBI gene;Acc:417144]	protein_coding	9.01381	9.16349	9.14534	9.24117	9.17143	9.05857
ENSGALG00000002661	1249.44	-0.00100946	0.0295768	0.845642	0.999907	YWHAE	19:5330957-5350899	tyrosine 3-monooxygenase/tryptophan 5-monooxygenase activation protein epsilon [Source:NCBI gene;Acc:417554]	protein_coding	10.5006	10.5614	10.4315	10.5461	10.5682	10.4787
ENSGALG00000002663	693.456	-0.27373	0.175985	0.000394494	0.0613417	ATR	9:10612524-10648117	ATR serine/threonine kinase [Source:NCBI gene;Acc:424777]	protein_coding	9.19832	9.21662	9.13392	9.56033	9.64205	9.58312
ENSGALG00000002666	729.605	0.00587915	0.0402529	0.365364	0.999907	RAB11FIP3	14:13409979-13450780	RAB11 family interacting protein 3 [Source:NCBI gene;Acc:100857269]	protein_coding	9.77927	10.0345	9.84564	9.72556	9.71419	9.7674
ENSGALG00000002667	861.199	0.00691711	0.0434481	0.31526	0.999907	OLFML2B	8:4172583-4181579	olfactomedin like 2B [Source:NCBI gene;Acc:424366]	protein_coding	10.8368	10.2869	10.7273	10.4099	10.5364	10.4346
ENSGALG00000002671	18.8664	0.000410757	0.0528958	0.950593	0.999907	ENSGALG00000002671	15:3797791-3988984	transmembrane protein 132D [Source:NCBI gene;Acc:416806]	protein_coding	4.2385	4.88666	4.99909	4.89557	4.30551	4.91531
ENSGALG00000002675	24.4025	-0.0218792	0.0989332	0.0753089	0.805839	SCUBE3	26:4137342-4159954	signal peptide, CUB domain and EGF like domain containing 3 [Source:NCBI gene;Acc:419896]	protein_coding	5.1124	4.53857	5.16173	5.80565	5.28259	5.4216
ENSGALG00000002678	1794.15	-0.0111243	0.0547666	0.185251	0.93709	ENSGALG00000002678	10:3160778-3172796	chondroitin sulfate proteoglycan 4 [Source:NCBI gene;Acc:425524]	pseudogene	11.5657	11.5331	11.5134	11.82	11.8599	11.6636
ENSGALG00000002679	114.484	0.0010175	0.0438846	0.873858	0.999907	GLT1D1	15:4008082-4050199	glycosyltransferase 1 domain containing 1 [Source:NCBI gene;Acc:416807]	protein_coding	7.11195	7.5191	7.13339	7.57811	6.95496	7.05535
ENSGALG00000002682	283.219	-0.0258371	0.0671594	0.0433154	0.669929	BRD3	17:7458700-7488415	bromodomain containing 3 [Source:NCBI gene;Acc:427757]	protein_coding	8.30167	8.2021	8.06306	8.43415	8.36402	8.39519
ENSGALG00000002683	708.076	0.00382182	0.0249529	0.379869	0.999907	DECR2	14:13403863-13409668	2,4-dienoyl-CoA reductase 2, peroxisomal [Source:NCBI gene;Acc:100858408]	protein_coding	9.60591	9.67001	9.67697	9.48498	9.55981	9.66381
ENSGALG00000002686	465.122	0.0166961	0.0544082	0.0820727	0.812888	ECD	6:5904366-5912683	ecdysoneless cell cycle regulator [Source:NCBI gene;Acc:423638]	protein_coding	9.27976	9.26135	9.34419	8.90978	9.11065	9.2941
ENSGALG00000002688	4.11133	0.000648625	0.073386	0.894361	NA	NME4	14:13402002-13403341	NME/NM23 nucleoside diphosphate kinase 4 [Source:NCBI gene;Acc:395915]	protein_coding	1.55489	1.02281	2.1681	1.67056	1.80215	1.36082
ENSGALG00000002689	149.991	-0.00520719	0.0347677	0.374211	0.999907	NUP35	7:2249420-2257089	nucleoporin NUP53-like [Source:NCBI gene;Acc:107056600]	protein_coding	7.1588	7.39901	7.09763	7.3192	7.29261	7.40889
ENSGALG00000002690	486.726	-0.00362727	0.0237875	0.381537	0.999907	PDPR	11:1783777-1801364	pyruvate dehydrogenase phosphatase regulatory subunit [Source:NCBI gene;Acc:415683]	protein_coding	9.22363	9.25848	9.21492	9.2177	9.32754	9.37863
ENSGALG00000002692	5.45047	0.00160622	0.0719462	0.758877	NA	ENSGALG00000002692	26:4178714-4184847	t-complex 11 [Source:NCBI gene;Acc:419897]	protein_coding	2.25129	2.01541	1.58793	0.975938	2.39061	1.65142
ENSGALG00000002693	469.728	-0.00286327	0.0218835	0.459185	0.999907	FAM149B1	6:5912791-5925081	family with sequence similarity 149 member B1 [Source:NCBI gene;Acc:423639]	protein_coding	9.111	9.11483	9.11474	9.12353	9.22928	9.18
ENSGALG00000002695	466.453	-0.00780921	0.0445931	0.27132	0.999907	SLC15A4	15:4053657-4075057	solute carrier family 15 member 4 [Source:NCBI gene;Acc:416808]	protein_coding	8.66362	8.69597	8.82646	9.08958	8.87187	8.77226
ENSGALG00000002699	1242.26	0.000691113	0.0219571	0.865589	0.999907	VAV2	17:7348639-7446893	vav guanine nucleotide exchange factor 2 [Source:NCBI gene;Acc:373938]	protein_coding	10.5159	10.388	10.4269	10.3541	10.494	10.4313
ENSGALG00000002701	265.727	-0.00684828	0.0390623	0.289152	0.999907	DNAJC9	6:5926431-5929549	DnaJ heat shock protein family (Hsp40) member C9 [Source:NCBI gene;Acc:423640]	protein_coding	8.3298	8.11454	7.8229	8.09912	8.34992	8.30345
ENSGALG00000002703	433.242	-0.0188458	0.0538134	0.0603529	0.749246	TFAM	6:5929986-5935003	transcription factor A, mitochondrial [Source:NCBI gene;Acc:373888]	protein_coding	8.90588	8.78294	8.80913	8.99846	9.02197	8.98116
ENSGALG00000002705	2041.32	-0.00298186	0.0230722	0.465851	0.999907	CISD1	6:5951613-5961190	CDGSH iron sulfur domain 1 [Source:NCBI gene;Acc:423642]	protein_coding	11.0656	11.22	11.1488	11.2357	11.1847	11.2281
ENSGALG00000002706	1470.32	-0.00286933	0.025252	0.52391	0.999907	XRN1	9:10579299-10611437	5'-3' exoribonuclease 1 [Source:NCBI gene;Acc:424778]	protein_coding	10.423	10.4346	10.4989	10.5583	10.4504	10.5664
ENSGALG00000002707	9.60924	0.00520585	0.0663219	0.452085	NA	CHRNB2	25:2949573-2954364	cholinergic receptor nicotinic beta 2 subunit [Source:NCBI gene;Acc:395605]	protein_coding	4.00212	4.11881	3.61897	2.83181	3.68504	4.06171
ENSGALG00000002708	91.3652	-0.00452079	0.0453367	0.502618	0.999907	LINGO1	10:3212741-3290778	leucine rich repeat and Ig domain containing 1 [Source:HGNC Symbol;Acc:HGNC:21205]	protein_coding	6.93029	6.79433	6.68554	7.21382	7.0363	6.57785
ENSGALG00000002709	3416.16	0.00787966	0.0355742	0.195169	0.951881	MYO1C	19:5352851-5403539	myosin IC [Source:NCBI gene;Acc:417555]	protein_coding	11.9696	11.9671	12.0221	11.7719	11.9239	11.8794
ENSGALG00000002710	681.612	0.0468537	0.107088	0.0211151	0.527601	IPMK	6:5966532-5997073	inositol polyphosphate multikinase [Source:NCBI gene;Acc:101751177]	protein_coding	9.0559	9.54669	9.31003	8.92912	8.81647	9.21401
ENSGALG00000002714	83.6162	7.33215e-05	0.0363149	0.990046	0.999907	ENSGALG00000002714	15:4100056-4278736	transmembrane protein 132C [Source:NCBI gene;Acc:416809]	protein_coding	6.55148	6.88328	6.91937	6.86402	6.73131	6.77862
ENSGALG00000002719	1898.5	0.00179674	0.0163382	0.532485	0.999907	CSNK1D	18:4841362-4862572	casein kinase 1 delta [Source:NCBI gene;Acc:417378]	protein_coding	10.9473	11.0833	11.0472	10.9297	11.008	11.01
ENSGALG00000002722	185.807	0.000434639	0.036314	0.941059	0.999907	MST1	12:2901547-2905708	macrophage stimulating 1 (hepatocyte growth factor-like) [Source:NCBI gene;Acc:396135]	protein_coding	7.82705	7.94671	7.928	8.03726	7.73047	7.88342
ENSGALG00000002723	706.25	8.81212e-05	0.016448	0.977284	0.999907	ANKS1A	26:4191024-4271626	ankyrin repeat and sterile alpha motif domain containing 1A [Source:NCBI gene;Acc:419898]	protein_coding	9.7671	9.68828	9.73283	9.8092	9.78506	9.58188
ENSGALG00000002725	392.522	0.0109278	0.050928	0.177825	0.929115	UAP1	8:4203923-4207433	UDP-N-acetylglucosamine pyrophosphorylase 1 [Source:NCBI gene;Acc:424368]	protein_coding	9.22188	9.01478	9.17122	8.77211	9.13831	8.84253
ENSGALG00000002726	6319.39	-0.00190814	0.0271453	0.694048	0.999907	KIF1B	21:3645371-3721077	kinesin family member 1B [Source:NCBI gene;Acc:419449]	protein_coding	12.7197	12.8615	12.8958	12.9395	12.8813	12.8253
ENSGALG00000002728	529.356	-0.00634479	0.0610233	0.396343	0.999907	SLC16A3	18:4866126-4876014	solute carrier family 16 member 3 [Source:NCBI gene;Acc:395383]	protein_coding	8.53594	9.17961	8.94528	9.33109	9.04024	9.32468
ENSGALG00000002729	429.595	0.00954307	0.0393577	0.157604	0.917254	GK5	9:10550183-10571324	glycerol kinase 5 (putative) [Source:NCBI gene;Acc:424779]	protein_coding	8.85318	8.88721	9.04627	8.72272	8.77361	8.88594
ENSGALG00000002734	1474.18	0.0298622	0.0665504	0.0303725	0.603781	UHMK1	8:4207866-4220980	U2AF homology motif kinase 1 [Source:NCBI gene;Acc:424369]	protein_coding	10.7676	10.8676	10.7482	10.7178	10.6318	10.4992
ENSGALG00000002735	167.265	-0.00190842	0.0324845	0.729732	0.999907	TAF11	26:4272223-4275688	TATA-box binding protein associated factor 11 [Source:NCBI gene;Acc:419899]	protein_coding	7.57936	7.63235	7.50463	7.66926	7.64985	7.57591
ENSGALG00000002739	1251.86	-0.00292994	0.0212212	0.430935	0.999907	INPP5K	19:5408476-5424636	inositol polyphosphate-5-phosphatase K [Source:NCBI gene;Acc:771549]	protein_coding	10.483	10.4571	10.4104	10.3921	10.6141	10.5325
ENSGALG00000002742	94.5826	-0.00795016	0.0551345	0.30574	0.999907	TMEM132B	15:4562927-4746811	transmembrane protein 132B [Source:NCBI gene;Acc:416810]	protein_coding	6.68499	7.11554	6.62787	7.18665	6.57797	7.37499
ENSGALG00000002744	62.973	0.0138744	0.0758605	0.153882	0.909917	PCDH15	6:7005075-7303413	protocadherin related 15 [Source:NCBI gene;Acc:423644]	protein_coding	6.7984	6.63743	6.66977	6.37531	6.2726	6.18281
ENSGALG00000002750	3223.39	0.00198416	0.0189968	0.561164	0.999907	NCKAP1	7:2277081-2327746	NCK associated protein 1 [Source:NCBI gene;Acc:424000]	protein_coding	11.8418	11.8144	11.7452	11.7075	11.8334	11.7165
ENSGALG00000002759	2401.05	-0.00367944	0.023775	0.373625	0.999907	PEAK1	10:3510449-3538948	pseudopodium enriched atypical kinase 1 [Source:NCBI gene;Acc:100857260]	protein_coding	11.4399	11.375	11.42	11.4955	11.5114	11.4682
ENSGALG00000002761	789.121	0.00103852	0.0147456	0.698105	0.999907	SIRT1	6:7315727-7337324	sirtuin 1 [Source:NCBI gene;Acc:423646]	protein_coding	9.74888	9.64626	9.73563	9.67725	9.67723	9.71173
ENSGALG00000002762	789.193	0.0010604	0.0224264	0.798182	0.999907	UHRF1BP1	26:4279568-4303482	UHRF1 binding protein 1 [Source:NCBI gene;Acc:419900]	protein_coding	9.69567	9.8044	9.91568	9.94769	9.70224	9.67942
ENSGALG00000002763	839.76	-0.0053366	0.0356044	0.371113	0.999907	FRZB	7:2337402-2352802	frizzled related protein [Source:NCBI gene;Acc:395545]	protein_coding	10.1323	10.1891	10.2064	10.5108	10.1366	10.2522
ENSGALG00000002764	1822.66	-0.0023063	0.0248531	0.60645	0.999907	ATP1B3	9:10461236-10501942	ATPase Na+/K+ transporting subunit beta 3 [Source:NCBI gene;Acc:396549]	protein_coding	10.9813	10.9069	11.0627	11.008	11.101	11.0302
ENSGALG00000002765	2201.7	0.0022625	0.0303016	0.66766	0.999907	NBR1	27:7990870-8009225	NBR1, autophagy cargo receptor [Source:NCBI gene;Acc:420007]	protein_coding	11.3685	11.4357	11.3897	11.3233	11.333	11.3435
ENSGALG00000002766	63.4572	0.000833992	0.077539	0.846991	0.999907	MLKL	11:1886612-1890948	mixed lineage kinase domain like pseudokinase [Source:NCBI gene;Acc:415686]	protein_coding	3.29396	3.76426	2.66584	2.57687	3.56688	3.01127
ENSGALG00000002769	445.505	0.00185542	0.0378345	0.758402	0.999907	DNAJC12	6:7337219-7349970	DnaJ heat shock protein family (Hsp40) member C12 [Source:NCBI gene;Acc:423647]	protein_coding	9.1364	9.0432	9.11496	8.90526	8.83376	9.31671
ENSGALG00000002771	3963.01	0.0168737	0.0539409	0.0789022	0.811112	CRIP1	8:4371681-4375045	cysteine rich protein 1 [Source:NCBI gene;Acc:101747696]	protein_coding	12.1339	12.1154	12.1656	11.779	12.0904	11.9891
ENSGALG00000002773	673.941	-0.009295	0.0360924	0.137513	0.895753	SNRPC	26:4305415-4310043	small nuclear ribonucleoprotein polypeptide C [Source:NCBI gene;Acc:419901]	protein_coding	9.38299	9.48785	9.35675	9.53605	9.53068	9.52511
ENSGALG00000002774	1776.63	0.0176298	0.0559764	0.0761918	0.805839	TSPAN3	10:3562039-3587603	tetraspanin 3 [Source:NCBI gene;Acc:415348]	protein_coding	11.0281	11.3229	11.1218	10.916	11.0361	10.9663
ENSGALG00000002775	319.009	0.00644176	0.0688745	0.370187	0.999907	FA2H	11:1892371-1901853	fatty acid 2-hydroxylase [Source:NCBI gene;Acc:415687]	protein_coding	8.75953	9.0685	8.55093	8.05584	8.52165	8.41595
ENSGALG00000002781	514.366	-0.116764	0.223808	0.00499499	0.273608	BRCA1	27:7970099-7990457	BRCA1, DNA repair associated [Source:NCBI gene;Acc:373983]	protein_coding	8.54778	8.60572	8.39918	9.18616	9.2231	9.17882
ENSGALG00000002783	1886.6	0.015818	0.0652534	0.115212	0.85226	SLC43A2	19:5454360-5480180	solute carrier family 43 member 2 [Source:NCBI gene;Acc:417557]	protein_coding	10.8671	10.948	11.2209	10.522	10.7879	10.8809
ENSGALG00000002784	470.253	0.00580059	0.0363396	0.339809	0.999907	APEH	12:2910044-2914156	acylaminoacyl-peptide hydrolase [Source:NCBI gene;Acc:415926]	protein_coding	9.2964	9.28884	9.2222	9.06455	9.15492	9.18643
ENSGALG00000002786	341.151	0.00103252	0.0540635	0.876522	0.999907	PSTPIP1	10:3594815-3641597	proline-serine-threonine phosphatase interacting protein 1 [Source:NCBI gene;Acc:415349]	protein_coding	7.56693	7.50926	7.4722	7.77599	7.45435	7.02918
ENSGALG00000002789	176.349	-0.00179339	0.030431	0.734447	0.999907	MAP2	7:2471804-2577364	microtubule associated protein 2 [Source:NCBI gene;Acc:424001]	protein_coding	7.58889	7.72819	8.0193	7.82905	7.78012	7.93165
ENSGALG00000002790	103.407	-0.00233848	0.0405765	0.708792	0.999907	ABLIM3	13:9263565-9297986	actin binding LIM protein family member 3 [Source:NCBI gene;Acc:416201]	protein_coding	7.08619	6.89592	7.16986	7.01379	7.11254	7.30378
ENSGALG00000002792	528.102	0.305131	0.355168	0.000633157	0.0856129	SPDEF	26:4351853-4357451	SAM pointed domain containing ETS transcription factor [Source:NCBI gene;Acc:428271]	protein_coding	9.14954	10.1832	9.86355	8.863	8.78116	8.98107
ENSGALG00000002797	3246.63	0.00537108	0.0411669	0.410741	0.999907	PGD	21:3724856-3734646	phosphogluconate dehydrogenase [Source:NCBI gene;Acc:419450]	protein_coding	11.5411	11.9631	12.033	11.4091	11.9069	11.7533
ENSGALG00000002798	486.535	0.00105312	0.0252494	0.818791	0.999907	WDR59	11:1901047-1949555	WD repeat domain 59 [Source:NCBI gene;Acc:415688]	protein_coding	9.04344	9.21317	9.1506	9.11798	9.11417	9.08999
ENSGALG00000002800	52.2306	0.00151255	0.0413708	0.809653	0.999907	GRK7	9:10425071-10442463	G protein-coupled receptor kinase 7 [Source:NCBI gene;Acc:429125]	protein_coding	5.59757	6.03869	5.98949	6.07724	5.60676	5.7784
ENSGALG00000002802	16.3155	-0.00348646	0.0542995	0.613798	0.999907	PACSIN1	26:4359456-4369874	protein kinase C and casein kinase substrate in neurons 1 [Source:NCBI gene;Acc:419903]	protein_coding	3.58169	3.78	3.65444	3.97553	3.89564	3.57118
ENSGALG00000002803	1397.97	-0.00415924	0.0241345	0.31574	0.999907	MTA1	8:4396089-4462422	metastasis associated 1 [Source:NCBI gene;Acc:429060]	protein_coding	10.5904	10.4889	10.6034	10.5983	10.6209	10.7191
ENSGALG00000002804	74.3781	0.00321154	0.0553624	0.639916	0.999907	RND2	27:7945964-7960601	Rho family GTPase 2 [Source:NCBI gene;Acc:428307]	protein_coding	6.45585	6.34344	6.13658	6.15926	6.08848	6.18835
ENSGALG00000002813	4824.47	0.00174882	0.0166163	0.553234	0.999907	RPS10	26:4376564-4382087	ribosomal protein S10 [Source:NCBI gene;Acc:419904]	protein_coding	12.4767	12.4843	12.5269	12.4295	12.3936	12.5384
ENSGALG00000002816	2243.06	0.0195768	0.0834177	0.0921764	0.827175	STK10	13:9525284-9568153	serine/threonine kinase 10 [Source:NCBI gene;Acc:416204]	protein_coding	10.915	11.3302	11.4165	10.7009	10.8356	10.9306
ENSGALG00000002818	940.639	-0.00378091	0.0251982	0.390622	0.999907	VAT1	27:7935605-7944619	vesicle amine transport 1 [Source:NCBI gene;Acc:420009]	protein_coding	9.78396	9.91918	9.82228	10.0124	9.86731	9.89432
ENSGALG00000002820	232.246	0.00718474	0.0362043	0.24154	0.989247	DFFA	21:3741291-3744957	DNA fragmentation factor subunit alpha [Source:NCBI gene;Acc:419451]	protein_coding	8.09318	8.04916	8.1201	7.90509	7.99295	7.96923
ENSGALG00000002827	847.103	-0.0037029	0.0241222	0.378259	0.999907	GPS1	18:4966111-4976221	G protein pathway suppressor 1 [Source:NCBI gene;Acc:417382]	protein_coding	9.77932	9.86619	9.73131	9.84728	9.93152	9.82989
ENSGALG00000002830	260.482	-0.00107771	0.0256169	0.816753	0.999907	NUDT3	26:4383940-4403978	nudix hydrolase 3 [Source:NCBI gene;Acc:419905]	protein_coding	8.4108	8.17938	8.35977	8.38709	8.35236	8.33248
ENSGALG00000002831	1115.97	0.00201029	0.0236608	0.639886	0.999907	SH3PXD2B	13:9572001-9637277	SH3 and PX domains 2B [Source:NCBI gene;Acc:427625]	protein_coding	10.6258	10.4149	10.623	10.4151	10.5195	10.5872
ENSGALG00000002832	606.948	-7.74065e-05	0.0395861	0.98993	0.999907	IFI35	27:7921645-7924699	interferon-induced protein 35 [Source:NCBI gene;Acc:420011]	protein_coding	8.89926	8.87846	8.61704	8.80971	8.82525	8.79108
ENSGALG00000002836	142.834	-0.00694994	0.0410192	0.297606	0.999907	PEX14	21:3745002-3826918	peroxisomal biogenesis factor 14 [Source:NCBI gene;Acc:771421]	protein_coding	7.12294	7.51872	7.19702	7.48263	7.55407	7.24716
ENSGALG00000002837	4318.08	0.00174425	0.0195046	0.623543	0.999907	RPL27	27:7918185-7920899	ribosomal protein L27 [Source:NCBI gene;Acc:396280]	protein_coding	12.3395	12.3083	12.3523	12.2615	12.2597	12.3515
ENSGALG00000002840	180.774	-0.00736912	0.0611932	0.341812	0.999907	GRM4	26:4440323-4474302	glutamate receptor, metabotropic 4 [Source:NCBI gene;Acc:419906]	protein_coding	7.35252	7.81438	8.26369	8.6147	8.05025	7.75278
ENSGALG00000002841	660.36	-0.00253334	0.0216355	0.512375	0.999907	RFNG	18:4976515-4983928	RFNG O-fucosylpeptide 3-beta-N-acetylglucosaminyltransferase [Source:NCBI gene;Acc:395789]	protein_coding	9.34985	9.33643	9.46361	9.57524	9.42629	9.33337
ENSGALG00000002843	127.675	0.00671282	0.0417434	0.317502	0.999907	RILP	19:5487858-5491925	Rab interacting lysosomal protein [Source:NCBI gene;Acc:417558]	protein_coding	7.42753	7.03706	7.44771	7.1295	7.0912	7.27935
ENSGALG00000002845	187.485	-0.00588224	0.0543153	0.422166	0.999907	CTNNA3	6:7369397-7806023	catenin alpha 3 [Source:NCBI gene;Acc:423648]	protein_coding	7.44896	7.40654	7.63471	8.04934	7.64939	7.48422
ENSGALG00000002846	125.045	-0.0198154	0.0738697	0.0838554	0.814714	NEURL1B	13:9642877-9751876	neuralized E3 ubiquitin protein ligase 1B [Source:NCBI gene;Acc:427626]	protein_coding	7.37547	7.2264	7.26056	7.57314	7.55029	7.66864
ENSGALG00000002849	178.031	0.000623828	0.035689	0.914716	0.999907	DCXR	18:4985113-4988234	dicarbonyl and L-xylulose reductase [Source:NCBI gene;Acc:374066]	protein_coding	8.11195	7.42866	7.708	7.74346	7.81693	7.73294
ENSGALG00000002850	1010.78	-0.000643832	0.0216729	0.873272	0.999907	RASA2	9:10367568-10409827	RAS p21 protein activator 2 [Source:NCBI gene;Acc:424782]	protein_coding	9.88768	10.1368	10.1285	10.0381	10.0948	10.0851
ENSGALG00000002853	219.423	-0.000618256	0.0225519	0.882537	0.999907	CFDP1	11:1980933-2031846	craniofacial development protein 1 [Source:NCBI gene;Acc:374073]	protein_coding	8.08254	8.04887	8.0532	8.11966	8.06078	8.0669
ENSGALG00000002854	641.281	-0.00274291	0.0331472	0.624769	0.999907	PDZD2	Z:9455347-9647483	PDZ domain containing 2 [Source:NCBI gene;Acc:427421]	protein_coding	9.7253	9.7095	9.66578	9.83851	9.74707	9.77033
ENSGALG00000002855	77.3682	-0.00135912	0.0353234	0.81478	0.999907	SARDH	17:7335774-7343652	sarcosine dehydrogenase [Source:HGNC Symbol;Acc:HGNC:10536]	protein_coding	6.72668	6.741	6.73077	7.128	6.5682	6.5948
ENSGALG00000002856	661.921	-0.000533226	0.0144261	0.841874	0.999907	RUNDC1	27:7914430-7918149	RUN domain containing 1 [Source:NCBI gene;Acc:107055304]	protein_coding	9.50305	9.40843	9.46851	9.52184	9.45937	9.46115
ENSGALG00000002860	16.8833	-0.00571252	0.0615972	0.433884	0.999907	MLN	26:4573412-4579852	motilin [Source:NCBI gene;Acc:768422]	protein_coding	3.58876	3.62639	3.30287	3.98458	3.50568	3.84402
ENSGALG00000002861	295.778	0.00197987	0.0317424	0.715973	0.999907	TMEM170A	11:2032092-2036216	transmembrane protein 170A [Source:NCBI gene;Acc:770531]	protein_coding	8.36767	8.35117	8.38459	8.33012	8.31192	8.28527
ENSGALG00000002863	2460.14	0.00116789	0.0169978	0.708739	0.999907	ERGIC1	13:9797415-9852537	endoplasmic reticulum-golgi intermediate compartment 1 [Source:NCBI gene;Acc:416205]	protein_coding	11.4439	11.4244	11.5028	11.3833	11.4581	11.4431
ENSGALG00000002864	7.33391	-0.00835702	0.0789316	0.244159	NA	LRRTM3	6:7492006-7573415	leucine rich repeat transmembrane neuronal 3 [Source:NCBI gene;Acc:423649]	protein_coding	2.04461	2.49702	2.64346	2.64164	3.2157	2.62152
ENSGALG00000002866	1507.26	0.0115457	0.0437269	0.126612	0.873475	KANSL1L	7:2714508-2770441	KAT8 regulatory NSL complex subunit 1-like [Source:NCBI gene;Acc:424004]	protein_coding	10.5565	10.7105	10.8214	10.6601	10.4661	10.5105
ENSGALG00000002868	3720.07	0.00270837	0.0230723	0.511263	0.999907	RPL26L1	13:9856065-9860391	ribosomal protein L26 like 1 [Source:NCBI gene;Acc:396400]	protein_coding	12.2152	12.0275	12.1476	12.0318	12.0123	12.1619
ENSGALG00000002870	549.006	-0.00229526	0.0254861	0.616378	0.999907	LEMD2	26:4584396-4595231	LEM domain containing 2 [Source:NCBI gene;Acc:419907]	protein_coding	9.37902	9.50097	9.30641	9.55365	9.43239	9.38381
ENSGALG00000002877	508.854	-0.0100306	0.0477608	0.19294	0.949339	LRRC45	18:4994148-5003643	leucine rich repeat containing 45 [Source:NCBI gene;Acc:770573]	protein_coding	8.99325	9.06038	9.14122	9.37349	9.18504	9.2286
ENSGALG00000002878	564.676	0.0106877	0.0539374	0.195579	0.951971	CREBRF	13:9873168-9892226	CREB3 regulatory factor [Source:NCBI gene;Acc:416206]	protein_coding	9.00531	9.22069	9.30706	9.13538	8.99059	8.6632
ENSGALG00000002880	355.088	0.00218072	0.0217782	0.579969	0.999907	AARSD1	27:7907883-7912277	alanyl-tRNA synthetase domain containing 1 [Source:NCBI gene;Acc:107049007]	protein_coding	8.64601	8.75457	8.64301	8.49175	8.73906	8.61846
ENSGALG00000002881	206.12	-0.00450726	0.0341011	0.433662	0.999907	C26H6ORF125	26:4615270-4620658	chromosome 26 open reading frame, human C6orf125 [Source:NCBI gene;Acc:419909]	protein_coding	7.93586	7.78947	7.60309	7.93258	7.90444	7.86347
ENSGALG00000002882	178.705	-0.00154618	0.0250542	0.73403	0.999907	BNIP1	13:9897119-9902358	BCL2 interacting protein 1 [Source:NCBI gene;Acc:416207]	protein_coding	7.59086	7.65216	7.68606	7.71368	7.64104	7.71241
ENSGALG00000002883	822.922	0.000358052	0.0140195	0.890584	0.999907	SCAPER	10:3662745-3799455	S-phase cyclin A associated protein in the ER [Source:NCBI gene;Acc:415352]	protein_coding	9.82099	9.90599	9.86161	9.91239	9.8039	9.84874
ENSGALG00000002886	35.5204	-0.00883699	0.0620131	0.277997	0.999907	NKX2-5	13:9921886-9924100	NK2 homeobox 5 [Source:NCBI gene;Acc:396073]	protein_coding	5.52908	5.90584	5.78655	6.33485	5.66147	6.13148
ENSGALG00000002888	1553.66	0.00166939	0.0346833	0.771438	0.999907	CASZ1	21:3830441-3953755	castor zinc finger 1 [Source:NCBI gene;Acc:419452]	protein_coding	10.7731	10.9825	10.9499	10.7967	10.836	10.9126
ENSGALG00000002891	3230.87	-0.00265152	0.0283581	0.596127	0.999907	ACADL	7:2771932-2785778	acyl-CoA dehydrogenase, long chain [Source:NCBI gene;Acc:424005]	protein_coding	11.7181	12.0309	11.8144	11.9257	11.9187	11.9561
ENSGALG00000002892	212.608	-0.000956081	0.034553	0.867342	0.999907	ENSGALG00000002892	6:8441148-8461055	solute carrier family 22 member 15-like [Source:NCBI gene;Acc:423653]	protein_coding	7.49354	7.63675	7.54912	7.66524	7.73832	7.33229
ENSGALG00000002893	69.9992	0.0147083	0.0755207	0.141525	0.901374	STC2	13:9947853-9957394	stanniocalcin 2 [Source:NCBI gene;Acc:416208]	protein_coding	6.7933	7.11214	6.53838	6.25059	6.44388	6.61219
ENSGALG00000002897	39.7484	-0.00412077	0.0497828	0.550865	0.999907	SLC16A14	9:10296206-10307893	solute carrier family 16 member 14 [Source:NCBI gene;Acc:424784]	protein_coding	5.0896	4.7799	4.65748	4.67835	4.91324	5.4008
ENSGALG00000002899	700.239	-0.0345149	0.0828629	0.0306845	0.605613	AACS	15:4746626-4784057	acetoacetyl-CoA synthetase [Source:NCBI gene;Acc:416811]	protein_coding	9.50209	9.66399	9.38766	9.87584	9.71649	9.71198
ENSGALG00000002900	114.46	-0.152762	0.238123	0.00317216	0.208512	NOTUM	18:5048916-5054527	NOTUM, palmitoleoyl-protein carboxylesterase [Source:NCBI gene;Acc:417385]	protein_coding	6.75532	6.71419	7.1835	7.56939	7.58957	7.33539
ENSGALG00000002904	1548.75	0.00600626	0.0313016	0.262901	0.999907	REEP3	6:8461693-8499207	receptor accessory protein 3 [Source:NCBI gene;Acc:423654]	protein_coding	10.4103	10.4403	10.529	10.3386	10.3357	10.3792
ENSGALG00000002906	909.782	2.50642e-05	0.0356682	0.996564	0.999907	TARDBP	21:4071151-4076774	TAR DNA binding protein [Source:NCBI gene;Acc:419453]	protein_coding	10.1311	10.3411	9.96783	10.1354	10.1503	10.1797
ENSGALG00000002907	30167.7	0.00362839	0.0400463	0.564515	0.999907	MYL1	7:2795396-2813128	myosin, light chain 1, alkali; skeletal, fast [Source:NCBI gene;Acc:396470]	protein_coding	15.0134	14.9651	15.3298	15.2264	14.8797	14.8256
ENSGALG00000002908	65.9381	-0.0123913	0.0759032	0.17802	0.929701	TRAIP	12:2972533-2990373	TRAF interacting protein [Source:NCBI gene;Acc:415927]	protein_coding	5.35215	5.63003	5.51213	5.79277	5.99614	6.04138
ENSGALG00000002911	314.253	0.00108841	0.0303326	0.836556	0.999907	MOXD1	3:56993933-57046070	monooxygenase DBH like 1 [Source:NCBI gene;Acc:395333]	protein_coding	8.27446	8.39357	8.50339	8.49495	8.26456	8.32041
ENSGALG00000002913	843.891	0.000978364	0.0201109	0.793906	0.999907	BRI3BP	15:4786518-4789593	BRI3 binding protein [Source:NCBI gene;Acc:416812]	protein_coding	10.0099	9.87685	9.82044	9.85124	9.90775	9.88357
ENSGALG00000002919	233.991	0.00556685	0.0346518	0.3419	0.999907	MON1A	12:3011044-3015929	MON1 homolog A, secretory trafficking associated [Source:NCBI gene;Acc:415929]	protein_coding	8.32501	7.94762	8.32148	8.03849	8.01009	8.23422
ENSGALG00000002921	585.737	-0.00174705	0.0216946	0.659962	0.999907	LANCL1	7:2826403-2842090	LanC like 1 [Source:NCBI gene;Acc:424006]	protein_coding	9.22511	9.0836	9.22557	9.23064	9.19056	9.27024
ENSGALG00000002922	6759.17	-0.0079762	0.0345591	0.178683	0.929881	NOTCH2	8:4546230-4625309	notch 2 [Source:NCBI gene;Acc:374031]	protein_coding	12.9491	12.8297	12.9378	12.9974	13.0276	13.0662
ENSGALG00000002925	1363.01	-0.00525787	0.0293334	0.297744	0.999907	ETFA	10:3810178-3840160	electron-transfer-flavoprotein, alpha polypeptide [Source:NCBI gene;Acc:415353]	protein_coding	10.5116	10.7095	10.5583	10.7542	10.6326	10.7088
ENSGALG00000002929	6123.92	-0.00298363	0.0185507	0.338766	0.999907	TRIP12	9:10169029-10271674	thyroid hormone receptor interactor 12 [Source:NCBI gene;Acc:424785]	protein_coding	12.5705	12.6644	12.6764	12.6928	12.6691	12.7404
ENSGALG00000002931	5.93091	0.00179595	0.0635564	0.774725	NA	REG4	8:4626888-4628302	regenerating family member 4 [Source:NCBI gene;Acc:424379]	protein_coding	3.05478	3.40493	2.99817	3.24339	3.03825	2.81223
ENSGALG00000002932	2857.28	0.00304681	0.0229326	0.452187	0.999907	NME2	18:5064083-5066287	NME/NM23 nucleoside diphosphate kinase 2 [Source:NCBI gene;Acc:395916]	protein_coding	11.7474	11.7937	11.8379	11.7338	11.616	11.8217
ENSGALG00000002937	1329.34	-4.35931e-05	0.0207661	0.991063	0.999907	PSME3	27:7879741-7886805	proteasome activator subunit 3 [Source:NCBI gene;Acc:420017]	protein_coding	10.4953	10.5235	10.4277	10.3927	10.5398	10.5177
ENSGALG00000002942	3165.56	-0.000721139	0.0196611	0.84457	0.999907	JMJD1C	6:8516356-8663452	jumonji domain containing 1C [Source:NCBI gene;Acc:423655]	protein_coding	11.8149	11.7368	11.8813	11.7899	11.8155	11.8953
ENSGALG00000002943	6408.07	-0.00190519	0.0127502	0.34978	0.999907	PRPF8	19:5492009-5509846	pre-mRNA processing factor 8 [Source:NCBI gene;Acc:417559]	protein_coding	12.7492	12.7961	12.7809	12.8424	12.7872	12.8325
ENSGALG00000002944	73.1726	0.000667457	0.048456	0.919193	0.999907	CPS1	7:2842238-2943240	carbamoyl-phosphate synthase 1 [Source:NCBI gene;Acc:428994]	protein_coding	6.28503	6.52357	6.68891	6.6132	6.23334	6.56344
ENSGALG00000002945	102.126	0.00140319	0.044338	0.827665	0.999907	TMEM266	10:3840816-3896080	transmembrane protein 266 [Source:NCBI gene;Acc:770288]	protein_coding	6.67963	7.17903	7.08784	6.84798	7.1133	6.81509
ENSGALG00000002952	117.207	-0.000654424	0.0311632	0.903025	0.999907	NRG4	10:3918768-3940587	neuregulin 4 [Source:NCBI gene;Acc:415354]	protein_coding	6.82931	7.1928	7.18223	7.20097	7.06443	7.01453
ENSGALG00000002954	1389.83	0.000800903	0.015784	0.78412	0.999907	MBTD1	18:5066741-5096291	mbt domain containing 1 [Source:NCBI gene;Acc:417387]	protein_coding	10.5053	10.6261	10.6619	10.5845	10.6057	10.5431
ENSGALG00000002955	767.049	-0.00248197	0.0344016	0.665238	0.999907	ADAMTSL2	17:7269757-7290205	ADAMTS like 2 [Source:NCBI gene;Acc:417147]	protein_coding	10.0791	10.0897	9.45707	10.0311	9.73845	10.1608
ENSGALG00000002957	4.32673	-0.0035224	0.0726938	0.534623	NA	ENSGALG00000002957	11:2036749-2043464	solute carrier family 12 member 3 [Source:NCBI gene;Acc:415692]	pseudogene	2.3933	2.50367	3.06355	2.83973	3.53309	2.30766
ENSGALG00000002958	221.159	0.000865243	0.0625291	0.890079	0.999907	DNER	9:10092468-10198054	delta/notch like EGF repeat containing [Source:NCBI gene;Acc:424786]	protein_coding	8.0288	8.17357	7.61386	7.68941	8.11241	7.79798
ENSGALG00000002959	427.831	-0.000131462	0.0205142	0.972744	0.999907	NRBF2	6:8670653-8685139	nuclear receptor binding factor 2 [Source:NCBI gene;Acc:423656]	protein_coding	8.72577	8.77415	8.80855	8.89937	8.61678	8.81324
ENSGALG00000002960	12.9111	-0.000502029	0.0675904	0.929822	0.999907	HMGCS2	8:4627165-4632645	3-hydroxy-3-methylglutaryl-CoA synthase 2 [Source:NCBI gene;Acc:424380]	protein_coding	3.29301	3.69145	3.68915	3.9311	3.6107	3.20608
ENSGALG00000002963	399.764	-0.000388125	0.0298047	0.940659	0.999907	PID1	9:9999445-10077916	phosphotyrosine interaction domain containing 1 [Source:NCBI gene;Acc:424787]	protein_coding	8.80228	8.81018	8.70841	8.71353	8.70317	8.93936
ENSGALG00000002964	806.952	-0.00173096	0.0166237	0.557989	0.999907	DHX37	15:4787567-4803782	DEAH-box helicase 37 [Source:NCBI gene;Acc:416813]	protein_coding	9.81377	9.74685	9.75664	9.7347	9.83862	9.87645
ENSGALG00000002967	341.429	-0.00335781	0.0253244	0.452677	0.999907	ZNF365	6:8889016-8904914	zinc finger protein 365 [Source:NCBI gene;Acc:423658]	protein_coding	8.59005	8.4619	8.45484	8.3854	8.6586	8.68076
ENSGALG00000002968	153.979	-0.0132986	0.0554006	0.135461	0.890468	ZNF341	20:2146538-2166147	zinc finger protein 341 [Source:NCBI gene;Acc:419152]	protein_coding	7.40172	7.58929	7.29108	7.67817	7.6746	7.59334
ENSGALG00000002969	785.454	-5.66328e-05	0.0144182	0.983226	0.999907	MAU2	28:3605676-3618416	MAU2 sister chromatid cohesion factor [Source:NCBI gene;Acc:428348]	protein_coding	9.77688	9.82303	9.73597	9.86744	9.77601	9.69591
ENSGALG00000002971	2321.44	-0.00309821	0.0167547	0.249622	0.99849	ENSGALG00000002971	13:10924239-10966316	nuclear receptor binding SET domain protein 1 [Source:NCBI gene;Acc:416214]	pseudogene	11.3467	11.3981	11.3946	11.4705	11.4294	11.418
ENSGALG00000002973	712.687	-0.00446576	0.0268962	0.337785	0.999907	BECN1	27:7874990-7879971	beclin 1 [Source:NCBI gene;Acc:420018]	protein_coding	9.59158	9.68079	9.56096	9.71551	9.70852	9.68531
ENSGALG00000002974	279.12	-0.0042126	0.0652379	0.528812	0.999907	SPHKAP	9:9726068-9792058	SPHK1 interactor, AKAP domain containing [Source:NCBI gene;Acc:424789]	protein_coding	8.44654	8.63171	8.5422	8.85492	8.72241	9.08156
ENSGALG00000002980	246.331	0.000121169	0.0423457	0.984681	0.999907	RTKN2	6:8832056-8953024	rhotekin 2 [Source:NCBI gene;Acc:423660]	protein_coding	7.953	8.31914	7.82834	7.90884	8.15057	8.05633
ENSGALG00000002981	295.319	-0.0604489	0.122208	0.0140574	0.462008	ERCC4	14:1071961-1082730	ERCC excision repair 4, endonuclease catalytic subunit [Source:NCBI gene;Acc:416420]	protein_coding	8.21624	8.16637	8.2231	8.52825	8.5546	8.54966
ENSGALG00000002982	81.4766	0.00215468	0.0680443	0.713494	0.999907	SLC2A6	17:7235916-7240174	solute carrier family 2 member 6 [Source:NCBI gene;Acc:425954]	protein_coding	4.1537	4.6549	4.32392	4.25073	4.25611	3.91087
ENSGALG00000002984	86.0867	-0.000570045	0.0370799	0.923597	0.999907	RAB24	13:10916142-10918396	RAB24, member RAS oncogene family [Source:NCBI gene;Acc:427627]	protein_coding	6.4953	6.44399	6.60395	6.34242	6.60393	6.64598
ENSGALG00000002985	395.107	0.00142506	0.020695	0.7089	0.999907	UTP18	18:5095894-5104494	UTP18, small subunit processome component [Source:NCBI gene;Acc:417388]	protein_coding	8.71031	8.7696	8.67843	8.76256	8.65807	8.62812
ENSGALG00000002987	774.522	0.0245823	0.0926016	0.0650168	0.773622	SERPINF2	19:5543842-5551420	serpin family F member 2 [Source:NCBI gene;Acc:100857105]	protein_coding	9.97208	10.3195	10.059	9.91831	9.50219	9.65913
ENSGALG00000002988	45.3596	0.00381016	0.0579855	0.582688	0.999907	ENSGALG00000002988	8:4633303-4636689	phosphoglycerate dehydrogenase [Source:NCBI gene;Acc:424381]	pseudogene	5.67536	5.33108	5.28773	5.5184	5.39572	4.61975
ENSGALG00000002990	972.156	0.00323673	0.0255391	0.474039	0.999907	PRELID1	13:10914280-10916096	PRELI domain containing 1 [Source:NCBI gene;Acc:395819]	protein_coding	10.2025	10.1659	10.0378	9.97582	10.1048	10.101
ENSGALG00000002992	856.154	0.00242808	0.0674117	0.685871	0.999907	DAW1	9:9704805-9721804	dynein assembly factor with WD repeats 1 [Source:NCBI gene;Acc:424790]	protein_coding	10.0895	10.3267	9.96313	9.72389	9.90582	9.9099
ENSGALG00000002993	8.50543	-0.00284023	0.0650482	0.654181	NA	CA10	18:5153057-5313472	carbonic anhydrase 10 [Source:NCBI gene;Acc:417389]	protein_coding	2.67493	2.77399	3.00609	2.856	2.99935	3.18951
ENSGALG00000003003	429.666	3.6955	0.565826	9.44857e-12	6.83179e-08	CCL20	9:9693543-9695640	C-C motif chemokine ligand 20 [Source:NCBI gene;Acc:395082]	protein_coding	8.68863	10.1759	11.0151	7.28198	6.12154	5.07949
ENSGALG00000003005	12.2877	-0.00147559	0.0574251	0.82321	0.999907	CHRNB4	10:4055376-4067927	cholinergic receptor nicotinic beta 4 subunit [Source:NCBI gene;Acc:395613]	protein_coding	3.088	3.78818	4.19531	3.93316	3.68742	3.90526
ENSGALG00000003010	546.103	-0.0189179	0.0616276	0.0756137	0.805839	NUP93	11:2046725-2117520	nucleoporin 93 [Source:NCBI gene;Acc:415693]	protein_coding	9.10738	9.04997	9.15913	9.14487	9.36694	9.45086
ENSGALG00000003011	657.99	0.00676485	0.0470793	0.343251	0.999907	TOM1L1	18:5812118-5833003	target of myb1 like 1 membrane trafficking protein [Source:NCBI gene;Acc:417391]	protein_coding	9.58189	9.82634	9.46964	9.34189	9.61774	9.31794
ENSGALG00000003013	305.341	0.00193611	0.0687322	0.735774	0.999907	ENSGALG00000003013	6:9115242-9166926	chromosome 6 C10orf107 homolog [Source:NCBI gene;Acc:423662]	protein_coding	8.61116	8.69213	8.40182	8.16937	8.12893	8.59782
ENSGALG00000003014	23.306	-0.00331449	0.0611662	0.621875	0.999907	CHRNA3	10:4073313-4080153	cholinergic receptor nicotinic alpha 3 subunit [Source:NCBI gene;Acc:386578]	protein_coding	3.23698	4.65178	4.42443	4.87589	4.15141	4.17127
ENSGALG00000003015	11593.4	0.0055017	0.0310942	0.302803	0.999907	SERPINF1	19:5554574-5561459	serpin family F member 1 [Source:NCBI gene;Acc:417561]	protein_coding	13.9101	13.7648	13.8149	13.6998	13.6232	13.837
ENSGALG00000003016	7.03851	-2.43404e-05	0.0655837	0.996725	NA	MASP2	21:4078712-4105097	mannan binding lectin serine peptidase 2 [Source:NCBI gene;Acc:407089]	protein_coding	2.56436	3.24028	2.31231	2.58321	3.0255	2.56407
ENSGALG00000003021	108.794	-0.00831978	0.0464298	0.255776	0.998747	CHRNA5	10:4080158-4092860	cholinergic receptor nicotinic alpha 5 subunit [Source:NCBI gene;Acc:386577]	protein_coding	6.80241	6.56877	6.82003	7.1655	6.74448	6.89328
ENSGALG00000003022	29.51	-0.00521209	0.0502616	0.461693	0.999907	ENSGALG00000003022	8:4675696-4682832	dimethylaniline monooxygenase [N-oxide-forming] 5-like [Source:NCBI gene;Acc:100857724]	protein_coding	4.95002	4.96953	5.07818	5.40796	5.13906	4.99499
ENSGALG00000003024	423.418	-0.00314467	0.0232288	0.442894	0.999907	ARMC6	28:3755802-3761970	armadillo repeat containing 6 [Source:NCBI gene;Acc:420112]	protein_coding	8.82379	8.83541	8.74383	8.8596	8.90288	8.85141
ENSGALG00000003025	57.782	0.057933	0.191792	0.00956459	0.388918	ENSGALG00000003025	9:9667482-9672242	NA	protein_coding	6.62305	6.78656	6.63739	5.94347	5.3332	5.65453
ENSGALG00000003026	1539.92	-0.00172226	0.0178321	0.592173	0.999907	ENSGALG00000003026	14:1142254-1156542	NA	protein_coding	10.7499	10.7575	10.7879	10.7575	10.8613	10.8074
ENSGALG00000003029	114.895	-0.00106388	0.0333672	0.849548	0.999907	PLPP6	8:4683627-4686254	phospholipid phosphatase 6 [Source:HGNC Symbol;Acc:HGNC:23682]	protein_coding	6.97637	6.89041	6.74152	6.94162	6.97698	6.79506
ENSGALG00000003031	335.225	0.000262758	0.0216207	0.948098	0.999907	SMYD4	19:5561964-5568555	SET and MYND domain containing 4 [Source:NCBI gene;Acc:417562]	protein_coding	8.5846	8.52164	8.67693	8.64646	8.46767	8.67143
ENSGALG00000003033	240.626	-0.00461589	0.0388669	0.461275	0.999907	STXBP4	18:5836752-5890639	syntaxin binding protein 4 [Source:NCBI gene;Acc:417393]	protein_coding	8.10742	7.9139	8.29485	8.18831	8.45259	8.08288
ENSGALG00000003034	3.06349	0.00028053	0.0711269	0.956953	NA	SS2	21:4105253-4109012	somatostatin II [Source:NCBI gene;Acc:395106]	protein_coding	0.881217	2.082	1.70577	1.56644	1.69301	1.55399
ENSGALG00000003035	43.1253	0.00356935	0.0424827	0.581317	0.999907	FAM78B	8:4686653-4690632	family with sequence similarity 78 member B [Source:NCBI gene;Acc:769830]	protein_coding	5.48237	5.56347	5.70707	5.5258	5.46048	5.42469
ENSGALG00000003039	530.464	0.000126555	0.0242477	0.977363	0.999907	SRM	21:4116739-4124448	spermidine synthase [Source:NCBI gene;Acc:771447]	protein_coding	9.38583	9.22528	9.28851	9.27058	9.1888	9.43999
ENSGALG00000003042	673.43	-0.00163312	0.0200498	0.656692	0.999907	PXMP4	20:2166028-2172601	peroxisomal membrane protein 4 [Source:NCBI gene;Acc:419153]	protein_coding	9.53316	9.52799	9.45471	9.42007	9.57426	9.64163
ENSGALG00000003045	205.163	-0.0153549	0.0672807	0.124781	0.871297	E2F1	20:2177137-2180913	E2F transcription factor 1 [Source:NCBI gene;Acc:396142]	protein_coding	7.84044	7.33884	7.63887	7.87593	7.93789	7.98377
ENSGALG00000003046	765.358	-0.00394254	0.0277362	0.416083	0.999907	PSMA4	10:4097848-4102983	proteasome subunit alpha 4 [Source:NCBI gene;Acc:415357]	protein_coding	9.50638	9.69877	9.4123	9.69069	9.69678	9.49759
ENSGALG00000003047	680.534	-0.0230901	0.0622892	0.0493947	0.697555	SUGP2	28:3761765-3772296	SURP and G-patch domain containing 2 [Source:NCBI gene;Acc:420113]	protein_coding	9.47152	9.42385	9.51701	9.67242	9.69226	9.62299
ENSGALG00000003052	1033.19	0.00231908	0.0326789	0.676054	0.999907	AGFG1	9:9629184-9664692	ArfGAP with FG repeats 1 [Source:NCBI gene;Acc:424793]	protein_coding	10.0561	10.1191	10.0383	10.0421	10.0323	9.92528
ENSGALG00000003053	2538.65	0.00712928	0.0536687	0.344656	0.999907	PRDX6	8:4695523-4702534	peroxiredoxin 6 [Source:NCBI gene;Acc:429062]	protein_coding	11.5636	11.8001	11.6808	11.4158	11.4696	11.4094
ENSGALG00000003058	13.1164	-0.0104227	0.0825209	0.187447	0.93925	ENSGALG00000003058	28:3777894-3786314	homer scaffolding protein 3 [Source:NCBI gene;Acc:420115]	protein_coding	3.50414	3.67054	3.58111	4.44308	4.36689	3.4525
ENSGALG00000003059	1526.07	0.0544697	0.11767	0.016855	0.498354	HLF	18:5906620-5937242	HLF, PAR bZIP transcription factor [Source:NCBI gene;Acc:417395]	protein_coding	11.0631	11.1076	10.9697	10.6535	10.6538	10.8031
ENSGALG00000003063	55.7776	0.00241878	0.0490436	0.717932	0.999907	HYKK	10:4103099-4108004	hydroxylysine kinase [Source:NCBI gene;Acc:415358]	protein_coding	6.50139	5.75105	6.43857	6.22481	5.87472	6.37679
ENSGALG00000003065	156.181	-0.000620688	0.0335516	0.912115	0.999907	NECAB3	20:2183024-2207161	N-terminal EF-hand calcium binding protein 3 [Source:NCBI gene;Acc:419154]	protein_coding	7.97882	7.35476	7.53335	7.69044	7.73335	7.6063
ENSGALG00000003067	306.763	-0.0023682	0.0229336	0.566871	0.999907	MRPL44	9:9611815-9614811	mitochondrial ribosomal protein L44 [Source:NCBI gene;Acc:424795]	protein_coding	8.51588	8.32441	8.51666	8.67114	8.42142	8.4764
ENSGALG00000003068	768.398	-0.00109748	0.019358	0.760247	0.999907	EZH1	27:7833491-7847657	enhancer of zeste 1 polycomb repressive complex 2 subunit [Source:NCBI gene;Acc:420023]	protein_coding	9.80047	9.75113	9.80504	9.77596	9.85395	9.81918
ENSGALG00000003071	170.597	0.000590606	0.0229706	0.889565	0.999907	OGFOD1	11:2147564-2155667	2-oxoglutarate and iron dependent oxygenase domain containing 1 [Source:NCBI gene;Acc:415695]	protein_coding	7.68709	7.67987	7.49591	7.5266	7.60486	7.68549
ENSGALG00000003072	757.289	-0.00659067	0.0359114	0.277111	0.999907	RPA1	19:5568657-5590184	replication protein A1 [Source:NCBI gene;Acc:417563]	protein_coding	9.53997	9.74531	9.44789	9.67824	9.7253	9.74503
ENSGALG00000003073	132.144	-0.0045469	0.0389504	0.468196	0.999907	RHOBTB1	6:9336702-9386648	Rho related BTB domain containing 1 [Source:NCBI gene;Acc:423664]	protein_coding	7.28301	7.53933	7.00877	7.44488	7.18519	7.62087
ENSGALG00000003074	519.847	-0.0128736	0.0681557	0.168857	0.922953	ENSGALG00000003074	28:3790233-3811820	homer scaffolding protein 3 [Source:NCBI gene;Acc:420115]	protein_coding	9.02514	8.92513	9.30864	9.54671	9.2619	9.53315
ENSGALG00000003075	1.42799	-0.00172729	0.0926952	0.571666	NA	SLC34A1	13:10834101-10837807	solute carrier family 34 member 1 [Source:NCBI gene;Acc:395402]	protein_coding	-0.067701	-0.0226108	0.296863	0.846251	-0.0931452	-0.0467688
ENSGALG00000003076	29.4618	0.00238163	0.0647024	0.704228	0.999907	FASLG	8:4846877-4850856	Fas ligand (TNF superfamily, member 6) [Source:NCBI gene;Acc:429064]	protein_coding	3.82132	4.73392	4.72414	4.65451	4.21196	3.82932
ENSGALG00000003078	883.889	-0.000714365	0.047918	0.913353	0.999907	MMD	18:5945780-5973025	monocyte to macrophage differentiation associated [Source:NCBI gene;Acc:417397]	protein_coding	9.89179	9.09828	9.43487	9.20701	10.0674	9.19372
ENSGALG00000003079	481.303	0.000292885	0.0173134	0.928359	0.999907	MFF	9:9588160-9610296	mitochondrial fission factor [Source:NCBI gene;Acc:424796]	protein_coding	8.927	9.03414	8.9847	9.10324	8.94346	8.87061
ENSGALG00000003081	1143.32	-0.0101324	0.0383411	0.128996	0.874746	SUCO	8:4860575-4897990	SUN domain containing ossification factor [Source:NCBI gene;Acc:424385]	protein_coding	10.2438	10.3524	10.1923	10.3208	10.4274	10.4291
ENSGALG00000003082	86.9977	-0.00321603	0.0397683	0.606828	0.999907	DPH1	19:5643569-5658310	diphthamide biosynthesis 1 [Source:NCBI gene;Acc:417564]	protein_coding	6.99431	6.79273	6.60314	7.05396	7.05869	6.57712
ENSGALG00000003084	448.969	-0.00627812	0.0310059	0.237124	0.986139	NUDT21	11:2155240-2162490	nudix hydrolase 21 [Source:NCBI gene;Acc:100858636]	protein_coding	8.82316	8.8137	8.86503	8.99773	9.00084	8.82364
ENSGALG00000003085	493.79	-0.00561478	0.0529389	0.438133	0.999907	CDK1	6:9409873-9417895	cyclin dependent kinase 1 [Source:NCBI gene;Acc:396252]	protein_coding	8.30521	8.71876	8.41071	8.76294	8.57216	8.82313
ENSGALG00000003086	1056.67	-0.00150594	0.0162342	0.605278	0.999907	EXOSC10	21:4123703-4138661	exosome component 10 [Source:NCBI gene;Acc:419454]	protein_coding	10.1999	10.2853	10.2067	10.1935	10.2929	10.3174
ENSGALG00000003091	505.23	-0.00205672	0.0234483	0.628952	0.999907	PARN	14:1197084-1231716	poly(A)-specific ribonuclease [Source:NCBI gene;Acc:416423]	protein_coding	8.91961	9.11095	9.00124	8.89667	9.15275	9.1207
ENSGALG00000003092	1448.82	-0.00960511	0.0380019	0.143844	0.901374	ERLIN2	22:2492103-2501587	ER lipid raft associated 2 [Source:NCBI gene;Acc:426769]	protein_coding	10.6095	10.5938	10.5835	10.6361	10.7818	10.7626
ENSGALG00000003096	103.288	-0.00117396	0.0382672	0.846105	0.999907	CBFA2T2	20:2208406-2258331	CBFA2/RUNX1 translocation partner 2 [Source:NCBI gene;Acc:419155]	protein_coding	7.35699	6.96842	7.25508	7.30189	7.19434	7.26855
ENSGALG00000003099	57.5615	-0.0138787	0.0640582	0.143807	0.901374	PCTP	18:6021507-6028831	phosphatidylcholine transfer protein [Source:NCBI gene;Acc:417399]	protein_coding	5.92568	5.98975	5.67141	6.08229	6.18459	6.14183
ENSGALG00000003101	631.776	-0.00430935	0.0305923	0.414894	0.999907	PLPBP	22:2504687-2508843	proline synthetase cotranscribed homolog (bacterial) [Source:NCBI gene;Acc:426770]	protein_coding	9.31481	9.53355	9.34069	9.515	9.41501	9.57242
ENSGALG00000003103	94.6972	0.00410979	0.0540482	0.557464	0.999907	MST1R	12:3002525-3009824	macrophage stimulating 1 receptor [Source:NCBI gene;Acc:427573]	protein_coding	6.62559	7.04029	6.64003	6.21682	6.74882	6.70854
ENSGALG00000003105	3.5504	-0.00595702	0.0898087	0.241873	NA	ANKFN1	18:6106146-6162953	ankyrin repeat and fibronectin type III domain containing 1 [Source:NCBI gene;Acc:427807]	protein_coding	0.425536	0.564301	0.963242	0.803575	1.10902	1.76775
ENSGALG00000003106	19.0084	-0.00296528	0.0648707	0.642364	0.999907	TOX2	20:2300399-2414076	TOX high mobility group box family member 2 [Source:NCBI gene;Acc:419156]	protein_coding	2.80112	3.23454	3.86064	3.54628	3.01454	4.00019
ENSGALG00000003107	1005.17	0.0114179	0.038284	0.0940735	0.827175	AMFR	11:2162212-2182455	autocrine motility factor receptor [Source:NCBI gene;Acc:415697]	protein_coding	10.0875	10.1514	10.158	10.1037	9.93428	10.0093
ENSGALG00000003108	1200.59	0.00459552	0.0231939	0.237801	0.986139	SMG6	19:5675613-5773312	SMG6, nonsense mediated mRNA decay factor [Source:NCBI gene;Acc:101750600]	protein_coding	10.647	10.5776	10.6155	10.5728	10.5477	10.4906
ENSGALG00000003111	535.065	-0.00197945	0.036959	0.739901	0.999907	BFAR	14:1232513-1241144	bifunctional apoptosis regulator [Source:NCBI gene;Acc:416424]	protein_coding	8.78136	8.93992	9.01408	9.01083	8.99384	8.95259
ENSGALG00000003113	243.87	-0.00182596	0.0396531	0.767366	0.999907	RGS14	13:10825770-10832208	regulator of G-protein signaling 14 [Source:NCBI gene;Acc:769193]	protein_coding	7.89889	7.74009	7.92046	7.87684	7.81352	8.08506
ENSGALG00000003114	15.889	0.00592418	0.0627206	0.418838	0.999907	NOG	18:6187592-6189553	noggin [Source:HGNC Symbol;Acc:HGNC:7866]	protein_coding	3.65458	3.94264	4.11074	3.8757	3.28676	3.73015
ENSGALG00000003118	406.534	-0.00783848	0.049319	0.292524	0.999907	ADGRA2	22:2510164-2527342	adhesion G protein-coupled receptor A2 [Source:NCBI gene;Acc:426771]	protein_coding	9.36423	9.09827	9.52932	9.63173	9.50931	9.54598
ENSGALG00000003120	1710.54	0.00193106	0.0199824	0.594036	0.999907	NCOR2	15:4858160-5021986	nuclear receptor corepressor 2 [Source:NCBI gene;Acc:416815]	protein_coding	11.3847	11.3023	11.3897	11.3704	11.3276	11.2396
ENSGALG00000003122	143.564	0.0046768	0.0440192	0.483642	0.999907	ZFAND2A	14:2776904-2780273	zinc finger AN1-type containing 2A [Source:NCBI gene;Acc:425104]	protein_coding	7.0619	7.34567	7.23563	7.12049	7.10299	6.94724
ENSGALG00000003123	297.448	-0.00280715	0.0380492	0.644698	0.999907	CNTNAP1	27:7823872-7832297	contactin associated protein 1 [Source:NCBI gene;Acc:428309]	protein_coding	9.23	8.94259	9.04515	9.16088	9.27712	9.08597
ENSGALG00000003124	45.4151	-0.000836821	0.0381677	0.889708	0.999907	BRF2	22:2527806-2530973	BRF2, RNA polymerase III transcription initiation factor subunit [Source:NCBI gene;Acc:426772]	protein_coding	5.5084	6.03614	5.43947	5.65204	5.71046	5.71574
ENSGALG00000003126	299.441	-0.00819159	0.0555504	0.29534	0.999907	ERBB4	7:3087685-3490215	erb-b2 receptor tyrosine kinase 4 [Source:NCBI gene;Acc:395671]	protein_coding	8.10367	8.24178	8.17476	8.62122	8.36443	8.32645
ENSGALG00000003128	236.499	-0.000665648	0.0273215	0.891889	0.999907	EDEM2	20:2544324-2553966	ER degradation enhancing alpha-mannosidase like protein 2 [Source:NCBI gene;Acc:770034]	protein_coding	8.27171	7.8882	7.9162	7.89595	8.00105	8.27472
ENSGALG00000003129	776.313	0.00164918	0.020075	0.653799	0.999907	RAB11FIP1	22:2532722-2543452	RAB11 family interacting protein 1 [Source:NCBI gene;Acc:770622]	protein_coding	9.56697	9.68387	9.55111	9.54868	9.5289	9.60279
ENSGALG00000003130	297.45	0.00363988	0.0259527	0.424631	0.999907	DDX49	28:3818740-3824430	DEAD-box helicase 49 [Source:NCBI gene;Acc:420116]	protein_coding	8.3564	8.39021	8.23369	8.2254	8.21956	8.29768
ENSGALG00000003131	305.368	0.00638072	0.0352161	0.284494	0.999907	DGKE	18:6259783-6271406	diacylglycerol kinase epsilon [Source:NCBI gene;Acc:770911]	protein_coding	8.3904	8.43538	8.24703	8.1744	8.23884	8.2734
ENSGALG00000003134	0.712869	2.87531e-05	0.0861418	0.993064	NA	ENSGALG00000003134	13:10823042-10824827	NA	protein_coding	0.194415	-0.31061	-0.0180094	-0.324001	-0.0951098	0.265725
ENSGALG00000003135	4269.54	0.00605264	0.0352652	0.309434	0.999907	ANK3	6:9421563-9766762	ankyrin 3 [Source:NCBI gene;Acc:396309]	protein_coding	12.2642	12.5649	12.306	12.3533	12.213	12.1916
ENSGALG00000003136	797.918	0.0042071	0.0341674	0.464879	0.999907	IKZF2	7:3660255-3763201	IKAROS family zinc finger 2 [Source:NCBI gene;Acc:395309]	protein_coding	9.37578	9.70595	9.64493	9.36154	9.56752	9.46847
ENSGALG00000003137	174.521	-0.000364963	0.0346917	0.949236	0.999907	RFLNA	15:5036041-5046876	refilin A [Source:NCBI gene;Acc:771797]	protein_coding	8.01209	7.80092	7.40858	7.90878	7.49064	7.91305
ENSGALG00000003138	4.19815	0.00336883	0.0719365	0.555572	NA	OXTR	12:19681376-19684780	oxytocin receptor [Source:NCBI gene;Acc:429211]	protein_coding	2.49702	2.63456	2.0502	2.58411	1.83243	1.83112
ENSGALG00000003142	1.78994	0.000624761	0.0753035	0.89206	NA	PRLHRL	22:2545037-2547478	prolactin releasing hormone receptor-like [Source:NCBI gene;Acc:431251]	protein_coding	0.25787	0.644942	0.29174	0.143454	0.64946	0.13307
ENSGALG00000003143	1125.4	0.0020017	0.0166086	0.489128	0.999907	ZC3H7A	14:1270001-1291042	zinc finger CCCH-type containing 7A [Source:NCBI gene;Acc:416426]	protein_coding	10.3537	10.4151	10.3526	10.2967	10.3394	10.3435
ENSGALG00000003144	1437.21	-0.0217475	0.0768642	0.0725642	0.796022	TRIM25	18:6279757-6287152	tripartite motif containing 25 [Source:NCBI gene;Acc:417401]	protein_coding	9.86067	10.0335	9.83997	10.4064	10.1214	10.1353
ENSGALG00000003146	276.03	0.00206305	0.0447124	0.750851	0.999907	CCDC92	15:5140595-5154005	coiled-coil domain containing 92 [Source:NCBI gene;Acc:416817]	protein_coding	8.11251	8.50242	8.0928	8.06343	8.21775	8.19066
ENSGALG00000003147	2296.23	0.0074848	0.0376151	0.237813	0.986139	TRPC4AP	20:2557331-2590035	transient receptor potential cation channel subfamily C member 4 associated protein [Source:NCBI gene;Acc:428134]	protein_coding	11.3145	11.4605	11.4127	11.2162	11.2067	11.3425
ENSGALG00000003148	563.315	0.00155654	0.066403	0.793752	0.999907	SPAG16	7:3803059-4151276	sperm associated antigen 16 [Source:NCBI gene;Acc:424009]	protein_coding	9.50929	9.63575	9.52045	9.05215	9.56577	9.45285
ENSGALG00000003149	2312.88	0.00210822	0.0242071	0.630482	0.999907	ENSGALG00000003149	26:4621920-4659150	inositol 1,4,5-trisphosphate receptor type 3 [Source:NCBI gene;Acc:419910]	pseudogene	11.2341	11.2307	11.3043	11.2292	11.1148	11.2643
ENSGALG00000003153	1204.89	0.00198938	0.0234638	0.640858	0.999907	COPE	28:3824581-3829413	coatomer protein complex subunit epsilon [Source:NCBI gene;Acc:420117]	protein_coding	10.4674	10.5313	10.4294	10.3896	10.4231	10.4649
ENSGALG00000003154	880.154	0.0119716	0.0444498	0.120379	0.863664	TXNDC11	14:1292131-1312468	thioredoxin domain containing 11 [Source:NCBI gene;Acc:416428]	protein_coding	10.0132	10.0959	9.84663	9.73026	9.83136	9.93283
ENSGALG00000003155	39.8222	-0.00376948	0.0435395	0.565476	0.999907	SRR	19:5765094-5766811	serine racemase [Source:NCBI gene;Acc:771635]	protein_coding	5.63708	5.76703	5.52859	5.6108	5.85878	5.8182
ENSGALG00000003160	109.892	-0.00989627	0.0530945	0.218882	0.969482	CERS1	28:3831598-3842053	ceramide synthase 1 [Source:NCBI gene;Acc:420118]	protein_coding	6.73191	6.75791	6.71442	6.93289	7.02207	6.94158
ENSGALG00000003161	108.418	-0.0112173	0.0578705	0.191193	0.946817	GDF3	28:3843368-3845601	growth differentiation factor 3 [Source:NCBI gene;Acc:396132]	protein_coding	6.61843	6.84972	6.66852	7.06777	6.94081	6.91196
ENSGALG00000003162	438.988	0.00436807	0.0323743	0.430034	0.999907	ENSGALG00000003162	27:7795407-7801973	family with sequence similarity 134 member C [Source:NCBI gene;Acc:772215]	protein_coding	8.67052	8.76058	8.52159	8.61454	8.60057	8.40815
ENSGALG00000003163	20.2128	0.000994953	0.0488237	0.880157	0.999907	GNAO1	11:2204172-2321739	G protein subunit alpha o1 [Source:NCBI gene;Acc:415698]	protein_coding	4.92051	4.69038	4.50744	4.77356	4.48228	4.79491
ENSGALG00000003164	55.1006	-0.0104122	0.06591	0.227199	0.979877	ENSGALG00000003164	8:5049545-5081020	NA	protein_coding	5.6524	5.66786	5.61116	5.98799	6.02106	5.93315
ENSGALG00000003165	978.234	-0.00522956	0.028783	0.291009	0.999907	CCDC6	6:9774397-9819482	coiled-coil domain containing 6 [Source:NCBI gene;Acc:423666]	protein_coding	9.97415	9.93956	9.99411	10.0484	10.1575	10.0008
ENSGALG00000003168	378.21	0.0383175	0.105067	0.0309905	0.605613	MTMR12	Z:9711679-9742308	myotubularin related protein 12 [Source:NCBI gene;Acc:427423]	protein_coding	9.12346	9.05328	8.99737	8.56187	8.57788	8.9233
ENSGALG00000003169	779.492	-0.00437065	0.0238365	0.281263	0.999907	CBFB	11:2344366-2385704	core-binding factor beta subunit [Source:NCBI gene;Acc:395257]	protein_coding	9.85794	9.75136	9.68983	9.85723	9.84309	9.85836
ENSGALG00000003172	308.69	-0.0019968	0.0381709	0.741956	0.999907	SLC16A9	6:9839922-9859361	solute carrier family 16 member 9 [Source:NCBI gene;Acc:423667]	protein_coding	8.51012	8.40365	8.4899	8.28317	8.78356	8.51179
ENSGALG00000003174	2.99225	0.00555624	0.0925129	0.241936	NA	RIMS3	23:5047674-5051256	regulating synaptic membrane exocytosis 3 [Source:NCBI gene;Acc:428226]	protein_coding	0.64177	0.496194	1.38512	0.430514	0.272791	0.421458
ENSGALG00000003175	83.8253	0.00551014	0.0529573	0.4456	0.999907	ENSGALG00000003175	17:7193290-7201244	serine/threonine kinase like domain containing 1 [Source:NCBI gene;Acc:417154]	protein_coding	6.62044	7.00185	6.62983	6.66362	6.37939	6.56631
ENSGALG00000003176	143.139	0.000295687	0.072041	0.95342	0.999907	ENSGALG00000003176	6:9874825-9877832	NA	protein_coding	7.46747	7.45237	7.0871	7.11603	7.42612	7.32153
ENSGALG00000003179	120.923	0.00393183	0.0599139	0.569203	0.999907	ANGPTL7	21:4174743-4179124	angiopoietin like 7 [Source:NCBI gene;Acc:101750033]	protein_coding	6.8515	6.34917	6.73839	6.51732	6.09872	6.59066
ENSGALG00000003181	88.0945	0.00723247	0.0468068	0.314244	0.999907	SURF2	17:7172768-7175847	surfeit 2 [Source:NCBI gene;Acc:417156]	protein_coding	6.68545	6.60163	6.87033	6.3025	6.57238	6.69768
ENSGALG00000003183	808.235	0.00111707	0.0182454	0.741106	0.999907	C11H16orf70	11:2391861-2425403	chromosome 11 open reading frame, human C16orf70 [Source:NCBI gene;Acc:415699]	protein_coding	9.64376	9.80005	9.82978	9.81551	9.63391	9.74598
ENSGALG00000003185	1000.24	0.00238978	0.0293747	0.642541	0.999907	SCPEP1	18:6293718-6304458	serine carboxypeptidase 1 [Source:NCBI gene;Acc:417403]	protein_coding	10.1915	10.015	10.0013	10.1537	9.96056	9.89425
ENSGALG00000003189	915.915	0.00126175	0.0157972	0.659496	0.999907	NFYC	23:5059841-5087792	nuclear transcription factor Y subunit gamma [Source:NCBI gene;Acc:419642]	protein_coding	10.0273	10.0728	10.1982	10.0487	10.0916	10.0692
ENSGALG00000003193	49.8005	-0.00785474	0.0713584	0.300369	0.999907	CRABP-I	10:4148571-4161467	cellular retinoic acid binding protein 1 [Source:NCBI gene;Acc:374211]	protein_coding	5.70705	5.81593	6.37119	6.45496	6.32752	6.63295
ENSGALG00000003194	901.71	0.00287969	0.0215868	0.449136	0.999907	ATP6V0A2	15:5211809-5226925	ATPase H+ transporting V0 subunit a2 [Source:NCBI gene;Acc:395473]	protein_coding	9.89141	9.9213	9.92846	9.94201	9.87784	9.71936
ENSGALG00000003195	124.702	0.00127625	0.0339081	0.821751	0.999907	TRADD	11:2445774-2456359	TNFRSF1A associated via death domain [Source:NCBI gene;Acc:415700]	protein_coding	6.97055	7.12011	6.84592	6.89603	7.02303	6.87704
ENSGALG00000003196	326.884	-0.000942078	0.0612195	0.882344	0.999907	RNASE6	6:9949854-9959635	ribonuclease A family member k6 [Source:NCBI gene;Acc:396194]	protein_coding	7.03151	7.11776	6.89748	6.79754	7.5309	6.84226
ENSGALG00000003197	8862.98	0.00179989	0.0193954	0.609537	0.999907	RPL7A	17:7165127-7168878	ribosomal protein L7a [Source:NCBI gene;Acc:417158]	protein_coding	13.3568	13.2984	13.4015	13.348	13.2143	13.3626
ENSGALG00000003199	903.889	-0.000285839	0.0290843	0.955535	0.999907	MLX	27:7786835-7790716	MLX, MAX dimerization protein [Source:NCBI gene;Acc:420026]	protein_coding	9.82416	9.83164	9.93514	10.04	9.75634	9.81636
ENSGALG00000003201	188.216	-0.0105004	0.0488696	0.182446	0.933267	FBXL8	11:2455977-2460100	F-box and leucine rich repeat protein 8 [Source:NCBI gene;Acc:415701]	protein_coding	7.58646	7.63981	7.56795	7.65131	7.89119	7.82302
ENSGALG00000003203	6.43213	0.0153519	0.101251	0.0863145	NA	ENSGALG00000003203	12:3079182-3080283	NA	protein_coding	3.28133	3.55676	3.87543	2.62863	3.02323	2.82957
ENSGALG00000003204	288.327	0.00140714	0.0350078	0.807429	0.999907	MED22	17:7158851-7165164	mediator complex subunit 22 [Source:NCBI gene;Acc:417159]	protein_coding	8.26211	8.10263	8.18488	8.40333	8.06548	7.9072
ENSGALG00000003205	1568.49	0.000526647	0.0211579	0.893984	0.999907	EIF4EBP1	22:2560417-2565086	eukaryotic translation initiation factor 4E binding protein 1 [Source:NCBI gene;Acc:426773]	protein_coding	10.8622	10.8215	10.9667	10.9488	10.7857	10.8808
ENSGALG00000003206	96.2454	0.00426751	0.0371832	0.482996	0.999907	EEF1AKNMT	8:5082577-5087008	eEF1A lysine and N-terminal methyltransferase [Source:HGNC Symbol;Acc:HGNC:24248]	protein_coding	6.91171	6.5618	6.65432	6.46935	6.80777	6.47452
ENSGALG00000003208	366.035	-0.00131143	0.0221132	0.747856	0.999907	GABARAPL2	11:19898209-19912789	GABA type A receptor associated protein like 2 [Source:NCBI gene;Acc:770240]	protein_coding	8.63594	8.82882	8.52679	8.69826	8.68044	8.72514
ENSGALG00000003211	932.977	0.00283035	0.0205078	0.429877	0.999907	POLDIP2	19:5773507-5782898	DNA polymerase delta interacting protein 2 [Source:NCBI gene;Acc:417565]	protein_coding	10.0461	10.1068	10.1694	10.1027	10.0471	9.98862
ENSGALG00000003212	73.0899	0.0375909	0.124908	0.0330977	0.618586	TSPO2	26:4698648-4703751	translocator protein 2 [Source:NCBI gene;Acc:419914]	protein_coding	7.00783	6.53931	6.20456	6.21988	5.833	6.2314
ENSGALG00000003213	62.8107	-0.00506046	0.0634318	0.47284	0.999907	LGALS2	1:51206946-51218711	galectin 2 [Source:NCBI gene;Acc:425107]	protein_coding	4.89524	5.29927	4.83288	5.55182	5.39338	4.98267
ENSGALG00000003217	683.119	0.0510659	0.138698	0.0206739	0.524314	LITAF	14:1329782-1337607	lipopolysaccharide induced TNF factor [Source:NCBI gene;Acc:374125]	protein_coding	9.62639	9.90211	9.68091	9.22439	9.06946	9.38353
ENSGALG00000003219	640.356	0.0028565	0.0331505	0.610647	0.999907	TMEM231	11:19912202-19917951	transmembrane protein 231 [Source:NCBI gene;Acc:425108]	protein_coding	9.49208	9.75497	9.51289	9.56161	9.4146	9.54089
ENSGALG00000003220	2347.9	-0.000717404	0.0130375	0.76161	0.999907	UPF1	28:3849564-3866418	UPF1, RNA helicase and ATPase [Source:NCBI gene;Acc:420119]	protein_coding	11.3041	11.3066	11.3452	11.3953	11.2922	11.3352
ENSGALG00000003221	412.049	-0.00824265	0.0349753	0.170272	0.925679	WDR61	10:4160976-4188318	WD repeat domain 61 [Source:NCBI gene;Acc:415359]	protein_coding	8.65361	8.69619	8.76739	8.74558	8.88573	8.8432
ENSGALG00000003224	2.77546	0.00740071	0.092263	0.187288	NA	HSF4	11:2460701-2475384	heat shock transcription factor 4 [Source:NCBI gene;Acc:427540]	protein_coding	1.7127	1.70464	2.08034	1.33397	1.39086	1.32393
ENSGALG00000003226	2570	0.00454475	0.0437548	0.494059	0.999907	APOBEC2	26:4710399-4718290	apolipoprotein B mRNA editing enzyme catalytic subunit 2 [Source:NCBI gene;Acc:419915]	protein_coding	11.3443	11.5375	11.5872	11.4953	11.2873	11.2077
ENSGALG00000003227	371.802	0.00656846	0.0436135	0.338254	0.999907	RAB11FIP4	18:6309446-6396232	RAB11 family interacting protein 4 (class II) [Source:NCBI gene;Acc:427808]	protein_coding	8.44937	8.65882	8.44037	8.20715	8.33253	8.47529
ENSGALG00000003228	417.154	0.00318046	0.0265583	0.49865	0.999907	OARD1	26:4719126-4722373	O-acyl-ADP-ribose deacylase 1 [Source:NCBI gene;Acc:419916]	protein_coding	8.99221	9.03701	8.94612	9.05357	8.86047	8.82806
ENSGALG00000003233	426.16	-0.00414039	0.0307731	0.435961	0.999907	ASH2L	22:2571212-2578623	ASH2 like histone lysine methyltransferase complex subunit [Source:NCBI gene;Acc:426774]	protein_coding	8.65953	8.83705	8.81105	8.9625	8.87158	8.77354
ENSGALG00000003235	689.242	0.00979841	0.0505638	0.213167	0.96777	ENSGALG00000003235	Z:9754369-9793178	zinc finger RNA binding protein 2 [Source:NCBI gene;Acc:427424]	protein_coding	9.83979	9.67148	9.70059	9.44455	9.44423	9.66864
ENSGALG00000003238	849.04	-0.0011633	0.0201818	0.756059	0.999907	GNA11	28:1354469-1369557	G protein subunit alpha 11 [Source:NCBI gene;Acc:374077]	protein_coding	10.0661	10.1688	10.1667	10.1477	10.2099	10.139
ENSGALG00000003241	18.9919	0.00262944	0.0514071	0.697716	0.999907	CCDC28B	23:5312890-5314715	coiled-coil domain containing 28B [Source:NCBI gene;Acc:419647]	protein_coding	4.56785	4.21752	4.74122	4.53686	4.19254	4.56772
ENSGALG00000003242	8.28379	0.00118041	0.0674777	0.838022	NA	STAR	22:2578576-2581509	steroidogenic acute regulatory protein [Source:NCBI gene;Acc:395421]	protein_coding	3.50807	2.95553	3.32866	3.63905	2.79971	2.94817
ENSGALG00000003243	1768.44	0.0625316	0.157249	0.0148299	0.473884	RAD54L2	12:3083014-3119482	RAD54-like 2 (S. cerevisiae) [Source:NCBI gene;Acc:415933]	protein_coding	11.4267	11.5783	11.6522	10.8802	10.9882	11.1201
ENSGALG00000003245	84.2461	0.0036079	0.0359394	0.542776	0.999907	LSM1	22:2583326-2584747	LSM1 homolog, mRNA degradation associated [Source:NCBI gene;Acc:426775]	protein_coding	6.7137	6.81971	6.68384	6.67003	6.73418	6.4607
ENSGALG00000003247	707.255	-0.0199412	0.0614321	0.0671879	0.777791	NFYA	26:4722844-4737094	nuclear transcription factor Y subunit alpha [Source:NCBI gene;Acc:419917]	protein_coding	9.56814	9.56275	9.31595	9.82026	9.64511	9.61734
ENSGALG00000003248	1317.48	0.000127116	0.0313999	0.981209	0.999907	SUB1	Z:9801245-9816238	SUB1 homolog, transcriptional regulator [Source:NCBI gene;Acc:427425]	protein_coding	10.6159	10.4277	10.4885	10.4075	10.4227	10.6878
ENSGALG00000003249	1253.4	0.00157364	0.0155706	0.568026	0.999907	CHUK	6:9967532-10003120	CWF19-like 1, cell cycle control (S. pombe) [Source:NCBI gene;Acc:101749626]	protein_coding	10.3725	10.4723	10.5921	10.4806	10.4182	10.4338
ENSGALG00000003250	138.503	-0.00275649	0.0350412	0.635067	0.999907	ITPA	8:5087422-5091070	inosine triphosphatase [Source:NCBI gene;Acc:424390]	protein_coding	7.29074	7.17384	6.89405	7.05653	7.38379	7.16869
ENSGALG00000003254	221.8	0.00613747	0.0335589	0.283312	0.999907	BAG4	22:2584892-2587870	BCL2 associated athanogene 4 [Source:NCBI gene;Acc:426776]	protein_coding	8.13549	7.94564	8.04369	7.87735	8.029	7.85816
ENSGALG00000003256	1639.8	0.00468881	0.0266013	0.306269	0.999907	ATP6V0A1	27:7749490-7777682	ATPase H+ transporting V0 subunit a1 [Source:NCBI gene;Acc:395474]	protein_coding	10.8431	10.8368	10.8294	10.777	10.734	10.7306
ENSGALG00000003258	438.731	0.000395008	0.0560045	0.952176	0.999907	DNAAF1	11:2479810-2493248	dynein axonemal assembly factor 1 [Source:HGNC Symbol;Acc:HGNC:30539]	protein_coding	8.62663	8.85084	8.46248	8.35445	8.82946	8.66427
ENSGALG00000003259	162.931	-0.00933091	0.0478162	0.218933	0.969482	EIF2B1	15:5240730-5244581	eukaryotic translation initiation factor 2B subunit alpha [Source:NCBI gene;Acc:100857736]	protein_coding	7.294	7.41554	7.41525	7.52346	7.56409	7.63128
ENSGALG00000003260	474.621	-0.00205463	0.0259591	0.659866	0.999907	UTP6	18:6568827-6578597	UTP6, small subunit processome component [Source:NCBI gene;Acc:417405]	protein_coding	8.91736	8.85182	8.89364	9.03079	8.9466	8.85574
ENSGALG00000003261	5871.53	0.00998455	0.0461281	0.186463	0.937594	PTRF	27:7732348-7746653	polymerase I and transcript release factor [Source:NCBI gene;Acc:396006]	protein_coding	13.0553	12.7345	12.936	12.6428	12.88	12.6592
ENSGALG00000003265	883.977	-0.00173517	0.0200136	0.634968	0.999907	PTP4A2	23:5210834-5228269	protein tyrosine phosphatase type IVA, member 2 [Source:NCBI gene;Acc:419649]	protein_coding	9.98529	10.032	10.1399	10.2127	10.0815	9.9983
ENSGALG00000003267	4103	0.00502298	0.0449899	0.458642	0.999907	STAT3	27:7716059-7727343	signal transducer and activator of transcription 3 [Source:NCBI gene;Acc:420027]	protein_coding	12.1165	12.0149	12.1137	11.8574	11.9377	11.9367
ENSGALG00000003272	525.705	-0.0103041	0.0392122	0.130641	0.878909	KHDRBS1	23:5230360-5245209	KH RNA binding domain containing, signal transduction associated 1 [Source:NCBI gene;Acc:374071]	protein_coding	9.19792	9.08037	9.08306	9.23905	9.20459	9.33719
ENSGALG00000003273	293.548	-0.00241248	0.0339254	0.67133	0.999907	HSDL1	11:2493276-2499485	hydroxysteroid dehydrogenase like 1 [Source:NCBI gene;Acc:415703]	protein_coding	8.21294	8.26034	8.04168	8.21549	8.20435	8.33338
ENSGALG00000003281	434.013	0.00501362	0.032837	0.37087	0.999907	GSS	20:2624555-2632499	glutathione synthetase [Source:NCBI gene;Acc:428135]	protein_coding	9.04284	8.98014	9.1311	8.75688	8.9938	9.05063
ENSGALG00000003282	1669.08	0.00929093	0.0416545	0.184856	0.93709	STAT5A	27:7694496-7699792	signal transducer and activator of transcription 5A [Source:NCBI gene;Acc:395556]	protein_coding	11.0516	10.8228	11.1446	10.8965	10.8568	10.8182
ENSGALG00000003283	11411.7	0.00756431	0.0410495	0.261804	0.999907	ENSGALG00000003283	28:3881306-3901182	cartilage oligomeric matrix protein [Source:NCBI gene;Acc:420120]	protein_coding	13.8594	13.734	13.874	13.6459	13.6487	13.6917
ENSGALG00000003284	915.313	-0.00437026	0.0429124	0.505998	0.999907	CRLF3	18:6608206-6621462	cytokine receptor like factor 3 [Source:NCBI gene;Acc:417407]	protein_coding	9.57152	9.5558	9.55883	9.86236	9.59912	9.67194
ENSGALG00000003285	5.48009	0.00113593	0.0674079	0.844137	NA	CDHR2	13:11074501-11082223	cadherin related family member 2 [Source:NCBI gene;Acc:416223]	protein_coding	2.927	3.13424	2.52643	2.82042	2.58401	2.95501
ENSGALG00000003286	56.8353	-0.0126432	0.0850507	0.152598	0.908336	ACSBG1	10:4198612-4227772	acyl-CoA synthetase bubblegum family member 1 [Source:NCBI gene;Acc:415361]	protein_coding	5.41768	5.87226	5.14965	6.42235	5.98696	5.99668
ENSGALG00000003287	123.541	-0.00124143	0.0298849	0.81209	0.999907	TMEM39B	23:5251644-5259470	transmembrane protein 39B [Source:NCBI gene;Acc:419650]	protein_coding	7.1047	7.24405	7.52887	7.29324	7.43656	7.28124
ENSGALG00000003288	1057.73	0.019546	0.0853182	0.0928323	0.827175	TARS	Z:10102092-10116802	threonyl-tRNA synthetase [Source:NCBI gene;Acc:427427]	protein_coding	10.5954	10.3044	10.2897	9.73521	9.87216	10.255
ENSGALG00000003293	2194.86	0.00107221	0.0257346	0.818341	0.999907	MBTPS1	11:2501626-2526862	membrane bound transcription factor peptidase, site 1 [Source:NCBI gene;Acc:415704]	protein_coding	11.3931	11.528	11.344	11.3639	11.4165	11.4021
ENSGALG00000003294	352.969	-0.0287835	0.0890826	0.0476268	0.693983	ATAD5	18:6621921-6637172	ATPase family, AAA domain containing 5 [Source:NCBI gene;Acc:417408]	protein_coding	8.37202	8.19564	8.11438	8.46048	8.62734	8.60498
ENSGALG00000003295	1349.08	0.00835104	0.0515947	0.276268	0.999907	ADAMTS12	Z:10140727-10313424	ADAM metallopeptidase with thrombospondin type 1 motif 12 [Source:NCBI gene;Acc:427428]	protein_coding	11.1233	10.8317	10.7123	10.5071	10.5899	10.8779
ENSGALG00000003297	653.708	-0.000292001	0.0327423	0.957967	0.999907	HDAC1	23:5272426-5285757	histone deacetylase 1 [Source:NCBI gene;Acc:373961]	protein_coding	9.1193	9.37076	9.17655	9.19417	9.18975	9.32224
ENSGALG00000003298	308.48	0.000638639	0.0264612	0.893705	0.999907	DDX55	15:5244199-5251014	DEAD-box helicase 55 [Source:NCBI gene;Acc:416820]	protein_coding	8.43684	8.38521	8.03465	8.42371	8.31571	8.07004
ENSGALG00000003299	1577.36	-0.00034733	0.0224867	0.933767	0.999907	NSD3	22:2604802-2634066	Wolf-Hirschhorn syndrome candidate 1-like 1 [Source:NCBI gene;Acc:426778]	protein_coding	10.5983	10.6378	10.6548	10.6981	10.6411	10.584
ENSGALG00000003301	24.295	-0.000927072	0.0564595	0.888206	0.999907	FAM167B	23:5293606-5294513	family with sequence similarity 167 member B [Source:HGNC Symbol;Acc:HGNC:28133]	protein_coding	4.37886	5.66543	5.18229	5.32028	5.03514	5.28859
ENSGALG00000003302	2.406	2.29265e-05	0.0716926	0.996419	NA	SLC38A8	11:2527643-2531674	solute carrier family 38 member 8 [Source:NCBI gene;Acc:100857309]	protein_coding	0.955382	0.599127	0.245758	0.857265	0.764613	0.276352
ENSGALG00000003304	618.826	-0.00752237	0.0320911	0.171785	0.927546	CRTC1	28:3909947-3943089	CREB regulated transcription coactivator 1 [Source:NCBI gene;Acc:771015]	protein_coding	9.64747	9.51745	9.52995	9.80089	9.57676	9.66619
ENSGALG00000003307	3378.51	-0.00477213	0.0220423	0.189	0.940514	TMED2	15:5251373-5257346	transmembrane p24 trafficking protein 2 [Source:NCBI gene;Acc:416821]	protein_coding	11.9679	11.9453	11.9728	11.9954	12.0475	12.0719
ENSGALG00000003308	912.993	-0.0135071	0.0403884	0.0690629	0.783924	ERLIN1	6:10003715-10019905	ER lipid raft associated 1 [Source:NCBI gene;Acc:423670]	protein_coding	9.83604	9.8327	9.89502	10.0233	9.9779	9.92221
ENSGALG00000003310	4.19332	0.00582294	0.0903239	0.243901	NA	SLC45A2	Z:10331208-10346031	solute carrier family 45 member 2 [Source:NCBI gene;Acc:431665]	protein_coding	2.07267	2.18475	1.38595	0.279661	1.6952	1.01604
ENSGALG00000003313	197.927	0.00105071	0.0388478	0.863029	0.999907	ENSGALG00000003313	23:5295424-5299538	myotubularin related protein 9-like, pseudogene [Source:NCBI gene;Acc:419652]	protein_coding	7.97835	7.67043	7.49095	7.39684	7.85503	7.7723
ENSGALG00000003314	1439.87	0.00525173	0.0375331	0.395246	0.999907	RILPL1	15:5258917-5277195	Rab interacting lysosomal protein like 1 [Source:NCBI gene;Acc:416822]	protein_coding	10.6226	10.7115	10.9098	10.736	10.6507	10.4463
ENSGALG00000003318	113.505	0.0076626	0.0490872	0.300673	0.999907	SNRNP35	15:5262284-5281948	small nuclear ribonucleoprotein U11/U12 subunit 35 [Source:NCBI gene;Acc:416823]	protein_coding	6.97172	7.39899	6.90331	6.98825	7.08957	6.50529
ENSGALG00000003319	85.1149	-0.0039078	0.0644243	0.557493	0.999907	ADAP2	18:6639244-6650095	ArfGAP with dual PH domains 2 [Source:NCBI gene;Acc:417409]	protein_coding	5.62752	5.73786	5.42854	5.9089	6.11981	5.65277
ENSGALG00000003321	154.804	-0.00437152	0.0410506	0.496755	0.999907	RILPL2	15:5282073-5285226	Rab interacting lysosomal protein like 2 [Source:NCBI gene;Acc:416824]	protein_coding	7.37608	7.13	7.22792	7.23258	7.48289	7.44487
ENSGALG00000003322	1072.27	0.000949984	0.0236448	0.827184	0.999907	TBC1D2B	10:4293509-4313367	TBC1 domain family member 2B [Source:NCBI gene;Acc:415364]	protein_coding	10.1946	10.1426	10.142	10.1407	10.107	10.16
ENSGALG00000003323	2212.32	0.592476	0.187949	1.10461e-05	0.00484055	NECAB2	11:2532308-2633462	N-terminal EF-hand calcium binding protein 2 [Source:NCBI gene;Acc:415705]	protein_coding	11.4104	11.7722	11.678	10.9312	10.9961	10.8284
ENSGALG00000003324	911.043	-0.016257	0.05755	0.0948363	0.827175	PRRX1	8:5216524-5248858	paired related homeobox 1 [Source:NCBI gene;Acc:373941]	protein_coding	10.2757	10.1385	10.1995	10.2685	10.4462	10.5389
ENSGALG00000003325	446.218	-0.00583806	0.029221	0.243283	0.990805	ENSGALG00000003325	15:5287583-5295697	lysine methyltransferase 5A [Source:NCBI gene;Acc:416825]	protein_coding	8.78129	9.0003	8.98928	9.06386	9.06516	8.93914
ENSGALG00000003326	220.362	0.0481204	0.13995	0.0224787	0.541708	AMACR	Z:10347410-10368350	alpha-methylacyl-CoA racemase [Source:NCBI gene;Acc:427429]	protein_coding	8.22746	8.53618	7.95209	7.58216	7.53262	7.97027
ENSGALG00000003329	652.094	0.00235028	0.0222201	0.557228	0.999907	GORAB	8:5269307-5278242	golgin, RAB6 interacting [Source:NCBI gene;Acc:770613]	protein_coding	9.57589	9.60559	9.6632	9.5119	9.52244	9.64364
ENSGALG00000003331	528.27	-0.00165686	0.0235412	0.700066	0.999907	FAF2	13:11098999-11113445	Fas associated factor family member 2 [Source:NCBI gene;Acc:416225]	protein_coding	9.0825	9.16804	9.18423	9.20781	9.15245	9.21429
ENSGALG00000003333	121.85	0.00287116	0.0323981	0.603273	0.999907	GHDC	27:7690790-7694475	GH3 domain containing [Source:NCBI gene;Acc:420028]	protein_coding	7.02519	7.20549	7.30206	7.13605	7.03102	7.13883
ENSGALG00000003336	233.091	0.00873823	0.0447813	0.227861	0.980254	DAPK2	10:4326596-4365657	death associated protein kinase 2 [Source:NCBI gene;Acc:100857587]	protein_coding	8.08708	8.02192	7.66657	7.84224	7.66562	7.77027
ENSGALG00000003337	1652.16	0.0013473	0.0207002	0.72465	0.999907	EIF3I	23:5299800-5304088	eukaryotic translation initiation factor 3 subunit I [Source:NCBI gene;Acc:419653]	protein_coding	10.8435	10.8578	10.8598	10.7268	10.7292	10.9904
ENSGALG00000003339	1872.46	-0.0145976	0.0428456	0.0661994	0.774033	MTOR	21:4138682-4198915	mechanistic target of rapamycin [Source:NCBI gene;Acc:419455]	protein_coding	11.0484	11.0598	11.0225	11.1468	11.1375	11.227
ENSGALG00000003340	319.938	-0.00317337	0.0248478	0.471042	0.999907	GBGT1	17:7130052-7137248	globoside alpha-1,3-N-acetylgalactosaminyltransferase 1 [Source:NCBI gene;Acc:417163]	protein_coding	8.30903	8.4441	8.46628	8.63246	8.4519	8.35071
ENSGALG00000003344	1839.78	0.0111013	0.038398	0.102339	0.842969	CLTB	13:11113461-11120397	clathrin light chain B [Source:NCBI gene;Acc:416226]	protein_coding	11.1171	11.0906	11.1981	11.077	11.0073	10.9612
ENSGALG00000003345	88.5403	0.00231154	0.04348	0.719894	0.999907	ENSGALG00000003345	27:7678129-7689239	1-phosphatidylinositol-4,5-bisphosphate phosphodiesterase delta-4-like [Source:NCBI gene;Acc:420029]	protein_coding	6.72426	6.57883	6.99897	6.54382	6.72002	6.78619
ENSGALG00000003348	47.0842	-0.00127918	0.0521646	0.847763	0.999907	ENSGALG00000003348	13:11121563-11122199	HIG1 hypoxia inducible domain family member 2A [Source:NCBI gene;Acc:416227]	protein_coding	6.0251	5.39858	5.94979	5.83448	5.77261	6.07393
ENSGALG00000003349	264.063	-0.000207263	0.0350844	0.971337	0.999907	PLEKHA2	22:2719080-2729173	pleckstrin homology domain containing A2 [Source:NCBI gene;Acc:395435]	protein_coding	8.03878	7.85851	8.15715	7.94904	8.15402	7.98553
ENSGALG00000003353	1260.91	0.013031	0.0566524	0.144263	0.901374	RAI14	Z:10460141-10544706	retinoic acid induced 14 [Source:NCBI gene;Acc:427431]	protein_coding	10.8543	10.7225	10.6669	10.5232	10.3962	10.6102
ENSGALG00000003354	3.19799	0.00214434	0.0776398	0.640485	NA	KCNH4	27:7667566-7676495	potassium voltage-gated channel subfamily H member 4 [Source:NCBI gene;Acc:772091]	protein_coding	2.30735	2.40411	2.37791	2.23455	2.06183	1.86511
ENSGALG00000003355	158.388	0.00375061	0.0325933	0.499793	0.999907	ENSGALG00000003355	13:11122341-11124691	NOP16 nucleolar protein [Source:NCBI gene;Acc:416228]	protein_coding	7.21734	7.62286	7.50686	7.42365	7.39791	7.21895
ENSGALG00000003356	259.955	0.00280273	0.0350575	0.629579	0.999907	TM2D2	22:2731653-2733379	TM2 domain containing 2 [Source:NCBI gene;Acc:426780]	protein_coding	8.18626	8.26195	8.24794	8.2285	8.19479	7.99992
ENSGALG00000003357	474.093	0.015444	0.0530037	0.0934977	0.827175	FKBP8	28:3991121-3997724	FK506 binding protein 8 [Source:NCBI gene;Acc:420123]	protein_coding	9.38916	9.13679	9.18283	9.04252	9.15511	8.96813
ENSGALG00000003358	752.054	-0.0126286	0.0444123	0.105882	0.84629	UBIAD1	21:4200628-4206138	UbiA prenyltransferase domain containing 1 [Source:NCBI gene;Acc:419456]	protein_coding	9.49852	9.65699	9.54491	9.80839	9.68992	9.64974
ENSGALG00000003359	1306.98	0.00155748	0.0323811	0.777411	0.999907	RAB5C	27:7656881-7668808	RAB5C, member RAS oncogene family [Source:NCBI gene;Acc:395197]	protein_coding	10.5036	10.3729	10.3374	10.3201	10.4123	10.3408
ENSGALG00000003360	23.3898	0.0137494	0.0795934	0.153075	0.908336	ARL10	13:11124638-11127201	ADP ribosylation factor like GTPase 10 [Source:NCBI gene;Acc:416229]	protein_coding	5.2246	4.90803	5.40393	5.10351	4.42476	4.7264
ENSGALG00000003361	14.0134	-0.00385092	0.0673021	0.547453	0.999907	TREM-B1	26:4741023-4747509	triggering receptor expressed on myeloid cells B1 [Source:NCBI gene;Acc:768535]	protein_coding	2.94979	2.71088	3.72846	3.36291	3.64103	3.33382
ENSGALG00000003362	2173.66	-0.00493794	0.0386861	0.431045	0.999907	ACSS2	20:2633593-2665223	acyl-CoA synthetase short-chain family member 2 [Source:NCBI gene;Acc:419158]	protein_coding	11.1313	11.1945	11.276	11.3099	11.3627	11.3588
ENSGALG00000003365	99.4344	0.00829143	0.0611949	0.299635	0.999907	RAD1	Z:10557632-10563411	RAD1 checkpoint DNA exonuclease [Source:NCBI gene;Acc:427432]	protein_coding	7.05244	6.95293	6.68264	6.73248	6.6303	6.37561
ENSGALG00000003369	180.01	0.00135291	0.0329797	0.80813	0.999907	KAT2A	27:7646435-7652243	lysine acetyltransferase 2A [Source:NCBI gene;Acc:374232]	protein_coding	7.91895	7.7293	7.75501	7.74384	7.89649	7.6272
ENSGALG00000003370	381.926	-9.8644e-05	0.0227306	0.981357	0.999907	KIAA1191	13:11127919-11135666	KIAA1191 [Source:NCBI gene;Acc:416230]	protein_coding	8.45569	8.71977	8.76963	8.7484	8.68784	8.51882
ENSGALG00000003373	431.883	0.0151448	0.078417	0.135687	0.890468	BRIX1	Z:10563505-10567859	BRX1, biogenesis of ribosomes [Source:NCBI gene;Acc:427433]	protein_coding	9.05145	8.92042	9.02223	8.46396	8.49139	8.70943
ENSGALG00000003374	1857.24	0.0195206	0.0675943	0.079293	0.811112	ESRP2	11:3254661-3298212	epithelial splicing regulatory protein 2 [Source:NCBI gene;Acc:415710]	protein_coding	10.5355	10.9024	10.767	10.4351	10.4384	10.5716
ENSGALG00000003377	175.793	0.00273928	0.0299935	0.600178	0.999907	SIMC1	13:11137633-11143985	SUMO interacting motifs containing 1 [Source:NCBI gene;Acc:416231]	protein_coding	7.78583	7.9469	7.92402	7.70677	7.84642	7.87053
ENSGALG00000003378	138.221	-0.00096373	0.0299715	0.853886	0.999907	ENSGALG00000003378	14:1349084-1352298	NA	protein_coding	7.26363	7.29373	7.22625	7.15472	7.29657	7.41038
ENSGALG00000003381	7034.64	0.000757256	0.0174494	0.816237	0.999907	HERC1	10:4402619-4479564	HECT and RLD domain containing E3 ubiquitin protein ligase family member 1 [Source:NCBI gene;Acc:415367]	protein_coding	12.8085	12.9664	13.0119	12.9988	12.8687	12.8659
ENSGALG00000003383	775.534	-0.000831812	0.0238565	0.849672	0.999907	KPNA6	23:5323393-5339496	karyopherin subunit alpha 6 [Source:NCBI gene;Acc:419656]	protein_coding	9.57052	9.5923	9.64071	9.64403	9.6806	9.54926
ENSGALG00000003385	387.682	-0.00975557	0.0518031	0.219402	0.969542	LSM4	28:4068722-4075053	LSM4 homolog, U6 small nuclear RNA and mRNA degradation associated [Source:NCBI gene;Acc:420128]	protein_coding	8.39982	8.33051	8.44011	8.46009	8.67881	8.71175
ENSGALG00000003387	74.8444	0.00781085	0.0558284	0.314087	0.999907	ENSGALG00000003387	Z:10575852-10577897	NA	protein_coding	6.7142	6.4684	5.98245	6.23524	6.05883	6.20255
ENSGALG00000003391	475.781	-0.00134499	0.0248573	0.766438	0.999907	EIF2AK1	14:1363474-1379693	eukaryotic translation initiation factor 2 alpha kinase 1 [Source:NCBI gene;Acc:395360]	protein_coding	8.95981	8.89084	8.87632	8.90356	8.91559	9.02847
ENSGALG00000003392	2308.89	0.000869759	0.0143745	0.740342	0.999907	SBNO1	15:5299498-5328661	strawberry notch homolog 1 [Source:NCBI gene;Acc:427694]	protein_coding	11.2105	11.2526	11.2215	11.2624	11.2098	11.1438
ENSGALG00000003396	1822.47	-0.00580015	0.0307433	0.271478	0.999907	NFATC3	11:3320835-3378444	nuclear factor of activated T-cells 3 [Source:NCBI gene;Acc:415711]	protein_coding	10.9677	10.9941	11.0329	11.1496	11.1573	11.0157
ENSGALG00000003397	939.767	-0.00936008	0.0373111	0.146616	0.902159	RHOT1	18:6650286-6673539	ras homolog family member T1 [Source:NCBI gene;Acc:417410]	protein_coding	9.93054	9.96015	9.97527	10.1614	10.0634	10.0309
ENSGALG00000003398	913.132	-9.09878e-05	0.0326292	0.986869	0.999907	ADAM9	22:2737380-2757692	ADAM metallopeptidase domain 9 [Source:NCBI gene;Acc:426781]	protein_coding	10.2131	10.1704	10.0056	10.0617	10.2444	10.0985
ENSGALG00000003400	347.097	-0.00565024	0.0385078	0.370225	0.999907	AIMP2	14:1379901-1382292	aminoacyl tRNA synthetase complex interacting multifunctional protein 2 [Source:NCBI gene;Acc:769030]	protein_coding	8.38874	8.72536	8.54251	8.8247	8.65543	8.6171
ENSGALG00000003403	115.336	-0.0127349	0.078149	0.169394	0.923566	ZNF385C	27:7580080-7589611	zinc finger protein 385C [Source:NCBI gene;Acc:420031]	protein_coding	7.44226	7.05536	7.20656	7.84072	7.61398	7.77709
ENSGALG00000003405	677.736	0.0027483	0.0224561	0.491954	0.999907	BSDC1	23:5342394-5348814	BSD domain containing 1 [Source:NCBI gene;Acc:419658]	protein_coding	9.51894	9.51874	9.54014	9.5059	9.42566	9.46195
ENSGALG00000003408	205.674	-0.000636653	0.0288749	0.900648	0.999907	RP1-27O5.3	23:5263950-5353331	zinc finger and BTB domain containing 8B [Source:NCBI gene;Acc:419659]	protein_coding	7.85728	7.95191	7.60037	7.94047	7.65348	7.89231
ENSGALG00000003409	529.98	-0.0203488	0.0651818	0.069788	0.784669	ENSGALG00000003409	20:2669019-2694181	suppressor of glucose, autophagy associated 1 [Source:NCBI gene;Acc:419159]	protein_coding	9.69589	9.49102	9.72924	9.98862	9.83293	9.80901
ENSGALG00000003412	744.348	0.00134774	0.0454403	0.835626	0.999907	ENSGALG00000003412	17:7090031-7108362	ral guanine nucleotide dissociation stimulator like 4 [Source:NCBI gene;Acc:427758]	protein_coding	9.87217	9.67635	9.90684	9.72791	9.8874	9.65786
ENSGALG00000003416	236.651	0.00547637	0.0416538	0.405275	0.999907	FAM160A2	1:197379735-197386740	family with sequence similarity 160, member A2 [Source:NCBI gene;Acc:425130]	protein_coding	8.3506	8.08484	8.532	8.12699	8.16706	8.2488
ENSGALG00000003419	193.538	-0.0033079	0.0348607	0.568874	0.999907	ENSGALG00000003419	15:5364336-5380950	M-phase phosphoprotein 9 [Source:NCBI gene;Acc:416829]	protein_coding	7.6835	7.69047	7.62618	7.73784	7.80589	7.75199
ENSGALG00000003420	163.995	-0.011333	0.0507572	0.165707	0.920014	ZBTB8A	23:5358716-5363244	zinc finger and BTB domain-containing protein 8A-like [Source:NCBI gene;Acc:112530206]	protein_coding	7.0755	7.32331	7.57741	7.41873	7.73459	7.42421
ENSGALG00000003424	45.8378	-4.94286e-05	0.0620523	0.993709	0.999907	LMX1A	8:5540636-5563972	LIM homeobox transcription factor 1, alpha [Source:NCBI gene;Acc:777133]	protein_coding	6.30042	4.07746	5.62001	5.42391	6.12017	5.1438
ENSGALG00000003426	34.6114	0.00130951	0.0546801	0.844014	0.999907	RHBDL3	18:6678071-6721351	rhomboid like 3 [Source:NCBI gene;Acc:417411]	protein_coding	4.50726	5.00632	4.92422	4.75151	4.5565	4.94367
ENSGALG00000003427	957.768	-0.0117386	0.0412569	0.106812	0.84671	USP3	10:4490788-4524948	ubiquitin specific peptidase 3 [Source:NCBI gene;Acc:415369]	protein_coding	9.84467	9.95945	9.90492	9.93327	10.0855	10.0897
ENSGALG00000003428	1228.09	-0.0251528	0.0557789	0.0312379	0.606351	ENSGALG00000003428	28:4104469-4114609	phosphoinositide-3-kinase regulatory subunit 2 [Source:NCBI gene;Acc:771142]	protein_coding	10.7004	10.5402	10.6174	10.7042	10.7973	10.7913
ENSGALG00000003429	794.666	-0.00300993	0.0217651	0.430854	0.999907	PBX1	8:5588882-5693333	PBX homeobox 1 [Source:NCBI gene;Acc:395505]	protein_coding	9.95826	9.94777	10.038	10.1191	10.002	10.0347
ENSGALG00000003430	318.391	-0.0166418	0.0549601	0.0841016	0.814714	PMS2	14:1382543-1394283	PMS1 homolog 2, mismatch repair system component [Source:NCBI gene;Acc:101752182]	protein_coding	8.37755	8.26991	8.35791	8.6443	8.4421	8.50664
ENSGALG00000003432	3.2551	0.00291718	0.0753945	0.568566	NA	AGXT2	Z:10583389-10597099	alanine--glyoxylate aminotransferase 2 [Source:NCBI gene;Acc:431666]	protein_coding	0.535303	1.89649	1.36361	1.22027	0.790636	1.42635
ENSGALG00000003433	260.705	-0.000600024	0.052214	0.927927	0.999907	DPEP2	11:3459157-3474477	dipeptidase 2-like [Source:NCBI gene;Acc:107054267]	protein_coding	7.71303	7.87271	8.05745	7.74263	7.88627	8.11942
ENSGALG00000003434	327.181	-0.0027852	0.0229763	0.49646	0.999907	C17orf75	18:6726265-6731088	chromosome 18 C17orf75 homolog [Source:NCBI gene;Acc:417412]	protein_coding	8.38293	8.56014	8.36472	8.48614	8.5024	8.50867
ENSGALG00000003435	8.67151	-0.00134933	0.0603423	0.834462	NA	PGC	26:4946576-4950586	progastricsin (pepsinogen C) [Source:NCBI gene;Acc:395690]	protein_coding	3.2333	3.86199	3.47464	3.60836	3.51964	3.74032
ENSGALG00000003438	323.285	-0.00838674	0.0578949	0.29143	0.999907	NUF2	8:5837470-5849103	NUF2, NDC80 kinetochore complex component [Source:NCBI gene;Acc:395135]	protein_coding	7.87036	8.22434	7.85098	8.34805	8.04622	8.42746
ENSGALG00000003439	1155.8	0.00197464	0.0264574	0.677466	0.999907	PLEKHM2	21:4207169-4227450	pleckstrin homology and RUN domain containing M2 [Source:NCBI gene;Acc:419457]	protein_coding	10.4636	10.5179	10.641	10.5549	10.5063	10.4041
ENSGALG00000003441	146.23	-0.00468824	0.0316485	0.388335	0.999907	GTF3C5	17:7080384-7087304	general transcription factor IIIC subunit 5 [Source:NCBI gene;Acc:417164]	protein_coding	7.35748	7.42994	7.2696	7.38898	7.51334	7.4545
ENSGALG00000003443	27.0813	0.00024115	0.0483251	0.970713	0.999907	LRRC52	8:5849184-5851743	leucine rich repeat containing 52 [Source:HGNC Symbol;Acc:HGNC:32156]	protein_coding	4.88629	4.97044	4.96901	4.70823	4.63881	5.36082
ENSGALG00000003445	361.049	-0.00320602	0.0344657	0.577904	0.999907	MGST3	8:5849191-5858523	microsomal glutathione S-transferase 3 [Source:NCBI gene;Acc:424404]	protein_coding	8.19881	8.36852	8.57279	8.61067	8.35519	8.48567
ENSGALG00000003446	647.707	0.0306313	0.112707	0.0457389	0.681986	PRLR	Z:10610212-10705011	prolactin receptor [Source:NCBI gene;Acc:395660]	protein_coding	9.68347	9.75387	9.84057	9.03492	8.94236	9.58307
ENSGALG00000003447	229.678	-0.000866789	0.0268903	0.857768	0.999907	FRS3	26:4956769-4965400	fibroblast growth factor receptor substrate 3 [Source:NCBI gene;Acc:419923]	protein_coding	8.20503	8.36852	8.20287	8.22745	8.29986	8.32413
ENSGALG00000003454	2293.11	-0.00415529	0.0251913	0.340663	0.999907	ZNF207	18:6731429-6743995	zinc finger protein 207 [Source:NCBI gene;Acc:417413]	protein_coding	11.1859	11.2087	11.2006	11.3437	11.2029	11.3065
ENSGALG00000003456	0.950692	-0.00169834	0.0808294	0.678741	NA	CA12	10:4543071-4556711	carbonic anhydrase 12 [Source:NCBI gene;Acc:415370]	protein_coding	1.08805	1.24248	1.11493	1.17015	0.998718	1.67095
ENSGALG00000003457	596.944	-0.00560664	0.0489416	0.428362	0.999907	CNP	27:7553413-7558599	2',3'-cyclic nucleotide 3' phosphodiesterase [Source:NCBI gene;Acc:395921]	protein_coding	9.13491	8.94153	9.08901	9.22163	9.30622	9.26496
ENSGALG00000003458	644.018	-0.00746327	0.041503	0.270668	0.999907	CCZ1	14:1408659-1422508	CCZ1 vacuolar protein trafficking and biogenesis associated homolog (S. cerevisiae) [Source:NCBI gene;Acc:416433]	protein_coding	9.28058	9.29109	9.24965	9.37586	9.40025	9.54314
ENSGALG00000003461	186.783	0.00023008	0.033604	0.967387	0.999907	USP49	26:4986067-5018796	ubiquitin specific peptidase 49 [Source:NCBI gene;Acc:419925]	protein_coding	7.46428	7.65184	7.77329	7.82438	7.43906	7.60695
ENSGALG00000003464	253.086	0.00191629	0.0643152	0.758233	0.999907	ENSGALG00000003464	27:7544945-7553226	tetratricopeptide repeat domain 25 [Source:NCBI gene;Acc:100857899]	protein_coding	8.40056	8.60844	7.98205	8.09383	8.5132	7.78916
ENSGALG00000003466	1357.3	0.00165454	0.0661739	0.782537	0.999907	ENSGALG00000003466	1:62141900-62159550	aldo-keto reductase family 1, member B1-like [Source:NCBI gene;Acc:425137]	protein_coding	10.6303	11.0281	10.8229	10.4295	10.8654	10.6039
ENSGALG00000003467	191.707	0.0020285	0.0267773	0.672149	0.999907	BYSL	26:5026434-5029084	bystin like [Source:NCBI gene;Acc:419927]	protein_coding	7.95493	7.77878	8.01031	7.9051	7.90747	7.79008
ENSGALG00000003470	98.8398	-0.013149	0.076618	0.164793	0.920014	ZMAT4	22:2825849-2861391	zinc finger matrin-type 4 [Source:NCBI gene;Acc:426786]	protein_coding	6.37436	5.95697	6.90352	6.84073	6.89657	7.03258
ENSGALG00000003472	116.462	-0.00263383	0.0624968	0.685406	0.999907	VWC2L	7:4153280-4189147	von Willebrand factor C domain containing protein 2 like [Source:NCBI gene;Acc:428995]	protein_coding	7.40243	7.18467	7.12675	7.404	7.41112	7.57733
ENSGALG00000003473	800.213	-0.0352993	0.0949574	0.0336173	0.622859	SFRP1	22:2877954-2888842	secreted frizzled related protein 1 [Source:NCBI gene;Acc:395237]	protein_coding	9.99915	10.0253	10.0515	10.4028	10.1396	10.4818
ENSGALG00000003474	278.606	-0.00451111	0.0365198	0.454327	0.999907	MED20	26:5021528-5026376	mediator complex subunit 20 [Source:NCBI gene;Acc:419926]	protein_coding	8.22444	8.34522	8.42062	8.54486	8.39368	8.43483
ENSGALG00000003475	2365.57	0.00064954	0.0253259	0.888104	0.999907	ACLY	27:7521200-7545007	ATP citrate lyase [Source:NCBI gene;Acc:395373]	protein_coding	11.5672	11.638	11.389	11.5821	11.527	11.4414
ENSGALG00000003476	981.384	0.0489262	0.0926461	0.016543	0.491227	ERN1	18:6755211-6787645	endoplasmic reticulum to nucleus signaling 1 [Source:NCBI gene;Acc:417414]	protein_coding	10.2368	10.2933	10.2736	10.0281	9.92022	10.1434
ENSGALG00000003478	16.3563	0.00498653	0.0690468	0.451392	0.999907	GFI1B	17:7053329-7062205	growth factor independent 1B transcriptional repressor [Source:NCBI gene;Acc:395977]	protein_coding	3.80839	4.04584	4.13874	3.95062	3.34041	3.58399
ENSGALG00000003483	842.273	-0.00069615	0.0157235	0.811666	0.999907	GOLGA7	22:2899324-2903254	golgin A7 [Source:NCBI gene;Acc:426787]	protein_coding	9.80091	9.77336	9.79798	9.77806	9.80982	9.84804
ENSGALG00000003484	124.704	-0.0481674	0.131375	0.0226809	0.541708	BARD1	7:4211052-4254224	BRCA1 associated RING domain 1 [Source:NCBI gene;Acc:424010]	protein_coding	6.78975	6.62854	6.39811	7.0985	7.12905	7.01359
ENSGALG00000003485	350.015	-0.00305996	0.0400315	0.625009	0.999907	CCND3	26:5030630-5043220	cyclin D3 [Source:NCBI gene;Acc:419928]	protein_coding	8.31781	8.15992	8.18246	8.44343	8.32023	8.22949
ENSGALG00000003487	703.754	-0.00213222	0.0424751	0.738079	0.999907	RAB8B	10:4563114-4590828	RAB8B, member RAS oncogene family [Source:NCBI gene;Acc:415371]	protein_coding	9.22755	9.22411	9.10499	9.14009	9.38871	9.28659
ENSGALG00000003492	515.117	0.000941092	0.0361368	0.872588	0.999907	PPP1R3E	22:2903466-2911854	GINS complex subunit 4 (Sld5 homolog) [Source:NCBI gene;Acc:770899]	protein_coding	9.35848	9.31705	9.15068	9.19711	9.26025	9.27971
ENSGALG00000003495	1431.75	-0.00369449	0.020578	0.283561	0.999907	ALDH9A1	8:5858744-5866421	aldehyde dehydrogenase 9 family member A1 [Source:NCBI gene;Acc:424405]	protein_coding	10.6834	10.7001	10.7604	10.7287	10.774	10.8557
ENSGALG00000003496	865.74	-0.00266636	0.0248703	0.549302	0.999907	TEX2	18:6791861-6805476	testis expressed 2 [Source:NCBI gene;Acc:417415]	protein_coding	9.97274	9.99876	9.95622	10.0232	10.0325	10.077
ENSGALG00000003498	336.068	-0.00555643	0.0306505	0.291247	0.999907	TAF8	26:5068732-5076378	TATA-box binding protein associated factor 8 [Source:NCBI gene;Acc:419929]	protein_coding	8.5909	8.50919	8.39811	8.51609	8.56548	8.75022
ENSGALG00000003499	206.307	-0.00567893	0.0542754	0.435917	0.999907	MAST3	28:4120115-4138482	microtubule associated serine/threonine kinase 3 [Source:NCBI gene;Acc:420130]	protein_coding	7.72751	7.46729	7.71784	7.92438	7.96023	7.77719
ENSGALG00000003500	212.641	-0.0159834	0.0581733	0.0996589	0.834963	ENSGALG00000003500	17:7036633-7041507	NA	protein_coding	7.69501	7.96132	7.65507	8.09157	7.96479	7.90563
ENSGALG00000003503	345.271	-0.0102851	0.050338	0.195511	0.951971	MYBL2	20:3612403-3627085	MYB proto-oncogene like 2 [Source:NCBI gene;Acc:396258]	protein_coding	8.28611	8.34024	8.2009	8.42441	8.503	8.54068
ENSGALG00000003505	135.731	7.61551e-05	0.0329924	0.989083	0.999907	LACTB	10:4602240-4609086	lactamase beta [Source:NCBI gene;Acc:415373]	protein_coding	7.216	7.39857	7.20286	7.25274	7.29218	7.26353
ENSGALG00000003507	829.776	0.00147029	0.023314	0.730848	0.999907	TECPR1	14:1515927-1534922	tectonin beta-propeller repeat containing 1 [Source:NCBI gene;Acc:416436]	protein_coding	9.74329	9.85775	9.94685	9.93857	9.76353	9.73135
ENSGALG00000003509	128.809	0.00342313	0.0678904	0.581605	0.999907	SPACA9	17:7014967-7020150	sperm acrosome associated 9 [Source:NCBI gene;Acc:772069]	protein_coding	7.04738	7.24354	6.87829	6.48562	6.83515	6.77215
ENSGALG00000003510	190.803	0.00120576	0.0362457	0.837575	0.999907	UCK2	8:5888634-5903888	uridine-cytidine kinase 2 [Source:NCBI gene;Acc:424406]	protein_coding	8.00293	7.77308	7.88666	7.92307	7.87856	7.7473
ENSGALG00000003512	2.81417	0.0195162	0.189288	0.0194189	NA	SPINK7	13:11280457-11286010	serine peptidase inhibitor, Kazal type 7 (putative) [Source:NCBI gene;Acc:416236]	protein_coding	0.780615	1.20244	2.31896	-0.064633	0.45407	0.345507
ENSGALG00000003517	278.226	-0.0280491	0.0888183	0.049949	0.70045	ZBTB8OS	23:5371267-5376872	zinc finger and BTB domain containing 8 opposite strand [Source:NCBI gene;Acc:419663]	protein_coding	8.06343	8.27154	7.85088	8.44398	8.39158	8.38473
ENSGALG00000003518	629.692	0.00636064	0.0396146	0.32602	0.999907	GPAT4	22:2911977-2921567	glycerol-3-phosphate acyltransferase 4 [Source:NCBI gene;Acc:426788]	protein_coding	9.59505	9.6412	9.78338	9.31974	9.40319	9.80238
ENSGALG00000003519	447.288	1.07431e-06	0.0657262	0.999855	1	ENSGALG00000003519	26:5083108-5085044	NA	protein_coding	10.0858	10.2607	9.10286	9.4069	10.3443	9.79937
ENSGALG00000003520	323.709	0.00439799	0.0410362	0.494221	0.999907	POLG2	18:6878337-6885109	DNA polymerase gamma 2, accessory subunit [Source:NCBI gene;Acc:417418]	protein_coding	8.33319	8.96189	8.91073	8.70226	8.53872	8.61322
ENSGALG00000003521	10479	0.00143969	0.0372786	0.809589	0.999907	TPM1	10:4617488-4636539	tropomyosin 1 (alpha) [Source:NCBI gene;Acc:396366]	protein_coding	13.6318	13.4855	13.8756	13.9001	13.4921	13.425
ENSGALG00000003522	1933.24	-0.0122524	0.04543	0.119176	0.860542	RBBP4	23:5376041-5383122	RB binding protein 4, chromatin remodeling factor [Source:NCBI gene;Acc:395658]	protein_coding	10.8902	10.9032	10.9512	11.0345	11.0946	11.1015
ENSGALG00000003523	947.776	0.000548453	0.0400294	0.929136	0.999907	IFT52	20:3630048-3642568	intraflagellar transport 52 [Source:NCBI gene;Acc:419165]	protein_coding	10.0868	10.2544	9.95153	9.84812	10.1406	10.2301
ENSGALG00000003526	706.789	-0.000681025	0.0172985	0.83326	0.999907	TUBGCP2	6:10033025-10057694	tubulin gamma complex associated protein 2 [Source:NCBI gene;Acc:423673]	protein_coding	9.50563	9.45236	9.64477	9.49763	9.50763	9.6703
ENSGALG00000003527	258.467	0.0638153	0.167125	0.0138398	0.459335	ARRDC2	28:4148246-4156109	arrestin domain containing 2 [Source:NCBI gene;Acc:771165]	protein_coding	8.42813	8.13054	8.36431	7.82799	7.46148	7.76285
ENSGALG00000003529	301.952	-0.00074688	0.0395037	0.903072	0.999907	SYNC	23:5383539-5388690	syncoilin, intermediate filament protein [Source:NCBI gene;Acc:419664]	protein_coding	8.48271	8.31239	8.59708	8.62899	8.43877	8.42967
ENSGALG00000003532	13139.6	0.00339217	0.0211302	0.34871	0.999907	DDX5	18:6885268-6892792	DEAD-box helicase 5 [Source:NCBI gene;Acc:395629]	protein_coding	13.8332	13.9044	13.8687	13.7332	13.8257	13.8417
ENSGALG00000003533	130.581	-0.00417452	0.0360486	0.483935	0.999907	ZNF511	6:10057707-10062489	zinc finger protein 511 [Source:NCBI gene;Acc:428940]	protein_coding	7.0851	7.21536	6.90657	7.14453	7.09386	7.32451
ENSGALG00000003536	840.2	-0.00363521	0.0262259	0.430216	0.999907	KLHL11	27:7517127-7520296	kelch like family member 11 [Source:NCBI gene;Acc:428313]	protein_coding	9.78559	9.76126	9.84629	9.99782	9.81864	9.83061
ENSGALG00000003537	2.06998	0.00151982	0.0757497	0.745325	NA	SGK2	20:3642072-3654543	SGK2, serine/threonine kinase 2 [Source:NCBI gene;Acc:419166]	protein_coding	0.252807	0.900744	0.906559	0.80691	0.585268	0.308089
ENSGALG00000003539	164.466	0.0079324	0.0445677	0.264824	0.999907	KIAA1522	23:5393111-5412913	KIAA1522 [Source:NCBI gene;Acc:419665]	protein_coding	7.80989	7.84249	7.93871	7.77732	7.7769	7.47615
ENSGALG00000003540	226.458	-0.00479229	0.0400349	0.452744	0.999907	CEP95	18:6895937-6909697	centrosomal protein 95 [Source:NCBI gene;Acc:417419]	protein_coding	7.76745	7.94469	7.82354	7.76057	7.90174	8.26119
ENSGALG00000003545	155.787	0.000629932	0.065126	0.91637	0.999907	CFAP77	17:6827636-6880154	cilia and flagella associated protein 77 [Source:NCBI gene;Acc:417168]	protein_coding	7.34541	7.41915	6.95532	6.97684	7.2537	7.31088
ENSGALG00000003547	716.726	0.00757567	0.0427134	0.272508	0.999907	SKP2	Z:10978967-10990022	S-phase kinase associated protein 2 [Source:NCBI gene;Acc:427437]	protein_coding	9.83679	9.80949	9.64789	9.54174	9.5118	9.72739
ENSGALG00000003548	1781.84	0.020558	0.082436	0.084449	0.814714	BAIAP2L1	14:1552022-1586667	BAI1 associated protein 2 like 1 [Source:NCBI gene;Acc:416437]	protein_coding	10.8072	11.3339	11.0288	10.407	10.7075	10.9135
ENSGALG00000003549	220.68	-0.00654975	0.0401647	0.317227	0.999907	MTG1	6:10069198-10071589	mitochondrial ribosome associated GTPase 1 [Source:NCBI gene;Acc:791224]	protein_coding	7.94332	7.97614	7.71975	7.94596	7.9264	8.23528
ENSGALG00000003550	387.558	-0.0170081	0.0721803	0.109286	0.847245	ARHGAP40	20:3697349-3734407	Rho GTPase activating protein 40 [Source:NCBI gene;Acc:419168]	protein_coding	8.75762	8.48263	8.4851	9.12788	8.89699	8.6847
ENSGALG00000003553	15.5933	0.000346016	0.059063	0.957337	0.999907	ABCA12	7:4266278-4345086	ATP binding cassette subfamily A member 12 [Source:NCBI gene;Acc:424011]	protein_coding	3.78032	3.38372	4.13269	3.70882	3.8996	3.76217
ENSGALG00000003554	8.67459	-0.00494221	0.0778182	0.380618	NA	OPTC	26:5176373-5179960	opticin [Source:NCBI gene;Acc:395130]	protein_coding	3.37967	3.30821	2.7277	4.0363	4.06508	2.64718
ENSGALG00000003558	311.439	0.0226862	0.0863201	0.0726444	0.796022	NADK2	Z:10992888-11023261	NAD kinase 2, mitochondrial [Source:NCBI gene;Acc:427438]	protein_coding	8.77435	8.49484	8.53956	8.30812	8.17354	8.20072
ENSGALG00000003559	202.48	-0.00361658	0.027838	0.459013	0.999907	ACTR5	20:3738686-3748958	ARP5 actin-related protein 5 homolog [Source:NCBI gene;Acc:419169]	protein_coding	7.82787	7.71442	7.54981	7.78014	7.73957	7.85947
ENSGALG00000003560	119.324	0.0013085	0.0464789	0.841349	0.999907	SLC6A2	11:3571368-3634461	solute carrier family 6 member 2 [Source:NCBI gene;Acc:395458]	protein_coding	7.26903	7.16987	7.1316	7.12433	7.0974	7.1814
ENSGALG00000003562	161.441	-0.00917718	0.0606469	0.263551	0.999907	NPTX2	14:1586869-1639631	neuronal pentraxin 2 [Source:NCBI gene;Acc:416438]	protein_coding	7.96126	7.6196	7.19591	7.72797	8.19961	7.84267
ENSGALG00000003563	601.089	0.00184375	0.0272916	0.705193	0.999907	YARS	23:5412996-5417808	tyrosyl-tRNA synthetase [Source:NCBI gene;Acc:419666]	protein_coding	9.45666	9.48409	9.40233	9.31023	9.31287	9.55901
ENSGALG00000003566	763.377	-0.00344559	0.0209414	0.334308	0.999907	SMURF2	18:6912721-6941858	SMAD specific E3 ubiquitin protein ligase 2 [Source:NCBI gene;Acc:427809]	protein_coding	9.67345	9.79978	9.82595	9.83509	9.8957	9.77014
ENSGALG00000003567	164.576	-0.00213539	0.045753	0.74448	0.999907	FNDC5	23:5427586-5438486	fibronectin type III domain containing 5 [Source:NCBI gene;Acc:419667]	protein_coding	7.32303	7.57126	7.14769	7.61901	7.39801	7.32902
ENSGALG00000003568	406.521	-6.29845e-05	0.0294597	0.990285	0.999907	PPP1R16B	20:3767099-3812479	protein phosphatase 1 regulatory subunit 16B [Source:NCBI gene;Acc:419170]	protein_coding	8.85445	8.74916	8.73569	9.02188	8.72999	8.56944
ENSGALG00000003569	71.4296	-0.00499489	0.0479952	0.472146	0.999907	TMEM130	14:1712152-1721236	transmembrane protein 130 [Source:NCBI gene;Acc:416439]	protein_coding	6.51015	6.22152	5.6788	6.42686	6.47418	6.15136
ENSGALG00000003570	1544.08	-0.000177174	0.0113789	0.931843	0.999907	ATIC	7:4368941-4386891	5-aminoimidazole-4-carboxamide ribonucleotide formyltransferase/IMP cyclohydrolase [Source:NCBI gene;Acc:396091]	protein_coding	10.7457	10.7338	10.8293	10.8352	10.6892	10.8141
ENSGALG00000003572	1278.11	0.00132542	0.0354518	0.819635	0.999907	ENSGALG00000003572	28:4172075-4211793	Rho/Rac guanine nucleotide exchange factor 18 [Source:NCBI gene;Acc:420132]	protein_coding	10.1645	10.1959	10.1942	10.1365	10.1776	10.1037
ENSGALG00000003574	641.923	0.000659009	0.0266252	0.89085	0.999907	LPCAT2	11:3655780-3683801	lysophosphatidylcholine acyltransferase 2 [Source:NCBI gene;Acc:415716]	protein_coding	9.33733	9.33854	9.32623	9.22054	9.41498	9.30222
ENSGALG00000003575	194.733	0.00623275	0.0350054	0.293026	0.999907	ENSGALG00000003575	20:10505844-10507903	NA	protein_coding	7.80824	7.7616	7.90354	7.6899	7.69121	7.72952
ENSGALG00000003578	25333.8	-0.000474868	0.0405359	0.938954	0.999907	FN1	7:4388774-4439109	fibronectin 1 [Source:NCBI gene;Acc:396133]	protein_coding	14.8797	14.8592	14.9844	14.9865	14.9537	14.8467
ENSGALG00000003580	18340	0.00247381	0.0263139	0.598909	0.999907	MMP2	11:3706912-3741657	matrix metallopeptidase 2 [Source:NCBI gene;Acc:386583]	protein_coding	14.6333	14.4862	14.5744	14.4424	14.4802	14.5824
ENSGALG00000003582	63.676	0.00227284	0.0395842	0.713296	0.999907	SLC1A3	Z:11170515-11234911	solute carrier family 1 member 3 [Source:NCBI gene;Acc:395443]	protein_coding	5.73379	5.92526	6.01245	5.67603	5.73356	6.02816
ENSGALG00000003584	566.586	-0.0186109	0.093793	0.0943093	0.827175	KPNA2	18:6978815-6984489	karyopherin subunit alpha 2 [Source:NCBI gene;Acc:417420]	protein_coding	8.44445	8.6385	8.34804	9.04199	9.14333	9.0767
ENSGALG00000003588	39.2998	-0.00978564	0.0593178	0.239297	0.988961	IRX5	11:4181069-4183523	iroquois homeobox 5 [Source:NCBI gene;Acc:770775]	protein_coding	5.21363	5.19255	4.77507	5.33466	5.24943	5.46349
ENSGALG00000003589	448.961	0.0542874	0.185085	0.0107502	0.4091	VTN	19:5790911-5795785	vitronectin [Source:NCBI gene;Acc:395935]	protein_coding	8.74659	10.2114	9.26117	8.79249	8.36521	8.11858
ENSGALG00000003590	22.4888	-0.0132436	0.0760331	0.163706	0.920014	ENSGALG00000003590	18:6987331-6993610	chromosome 18 C17orf58 homolog [Source:NCBI gene;Acc:417421]	protein_coding	4.8007	4.60857	4.83855	5.50148	5.21079	4.64587
ENSGALG00000003594	983.988	-0.00135187	0.0440047	0.833391	0.999907	ANK1	22:2927488-2974857	ankyrin 1 [Source:NCBI gene;Acc:396311]	protein_coding	9.9504	9.94685	10.1438	10.3718	9.94378	9.86684
ENSGALG00000003595	7.05958	0.00077644	0.061563	0.902375	NA	ENSGALG00000003595	19:5795706-5798772	NA	protein_coding	3.08538	3.46384	3.6909	2.79583	3.45121	3.71866
ENSGALG00000003596	3673.11	-0.000107808	0.0111974	0.957787	0.999907	TRRAP	14:1723283-1795839	transformation/transcription domain associated protein [Source:NCBI gene;Acc:416440]	protein_coding	12.0392	11.9776	11.893	11.9936	11.9766	11.9595
ENSGALG00000003597	921.115	-0.00458949	0.0350799	0.434683	0.999907	AK2	23:5470579-5477371	adenylate kinase 2 [Source:NCBI gene;Acc:428227]	protein_coding	9.73058	9.61782	9.68614	9.82868	9.94644	9.60709
ENSGALG00000003601	3330.01	-0.00244327	0.0201418	0.494442	0.999907	ATP2B4	26:5221530-5245884	ATPase plasma membrane Ca2+ transporting 4 [Source:NCBI gene;Acc:419934]	protein_coding	11.9047	11.7219	11.95	11.9409	11.9637	11.8605
ENSGALG00000003602	574.534	0.00753311	0.0651275	0.331149	0.999907	RPGRIP1L	11:4878175-4936909	RPGRIP1 like [Source:NCBI gene;Acc:425392]	protein_coding	9.25525	9.53028	9.27003	8.71675	9.04201	9.12123
ENSGALG00000003604	123.28	0.00482223	0.0368868	0.428015	0.999907	SLC46A1	19:5804285-5807797	solute carrier family 46 member 1 [Source:NCBI gene;Acc:417569]	protein_coding	7.10008	7.46226	7.2943	7.41667	6.97271	7.08272
ENSGALG00000003605	3072.41	0.0122963	0.0664412	0.179396	0.93045	ENSGALG00000003605	Z:11358146-11454064	Nipped-B homolog-like [Source:NCBI gene;Acc:427439]	protein_coding	12.091	11.8636	11.8096	11.3421	11.4416	11.9038
ENSGALG00000003614	103.612	-0.00663715	0.055168	0.376065	0.999907	AZIN2	23:5476662-5483514	arginine decarboxylase [Source:NCBI gene;Acc:428228]	protein_coding	6.68327	6.71478	6.91996	6.96514	7.04999	7.08702
ENSGALG00000003624	50.3464	-0.0197322	0.102596	0.076326	0.805839	KLHL10	27:7510372-7514135	kelch like family member 10 [Source:NCBI gene;Acc:420033]	protein_coding	4.86814	4.76208	5.04995	5.97564	5.51305	5.19671
ENSGALG00000003625	411.256	0.00394658	0.0295329	0.442246	0.999907	NDUFS5	23:5484215-5485837	NADH:ubiquinone oxidoreductase subunit S5 [Source:NCBI gene;Acc:771510]	protein_coding	9.05947	9.0065	9.09698	9.08761	9.06422	8.69708
ENSGALG00000003628	2085.73	-0.00219355	0.0260399	0.63889	0.999907	TLN2	10:4710761-4798157	talin 2 [Source:NCBI gene;Acc:415374]	protein_coding	11.2825	11.2549	11.3463	11.4714	11.3427	11.2448
ENSGALG00000003631	1644.84	0.0110325	0.0717106	0.209694	0.965263	CPLANE1	Z:11468109-11532281	chromosome Z open reading frame, human C5orf42 [Source:NCBI gene;Acc:427440]	protein_coding	11.1931	10.9785	10.839	10.3336	10.4441	10.8728
ENSGALG00000003634	2040.55	0.00145961	0.0177151	0.65159	0.999907	PTEN	6:10235979-10280889	phosphatase and tensin homolog [Source:NCBI gene;Acc:423675]	protein_coding	11.1114	11.0429	11.1764	10.9922	11.1362	11.0947
ENSGALG00000003636	43.7702	-0.00147141	0.0466123	0.82225	0.999907	FBLIM1	21:4234399-4237316	filamin binding LIM protein 1 [Source:NCBI gene;Acc:419458]	protein_coding	5.97966	5.20221	5.65244	5.90787	5.50434	5.76982
ENSGALG00000003641	2679.38	0.000528059	0.0110776	0.789552	0.999907	KAT6A	22:2982759-3009704	lysine acetyltransferase 6A [Source:NCBI gene;Acc:426789]	protein_coding	11.5128	11.5717	11.5149	11.5172	11.5304	11.5094
ENSGALG00000003642	459.98	-0.00388892	0.0301732	0.457364	0.999907	PDGFA	14:2394173-2416757	platelet derived growth factor subunit A [Source:NCBI gene;Acc:374196]	protein_coding	9.17995	8.91559	9.19872	9.23052	9.22078	9.16257
ENSGALG00000003644	173.024	0.0406383	0.147054	0.0233478	0.548457	ENSGALG00000003644	10:4876557-4878284	C2 calcium dependent domain containing 4A [Source:NCBI gene;Acc:427491]	protein_coding	8.84176	8.12488	8.37863	7.47695	7.50273	7.97917
ENSGALG00000003645	384.589	0.00470916	0.0354826	0.426776	0.999907	ENSGALG00000003645	15:5419880-5476679	phosphatidylinositol transfer protein membrane associated 2 [Source:NCBI gene;Acc:416830]	protein_coding	8.71832	8.64426	8.73379	8.67297	8.54443	8.51606
ENSGALG00000003647	103.372	0.0156512	0.0936651	0.107269	0.84671	SLC13A2	19:5809556-5823321	solute carrier family 13 member 2 [Source:NCBI gene;Acc:427830]	protein_coding	6.08355	7.56023	6.73779	6.71511	6.0696	5.50733
ENSGALG00000003648	183.328	-3.51574e-05	0.0304383	0.994696	0.999907	SVIP	5:3281271-3284689	small VCP interacting protein [Source:NCBI gene;Acc:771022]	protein_coding	7.80301	7.66781	7.77838	7.87232	7.61745	7.78153
ENSGALG00000003650	612.579	-0.000284531	0.0225069	0.945776	0.999907	NOL11	18:7046647-7057756	nucleolar protein 11 [Source:NCBI gene;Acc:417423]	protein_coding	9.2623	9.25167	9.42925	9.39735	9.30902	9.27451
ENSGALG00000003651	377.15	-0.00144757	0.0389266	0.8126	0.999907	NT5C3B	27:7505169-7510246	5'-nucleotidase, cytosolic IIIB [Source:NCBI gene;Acc:420034]	protein_coding	8.16721	8.39938	8.12715	8.40486	8.26706	8.19435
ENSGALG00000003652	763.623	0.00256032	0.0305162	0.62872	0.999907	ATAD1	6:10285644-10300082	ATPase family, AAA domain containing 1 [Source:NCBI gene;Acc:423676]	protein_coding	9.4285	9.65014	9.47005	9.41575	9.47575	9.44449
ENSGALG00000003655	310.923	-0.00255633	0.025723	0.578722	0.999907	GAS2	5:3197905-3276726	growth arrest specific 2 [Source:NCBI gene;Acc:422970]	protein_coding	8.54907	8.42144	8.58189	8.60051	8.49099	8.68121
ENSGALG00000003657	90.1832	0.00338759	0.0612535	0.614797	0.999907	UNC119	19:5870573-5874427	unc-119 lipid binding chaperone [Source:NCBI gene;Acc:771690]	protein_coding	6.69149	6.82436	6.56018	6.30978	6.71513	6.29507
ENSGALG00000003658	215.488	-0.00207477	0.0286195	0.68134	0.999907	DHX35	20:3828357-3854961	DEAH-box helicase 35 [Source:NCBI gene;Acc:419172]	protein_coding	7.63508	7.94689	7.65721	7.99101	7.69276	7.72881
ENSGALG00000003660	18.1665	-0.00785496	0.0649963	0.317384	0.999907	FANCF	5:3167825-3169000	Fanconi anemia, complementation group F [Source:NCBI gene;Acc:101750641]	protein_coding	3.70182	4.46428	4.11177	4.40786	4.33632	4.50667
ENSGALG00000003661	2823.83	-0.0043413	0.0428828	0.508515	0.999907	SETX	17:6788839-6816609	senataxin [Source:NCBI gene;Acc:417170]	protein_coding	11.1097	11.1841	11.134	11.3734	11.2627	11.2471
ENSGALG00000003663	1039.3	-0.00272856	0.0281027	0.582527	0.999907	RBL2	11:4991886-5011381	RB transcriptional corepressor like 2 [Source:NCBI gene;Acc:425111]	protein_coding	10.2181	10.0515	10.2099	10.2114	10.3293	10.1652
ENSGALG00000003665	245.796	-0.00703087	0.0382561	0.270787	0.999907	PIGS	19:5880064-5884125	phosphatidylinositol glycan anchor biosynthesis class S [Source:NCBI gene;Acc:417571]	protein_coding	8.33689	8.26156	8.283	8.47893	8.26621	8.5811
ENSGALG00000003670	508.748	-0.0330083	0.112599	0.0412565	0.657949	MAFB	20:4690689-4693338	MAF bZIP transcription factor B [Source:NCBI gene;Acc:419173]	protein_coding	9.41757	9.12488	9.04929	9.7346	9.70766	9.68379
ENSGALG00000003672	395.513	-0.00861471	0.0381681	0.185308	0.93709	UBLCP1	13:11317888-11330697	ubiquitin like domain containing CTD phosphatase 1 [Source:NCBI gene;Acc:416237]	protein_coding	8.60443	8.69735	8.62549	8.83726	8.75885	8.74867
ENSGALG00000003674	773.653	0.00158536	0.0275349	0.746965	0.999907	DHTKD1	1:6811050-6827488	dehydrogenase E1 and transketolase domain containing 1 [Source:NCBI gene;Acc:426076]	protein_coding	9.68605	9.68622	9.69412	9.65398	9.6667	9.61334
ENSGALG00000003675	464.814	0.00578131	0.0364991	0.342826	0.999907	PRKAR1B	14:2436022-2524536	protein kinase cAMP-dependent type I regulatory subunit beta [Source:NCBI gene;Acc:416446]	protein_coding	9.19643	9.36923	9.18878	8.94454	9.21033	9.18098
ENSGALG00000003677	84.4494	-0.000449635	0.049603	0.945691	0.999907	NTNG2	17:6746034-6781803	netrin G2 [Source:NCBI gene;Acc:417171]	protein_coding	6.9951	6.48167	6.39599	6.49115	7.05183	6.38224
ENSGALG00000003681	1045.1	-0.000366052	0.0258382	0.93784	0.999907	TOP1	20:4862868-4896419	DNA topoisomerase I [Source:NCBI gene;Acc:396004]	protein_coding	10.1161	10.2415	10.1251	10.1745	10.1766	10.1702
ENSGALG00000003682	230.859	0.010121	0.0422004	0.158449	0.918913	ARL6IP4	15:5492846-5498570	ADP ribosylation factor like GTPase 6 interacting protein 4 [Source:NCBI gene;Acc:427695]	protein_coding	8.22149	8.22496	8.18393	8.05	8.18448	7.90014
ENSGALG00000003683	247.49	-0.00132026	0.0293372	0.79783	0.999907	MED27	17:6634913-6715908	mediator complex subunit 27 [Source:NCBI gene;Acc:417172]	protein_coding	8.24875	8.26969	7.82947	8.28842	8.1959	8.00678
ENSGALG00000003684	140.764	-0.000378656	0.0438513	0.95278	0.999907	ENSGALG00000003684	14:2536745-2544323	NA	protein_coding	7.25183	7.36817	6.85698	7.14284	7.13248	7.29815
ENSGALG00000003687	136.098	-0.00374665	0.036619	0.532445	0.999907	OGFOD2	15:5498812-5504141	2-oxoglutarate and iron dependent oxygenase domain containing 2 [Source:NCBI gene;Acc:416832]	protein_coding	7.58015	7.23368	7.29316	7.54791	7.41463	7.5324
ENSGALG00000003688	815.423	0.00837059	0.0590091	0.293924	0.999907	NUP155	Z:11533783-11564661	nucleoporin 155 [Source:NCBI gene;Acc:427443]	protein_coding	10.0269	9.86901	9.74192	9.38563	9.55912	9.77576
ENSGALG00000003689	930.344	0.186799	0.312263	0.00161574	0.142471	PAPSS2	6:10302749-10312180	3'-phosphoadenosine 5'-phosphosulfate synthase 2 [Source:NCBI gene;Acc:423678]	protein_coding	10.9845	11.0451	10.9892	9.81543	9.83295	10.408
ENSGALG00000003690	598.762	0.0178165	0.099368	0.086646	0.820615	KRT14	27:7438735-7442565	keratin 14 [Source:NCBI gene;Acc:408039]	protein_coding	9.32561	9.00258	8.91802	7.90631	8.48481	8.4448
ENSGALG00000003691	606.798	-0.00101958	0.0205814	0.789951	0.999907	RNF145	13:11336604-11375924	ring finger protein 145 [Source:NCBI gene;Acc:416239]	protein_coding	9.40275	9.5412	9.4193	9.47709	9.53015	9.43539
ENSGALG00000003693	8345.29	-0.00202667	0.0253038	0.657232	0.999907	MACF1	23:5492614-5603434	microtubule-actin crosslinking factor 1 [Source:NCBI gene;Acc:419671]	protein_coding	13.4575	13.3548	13.3914	13.549	13.4782	13.3401
ENSGALG00000003695	145.211	-0.00184367	0.0319916	0.736021	0.999907	MINPP1	6:10338413-10355225	multiple inositol-polyphosphate phosphatase 1 [Source:NCBI gene;Acc:395356]	protein_coding	7.41605	7.2173	7.44548	7.21197	7.44733	7.59157
ENSGALG00000003696	272.943	0.000535813	0.026598	0.911112	0.999907	ENSGALG00000003696	15:5504462-5509411	NA	protein_coding	8.31417	8.60434	8.3002	8.41841	8.36661	8.39938
ENSGALG00000003699	698.017	-0.00434183	0.0350628	0.459025	0.999907	EBF1	13:11388767-11649631	early B-cell factor 1 [Source:NCBI gene;Acc:395512]	protein_coding	9.82512	9.45495	9.72454	9.58148	9.99387	9.78587
ENSGALG00000003701	954.849	0.0330895	0.0687816	0.0252738	0.565421	SGMS1	6:10373860-10450843	sphingomyelin synthase 1 [Source:NCBI gene;Acc:378907]	protein_coding	10.2238	10.1598	10.195	10.0342	9.97218	10.0615
ENSGALG00000003702	3457.62	0.00115503	0.0236122	0.790066	0.999907	CLINT1	13:11940304-11988525	clathrin interactor 1 [Source:NCBI gene;Acc:416240]	protein_coding	11.862	12.0152	11.8284	11.797	11.9294	11.8905
ENSGALG00000003703	343.921	0.0140133	0.0537666	0.117582	0.856168	USE1	28:4258017-4262921	unconventional SNARE in the ER 1 [Source:NCBI gene;Acc:420134]	protein_coding	8.55048	8.78581	8.76507	8.38078	8.50705	8.59861
ENSGALG00000003705	3211.82	0.00444664	0.0346379	0.444755	0.999907	VPS13C	10:4903456-4984184	vacuolar protein sorting 13 homolog C [Source:NCBI gene;Acc:415376]	protein_coding	12.0406	12.1159	12.0682	11.9109	11.9022	12.0584
ENSGALG00000003708	398.795	0.017537	0.0799567	0.108956	0.847245	WDR70	Z:11566273-11702158	WD repeat domain 70 [Source:NCBI gene;Acc:427444]	protein_coding	9.10231	8.86187	8.89228	8.3799	8.36184	8.85897
ENSGALG00000003709	418.074	0.0143445	0.0545516	0.114313	0.850094	PLAT	22:3021586-3034748	plasminogen activator, tissue [Source:NCBI gene;Acc:426791]	protein_coding	9.02443	8.93512	8.94061	8.66658	8.80108	8.81205
ENSGALG00000003712	808.695	0.000479222	0.016317	0.875391	0.999907	RAPGEF1	17:6539667-6617270	Rap guanine nucleotide exchange factor 1 [Source:NCBI gene;Acc:417173]	protein_coding	9.94191	10.0099	10.1763	10.0389	9.99771	10.071
ENSGALG00000003713	64.3928	-0.00429936	0.0643535	0.52579	0.999907	ENSGALG00000003713	21:4318060-4322084	NA	protein_coding	6.31465	5.53029	6.68087	6.62226	6.3645	6.73827
ENSGALG00000003716	9.43396	0.00469482	0.0623562	0.502252	NA	GDNF	Z:11726876-11742913	glial cell derived neurotrophic factor [Source:NCBI gene;Acc:395569]	protein_coding	4.1369	4.10854	3.5762	3.72347	3.43568	3.97829
ENSGALG00000003717	2297.23	-0.00204172	0.0350382	0.724309	0.999907	MYO9B	28:4263083-4303548	myosin IXB [Source:NCBI gene;Acc:420135]	protein_coding	10.9877	11.0116	10.9784	11.0567	11.1049	11.0264
ENSGALG00000003720	450.786	-0.0182613	0.0632878	0.0842152	0.814714	FANCD2	12:3154917-3201908	Fanconi anemia complementation group D2 [Source:NCBI gene;Acc:415935]	protein_coding	8.67638	8.96126	8.79353	9.01368	9.11811	9.01285
ENSGALG00000003722	265.8	-0.00100929	0.026529	0.832907	0.999907	THG1L	13:12010392-12015815	tRNA-histidine guanylyltransferase 1 like [Source:NCBI gene;Acc:416242]	protein_coding	8.23463	8.06401	8.00661	8.1068	8.08922	8.22156
ENSGALG00000003726	415.318	-0.115747	0.199404	0.00525185	0.282332	EGFLAM	Z:11920848-11993157	EGF like, fibronectin type III and laminin G domains [Source:NCBI gene;Acc:427445]	protein_coding	8.82208	8.81907	8.98941	9.23846	9.45069	9.53226
ENSGALG00000003727	91.7894	-0.0110963	0.0567715	0.191776	0.946817	HAUS8	28:4303372-4312690	HAUS augmin like complex subunit 8 [Source:HGNC Symbol;Acc:HGNC:30532]	protein_coding	6.35556	6.22302	6.51613	6.65298	6.64424	6.5853
ENSGALG00000003731	160.245	-0.000367429	0.0280501	0.941367	0.999907	FBXO42	21:4339299-4377676	F-box protein 42 [Source:NCBI gene;Acc:419461]	protein_coding	7.4752	7.38863	7.43003	7.56656	7.45318	7.30858
ENSGALG00000003732	366.263	0.00215644	0.0204181	0.557664	0.999907	UCK1	17:6532711-6537248	uridine-cytidine kinase 1 [Source:NCBI gene;Acc:771901]	protein_coding	8.86768	8.85256	8.80421	8.8803	8.81886	8.66158
ENSGALG00000003733	2057.51	0.00792458	0.044577	0.265276	0.999907	LIFR	Z:12007437-12057034	leukemia inhibitory factor receptor alpha [Source:NCBI gene;Acc:395262]	protein_coding	11.4609	11.3036	11.3741	11.1777	11.2099	11.2057
ENSGALG00000003734	662.988	-0.00134607	0.017393	0.672359	0.999907	SZRD1	21:4377697-4391855	SUZ RNA binding domain containing 1 [Source:NCBI gene;Acc:419462]	protein_coding	9.58862	9.59744	9.65557	9.62166	9.6466	9.68517
ENSGALG00000003736	140.834	0.0122386	0.0615445	0.173131	0.927546	ABCB9	15:5511096-5523595	ATP binding cassette subfamily B member 9 [Source:NCBI gene;Acc:416834]	protein_coding	7.30613	6.9899	7.62459	7.10709	7.04696	7.01281
ENSGALG00000003738	523.439	-0.00538475	0.0313821	0.317527	0.999907	EMC3	12:3201509-3205400	ER membrane protein complex subunit 3 [Source:NCBI gene;Acc:415936]	protein_coding	9.05198	9.13473	9.06916	9.35692	9.10807	9.11971
ENSGALG00000003741	1032.17	0.00335152	0.0316111	0.537265	0.999907	MYO18A	19:6077659-6104244	myosin XVIIIA [Source:NCBI gene;Acc:417581]	protein_coding	10.4855	10.3382	10.6295	10.3057	10.4767	10.4107
ENSGALG00000003742	2183.33	-0.005203	0.0395161	0.413964	0.999907	CPAMD8	28:4313215-4353604	C3 and PZP like, alpha-2-macroglobulin domain containing 8 [Source:NCBI gene;Acc:420138]	protein_coding	11.4705	11.1877	11.3529	11.357	11.5612	11.5482
ENSGALG00000003743	700.387	0.0378959	0.0974351	0.0298309	0.600813	VPS37B	15:5528999-5539743	VPS37B, ESCRT-I subunit [Source:NCBI gene;Acc:416835]	protein_coding	9.43154	9.58951	9.75484	9.54579	9.13248	9.13237
ENSGALG00000003744	203.371	-0.0136384	0.0595846	0.13944	0.900196	ADAM19	13:12027893-12054652	ADAM metallopeptidase domain 19 [Source:NCBI gene;Acc:416244]	protein_coding	7.79842	7.52155	8.01481	7.84442	8.23887	8.03647
ENSGALG00000003745	322.968	0.00253208	0.0352479	0.663615	0.999907	NECAP2	21:4391515-4398036	NECAP endocytosis associated 2 [Source:NCBI gene;Acc:419464]	protein_coding	8.38144	8.34476	8.43385	8.32321	8.21746	8.38039
ENSGALG00000003747	1255.66	0.00318436	0.0408229	0.614794	0.999907	ENSGALG00000003747	Z:12167208-12182395	oncostatin M receptor [Source:NCBI gene;Acc:427446]	protein_coding	10.5541	10.3211	10.5048	10.2947	10.3016	10.4496
ENSGALG00000003748	3980.38	-8.66985e-05	0.0201743	0.981741	0.999907	ANO5	5:2963916-3014137	anoctamin 5 [Source:NCBI gene;Acc:422973]	protein_coding	12.1803	12.0411	12.1933	12.1799	12.1021	12.1517
ENSGALG00000003750	417.877	0.000611184	0.0328713	0.912385	0.999907	PLCG1	20:4900259-4930546	phospholipase C gamma 1 [Source:NCBI gene;Acc:419175]	protein_coding	8.9191	8.83374	9.05075	8.99139	8.96486	8.7921
ENSGALG00000003751	8.71104	-0.0018059	0.062288	0.777103	NA	ENSGALG00000003751	6:10457505-10473583	N-acylsphingosine amidohydrolase 2 [Source:NCBI gene;Acc:423679]	protein_coding	2.62623	2.94503	3.18843	3.41588	3.09051	2.40156
ENSGALG00000003753	654.284	0.00413069	0.0236201	0.306791	0.999907	CYLD	11:6153713-6171640	CYLD lysine 63 deubiquitinase [Source:NCBI gene;Acc:415725]	protein_coding	9.49933	9.63031	9.60583	9.52085	9.5351	9.43546
ENSGALG00000003757	511.467	-0.00429712	0.0308793	0.419926	0.999907	POMT1	17:6519929-6533687	protein O-mannosyltransferase 1 [Source:NCBI gene;Acc:417175]	protein_coding	9.21074	9.26502	9.0098	9.21713	9.37142	9.20593
ENSGALG00000003758	47.7076	0.00669592	0.0500819	0.359299	0.999907	MREG	7:4556218-4564139	melanoregulin [Source:NCBI gene;Acc:424013]	protein_coding	5.61717	6.10895	6.0568	5.74235	5.63693	5.82504
ENSGALG00000003759	673.598	0.00290017	0.0254289	0.522043	0.999907	RORA	10:5138735-5486292	RAR related orphan receptor A [Source:NCBI gene;Acc:415377]	protein_coding	9.71093	9.78784	9.74442	9.64379	9.65681	9.73294
ENSGALG00000003765	2.10577	-0.000874035	0.0820808	0.817666	NA	A1CF	6:10482683-10502453	APOBEC1 complementation factor [Source:NCBI gene;Acc:423680]	protein_coding	0.463243	0.145763	0.487954	0.538605	0.634108	0.111887
ENSGALG00000003766	909.259	-0.000665687	0.0222153	0.871863	0.999907	KIAA0100	19:5896970-5913837	KIAA0100 [Source:NCBI gene;Acc:417573]	protein_coding	10.2104	10.1684	10.1735	10.1823	10.2125	10.2194
ENSGALG00000003767	542.901	-0.109533	0.179477	0.00554374	0.287341	NKD1	11:6241053-6411630	naked cuticle homolog 1 [Source:NCBI gene;Acc:415729]	protein_coding	9.24832	9.11912	9.41175	9.90606	9.70149	9.53714
ENSGALG00000003770	15213.2	0.00916992	0.0421678	0.193281	0.950195	ANXA2	10:5524170-5556443	annexin A2 pseudogene 2 [Source:NCBI gene;Acc:396297]	protein_coding	13.8144	13.8825	13.7906	13.486	13.8066	13.6934
ENSGALG00000003771	739.876	-0.0153159	0.0455433	0.0688168	0.782077	SIN3B	28:4364672-4376473	SIN3 transcription regulator family member B [Source:NCBI gene;Acc:420140]	protein_coding	9.54432	9.53354	9.69875	9.70245	9.67696	9.82455
ENSGALG00000003774	1460.88	0.00551792	0.0346569	0.346081	0.999907	ATP13A2	21:4421128-4431113	ATPase 13A2 [Source:NCBI gene;Acc:419466]	protein_coding	10.7173	10.7845	10.8177	10.6141	10.6497	10.6818
ENSGALG00000003775	1485.09	0.014029	0.067332	0.14607	0.901374	RICTOR	Z:12187279-12262599	RPTOR independent companion of MTOR complex 2 [Source:NCBI gene;Acc:427447]	protein_coding	10.9212	10.8624	10.6364	10.3294	10.3521	10.7401
ENSGALG00000003777	8.64626	-0.00633206	0.0732092	0.349451	NA	NELL1	5:2461637-2746195	neural EGFL like 1 [Source:NCBI gene;Acc:770845]	protein_coding	3.18857	3.59284	2.97776	2.52172	4.02867	4.06783
ENSGALG00000003778	2965.93	-0.00481264	0.0439589	0.471695	0.999907	TMEM38A	28:4384819-4391056	transmembrane protein 38A [Source:NCBI gene;Acc:771253]	protein_coding	11.5407	11.7137	11.8771	12.0672	11.725	11.8355
ENSGALG00000003781	1721.63	-0.0012418	0.01763	0.701943	0.999907	SUN1	14:2550586-2578126	Sad1 and UNC84 domain containing 1 [Source:NCBI gene;Acc:416449]	protein_coding	10.7525	10.8109	10.891	10.9085	10.8144	10.8373
ENSGALG00000003786	858.213	-0.00477742	0.0301869	0.359293	0.999907	BRD7	11:6508615-6522917	bromodomain containing 7 [Source:NCBI gene;Acc:415730]	protein_coding	9.67868	9.77763	9.75789	9.90848	9.89567	9.71621
ENSGALG00000003788	1100.25	-0.00139079	0.018639	0.684917	0.999907	BNIP2	10:5823812-5839785	BCL2 interacting protein 2 [Source:NCBI gene;Acc:415379]	protein_coding	10.1695	10.1593	10.067	10.1509	10.1489	10.212
ENSGALG00000003789	45.7886	-0.00987893	0.0691085	0.241959	0.989247	ENSGALG00000003789	17:6438262-6443322	NA	protein_coding	5.30865	4.6368	5.40071	5.75529	5.54305	5.35849
ENSGALG00000003792	291.937	-0.00165829	0.0629539	0.792597	0.999907	FYB	Z:12272880-12313334	FYN binding protein [Source:NCBI gene;Acc:427448]	protein_coding	6.33381	6.35032	6.70028	6.69381	6.89439	6.17875
ENSGALG00000003793	256.039	-0.00551599	0.0320514	0.315006	0.999907	GTF2A2	10:5843239-5848304	general transcription factor IIA subunit 2 [Source:NCBI gene;Acc:770910]	protein_coding	8.06467	8.16599	7.98107	8.22509	8.29484	7.99355
ENSGALG00000003794	543.747	0.00500809	0.0300994	0.334555	0.999907	SLC35E1	28:4412468-4417567	solute carrier family 35 member E1 [Source:NCBI gene;Acc:420143]	protein_coding	9.36163	9.40186	9.309	9.18489	9.31572	9.25437
ENSGALG00000003795	298.748	-0.00172565	0.0224134	0.673979	0.999907	DENR	15:5566666-5572747	density regulated re-initiation and release factor [Source:NCBI gene;Acc:771794]	protein_coding	8.19489	8.34935	8.29079	8.23978	8.35411	8.36371
ENSGALG00000003798	791.854	0.0027426	0.0234511	0.512801	0.999907	GET4	14:2579659-2589053	golgi to ER traffic protein 4 [Source:NCBI gene;Acc:416450]	protein_coding	9.79202	9.97089	9.76359	9.70118	9.81701	9.81199
ENSGALG00000003799	1117.43	0.0117239	0.0418683	0.111025	0.849753	USP4	12:3209127-3238321	ubiquitin specific peptidase 4 [Source:NCBI gene;Acc:415937]	protein_coding	10.2267	10.3127	10.3153	10.1703	10.1113	10.1601
ENSGALG00000003800	630.517	-0.000250314	0.0319357	0.963402	0.999907	PABPC4	23:5616117-5628117	poly(A) binding protein cytoplasmic 4 [Source:NCBI gene;Acc:419674]	protein_coding	9.50909	9.54857	9.70317	9.72601	9.51743	9.5479
ENSGALG00000003802	510.797	-0.00384441	0.0317265	0.480395	0.999907	OTUD7A	10:5926089-5995672	OTU deubiquitinase 7A [Source:NCBI gene;Acc:415380]	protein_coding	9.10721	9.40377	8.99392	9.46897	9.12372	9.22223
ENSGALG00000003803	1238.9	-0.00415361	0.0282177	0.398196	0.999907	DAB2	Z:12347586-12371157	DAB2, clathrin adaptor protein [Source:NCBI gene;Acc:427449]	protein_coding	10.6516	10.6372	10.6203	10.7053	10.6434	10.8421
ENSGALG00000003805	379.235	-0.0431319	0.104479	0.0244349	0.559836	ENSGALG00000003805	6:10769461-10913135	protein kinase, cGMP-dependent, type I [Source:NCBI gene;Acc:423682]	protein_coding	8.90093	8.98415	8.93725	9.33915	9.1966	9.27041
ENSGALG00000003806	8961.88	1.81371e-05	0.01728	0.995555	0.999907	RHOA	12:3243952-3262378	ras homolog family member A [Source:NCBI gene;Acc:395442]	protein_coding	13.2157	13.2626	13.2983	13.2384	13.2564	13.2863
ENSGALG00000003807	297.438	-0.00112393	0.0242722	0.800374	0.999907	GPN3	15:5572249-5577062	GPN-loop GTPase 3 [Source:NCBI gene;Acc:427696]	protein_coding	8.30247	8.44906	8.39386	8.38844	8.29108	8.56061
ENSGALG00000003812	469.708	-0.00205818	0.0254835	0.654151	0.999907	UBE2F	7:4582880-4684385	ubiquitin conjugating enzyme E2 F (putative) [Source:NCBI gene;Acc:424015]	protein_coding	9.0641	8.92729	8.97485	9.1855	8.95276	9.00425
ENSGALG00000003815	3841.13	-0.0158112	0.0422309	0.0505618	0.703052	RPN2	20:5019515-5049331	ribophorin II [Source:NCBI gene;Acc:419177]	protein_coding	11.9894	12.0727	11.9759	12.1405	12.0906	12.1569
ENSGALG00000003816	130.811	-0.00530892	0.0499669	0.453548	0.999907	NT5C1A	23:5644988-5652023	5'-nucleotidase, cytosolic IA [Source:NCBI gene;Acc:419675]	protein_coding	7.40568	7.28868	7.31593	7.94853	7.37396	7.19394
ENSGALG00000003818	314.056	-0.0018941	0.0479981	0.774902	0.999907	CYFIP2	13:12072751-12112751	cytoplasmic FMR1 interacting protein 2 [Source:NCBI gene;Acc:416246]	protein_coding	7.76151	7.32024	7.57142	7.47756	7.67546	7.80346
ENSGALG00000003819	196.779	0.0298441	0.098049	0.047402	0.69238	ENSGALG00000003819	14:2591498-2598184	NA	protein_coding	7.83555	8.22079	7.97933	7.55137	7.58197	7.73994
ENSGALG00000003820	780.292	-0.00099385	0.0391281	0.870788	0.999907	ARPC3	15:5578016-5582595	actin related protein 2/3 complex subunit 3 [Source:NCBI gene;Acc:416837]	protein_coding	9.49408	9.47478	9.40732	9.45194	9.53593	9.51077
ENSGALG00000003821	93.1542	0.00725549	0.0493052	0.323646	0.999907	RAMP1	7:4685059-4695434	receptor activity modifying protein 1 [Source:NCBI gene;Acc:424016]	protein_coding	6.55651	7.17941	7.25497	6.80493	6.77332	6.87142
ENSGALG00000003824	613.075	-0.000422864	0.0208755	0.913785	0.999907	CHERP	28:4420685-4433351	calcium homeostasis endoplasmic reticulum protein [Source:NCBI gene;Acc:420144]	protein_coding	9.47841	9.54947	9.43032	9.55343	9.37529	9.56931
ENSGALG00000003826	609.118	-0.00713741	0.0349923	0.231152	0.9817	ANAPC7	15:5583594-5591583	anaphase promoting complex subunit 7 [Source:NCBI gene;Acc:416838]	protein_coding	9.32306	9.20914	9.379	9.49212	9.44647	9.37012
ENSGALG00000003829	2.21793	-0.00600869	0.0971704	0.202963	NA	HPCAL4	23:5653211-5655702	hippocalcin like 4 [Source:NCBI gene;Acc:419676]	protein_coding	1.30437	1.47314	0.970329	1.68351	1.95474	1.67003
ENSGALG00000003832	323.517	0.00771697	0.0397303	0.24336	0.990805	TEX264	12:3286872-3310838	testis expressed 264 [Source:NCBI gene;Acc:415938]	protein_coding	8.82948	8.60804	8.71453	8.58801	8.5763	8.55395
ENSGALG00000003833	24.0215	0.00789029	0.0763135	0.272792	0.999907	CACNA1E	8:6089202-6161870	calcium voltage-gated channel subunit alpha1 E [Source:NCBI gene;Acc:424412]	protein_coding	3.65421	4.07396	5.2134	4.05294	4.16218	3.54539
ENSGALG00000003836	14.8223	0.00485649	0.0621894	0.490781	0.999907	ENSGALG00000003836	7:4695620-4701337	RNA binding motif protein 44 [Source:NCBI gene;Acc:107049003]	protein_coding	3.91369	3.45809	4.43955	3.88129	3.86057	3.52999
ENSGALG00000003837	485.396	0.00231639	0.0466983	0.725822	0.999907	ADCY7	11:6526571-6580958	adenylate cyclase 7 [Source:NCBI gene;Acc:415732]	protein_coding	8.32822	8.3748	8.39711	8.24843	8.1886	8.34486
ENSGALG00000003838	1.31048	-0.00143893	0.0806155	0.723035	NA	ENSGALG00000003838	23:5656815-5662254	protein FAM49A-like [Source:NCBI gene;Acc:419677]	protein_coding	1.01823	1.6491	1.7823	1.54694	1.57892	1.85869
ENSGALG00000003841	9.83651	-0.000685771	0.0601646	0.914917	NA	ENSGALG00000003841	4:1834265-1850149	diacylglycerol kinase kappa [Source:NCBI gene;Acc:422129]	protein_coding	3.52776	3.0603	3.79206	3.38915	3.62128	3.61339
ENSGALG00000003842	1.01659	-0.000715831	0.0929941	0.794194	NA	GHRH	20:5042743-5050245	growth hormone releasing hormone [Source:NCBI gene;Acc:419178]	protein_coding	1.10018	1.38709	1.15286	1.72515	0.914619	1.23881
ENSGALG00000003845	349.432	0.00399942	0.0376511	0.512989	0.999907	MKNK2	28:2220234-2226350	MAP kinase interacting serine/threonine kinase 2 [Source:NCBI gene;Acc:429269]	protein_coding	8.55651	8.52526	8.77175	8.75965	8.41879	8.29241
ENSGALG00000003849	51.218	-0.0443787	0.147009	0.0228048	0.541708	TRPM1	10:6125779-6175117	transient receptor potential cation channel subfamily M member 1 [Source:NCBI gene;Acc:427494]	protein_coding	5.41249	4.84013	5.1574	5.79203	6.0238	5.61393
ENSGALG00000003851	262.15	-0.00313221	0.0323457	0.570509	0.999907	TRIT1	23:5664869-5678872	tRNA isopentenyltransferase 1 [Source:NCBI gene;Acc:419678]	protein_coding	8.18345	8.29662	8.07327	8.17842	8.38453	8.24681
ENSGALG00000003854	1225.21	0.00127523	0.0523628	0.84824	0.999907	IFT81	15:5671460-5710128	intraflagellar transport 81 [Source:NCBI gene;Acc:416839]	protein_coding	10.3316	10.4953	10.3348	10.3308	10.4721	10.1198
ENSGALG00000003855	102.516	0.00778205	0.0556878	0.315198	0.999907	SRC	20:5066108-5083688	SRC proto-oncogene, non-receptor tyrosine kinase [Source:NCBI gene;Acc:396442]	protein_coding	7.00329	7.14925	6.79089	6.77284	6.64056	6.75515
ENSGALG00000003857	19.684	0.00997761	0.108688	0.0996131	0.834963	ENSGALG00000003857	13:12132157-12149954	NA	protein_coding	2.05864	3.02278	3.22917	2.27978	2.07464	1.90049
ENSGALG00000003859	35.4906	0.00859972	0.0668965	0.285817	0.999907	KRT222	27:7320674-7326276	keratin 222 [Source:NCBI gene;Acc:420046]	protein_coding	5.45878	5.57231	5.80045	5.4165	4.9026	5.41409
ENSGALG00000003860	181.784	0.000809903	0.0317718	0.881625	0.999907	MID2	4:1724355-1762986	midline 2 [Source:NCBI gene;Acc:422131]	protein_coding	8.26997	8.14469	8.06699	8.33109	7.87725	8.19003
ENSGALG00000003861	1075.31	0.00960854	0.0411471	0.169054	0.922953	HERC4	6:11141114-11168922	HECT and RLD domain containing E3 ubiquitin protein ligase 4 [Source:NCBI gene;Acc:423683]	protein_coding	10.1469	10.3969	10.3652	10.1173	10.1889	10.1567
ENSGALG00000003862	1890.64	0.18246	0.126861	0.000811331	0.0985938	LRRFIP1	7:4706293-4793733	LRR binding FLII interacting protein 1 [Source:NCBI gene;Acc:428996]	protein_coding	11.0062	11.2467	11.2501	10.8259	10.8579	10.9648
ENSGALG00000003863	324.928	-0.00233109	0.0580482	0.727181	0.999907	P2RX7	15:5714657-5727150	purinergic receptor P2X 7 [Source:NCBI gene;Acc:771952]	protein_coding	6.47083	6.28963	6.44314	6.80789	6.39885	6.44468
ENSGALG00000003870	195.808	-0.011525	0.0483927	0.150877	0.905061	MED7	13:12159620-12161948	mediator complex subunit 7 [Source:NCBI gene;Acc:100857575]	protein_coding	7.53104	7.76861	7.72283	7.92091	7.84521	7.8137
ENSGALG00000003875	2034.66	-0.0292881	0.0627446	0.0281005	0.588405	ABL1	17:6313958-6334825	ABL proto-oncogene 1, non-receptor tyrosine kinase [Source:NCBI gene;Acc:417181]	protein_coding	11.129	11.0191	11.2316	11.3279	11.2988	11.247
ENSGALG00000003876	80.6464	-0.0038511	0.0600832	0.575852	0.999907	TIMD4	13:12172827-12188986	T-cell immunoglobulin and mucin domain containing 4 [Source:NCBI gene;Acc:416250]	protein_coding	5.01485	5.70911	5.32255	5.89409	5.8056	4.89638
ENSGALG00000003878	210.395	0.0196933	0.0718961	0.0828643	0.812888	PIN4	4:1675565-1676294	peptidylprolyl cis/trans isomerase, NIMA-interacting 4 [Source:NCBI gene;Acc:422134]	protein_coding	8.20436	8.03051	7.79392	7.52751	7.95059	7.6687
ENSGALG00000003879	267.902	-0.00594876	0.0396405	0.355832	0.999907	MFSD2A	23:5688384-5696791	major facilitator superfamily domain containing 2A [Source:NCBI gene;Acc:419679]	protein_coding	8.46117	8.03226	8.12805	8.32405	8.37761	8.43036
ENSGALG00000003880	560.996	0.000129145	0.0272593	0.978938	0.999907	STX10	8:6189807-6203800	syntaxin 10 [Source:NCBI gene;Acc:424413]	protein_coding	9.21462	9.3564	9.26713	9.24861	9.29681	9.28486
ENSGALG00000003881	99.0802	-0.0205526	0.105012	0.0706809	0.786821	ERCC6L	4:1669055-1673130	ERCC excision repair 6 like, spindle assembly checkpoint helicase [Source:NCBI gene;Acc:422135]	protein_coding	5.57317	6.05747	5.3983	6.50231	6.31935	6.50689
ENSGALG00000003882	1601.92	-0.00152744	0.0139996	0.527242	0.999907	SMARCE1	27:7303677-7318189	SWI/SNF related, matrix associated, actin dependent regulator of chromatin, subfamily e, member 1 [Source:NCBI gene;Acc:420047]	protein_coding	10.7167	10.7507	10.6408	10.7787	10.7837	10.6581
ENSGALG00000003883	3040.72	0.00380158	0.0213206	0.290004	0.999907	MTMR10	10:6184394-6221492	myotubularin related protein 10 [Source:NCBI gene;Acc:415382]	protein_coding	11.6403	11.7246	11.7893	11.6419	11.6474	11.6566
ENSGALG00000003885	22.7266	-0.00196801	0.0463383	0.764405	0.999907	ENSGALG00000003885	8:6204758-6208758	KIAA1614 [Source:NCBI gene;Acc:424414]	protein_coding	5.01939	4.89684	5.06608	5.07553	5.01488	5.16507
ENSGALG00000003886	1027.18	-0.00137643	0.0315784	0.799523	0.999907	SGCD	13:12229467-12420212	sarcoglycan delta [Source:NCBI gene;Acc:416251]	protein_coding	10.1835	10.2755	10.4174	10.4788	10.3066	10.2255
ENSGALG00000003891	1425.86	-0.00288373	0.0308301	0.588731	0.999907	ZNF423	11:6697537-6892810	zinc finger protein 423 [Source:NCBI gene;Acc:415738]	protein_coding	10.7249	10.8612	10.7327	10.7467	10.8402	10.9756
ENSGALG00000003893	1007.03	0.0081673	0.0384686	0.209234	0.96469	XPR1	8:6212265-6287512	xenotropic and polytropic retrovirus receptor 1 [Source:NCBI gene;Acc:424415]	protein_coding	10.156	10.0602	10.1672	9.97319	10.0332	9.95264
ENSGALG00000003899	25.8985	-0.000379151	0.0563217	0.954032	0.999907	RAB17	7:4804962-4812496	RAB17, member RAS oncogene family [Source:NCBI gene;Acc:424017]	protein_coding	4.00793	3.74329	3.59276	3.82715	3.62068	4.02357
ENSGALG00000003901	507.388	0.0706528	0.158535	0.0121916	0.428959	P2RX4	15:5727682-5734094	purinergic receptor P2X 4 [Source:NCBI gene;Acc:374166]	protein_coding	9.19332	9.72956	9.56338	9.04005	8.76339	9.20633
ENSGALG00000003904	271.622	-0.00165906	0.0392256	0.786832	0.999907	MLPH	7:4815805-4833602	melanophilin [Source:NCBI gene;Acc:424019]	protein_coding	8.19962	8.09877	8.0947	8.29946	8.02519	8.26084
ENSGALG00000003906	326.87	0.00378143	0.0272681	0.428798	0.999907	MPHOSPH10	10:6237778-6318535	M-phase phosphoprotein 10 [Source:NCBI gene;Acc:415384]	protein_coding	8.60157	8.39599	8.50646	8.32714	8.5563	8.35702
ENSGALG00000003907	900.825	0.0106257	0.0482223	0.175659	0.927546	N4BP1	11:7288050-7304749	NEDD4 binding protein 1 [Source:NCBI gene;Acc:415739]	protein_coding	9.66777	10.021	9.93984	9.77996	9.64438	9.63753
ENSGALG00000003908	0.634598	-0.000468772	0.0897688	0.875588	NA	SLC6A5	5:2427182-2452845	solute carrier family 6 member 5 [Source:NCBI gene;Acc:422974]	protein_coding	0.157255	-0.405008	-0.433532	-0.421266	0.0629646	-0.043597
ENSGALG00000003909	392.824	-0.001028	0.0224093	0.804158	0.999907	PIGT	20:5094149-5101033	phosphatidylinositol glycan anchor biosynthesis class T [Source:NCBI gene;Acc:419179]	protein_coding	8.96751	8.92028	8.91278	9.06404	8.90964	8.91933
ENSGALG00000003911	14.2412	-0.0802376	0.326856	0.00251432	0.186131	CACNG5	18:7295811-7307917	calcium voltage-gated channel auxiliary subunit gamma 5 [Source:NCBI gene;Acc:417429]	protein_coding	2.50869	1.95682	3.33705	4.89848	4.02753	3.74201
ENSGALG00000003913	160.572	0.00688049	0.0507752	0.350538	0.999907	MCEE	10:6245695-6255517	methylmalonyl-CoA epimerase [Source:NCBI gene;Acc:415385]	protein_coding	7.69518	7.73619	7.5702	7.22135	7.38689	7.69434
ENSGALG00000003914	2.25382	0.00297587	0.0796913	0.520378	NA	CALR3	28:4437755-4441529	calreticulin 3 [Source:NCBI gene;Acc:420146]	protein_coding	1.28912	0.592822	1.12411	0.920804	0.777324	0.912398
ENSGALG00000003916	634.544	0.00173176	0.0272444	0.722124	0.999907	SIAH1	11:7356723-7375225	siah E3 ubiquitin protein ligase 1 [Source:NCBI gene;Acc:374076]	protein_coding	9.53472	9.6359	9.5048	9.6038	9.33954	9.58273
ENSGALG00000003919	360.275	-0.020273	0.0620543	0.0657822	0.773622	MRPL22	13:12712730-12720801	mitochondrial ribosomal protein L22 [Source:NCBI gene;Acc:416253]	protein_coding	8.32848	8.39587	8.52297	8.71531	8.66449	8.49101
ENSGALG00000003920	826.483	0.000426783	0.0215379	0.915442	0.999907	ENSGALG00000003920	4:1648817-1669836	OCRL, inositol polyphosphate-5-phosphatase [Source:NCBI gene;Acc:422136]	protein_coding	9.80096	10.0177	9.90721	9.90793	9.96298	9.81996
ENSGALG00000003921	498.042	-0.00259188	0.0382589	0.670671	0.999907	DBNDD2	20:5102003-5104991	dysbindin domain containing 2 [Source:NCBI gene;Acc:419180]	protein_coding	9.11082	8.74519	9.02156	8.82152	9.31646	8.99899
ENSGALG00000003922	1361.02	-0.0327888	0.121568	0.0394828	0.65311	TOP2A	27:7235585-7253739	topoisomerase (DNA) II alpha [Source:NCBI gene;Acc:395570]	protein_coding	9.73096	9.88385	9.73732	10.4151	10.3247	10.4978
ENSGALG00000003923	39273.9	-0.00510605	0.0293085	0.312177	0.999907	COL6A3	7:4846504-4899768	collagen type VI alpha 3 chain [Source:NCBI gene;Acc:396548]	protein_coding	15.6326	15.5644	15.6162	15.6658	15.7593	15.7017
ENSGALG00000003924	169.937	-0.00601547	0.0359313	0.319136	0.999907	ACBD6	8:6289074-6355763	acyl-CoA binding domain containing 6 [Source:NCBI gene;Acc:424416]	protein_coding	7.58143	7.32177	7.7053	7.66212	7.69137	7.71058
ENSGALG00000003925	808.769	0.00238526	0.043938	0.712649	0.999907	MYPN	6:11198643-11240977	myopalladin [Source:NCBI gene;Acc:423684]	protein_coding	9.59903	9.96185	10.0832	10.1218	9.53507	9.66203
ENSGALG00000003929	174.331	-0.00601427	0.0375345	0.33417	0.999907	SYS1	20:5120205-5122460	SYS1, golgi trafficking protein [Source:NCBI gene;Acc:419183]	protein_coding	7.50872	7.49685	7.3246	7.76227	7.54067	7.44241
ENSGALG00000003930	50.674	-0.0187287	0.0826591	0.0988173	0.834212	APBA2	10:6257701-6346419	amyloid beta precursor protein binding family A member 2 [Source:NCBI gene;Acc:415386]	protein_coding	5.32194	6.15791	5.57472	6.28516	5.97661	6.02594
ENSGALG00000003932	1329.26	0.00894288	0.0632072	0.274633	0.999907	SDC4	20:5127284-5143926	syndecan 4 [Source:NCBI gene;Acc:419184]	protein_coding	10.1698	10.4841	10.4939	10.0433	9.94425	10.1292
ENSGALG00000003933	1334.14	0.0111957	0.0649615	0.204648	0.959155	QSOX1	8:6368170-6376220	quiescin Q6 sulfhydryl oxidase 1 [Source:NCBI gene;Acc:373914]	protein_coding	11.0547	10.8404	11.1425	10.8417	10.3951	10.7544
ENSGALG00000003935	103.97	-0.0154211	0.0661109	0.122109	0.865015	PBLD	6:11267674-11282106	phenazine biosynthesis like protein domain containing [Source:NCBI gene;Acc:423685]	protein_coding	6.86216	6.90954	6.58424	7.12946	6.97207	7.13114
ENSGALG00000003936	512.661	-0.00156295	0.0475847	0.812514	0.999907	PPT1	23:5709280-5713960	palmitoyl-protein thioesterase 1 [Source:NCBI gene;Acc:419681]	protein_coding	8.8307	8.95975	8.75912	8.89766	8.9781	8.91445
ENSGALG00000003937	821.848	-0.00105625	0.0186501	0.760515	0.999907	GEMIN5	13:12720692-12738061	gem nuclear organelle associated protein 5 [Source:NCBI gene;Acc:416254]	protein_coding	9.70146	9.74349	9.67436	9.7362	9.80163	9.65998
ENSGALG00000003939	1013.89	0.0152825	0.0570698	0.106581	0.84671	KLF2	28:4484819-4487194	Kruppel like factor 2 [Source:NCBI gene;Acc:420148]	protein_coding	10.6394	10.7306	10.8151	10.4707	10.4114	10.6452
ENSGALG00000003941	838.416	3.32528e-05	0.0142846	0.990052	0.999907	FUBP3	17:6210644-6246892	far upstream element binding protein 3 [Source:NCBI gene;Acc:417184]	protein_coding	9.96131	9.89723	9.87351	9.90256	9.90554	9.93217
ENSGALG00000003942	1599.04	0.00247635	0.0381519	0.683862	0.999907	LONP2	11:7378128-7417829	lon peptidase 2, peroxisomal [Source:NCBI gene;Acc:415740]	protein_coding	10.7724	11.001	10.9223	10.6857	10.8882	10.8614
ENSGALG00000003944	100.593	0.000250742	0.0391266	0.967215	0.999907	FAM189A1	10:6348118-6409092	family with sequence similarity 189 member A1 [Source:NCBI gene;Acc:415387]	protein_coding	7.07776	6.96487	7.03644	6.97259	6.95548	7.13378
ENSGALG00000003947	2199.06	-0.00608955	0.0349689	0.303419	0.999907	HNRNPH3	6:11282256-11288754	heterogeneous nuclear ribonucleoprotein H3 [Source:NCBI gene;Acc:423686]	protein_coding	11.2537	11.223	11.1434	11.273	11.3958	11.3453
ENSGALG00000003948	1333.96	-0.000326079	0.026771	0.946119	0.999907	ALAS1	12:3345428-3352328	5'-aminolevulinate synthase 1 [Source:NCBI gene;Acc:552895]	protein_coding	10.71	10.7237	10.3487	10.7067	10.4516	10.6795
ENSGALG00000003950	481.398	-0.00595931	0.0299475	0.245473	0.992443	CNOT8	13:12738476-12745824	CCR4-NOT transcription complex subunit 8 [Source:NCBI gene;Acc:416255]	protein_coding	8.98457	9.08983	8.99688	9.16882	9.10848	9.11003
ENSGALG00000003952	11.8059	-0.00382649	0.0584039	0.580753	0.999907	RBPJL	20:5148004-5151439	recombination signal binding protein for immunoglobulin kappa J region like [Source:NCBI gene;Acc:419185]	protein_coding	4.17578	3.79264	3.6277	3.79824	4.04847	4.47061
ENSGALG00000003955	3580.33	-0.00621132	0.0311496	0.244426	0.991393	ENSGALG00000003955	8:6384431-6436044	centrosomal protein 350 [Source:NCBI gene;Acc:424417]	protein_coding	11.7993	11.8229	11.8508	12.0268	11.9528	11.8235
ENSGALG00000003958	353.823	-0.00542749	0.0306772	0.303298	0.999907	PRMT3	5:2270331-2405844	protein arginine methyltransferase 3 [Source:NCBI gene;Acc:422975]	protein_coding	8.58662	8.56282	8.45441	8.5615	8.72975	8.62565
ENSGALG00000003959	720.421	-0.00699252	0.0353542	0.244386	0.991393	AP1M1	28:4510264-4518819	adaptor related protein complex 1 mu 1 subunit [Source:NCBI gene;Acc:420149]	protein_coding	9.41987	9.53327	9.49335	9.65892	9.64224	9.53496
ENSGALG00000003965	31.6867	-0.051706	0.160439	0.0174079	0.501166	LEUTX	5:2267447-2271334	leucine twenty homeobox [Source:NCBI gene;Acc:422976]	protein_coding	4.30195	4.65164	4.4735	4.80164	5.35433	5.19692
ENSGALG00000003966	4878.08	0.00190263	0.0166851	0.516481	0.999907	RPL23A	19:5949676-5952152	ribosomal protein L23a [Source:NCBI gene;Acc:417574]	protein_coding	12.5355	12.4266	12.4628	12.398	12.3767	12.5188
ENSGALG00000003969	1491.86	-0.00101005	0.0170096	0.748313	0.999907	EMC1	21:4663917-4673877	ER membrane protein complex subunit 1 [Source:NCBI gene;Acc:419470]	protein_coding	10.6078	10.7744	10.702	10.7363	10.7381	10.6947
ENSGALG00000003972	36.609	-0.00133883	0.0436359	0.83447	0.999907	FAXDC2	13:12745890-12760743	fatty acid hydroxylase domain containing 2 [Source:NCBI gene;Acc:416256]	protein_coding	5.26168	5.77269	5.66775	5.70554	5.30468	5.86183
ENSGALG00000003973	652.649	-0.00115057	0.0346506	0.841005	0.999907	TLCD1	19:5955265-5957173	TLC domain containing 1 [Source:NCBI gene;Acc:417575]	protein_coding	9.55977	9.26778	9.49663	9.34219	9.59032	9.52513
ENSGALG00000003976	135.966	0.00158704	0.0293826	0.758327	0.999907	BCORL1	4:1591207-1611198	BCL6 corepressor-like 1 [Source:NCBI gene;Acc:428687]	protein_coding	7.57042	7.51346	7.5903	7.60788	7.59293	7.31597
ENSGALG00000003977	1707.19	0.0112651	0.0487392	0.159342	0.91918	TWF2	12:3353843-3372272	twinfilin actin binding protein 2 [Source:NCBI gene;Acc:415940]	protein_coding	10.7411	10.8716	10.9863	10.7365	10.6383	10.6549
ENSGALG00000003978	2.35753	9.26307e-05	0.072283	0.98528	NA	CIB3	28:4519896-4523865	calcium and integrin binding family member 3 [Source:NCBI gene;Acc:420151]	protein_coding	1.37207	1.99105	1.14433	1.47404	1.44688	1.6804
ENSGALG00000003979	201.945	-7.15033e-05	0.0332548	0.989798	0.999907	NEK8	19:5957276-5967069	NIMA related kinase 8 [Source:NCBI gene;Acc:417576]	protein_coding	7.95052	8.29808	8.0948	8.19617	8.13476	8.03017
ENSGALG00000003980	353.636	0.00208225	0.0684387	0.719797	0.999907	IQCA1	7:5114780-5192958	IQ motif containing with AAA domain 1 [Source:NCBI gene;Acc:424021]	protein_coding	8.65469	8.89526	8.4543	8.1464	8.69669	8.32832
ENSGALG00000003985	493.744	0.000787401	0.0228483	0.852261	0.999907	TARSL2	10:6664537-6680129	threonyl-tRNA synthetase like 2 [Source:NCBI gene;Acc:415389]	protein_coding	9.08508	8.95483	8.90158	9.15397	8.87261	8.85405
ENSGALG00000003986	128.035	-0.00101424	0.0328502	0.855124	0.999907	PITHD1	23:5732085-5733729	PITH domain containing 1 [Source:NCBI gene;Acc:419684]	protein_coding	7.34224	6.83397	7.02175	7.13926	7.19749	7.03101
ENSGALG00000003987	137.262	0.0010755	0.0367813	0.855978	0.999907	TRAF4	19:5971111-5975016	TNF receptor associated factor 4 [Source:NCBI gene;Acc:417577]	protein_coding	7.17502	7.53673	7.50133	7.25958	7.53519	7.29798
ENSGALG00000003990	104.553	0.000701954	0.0297667	0.892801	0.999907	ENSGALG00000003990	6:11290532-11295363	NA	protein_coding	6.83151	7.11125	6.91273	6.87523	7.0788	6.7836
ENSGALG00000003991	275.942	0.00109249	0.0256165	0.81427	0.999907	MRTO4	21:4673991-4676457	MRT4 homolog, ribosome maturation factor [Source:NCBI gene;Acc:428192]	protein_coding	8.31258	8.34636	8.37702	8.12278	8.45917	8.32953
ENSGALG00000003995	173.566	-0.00933251	0.0455434	0.207419	0.962918	ERAL1	19:6005974-6009998	Era like 12S mitochondrial rRNA chaperone 1 [Source:NCBI gene;Acc:374084]	protein_coding	7.38638	7.51437	7.4558	7.70443	7.65428	7.53262
ENSGALG00000003999	1931.92	-0.0196021	0.069514	0.0809646	0.812888	NAV2	5:1958644-2261543	neuron navigator 2 [Source:NCBI gene;Acc:422977]	protein_coding	11.0155	10.997	11.2	11.4995	11.2973	11.243
ENSGALG00000004002	487.337	0.00219812	0.0246044	0.620781	0.999907	LYPLA2	23:5733966-5739642	lysophospholipase II [Source:NCBI gene;Acc:419685]	protein_coding	9.28766	9.29824	9.27362	9.26709	9.22477	9.20143
ENSGALG00000004003	1049.34	-0.00124482	0.0201771	0.739057	0.999907	AIFM1	4:1576520-1588476	apoptosis inducing factor, mitochondria associated 1 [Source:NCBI gene;Acc:428688]	protein_coding	10.1077	10.1658	10.298	10.211	10.2539	10.2158
ENSGALG00000004004	2924.12	0.0025786	0.0315626	0.634482	0.999907	PHKB	11:7505176-7578698	phosphorylase kinase regulatory subunit beta [Source:NCBI gene;Acc:415741]	protein_coding	11.787	12.05	11.8162	11.7969	11.6604	11.9697
ENSGALG00000004005	785.833	0.000174949	0.0226426	0.966827	0.999907	AKR7L	21:4676382-4680371	aldo-keto reductase family 7, member A2 (aflatoxin aldehyde reductase) [Source:NCBI gene;Acc:419471]	protein_coding	9.68141	9.6297	9.62911	9.63402	9.6215	9.67857
ENSGALG00000004009	26.0683	0.000408875	0.0520859	0.950815	0.999907	ENSGALG00000004009	19:6026937-6029799	dehydrogenase/reductase 13 [Source:NCBI gene;Acc:100858939]	protein_coding	5.56697	4.62981	5.08533	5.1738	5.23197	5.00153
ENSGALG00000004017	470.068	0.000892921	0.0313305	0.868431	0.999907	TOR1AIP2	8:6457160-6463744	torsin 1A interacting protein 2 [Source:NCBI gene;Acc:424419]	protein_coding	8.95303	8.84312	8.96221	8.88844	8.88194	8.91451
ENSGALG00000004019	109.731	0.00012984	0.0303301	0.980365	0.999907	MARS2	4:1573612-1576698	methionyl-tRNA synthetase 2, mitochondrial [Source:NCBI gene;Acc:428689]	protein_coding	6.96588	7.14624	7.07097	7.15588	6.90149	7.12249
ENSGALG00000004028	561.73	-0.00221418	0.0353406	0.703714	0.999907	MATN4	20:5162754-5167745	matrilin 4 [Source:NCBI gene;Acc:428140]	protein_coding	10.2136	9.67588	9.81797	10.0942	9.98588	9.91484
ENSGALG00000004033	612.351	0.00111902	0.0297031	0.829622	0.999907	GALNT10	13:12866217-12903053	polypeptide N-acetylgalactosaminyltransferase 10 [Source:NCBI gene;Acc:416260]	protein_coding	9.48471	9.5118	9.42026	9.38321	9.3939	9.53904
ENSGALG00000004034	1811.15	-9.96984e-05	0.0224586	0.980958	0.999907	CAPZB	21:4686160-4739361	capping actin protein of muscle Z-line beta subunit [Source:NCBI gene;Acc:396418]	protein_coding	10.8437	10.8719	10.9321	10.8709	10.9076	10.8837
ENSGALG00000004035	7.37363	0.00410772	0.0693878	0.51246	NA	CRYBA1	19:6109485-6113457	crystallin beta A1 [Source:NCBI gene;Acc:396499]	protein_coding	3.31085	2.39877	3.29817	2.79435	2.85419	2.77405
ENSGALG00000004037	183.874	-0.0541019	0.138987	0.0188214	0.508906	DNA2	6:11315563-11330111	DNA replication helicase/nuclease 2 [Source:NCBI gene;Acc:423688]	protein_coding	7.04534	7.29431	7.23594	7.66227	7.72155	7.61962
ENSGALG00000004038	413.828	-0.00132834	0.0400884	0.830007	0.999907	ADAL	10:6684696-6695463	adenosine deaminase like [Source:NCBI gene;Acc:415391]	protein_coding	8.75091	9.04675	8.71132	8.8526	8.92344	8.91482
ENSGALG00000004039	913.883	-0.0138403	0.0461537	0.0922152	0.827175	MINOS1	21:4747775-4763367	mitochondrial inner membrane organizing system 1 [Source:NCBI gene;Acc:419474]	protein_coding	9.95809	9.88154	9.86177	10.0005	10.1018	10.058
ENSGALG00000004040	1549.97	-0.0085938	0.0369094	0.174309	0.927546	MFAP3	13:12969660-12979696	microfibrillar associated protein 3 [Source:NCBI gene;Acc:416261]	protein_coding	10.5984	10.6643	10.6589	10.8643	10.7449	10.7092
ENSGALG00000004042	145.169	-0.0101225	0.0474294	0.188234	0.939848	NUFIP2	19:6121566-6130232	NUFIP2, FMR1 interacting protein 2 [Source:NCBI gene;Acc:417582]	protein_coding	7.37314	7.29128	7.28756	7.63227	7.55367	7.32276
ENSGALG00000004044	901.187	0.0109465	0.0694326	0.213098	0.96777	CSRP3	5:1920626-1930635	cysteine and glycine rich protein 3 [Source:NCBI gene;Acc:422979]	protein_coding	9.85888	10.4065	10.0194	9.86508	9.22378	9.9293
ENSGALG00000004045	1208.9	0.000700852	0.0140639	0.78601	0.999907	AGAP1	7:5234473-5522177	ArfGAP with GTPase domain, ankyrin repeat and PH domain 1 [Source:NCBI gene;Acc:424024]	protein_coding	10.3734	10.5159	10.5528	10.447	10.516	10.4226
ENSGALG00000004046	212.878	-0.00403026	0.0340598	0.482535	0.999907	LARP6	10:6698487-6705074	La ribonucleoprotein domain family member 6 [Source:NCBI gene;Acc:415392]	protein_coding	8.09739	8.06488	7.92101	8.04301	8.21747	8.14709
ENSGALG00000004047	625.628	0.00878505	0.0433184	0.217045	0.968033	GALE	23:5736095-5744336	UDP-galactose-4-epimerase [Source:NCBI gene;Acc:419686]	protein_coding	9.72473	9.86959	9.77939	9.52385	9.68538	9.64661
ENSGALG00000004048	3992.05	-0.0034629	0.0213338	0.343053	0.999907	PTPRS	28:4727381-4835713	protein tyrosine phosphatase, receptor type S [Source:NCBI gene;Acc:396375]	protein_coding	12.3788	12.3391	12.3105	12.4165	12.4	12.4312
ENSGALG00000004049	1527.46	0.00402053	0.0289152	0.424777	0.999907	ITFG1	11:7578362-7651000	integrin alpha FG-GAP repeat containing 1 [Source:NCBI gene;Acc:415742]	protein_coding	10.6321	10.8434	10.8175	10.6847	10.6314	10.7059
ENSGALG00000004052	1388.53	0.00217872	0.0200572	0.545222	0.999907	GPR107	17:6122589-6153492	G protein-coupled receptor 107 [Source:NCBI gene;Acc:417186]	protein_coding	10.6119	10.6398	10.6915	10.6096	10.6036	10.5774
ENSGALG00000004055	173.17	0.00169241	0.0445539	0.793628	0.999907	C7orf50	14:2679816-2775732	chromosome 14 C7orf50 homolog [Source:NCBI gene;Acc:416455]	protein_coding	7.65216	7.50627	7.4735	7.5401	7.49712	7.38161
ENSGALG00000004057	170.311	-0.002002	0.0281706	0.688435	0.999907	HMGCL	23:5743506-5747633	3-hydroxymethyl-3-methylglutaryl-CoA lyase [Source:NCBI gene;Acc:396316]	protein_coding	7.63708	7.65811	7.60687	7.5893	7.81884	7.63399
ENSGALG00000004058	372.53	0.370807	0.173855	0.000107941	0.0226222	GPR146	14:2703952-2736640	G protein-coupled receptor 146 [Source:NCBI gene;Acc:416456]	protein_coding	9.07533	9.16605	9.16362	8.68114	8.51948	8.79035
ENSGALG00000004059	266.358	0.00414904	0.0436148	0.529462	0.999907	LRRC49	10:6707025-6745503	leucine rich repeat containing 49 [Source:NCBI gene;Acc:415393]	protein_coding	8.28845	8.34898	8.27645	7.98267	8.24736	8.22821
ENSGALG00000004063	283.272	0.00197651	0.0235268	0.643941	0.999907	SLC25A14	4:1557649-1566476	solute carrier family 25 member 14 [Source:NCBI gene;Acc:422141]	protein_coding	8.31397	8.09518	8.32728	8.31035	8.11229	8.20871
ENSGALG00000004064	7.287	-0.00662575	0.08081	0.278875	NA	GPER1	14:2757417-2761606	G protein-coupled estrogen receptor 1 [Source:NCBI gene;Acc:416457]	protein_coding	2.7415	3.08917	1.46482	3.08902	2.52723	3.55406
ENSGALG00000004065	332.784	0.00287459	0.0281934	0.563169	0.999907	SLC25A16	6:11333870-11348888	solute carrier family 25 member 16 [Source:NCBI gene;Acc:423689]	protein_coding	8.4577	8.4185	8.52524	8.23504	8.4751	8.45559
ENSGALG00000004066	19.7008	0.000743248	0.0558458	0.910361	0.999907	HTR6	21:4783628-4787518	5-hydroxytryptamine receptor 6 [Source:NCBI gene;Acc:430019]	protein_coding	4.58877	3.86588	4.33882	4.31832	4.09892	4.40982
ENSGALG00000004068	500.349	0.0026073	0.0200787	0.460618	0.999907	FAM114A2	13:12979764-12989584	family with sequence similarity 114 member A2 [Source:NCBI gene;Acc:416262]	protein_coding	9.04652	9.23079	9.12664	9.10567	9.09217	9.01998
ENSGALG00000004069	4.55729	-0.0081584	0.0857952	0.204541	NA	GPR119	4:1555576-1556617	G protein-coupled receptor 119 [Source:NCBI gene;Acc:428690]	protein_coding	2.27358	2.3103	1.78373	2.43413	3.02988	2.16575
ENSGALG00000004070	354.484	-0.000777148	0.0363979	0.895006	0.999907	MICALL2	14:2927831-2938908	MICAL like 2 [Source:NCBI gene;Acc:416460]	protein_coding	8.32564	8.65036	8.56717	8.35327	8.83591	8.39301
ENSGALG00000004071	45.4488	0.00958225	0.0663969	0.252645	0.998747	NETO2	11:7656093-7683363	neuropilin and tolloid like 2 [Source:NCBI gene;Acc:415743]	protein_coding	6.41929	5.90442	5.92545	5.59504	5.89553	5.76385
ENSGALG00000004078	49.0555	0.0242542	0.109016	0.0596847	0.744053	ENSGALG00000004078	13:13001201-13010129	LON peptidase N-terminal domain and RING finger protein 2-like [Source:NCBI gene;Acc:416263]	protein_coding	5.9053	6.37269	6.21996	5.27444	5.34948	5.92049
ENSGALG00000004079	597.242	-0.0105355	0.0386261	0.11914	0.860542	ENOX2	4:1530286-1553576	ecto-NOX disulfide-thiol exchanger 2 [Source:NCBI gene;Acc:422142]	protein_coding	9.36534	9.3574	9.14019	9.46822	9.4293	9.35773
ENSGALG00000004081	160.773	0.00343924	0.0386647	0.577385	0.999907	TMCO4	21:4788385-4825706	transmembrane and coiled-coil domains 4 [Source:NCBI gene;Acc:419476]	protein_coding	7.58675	7.58052	7.56883	7.39309	7.41409	7.5934
ENSGALG00000004082	1628.9	-0.00158729	0.0153594	0.557571	0.999907	TAOK1	19:6146978-6202471	TAO kinase 1 [Source:NCBI gene;Acc:417583]	protein_coding	10.8642	10.8058	10.8388	10.9051	10.87	10.8624
ENSGALG00000004083	22.0305	0.000896897	0.0574925	0.891246	0.999907	GRIA1	13:13030976-13139199	glutamate ionotropic receptor AMPA type subunit 1 [Source:NCBI gene;Acc:414893]	protein_coding	4.46817	5.10653	4.96131	4.45618	4.28854	5.41607
ENSGALG00000004085	582.397	0.00346912	0.0291673	0.49605	0.999907	ZDHHC13	5:1906529-1919803	zinc finger DHHC-type containing 13 [Source:NCBI gene;Acc:422980]	protein_coding	9.1194	9.22109	9.12042	8.9271	9.07676	9.18559
ENSGALG00000004087	1649.01	0.00217462	0.027077	0.6527	0.999907	THSD4	10:6784258-7036593	thrombospondin type 1 domain containing 4 [Source:NCBI gene;Acc:415395]	protein_coding	11.0823	10.999	11.0776	10.8822	11.0416	11.0571
ENSGALG00000004088	1749.01	0.00530276	0.0318372	0.331306	0.999907	FNBP1	17:6032920-6121111	formin binding protein 1 [Source:NCBI gene;Acc:417187]	protein_coding	10.6492	10.8651	10.8511	10.6781	10.7406	10.614
ENSGALG00000004093	10.9312	-0.00280936	0.0573787	0.678244	NA	TBX22	4:1505219-1510377	T-box 22 [Source:NCBI gene;Acc:373895]	protein_coding	3.41545	2.83093	3.10782	3.31627	3.36656	3.21897
ENSGALG00000004096	120.457	0.00568565	0.0595507	0.437853	0.999907	CHRNA7	10:7109509-7149541	cholinergic receptor nicotinic alpha 7 subunit [Source:NCBI gene;Acc:374001]	protein_coding	6.77255	7.49389	7.42545	7.50997	6.59011	6.61942
ENSGALG00000004097	247.545	-0.0330407	0.102494	0.0403123	0.655337	LRRC38	21:5220770-5234371	leucine rich repeat containing 38 [Source:NCBI gene;Acc:428194]	protein_coding	7.66411	7.97616	7.99592	8.40327	8.30786	8.10562
ENSGALG00000004098	825.778	0.0020434	0.0221021	0.610906	0.999907	STK4	20:5185964-5224532	serine/threonine kinase 4 [Source:NCBI gene;Acc:419187]	protein_coding	9.62201	9.70821	9.69297	9.48566	9.69545	9.67563
ENSGALG00000004102	0.602909	0.00221815	0.0942883	0.478011	NA	C1orf158	21:5255306-5258665	chromosome 1 open reading frame 158 [Source:NCBI gene;Acc:395744]	protein_coding	-1.06681	-1.43839	-1.4706	-1.45638	-1.50239	-1.45891
ENSGALG00000004103	224.626	0.00422666	0.0634834	0.534919	0.999907	FAM81A	10:7166206-7175738	family with sequence similarity 81 member A [Source:NCBI gene;Acc:415396]	protein_coding	7.81805	8.19971	7.74634	7.65641	7.58164	7.6229
[truncated: 17,538 more rows]

## Sheet: DMV_Trach_4.v.CTRL_Trach_4
Gene	baseMean	log2FoldChange	lfcSE	pvalue	padj	Symbol	Locus	Gene_description	Gene_type	DMV_Trachea_4_dpi_R1.rlogCounts	DMV_Trachea_4_dpi_R2.rlogCounts	DMV_Trachea_4_dpi_R3.rlogCounts	CTRL_Trachea_4_dpi_R1.rlogCounts	CTRL_Trachea_4_dpi_R2.rlogCounts	CTRL_Trachea_4_dpi_R3.rlogCounts
[truncated: 19,353 more rows]

[truncated: 5 more sheets: DMV_Trach_11.v.CTRL_Trach_11, DMV_Trach_11.v.DMV_Trach_4, M41_Trach_4.v.CTRL_Trach_4, M41_Trach_11.v.CTRL_Trach_11, M41_Trach_11.v.M41_Trach_4]
