# Supplementary material for: Host Immune Response Modulation in Avian Coronavirus Infection: Tracheal Transcriptome Profiling In Vitro and In Vivo
Source: Viruses. 2024 Apr 14;16(4):605. doi: 10.3390/v16040605 (PMC11053446; doi:10.3390/v16040605)
Supplement: Supplementary file 1 [file viruses-16-00605-s001.zip › Table_S7_Filtered_DEGs_mRNA_trachea_in_vivo.xlsx]

## Sheet: DMV_Trach_4.v.CTRL_Trach_4 mRNA
Gene	baseMean	log2FoldChange	lfcSE	pvalue	padj	Symbol	Locus	Gene_description	Gene_type	DMV_Trachea_4_dpi_R1.rlogCounts	DMV_Trachea_4_dpi_R2.rlogCounts	DMV_Trachea_4_dpi_R3.rlogCounts	CTRL_Trachea_4_dpi_R1.rlogCounts	CTRL_Trachea_4_dpi_R2.rlogCounts	CTRL_Trachea_4_dpi_R3.rlogCounts
ENSGALG00000025945	1985.06	7.10739	1.2831	8.11732e-11	1.1779e-07	AVD	Z:9164659-9166088	avidin [Source:NCBI gene;Acc:396260]	protein_coding	14.3799	7.53766	6.19497	5.03667	4.94795	5.00345
ENSGALG00000000081	651.46	6.72783	1.58039	3.05152e-08	9.56362e-06	IL4I1	16:2367597-2478250	interleukin 4 induced 1 [Source:NCBI gene;Acc:417039]	protein_coding	9.89901	13.1892	6.20495	1.98898	1.50878	1.96292
ENSGALG00000008166	85.7518	5.94591	1.49911	2.03601e-07	3.69305e-05	TLR15	3:3021579-3025935	Gallus gallus toll-like receptor 15 (TLR15), mRNA. [Source:RefSeq mRNA;Acc:NM_001037835]	protein_coding	9.8491	3.09192	2.75528	2.50109	2.4578	2.17053
ENSGALG00000017184	646.839	5.83743	1.84598	1.13912e-06	0.000119786	MMP7	1:183873073-183877709	matrix metallopeptidase 7 [Source:NCBI gene;Acc:418983]	protein_coding	11.6517	2.17821	3.1532	2.21918	3.57836	1.84827
ENSGALG00000016919	257.788	5.73289	1.58223	5.85914e-07	7.41726e-05	ACOD1	1:155850483-155873611	aconitate decarboxylase 1 [Source:NCBI gene;Acc:418812]	protein_coding	11.4432	3.4394	3.69901	3.08606	3.56151	3.05657
ENSGALG00000029940	117.622	5.66906	1.42378	2.60275e-07	4.283e-05	IL1B	22:5171645-5173295	interleukin 1, beta [Source:NCBI gene;Acc:395196]	protein_coding	10.1964	5.11046	3.35125	2.51269	2.96304	2.96092
ENSGALG00000001835	14.0088	5.57296	1.83466	1.90669e-06	0.000180087	SCNN1D	21:2453661-2465445	sodium channel epithelial 1 delta subunit [Source:NCBI gene;Acc:428184]	protein_coding	5.86638	1.23291	1.9068	1.06599	0.805839	1.05189
ENSGALG00000034478	156.214	5.53238	1.16338	1.71553e-08	6.22348e-06	CCL4	19:576608-578177	C-C motif chemokine ligand 4 [Source:NCBI gene;Acc:395468]	protein_coding	10.411	3.76657	4.72142	3.92051	2.86754	3.22005
ENSGALG00000016556	2216.2	5.25085	1.16907	6.28757e-08	1.48205e-05	ENSGALG00000016556	3:104955256-104962557	GTPase, very large interferon inducible pseudogene 1 [Source:NCBI gene;Acc:428660]	protein_coding	14.2336	7.58693	8.0384	6.27912	7.44365	7.38007
ENSGALG00000046160	38.8164	5.22982	1.46351	1.09537e-06	0.000116562	ENSGALG00000046160	4:50962446-50963855	chemokine (C-X-C motif) ligand 1-like [Source:NCBI gene;Acc:422654]	protein_coding	7.56857	2.20265	2.79154	2.55894	1.14114	1.48922
ENSGALG00000046326	213.003	5.22666	1.28622	2.98878e-07	4.72346e-05	IL1R2	1:135054624-135066732	interleukin 1 receptor type 2 [Source:NCBI gene;Acc:418715]	protein_coding	11.1476	4.29132	4.88942	3.91493	3.89698	4.45204
ENSGALG00000044449	47.5548	5.16663	1.30261	4.21835e-07	5.90644e-05	LAG3	1:77862795-77868711	lymphocyte activating 3 [Source:NCBI gene;Acc:418287]	protein_coding	7.70965	3.13061	2.24395	2.24679	2.29628	1.85818
ENSGALG00000048325	441.66	5.11051	1.3877	9.47854e-07	0.000106547	GBP	12:2706975-2709494	guanylate binding protein [Source:NCBI gene;Acc:395366]	protein_coding	11.9206	4.16049	5.64941	4.39573	5.40877	3.87451
ENSGALG00000031794	87.7118	5.06108	1.08367	3.30964e-08	9.78306e-06	PDCD1LG2	Z:27685252-27700855	programmed cell death 1 ligand 2 [Source:NCBI gene;Acc:427225]	protein_coding	9.53981	3.73312	3.52278	2.99818	3.45214	3.49548
ENSGALG00000026098	409.155	4.98504	1.71447	4.54853e-06	0.000361212	IL8	4:50937659-50940883	interleukin 8-like 2 [Source:NCBI gene;Acc:396495]	protein_coding	11.5043	4.56855	3.97834	4.73609	3.77963	2.65558
ENSGALG00000011668	114.134	4.98294	2.28269	8.81726e-06	0.000586421	IL8L1	4:50925077-50928369	interleukin 8-like 1 [Source:NCBI gene;Acc:395872]	protein_coding	9.95673	2.63122	2.5939	2.59694	1.52974	1.96063
ENSGALG00000014962	47.9957	4.73401	1.00133	3.08623e-08	9.56362e-06	CALHM6	3:63868068-63871243	family with sequence similarity 26 member F [Source:NCBI gene;Acc:421744]	protein_coding	8.3005	3.1813	4.14603	3.41537	2.10202	2.81835
ENSGALG00000043257	431.677	4.71022	0.910478	3.49506e-09	1.92373e-06	ENSGALG00000043257	1:133819265-133823382	lysozyme g-like [Source:NCBI gene;Acc:418700]	protein_coding	11.7116	6.98357	8.40489	6.08167	5.52099	5.62971
ENSGALG00000000251	38.4845	4.70772	1.57644	5.38193e-06	0.000406849	CD79B	27:4040247-4045220	CD79b molecule [Source:NCBI gene;Acc:419940]	protein_coding	6.83705	3.94994	3.57389	2.324	2.09061	2.58226
ENSGALG00000010223	10.2171	4.68425	2.05364	1.26907e-05	0.000767306	ENSGALG00000010223	1:37868999-37878734	NA	protein_coding	5.81246	1.85284	2.01768	1.60613	1.22059	1.5853
ENSGALG00000053860	1274.24	4.62619	0.96487	2.41031e-08	8.01529e-06	ENSGALG00000053860	2:15842529-15889404	mycocerosic acid synthase-like [Source:NCBI gene;Acc:420486]	protein_coding	12.6062	7.06403	8.40519	6.43055	7.0697	5.91628
ENSGALG00000006318	92.4003	4.60392	1.08287	2.44876e-07	4.12115e-05	IL21R	14:7710463-7723251	interleukin 21 receptor [Source:NCBI gene;Acc:416586]	protein_coding	7.57688	3.92074	3.2212	3.03121	2.04574	2.78259
ENSGALG00000033520	48.9044	4.53387	2.10631	1.67854e-05	0.000943412	DCSTAMP	2:129825673-129834748	dendrocyte expressed seven transmembrane protein [Source:NCBI gene;Acc:420265]	protein_coding	8.62428	1.61914	2.17938	1.82628	1.73344	2.15766
ENSGALG00000052524	12.7869	4.49383	1.80984	1.3171e-05	0.0007874	ENSGALG00000052524	1:130533402-130556897	uncharacterized LOC101749641 [Source:NCBI gene;Acc:101749641]	protein_coding	6.84927	2.37032	2.07692	1.68166	1.63072	2.05524
ENSGALG00000005572	15.2238	4.48528	2.44963	1.92674e-05	0.00104965	NOXO1	14:6553214-6557431	NADPH oxidase organizer 1 [Source:NCBI gene;Acc:416546]	protein_coding	8.16887	3.67641	0.388693	-0.307933	0.115057	-0.317904
ENSGALG00000002383	27.2141	4.41694	0.976427	9.3811e-08	1.99655e-05	CD72AG	Z:9066022-9069155	CD72 antigen [Source:NCBI gene;Acc:427415]	protein_coding	7.88657	3.37525	3.80272	2.81432	2.50475	3.00183
ENSGALG00000010915	22.3153	4.41494	1.61163	1.03225e-05	0.00066172	IL6	2:30863310-30866004	interleukin 6 [Source:NCBI gene;Acc:395337]	protein_coding	7.02966	2.73821	1.90584	1.90816	1.52806	1.5117
ENSGALG00000019147	183.299	4.37595	1.05613	4.2652e-07	5.92009e-05	ENSGALG00000019147	1:130499848-130512773	granulocyte-macrophage colony-stimulating factor receptor subunit alpha-like [Source:NCBI gene;Acc:418667]	protein_coding	10.6107	5.45754	5.21093	5.3084	4.40609	4.4389
ENSGALG00000000731	94.5587	4.34732	1.01109	2.45276e-07	4.12115e-05	THEMIS2	23:1564116-1568510	thymocyte selection associated family member 2 [Source:NCBI gene;Acc:419565]	protein_coding	9.81349	4.12377	4.92103	4.19391	4.27646	4.06429
ENSGALG00000045607	49.8514	4.30148	2.44634	2.5293e-05	0.00128986	CXCL13	4:34983796-34985067	C-X-C motif chemokine ligand 13 [Source:NCBI gene;Acc:109648311]	protein_coding	7.64766	4.01763	2.71734	2.72055	1.94083	2.42401
ENSGALG00000032701	124.742	4.29674	0.798232	1.44817e-09	1.00503e-06	LY96	2:118035819-118043555	lymphocyte antigen 96 [Source:NCBI gene;Acc:420189]	protein_coding	9.66736	5.63816	5.74805	4.59908	4.21045	4.32775
ENSGALG00000009903	10.1799	4.28791	2.41102	2.60007e-05	0.00131754	IFNG	1:35173604-35177772	interferon gamma [Source:NCBI gene;Acc:396054]	protein_coding	5.53871	1.67544	1.47801	0.999419	0.761772	0.986506
ENSGALG00000006443	23.7738	4.2637	1.44022	8.45309e-06	0.000569317	MADPRT1	1:195587654-195590524	mono(ADP-ribosyl)transferase 1 [Source:NCBI gene;Acc:428123]	protein_coding	7.56142	1.84331	2.33801	2.34077	2.14368	2.31601
ENSGALG00000041978	88.5801	4.24386	0.889762	3.50455e-08	1.01708e-05	K123	1:4059566-4071675	K123 protein [Source:NCBI gene;Acc:395873]	protein_coding	9.51365	4.78287	4.69583	3.77079	4.23123	4.44368
ENSGALG00000013548	82.6428	4.23836	1.23937	3.59506e-06	0.000291291	GZMA	Z:16643589-16666277	granzyme A [Source:NCBI gene;Acc:395108]	protein_coding	8.05731	3.77933	2.60893	3.07049	2.11375	3.04181
ENSGALG00000006992	168.002	4.23828	1.61162	1.42419e-05	0.000835297	MMP9	20:10572557-10576665	matrix metallopeptidase 9 [Source:NCBI gene;Acc:395387]	protein_coding	10.3383	5.18353	3.3568	4.10924	3.63106	3.97675
ENSGALG00000053788	56.8425	4.14668	0.812067	7.10103e-09	3.33373e-06	TNFSF8	17:2970870-2989531	tumor necrosis factor superfamily member 8 [Source:NCBI gene;Acc:378930]	protein_coding	7.47702	3.33264	4.39738	2.75693	3.09729	2.95438
ENSGALG00000023709	35.4247	4.09633	0.958059	3.26417e-07	5.00987e-05	ENSGALG00000023709	17:5990121-5992857	torsin family 1, member B-like [Source:NCBI gene;Acc:417192]	protein_coding	7.46593	3.96072	4.32315	2.47052	3.09391	2.7069
ENSGALG00000002982	81.4766	4.08986	0.823738	1.52897e-08	5.81081e-06	SLC2A6	17:7235916-7240174	solute carrier family 2 member 6 [Source:NCBI gene;Acc:425954]	protein_coding	9.23236	5.363	5.27103	4.25073	4.25611	3.91087
ENSGALG00000004700	65.7854	4.05453	1.25439	6.1648e-06	0.000447284	NCF2	8:7994109-8002276	neutrophil cytosolic factor 2 [Source:NCBI gene;Acc:424445]	protein_coding	9.24133	3.44144	3.27352	3.27682	3.59711	4.03964
ENSGALG00000011544	56.3984	3.92374	0.905866	3.04438e-07	4.76416e-05	BCL2L14	1:71628882-71641293	BCL2 like 14 [Source:NCBI gene;Acc:419096]	protein_coding	8.75687	3.95987	4.96075	4.26779	3.17597	3.8254
ENSGALG00000054799	48.0641	3.92	1.93893	3.88988e-05	0.00177909	SPIC	1:55701731-55729543	Spi-C transcription factor [Source:NCBI gene;Acc:427915]	protein_coding	7.56882	4.25624	2.39726	2.67609	2.57137	2.37271
ENSGALG00000010152	104.601	3.91798	0.949499	6.51035e-07	7.9937e-05	TSPAN8	1:36249788-36266933	tetraspanin 8 [Source:NCBI gene;Acc:417854]	protein_coding	7.03815	10.1881	5.0315	2.7208	2.78454	2.43156
ENSGALG00000014754	170.382	3.88522	0.853732	1.27664e-07	2.4851e-05	ENSGALG00000014754	1:78777330-78971694	NA	protein_coding	8.37788	6.09025	4.64954	3.6711	3.9853	3.33552
ENSGALG00000029035	12.1505	3.87483	1.35448	1.39311e-05	0.000826647	ENSGALG00000029035	Z:9069756-9071860	C-type lectin domain family 5, member A [Source:NCBI gene;Acc:100859051]	protein_coding	6.65016	1.96838	2.6829	2.09744	1.94625	2.39245
ENSGALG00000014585	580.097	3.87085	1.1526	5.52741e-06	0.000410365	ENSGALG00000014585	19:4941785-4942879	C-C motif chemokine ligand 26 [Source:NCBI gene;Acc:417534]	protein_coding	11.9756	7.17806	6.62673	6.6121	6.41974	6.19802
ENSGALG00000043064	3524.64	3.82706	1.19595	7.90764e-06	0.00053962	EXFABP	17:865358-868425	extracellular fatty acid-binding protein [Source:NCBI gene;Acc:396393]	protein_coding	14.814	9.38049	9.8217	9.1341	8.83594	9.56408
ENSGALG00000009904	11.4008	3.79388	2.54346	4.92746e-05	0.0021143	IL22	1:35221629-35224087	interleukin 22 [Source:NCBI gene;Acc:417838]	protein_coding	4.53371	0.850535	1.10906	0.0851997	-0.0967561	0.0754997
ENSGALG00000009479	1545.67	3.75624	0.709649	3.78152e-09	2.01202e-06	ENSGALG00000009479	2:22911382-22916121	sterile alpha motif domain containing 9 like [Source:NCBI gene;Acc:420559]	protein_coding	12.8973	10.2416	10.7666	9.02137	7.43537	7.56144
ENSGALG00000019553	322.888	3.74875	1.47928	2.5499e-05	0.00129622	SERPINB10B	2:67656284-67662678	serpin peptidase inhibitor, clade B (ovalbumin), member 10 B [Source:NCBI gene;Acc:395715]	protein_coding	9.92627	11.6671	6.13332	3.99829	4.27765	4.50598
ENSGALG00000001486	106.866	3.68866	0.773989	5.86995e-08	1.46123e-05	ZAP70	28:1911962-1933263	zeta-chain (TCR) associated protein kinase 70kDa [Source:NCBI gene;Acc:420086]	protein_coding	8.25866	5.0123	4.75645	3.30392	3.87714	4.07071
ENSGALG00000051203	35.7044	3.68831	2.60841	5.38923e-05	0.00226392	ENSGALG00000051203	5:103145-107720	MAS-related GPR, member H [Source:NCBI gene;Acc:425998]	protein_coding	8.71284	2.37904	1.68583	2.08303	1.92372	1.66543
ENSGALG00000010926	91.879	3.67498	1.00082	3.11433e-06	0.000263021	SPP1	4:45655850-45659023	secreted phosphoprotein 1 [Source:NCBI gene;Acc:395210]	protein_coding	9.40621	4.97114	5.04182	4.13319	4.60628	4.69324
ENSGALG00000030005	74.3377	3.67172	0.799223	1.30013e-07	2.50031e-05	IGSF1	20:72048-75589	immunoglobulin superfamily member 1 [Source:NCBI gene;Acc:419114]	protein_coding	8.93212	4.88912	5.12319	4.24613	4.31169	4.21419
ENSGALG00000015235	65.7501	3.61717	0.960194	2.54325e-06	0.000224284	XCL1	1:85121273-85126277	X-C motif chemokine ligand 1 [Source:NCBI gene;Acc:395914]	protein_coding	7.11661	4.54508	4.15779	3.24014	2.6898	3.01941
ENSGALG00000016261	221.785	3.56337	0.807188	3.07972e-07	4.77268e-05	CYBB	1:114457437-114478974	cytochrome b-245 beta chain [Source:NCBI gene;Acc:418581]	protein_coding	10.2024	6.2006	5.65365	5.72854	5.36704	5.25155
ENSGALG00000040136	124.701	3.51519	0.837301	7.2912e-07	8.62042e-05	PSTPIP2	Z:2160803-2176161	proline-serine-threonine phosphatase interacting protein 2 [Source:NCBI gene;Acc:770399]	protein_coding	10.0262	6.96901	5.80345	5.18573	5.17167	5.60737
ENSGALG00000035825	11.4078	3.51269	1.88495	6.97357e-05	0.00279679	ENSGALG00000035825	28:4140403-4143309	interleukin 12 receptor subunit beta 1 [Source:NCBI gene;Acc:101749221]	protein_coding	5.00796	2.32538	2.64706	2.05107	1.25528	1.62125
ENSGALG00000011551	1409.26	3.49316	0.800008	3.99635e-07	5.79906e-05	JCHAIN	4:50012279-50018146	joining chain of multimeric IgA and IgM [Source:NCBI gene;Acc:374117]	protein_coding	10.2174	6.40684	6.53415	5.8117	5.26361	5.74385
ENSGALG00000002766	63.4572	3.4876	1.97964	7.73667e-05	0.00299014	MLKL	11:1886612-1890948	mixed lineage kinase domain like pseudokinase [Source:NCBI gene;Acc:415686]	protein_coding	9.15624	4.60799	2.28158	2.57687	3.56688	3.01127
ENSGALG00000028256	128.729	3.47808	0.742979	1.08582e-07	2.16649e-05	CCL19	Z:8363698-8366694	C-C motif chemokine ligand 19 [Source:NCBI gene;Acc:427406]	protein_coding	9.19469	5.05863	6.08738	4.92606	4.73071	4.63247
ENSGALG00000047316	28.781	3.45132	0.892756	2.22818e-06	0.000200873	ENSGALG00000047316	9:5476509-5480346	G protein-coupled receptor 35-like [Source:NCBI gene;Acc:100857983]	protein_coding	6.48426	4.46696	3.74262	2.68048	2.7553	2.65236
ENSGALG00000013869	223.329	3.42549	1.03961	9.03631e-06	0.000596023	IL20RA	3:54956242-54977305	interleukin 20 receptor subunit alpha [Source:NCBI gene;Acc:421686]	protein_coding	10.1941	5.35312	5.26743	5.40485	5.46096	5.09069
ENSGALG00000005544	14.9807	3.33782	2.10945	0.000101302	0.00373372	GPR55	9:5509855-5510772	G protein-coupled receptor 55 [Source:NCBI gene;Acc:770641]	protein_coding	4.61756	2.35978	2.07562	1.67596	1.27589	1.65434
ENSGALG00000016258	105.08	3.28375	0.756167	5.42032e-07	6.92154e-05	SYTL5	1:114353222-114397787	synaptotagmin like 5 [Source:NCBI gene;Acc:427990]	protein_coding	8.08112	9.4502	5.47749	3.62488	4.16208	4.16614
ENSGALG00000010338	36.8422	3.28335	1.47162	5.79154e-05	0.0024137	CXCL13L2	4:34985338-34986964	C-X-C motif chemokine ligand 13-like 2 [Source:NCBI gene;Acc:422510]	protein_coding	7.25936	4.14842	2.7317	2.96172	2.42305	2.93228
ENSGALG00000035325	71.347	3.27797	0.742985	4.18312e-07	5.90644e-05	PMAIP1	Z:9445555-9446532	phorbol-12-myristate-13-acetate-induced protein 1 [Source:NCBI gene;Acc:770077]	protein_coding	8.767	5.38536	5.41636	4.47862	4.30248	4.8539
ENSGALG00000046393	28.1684	3.251	1.43761	5.7222e-05	0.00239448	ENSGALG00000046393	25:2461040-2465729	signaling lymphocytic activation molecule family member 1 [Source:HGNC Symbol;Acc:HGNC:10903]	protein_coding	6.32725	2.38171	2.90592	2.39977	1.89931	2.88014
ENSGALG00000052026	139.106	3.22036	0.811809	2.03571e-06	0.000187941	ENSGALG00000052026	4:49290137-49297530	serine peptidase inhibitor, Kazal type 2 (acrosin-trypsin inhibitor) [Source:NCBI gene;Acc:770729]	protein_coding	7.82638	10.7712	4.89006	3.9851	3.86005	3.1292
ENSGALG00000015362	55.0872	3.19881	1.26372	4.07125e-05	0.00183904	TRAT1	1:88912485-88924526	T cell receptor associated transmembrane adaptor 1 [Source:NCBI gene;Acc:418412]	protein_coding	6.82949	5.28921	2.99476	2.51433	3.22997	2.48662
ENSGALG00000006785	2168.26	3.19704	0.72263	4.34107e-07	5.97346e-05	IRF1	13:17591206-17597339	interferon regulatory factor 1 [Source:NCBI gene;Acc:396384]	protein_coding	13.3946	10.9841	10.4853	9.45079	9.1065	8.68946
ENSGALG00000049024	102.777	3.16664	0.923156	8.33329e-06	0.000563627	CD7	18:3703058-3711715	CD7 molecule [Source:NCBI gene;Acc:417346]	protein_coding	7.47828	5.06277	4.35736	3.0731	3.85608	3.40096
ENSGALG00000016852	90.436	3.15808	0.906942	7.483e-06	0.00051932	TNFSF13B	1:141624410-141643190	tumor necrosis factor superfamily member 13b [Source:NCBI gene;Acc:374229]	protein_coding	8.31475	5.07826	3.74238	4.46123	4.0216	3.57812
ENSGALG00000040561	40.2948	3.14308	1.00732	1.58499e-05	0.00090034	GPR171	9:23717093-23720109	G protein-coupled receptor 171 [Source:NCBI gene;Acc:101749516]	protein_coding	6.40756	5.19392	3.30897	3.13113	2.39996	2.66343
ENSGALG00000005094	57.7737	3.1397	0.749534	1.08187e-06	0.000116362	GRAPL	14:5564574-5568596	GRB2 related adaptor protein like [Source:NCBI gene;Acc:416523]	protein_coding	7.51604	4.76029	4.53112	3.73942	3.69609	3.57144
ENSGALG00000026152	737.499	3.13103	0.622599	3.17549e-08	9.56362e-06	ENSGALG00000026152	12:2699650-2704153	guanylate-binding protein 4-like [Source:NCBI gene;Acc:415922]	protein_coding	12.0681	8.70042	9.18684	8.09407	8.02428	7.7704
ENSGALG00000008656	166.945	3.10975	0.705179	5.02122e-07	6.58089e-05	ICOS	7:13376431-13388513	inducible T-cell costimulator [Source:NCBI gene;Acc:424105]	protein_coding	9.16163	5.93094	5.74424	4.64106	5.59	4.74628
ENSGALG00000036395	210.1	3.08617	0.697765	4.89243e-07	6.56244e-05	ENSGALG00000036395	27:2272709-2649530	Ig heavy chain Mem5-like [Source:NCBI gene;Acc:769232]	protein_coding	8.46138	5.9215	5.10426	4.74958	4.3955	4.33246
ENSGALG00000045596	35.8998	3.07022	1.39947	7.30977e-05	0.0028668	ENSGALG00000045596	1:89944361-89954039	OX-2 membrane glycoprotein-like [Source:NCBI gene;Acc:770026]	protein_coding	8.02382	3.01964	2.9143	3.61294	3.05235	3.43571
ENSGALG00000008127	651.21	3.06292	0.632463	8.42232e-08	1.8416e-05	SPI1	5:23185094-23206765	Spi-1 proto-oncogene [Source:NCBI gene;Acc:395879]	protein_coding	11.8919	8.42085	8.59197	7.88359	7.89828	7.6237
ENSGALG00000049755	42.1218	3.04306	1.20652	4.66716e-05	0.00205793	IL22RA2	3:54924896-54930168	interleukin 22 receptor subunit alpha 2 [Source:NCBI gene;Acc:770428]	protein_coding	7.90649	2.89347	4.04011	3.50013	3.60515	3.82288
ENSGALG00000001189	110.06	3.00693	0.603703	4.68438e-08	1.26732e-05	NCF1C	19:2800480-2807394	neutrophil cytosolic factor 1C pseudogene [Source:NCBI gene;Acc:417485]	protein_coding	9.01297	5.45288	6.49122	5.39383	5.3709	4.72779
ENSGALG00000038559	82.0986	3.00077	0.895844	1.12061e-05	0.000701455	CD8A	4:85657238-85736578	CD8a molecule [Source:NCBI gene;Acc:403158]	protein_coding	6.58196	4.81839	4.05581	3.40871	3.00127	2.79808
ENSGALG00000009520	255.539	3.0004	0.720052	1.32334e-06	0.000136278	MARCH1	4:23437223-23636944	membrane associated ring-CH-type finger 1 [Source:NCBI gene;Acc:422420]	protein_coding	10.7096	7.16115	7.10361	6.70213	6.70331	6.38009
ENSGALG00000003792	291.937	2.98212	0.690028	7.89516e-07	9.06637e-05	FYB	Z:12272880-12313334	FYN binding protein [Source:NCBI gene;Acc:427448]	protein_coding	10.6948	7.2054	6.87291	6.69381	6.89439	6.17875
ENSGALG00000035589	66.63	2.98047	0.959235	1.83152e-05	0.00100809	ENSGALG00000035589	19:9178482-9181084	NA	protein_coding	8.47378	4.72846	4.05213	4.15797	4.37437	4.3115
ENSGALG00000002112	138.693	2.96651	1.02746	2.74131e-05	0.00137061	CSF3R	23:4160678-4166175	colony stimulating factor 3 receptor [Source:NCBI gene;Acc:419620]	protein_coding	9.86089	6.58024	5.33212	5.61567	5.54248	5.25794
ENSGALG00000039269	7745.95	2.95978	0.52578	1.62202e-09	1.06864e-06	RNF213	18:9489328-9537525	ring finger protein 213 [Source:NCBI gene;Acc:422080]	protein_coding	15.131	13.4877	13.2974	11.9506	10.8651	11.2493
ENSGALG00000016173	140.595	2.95203	0.883666	1.18249e-05	0.000725955	UBASH3A	1:110728999-110753448	ubiquitin associated and SH3 domain containing A [Source:NCBI gene;Acc:418535]	protein_coding	8.50165	5.63698	4.85136	5.03161	4.31552	3.7737
ENSGALG00000025881	207.263	2.94952	0.683451	8.31736e-07	9.48298e-05	ENSGALG00000025881	1:51541954-51569755	colony stimulating factor 2 receptor beta common subunit [Source:NCBI gene;Acc:101750812]	protein_coding	10.2659	6.36069	7.40983	6.36144	6.38497	6.21318
ENSGALG00000011222	38.425	2.93745	0.792671	5.22862e-06	0.000399326	IL12RB2	8:28999313-29014127	interleukin 12 receptor subunit beta 2 [Source:NCBI gene;Acc:424705]	protein_coding	6.50667	3.80362	4.35005	2.64571	3.41001	3.06932
ENSGALG00000000544	85.7852	2.91397	0.739779	2.85976e-06	0.000244917	ENSGALG00000000544	26:1603818-1616373	RAB44, member RAS oncogene family [Source:NCBI gene;Acc:100859805]	protein_coding	8.07715	5.59744	4.8708	4.45274	4.49936	3.70163
ENSGALG00000011717	237.371	2.90233	0.759276	3.97482e-06	0.000320434	ENSGALG00000011717	1:47862544-47884993	solute carrier family 23 member 1-like [Source:NCBI gene;Acc:417937]	protein_coding	9.67471	7.71785	7.0937	5.43681	6.04911	5.7774
ENSGALG00000050257	24.6212	2.89158	0.848913	1.0755e-05	0.000681236	ENSGALG00000050257	1:62089715-62111215	NA	protein_coding	6.69613	5.61392	4.96609	3.87916	2.98301	2.7369
ENSGALG00000008447	50.9806	2.88841	1.11841	4.77733e-05	0.00207883	SH2D1A	4:15530219-15544105	SH2 domain containing 1A [Source:NCBI gene;Acc:100857869]	protein_coding	6.92674	4.50696	3.51173	3.65842	2.80364	2.72912
ENSGALG00000003863	324.928	2.88671	0.528804	4.61432e-09	2.37593e-06	P2RX7	15:5714657-5727150	purinergic receptor P2X 7 [Source:NCBI gene;Acc:771952]	protein_coding	10.2473	7.62603	7.86625	6.80789	6.39885	6.44468
ENSGALG00000008722	22.997	2.87635	1.28626	8.07986e-05	0.00310026	MCOLN2	8:16782846-16802543	mucolipin 2 [Source:NCBI gene;Acc:424531]	protein_coding	6.90774	3.6389	3.27665	2.3717	3.59344	2.34466
ENSGALG00000016693	216.738	2.86959	0.705817	2.03695e-06	0.000187941	CSF2RA	1:130482654-130498132	colony stimulating factor 2 receptor alpha subunit [Source:NCBI gene;Acc:418666]	protein_coding	10.4192	6.13049	7.07578	6.48127	6.44738	6.52578
ENSGALG00000046192	242.044	2.86955	0.575308	5.31761e-08	1.38548e-05	CCL21	Z:8370305-8373001	c-C motif chemokine 26-like [Source:NCBI gene;Acc:100857191]	protein_coding	9.83278	6.08223	6.90671	6.33518	5.88824	5.96789
ENSGALG00000052643	772.951	2.85714	0.628066	3.7422e-07	5.53442e-05	C15orf48	10:11117010-11120725	chromosome 15 open reading frame 48 [Source:HGNC Symbol;Acc:HGNC:29898]	protein_coding	11.7016	10.68	8.94697	8.27814	7.76961	7.49098
ENSGALG00000045085	4432.62	2.83801	0.779012	6.54143e-06	0.000464064	IFIT5	6:20187816-20191669	interferon induced protein with tetratricopeptide repeats 5 [Source:NCBI gene;Acc:423790]	protein_coding	14.5062	12.4934	12.9162	11.4907	10.1147	10.161
ENSGALG00000015032	438.508	2.83783	0.627341	4.21734e-07	5.90644e-05	ENSGALG00000015032	Z:27663890-27681451	CD274 molecule [Source:NCBI gene;Acc:427224]	protein_coding	11.3154	8.03869	8.29732	7.61054	7.45278	7.41083
ENSGALG00000050893	441.837	2.8315	0.662745	1.07283e-06	0.000116362	CCR2	2:42632317-42640047	C-C motif chemokine receptor 2 [Source:NCBI gene;Acc:420696]	protein_coding	11.0548	7.65862	7.97361	7.50959	7.09792	6.93962
ENSGALG00000040926	216.066	2.82998	0.748158	4.64987e-06	0.000362857	SAMSN1	1:99493728-99545821	SAM domain, SH3 domain and nuclear localization signals 1 [Source:NCBI gene;Acc:418470]	protein_coding	10.0429	6.55856	6.17493	6.01956	6.11392	6.11964
ENSGALG00000033087	127.275	2.81887	0.65988	1.0862e-06	0.000116362	STAT4	7:7937367-7974968	signal transducer and activator of transcription 4 [Source:NCBI gene;Acc:768406]	protein_coding	8.4904	6.02916	5.42578	4.80532	4.54598	5.01139
ENSGALG00000015902	37.6817	2.81759	1.2607	8.47616e-05	0.00322135	CD8BP	4:85919110-85924985	CD8b molecule pseudogene [Source:NCBI gene;Acc:396175]	protein_coding	5.89922	4.92602	3.48204	2.7126	2.77412	2.09889
ENSGALG00000027165	909.038	2.81357	0.772936	6.69845e-06	0.000471016	RSFR	6:9958422-9959631	leukocyte ribonuclease A-2 [Source:NCBI gene;Acc:423668]	protein_coding	12.2754	9.09551	9.17289	8.25054	8.55935	8.11117
ENSGALG00000016986	1813.66	2.79937	0.756809	5.86369e-06	0.000431319	LCP1	1:169350498-169399736	lymphocyte cytosolic protein 1 [Source:NCBI gene;Acc:418852]	protein_coding	12.9852	9.30932	9.50642	9.03398	9.10415	8.92692
ENSGALG00000013747	474.841	2.78699	0.634771	7.31366e-07	8.62042e-05	TAGAP	3:52304980-52312768	T-cell activation RhoGTPase activating protein [Source:NCBI gene;Acc:421662]	protein_coding	11.3099	8.67971	8.06484	7.51841	7.40398	7.59828
ENSGALG00000013546	39.7925	2.78663	0.950253	2.86956e-05	0.00140503	ENSGALG00000013546	Z:16648999-16663409	granzyme K [Source:NCBI gene;Acc:426168]	protein_coding	6.45199	3.16556	3.55879	3.24413	2.88588	2.81287
ENSGALG00000001571	533.269	2.77905	0.63046	6.90462e-07	8.28658e-05	MYO1F	28:1844413-1858231	myosin IF [Source:NCBI gene;Acc:396187]	protein_coding	11.399	7.84856	8.10606	7.73391	7.49779	7.56412
ENSGALG00000012119	405.225	2.77867	0.693468	2.59886e-06	0.000227929	MARCO	7:28482051-28491954	macrophage receptor with collagenous structure [Source:NCBI gene;Acc:395488]	protein_coding	11.3321	6.61659	7.967	7.24754	7.22303	7.86103
ENSGALG00000035505	65.2202	2.75801	0.850988	1.64705e-05	0.000928985	AOAH	2:46604093-46670393	acyloxyacyl hydrolase [Source:NCBI gene;Acc:420737]	protein_coding	8.6715	4.6461	5.23163	4.59052	4.76521	4.99961
ENSGALG00000029569	262.068	2.75239	0.529386	2.13046e-08	7.3927e-06	ENSGALG00000029569	2:519057-520883	GTPase IMAP family member 7-like [Source:NCBI gene;Acc:429682]	protein_coding	9.53205	8.05626	7.03965	6.05548	5.90254	5.99407
ENSGALG00000006229	141.39	2.75132	0.751701	6.64895e-06	0.000469604	ENSGALG00000006229	25:2452489-2458591	T-lymphocyte surface antigen Ly-9-like [Source:NCBI gene;Acc:100857714]	protein_coding	9.05868	6.68092	5.30094	5.63354	5.2253	4.71585
ENSGALG00000024272	201.786	2.74992	2.2311	0.000223571	0.00668644	S100A12	25:3296971-3298411	S100 calcium binding protein A12 [Source:NCBI gene;Acc:426356]	protein_coding	10.881	7.60822	3.28029	3.96809	3.59337	4.81881
ENSGALG00000046559	57.3191	2.74852	0.722019	4.61376e-06	0.000362782	ENSGALG00000046559	9:15045849-15050281	programmed cell death 1 [Source:NCBI gene;Acc:424913]	protein_coding	7.82886	4.82591	5.17159	3.99062	4.59385	4.16247
ENSGALG00000002113	370.657	2.74109	0.591949	2.98637e-07	4.72346e-05	LCP2	13:4598169-4629140	lymphocyte cytosolic protein 2 [Source:NCBI gene;Acc:395438]	protein_coding	10.538	7.7541	7.46879	6.88253	7.05826	6.55542
ENSGALG00000046331	125.488	2.73434	1.96883	0.000232582	0.00681187	ENSGALG00000046331	31:4945555-4960499	NA	protein_coding	0.209244	10.5994	5.96256	0.887117	0.507187	0.866843
ENSGALG00000014821	42.1114	2.72613	1.28816	0.000107661	0.00391388	THEMIS	3:59052743-59130068	thymocyte selection associated [Source:NCBI gene;Acc:769224]	protein_coding	6.35443	5.02385	3.51813	2.76901	2.45504	3.15957
ENSGALG00000039708	20.2493	2.71722	1.14169	7.38003e-05	0.00288726	ENSGALG00000039708	28:1003379-1008537	PML-RARA regulated adaptor molecule 1 [Source:NCBI gene;Acc:420067]	protein_coding	6.73725	3.53924	3.00514	2.78845	2.84681	3.34165
ENSGALG00000030571	292.328	2.71155	0.403507	2.49655e-12	5.69284e-09	ENSGALG00000030571	1:168025737-168042111	NA	protein_coding	10.1137	8.57381	8.92843	7.35075	6.51103	6.86068
ENSGALG00000017485	36.2244	2.71031	1.5516	0.000176118	0.00553384	TLR1A	4:69518863-69524197	toll-like receptor 1 family member A [Source:NCBI gene;Acc:426274]	protein_coding	7.7174	3.92053	3.68625	2.5616	2.48901	4.21279
ENSGALG00000007158	180.813	2.70883	0.750243	7.67677e-06	0.000528175	SOCS1	14:9342202-9344743	suppressor of cytokine signaling 1 [Source:NCBI gene;Acc:416630]	protein_coding	10.1347	6.05644	6.79765	6.4874	6.27984	6.26593
ENSGALG00000002192	1976.43	2.70475	0.751572	7.91073e-06	0.00053962	PTPRC	8:2418766-2492350	protein tyrosine phosphatase, receptor type C [Source:NCBI gene;Acc:386580]	protein_coding	12.8239	9.77104	9.44124	8.98186	8.97759	8.95846
ENSGALG00000026422	1507.08	2.70415	0.529886	3.62016e-08	1.03188e-05	ENSGALG00000026422	7:28217915-28235171	poly(ADP-ribose) polymerase family member 14 [Source:NCBI gene;Acc:101747378]	protein_coding	12.6706	10.3107	10.2833	9.47166	8.93508	8.89625
ENSGALG00000016661	65.7802	2.68948	0.714758	5.35859e-06	0.000406849	BLK	3:107236167-107271386	BLK proto-oncogene, Src family tyrosine kinase [Source:NCBI gene;Acc:422035]	protein_coding	7.86998	4.43176	5.36017	4.34181	4.62916	4.02186
ENSGALG00000028016	35.4516	2.6888	1.1186	7.26318e-05	0.00285554	ENSGALG00000028016	1:49166331-49172940	eye-globin [Source:NCBI gene;Acc:417972]	protein_coding	7.41855	1.79913	3.73145	2.59831	3.82035	4.08749
ENSGALG00000052425	147.343	2.66725	0.821681	1.72186e-05	0.00096099	BATF3	3:21915154-21919280	basic leucine zipper ATF-like transcription factor 3 [Source:NCBI gene;Acc:421368]	protein_coding	9.37949	5.82532	6.30211	5.3929	5.63762	5.84654
ENSGALG00000032428	333.271	2.66246	0.477562	3.18133e-09	1.81359e-06	ENSGALG00000032428	11:8389347-8396105	chromosome 11 open reading frame, human C19orf12-like [Source:NCBI gene;Acc:100858381]	protein_coding	10.3251	8.18801	8.8361	7.4921	6.82515	6.7873
ENSGALG00000016964	486.069	2.65094	0.446514	4.01151e-10	3.76657e-07	ENSGALG00000016964	1:167989491-168020290	NA	protein_coding	10.8537	9.36574	9.38483	8.00109	7.2932	7.48403
ENSGALG00000038141	115.212	2.6445	0.639891	1.93939e-06	0.000182097	NCF4	1:51574103-51584520	neutrophil cytosolic factor 4 [Source:NCBI gene;Acc:418052]	protein_coding	9.27572	6.15703	6.32241	5.75453	5.41471	5.87928
ENSGALG00000015461	84.5691	2.64308	1.25283	0.000115873	0.00408293	ENSGALG00000015461	1:93327859-93348148	B6.1 [Source:NCBI gene;Acc:396098]	protein_coding	7.26639	5.19696	4.66157	3.55157	2.66756	4.12794
ENSGALG00000026677	60.0581	2.6328	0.877691	2.7998e-05	0.00137933	F10	1:138924431-138937050	coagulation factor X [Source:NCBI gene;Acc:395876]	protein_coding	8.69229	6.41779	4.76099	5.00751	4.70214	4.91747
ENSGALG00000007651	5449.91	2.62457	0.415149	3.84264e-11	6.13361e-08	STAT1	7:7912708-7932691	signal transducer and activator of transcription 1 [Source:NCBI gene;Acc:424044]	protein_coding	14.4355	12.3435	12.6662	11.4003	11.0606	10.981
ENSGALG00000040621	197.814	2.61652	0.663642	3.45838e-06	0.00028455	IL18R1	1:135205160-135223617	interleukin 18 receptor 1 [Source:NCBI gene;Acc:418717]	protein_coding	9.74749	8.5098	6.68747	6.40268	6.09099	5.8917
ENSGALG00000011961	262.829	2.61075	0.730049	8.78663e-06	0.000586421	TNIP3	4:54109012-54173032	TNFAIP3 interacting protein 3 [Source:NCBI gene;Acc:771693]	protein_coding	10.2119	6.80243	7.72912	6.5746	6.85182	6.42838
ENSGALG00000019063	18.9435	2.60598	2.42062	0.000230257	0.00678111	MMP10	1:183766300-183772932	matrix metallopeptidase 10 [Source:NCBI gene;Acc:418981]	protein_coding	6.75735	0.854072	1.23227	1.2342	1.27895	0.678191
ENSGALG00000012200	90.2271	2.59948	0.820531	2.08238e-05	0.00111916	GCH1	5:56530534-56547633	GTP cyclohydrolase 1 [Source:NCBI gene;Acc:396146]	protein_coding	8.78714	5.95627	5.87919	5.21222	5.26685	5.08644
ENSGALG00000012791	163.611	2.57217	0.921229	4.17621e-05	0.00187249	TBXAS1	1:55750244-55990181	thromboxane A synthase 1 [Source:NCBI gene;Acc:418101]	protein_coding	9.93119	7.04971	5.95465	6.24853	5.911	5.98203
ENSGALG00000033278	118.708	2.56957	0.820261	2.26418e-05	0.00119277	NLRC3	14:13150266-13163527	NLR family CARD domain containing 3 [Source:NCBI gene;Acc:416673]	protein_coding	7.88537	5.30138	5.01814	4.40841	4.41979	4.28905
ENSGALG00000003196	326.884	2.56743	0.687463	6.14309e-06	0.000447284	RNASE6	6:9949854-9959635	ribonuclease A family member k6 [Source:NCBI gene;Acc:396194]	protein_coding	10.6854	7.37243	7.75288	6.79754	7.5309	6.84226
ENSGALG00000016400	1268.38	2.55251	0.868836	3.27232e-05	0.00155919	RSAD2	3:94991681-95016338	radical S-adenosyl methionine domain containing 2 [Source:NCBI gene;Acc:428650]	protein_coding	12.461	10.6025	10.9817	9.49785	8.68507	8.39149
ENSGALG00000009239	66.2638	2.55119	0.608707	1.69698e-06	0.000164894	TLR2B	4:20021540-20038962	toll-like receptor 2 family member B [Source:NCBI gene;Acc:769014]	protein_coding	8.37906	5.49486	6.20193	4.99053	5.21188	4.95766
ENSGALG00000005599	11.702	2.54026	1.37152	0.000179285	0.00558781	ENSGALG00000005599	6:17613138-17622310	UDP glycosyltransferase 8-like [Source:NCBI gene;Acc:428949]	protein_coding	5.30856	2.24747	2.87187	0.930717	2.06308	2.57878
ENSGALG00000035733	94.653	2.53891	0.850953	3.03505e-05	0.00146804	CCR7	27:7287727-7296472	C-C motif chemokine receptor 7 [Source:NCBI gene;Acc:428315]	protein_coding	8.23974	5.73155	4.97173	4.72465	4.58344	4.62188
ENSGALG00000040557	58.6858	2.51836	1.09576	9.57924e-05	0.00355444	TFEC	1:25367738-25492784	transcription factor EC [Source:NCBI gene;Acc:417773]	protein_coding	8.42172	3.87238	4.4729	4.69571	4.29342	4.52113
ENSGALG00000027247	18.9146	2.51515	1.49804	0.000228347	0.00675443	EOMES	2:38541856-38546582	eomesodermin [Source:NCBI gene;Acc:428443]	protein_coding	5.68384	3.93347	2.84907	2.60937	2.09708	2.29799
ENSGALG00000016286	21.9712	2.50028	0.934691	5.30085e-05	0.00224435	CXorf21	1:116112612-116121679	chromosome X open reading frame 21 [Source:NCBI gene;Acc:100857674]	protein_coding	7.06179	3.61632	4.41975	4.34083	3.15782	3.04763
ENSGALG00000013575	1613.11	2.493	0.592248	1.6435e-06	0.000161936	IFI6	2:89717661-89722211	interferon alpha inducible protein 6 [Source:NCBI gene;Acc:403120]	protein_coding	12.0696	11.4047	11.5757	9.78267	8.60771	8.87251
ENSGALG00000021025	50.5438	2.47832	1.1765	0.000131338	0.00446047	ENSGALG00000021025	20:10009760-10015306	bactericidal permeability-increasing protein-like [Source:NCBI gene;Acc:419276]	protein_coding	7.48471	5.90055	4.04883	3.63356	4.29834	3.00446
ENSGALG00000006415	14.4306	2.47461	1.15396	0.000124471	0.00430378	CD40LG	4:4365859-4369906	CD40 ligand [Source:NCBI gene;Acc:395485]	protein_coding	5.89517	3.90349	3.54009	2.27116	2.68846	3.0039
ENSGALG00000039264	286.2	2.47412	0.718659	1.26079e-05	0.000765198	SLA	2:141829134-141867820	Src like adaptor [Source:NCBI gene;Acc:378908]	protein_coding	9.99862	6.79855	6.62866	5.80458	6.53039	6.83579
ENSGALG00000027483	54.9583	2.46398	0.691123	9.63042e-06	0.000624881	GLRX	Z:57547979-57556623	glutaredoxin [Source:NCBI gene;Acc:396069]	protein_coding	8.13053	5.49889	5.49446	4.79321	4.28292	5.31066
ENSGALG00000012456	231.673	2.46285	0.703295	1.1118e-05	0.000698685	RAC2	1:51413962-51423737	ras-related C3 botulinum toxin substrate 2 (rho family, small GTP binding protein Rac2) [Source:NCBI gene;Acc:418044]	protein_coding	9.61894	6.86555	6.32285	6.32663	6.01499	5.98722
ENSGALG00000007546	71.1106	2.459	1.04976	9.29161e-05	0.00347336	ENSGALG00000007546	4:11345577-11367340	exocyst complex component 1-like [Source:NCBI gene;Acc:422308]	protein_coding	7.19076	4.36308	3.28355	3.45334	3.60578	3.83474
ENSGALG00000039084	128.378	2.45587	0.636563	4.68353e-06	0.000362857	EVI2A	19:9173852-9177498	ecotropic viral integration site 2A [Source:NCBI gene;Acc:776037]	protein_coding	9.03563	5.97407	6.22703	5.68306	5.66352	5.64964
ENSGALG00000014750	29.7771	2.44639	0.948985	6.41449e-05	0.00261862	ENSGALG00000014750	1:78771732-78773515	NA	protein_coding	6.17515	3.80519	3.44317	3.28174	2.90058	2.85945
ENSGALG00000045115	295.877	2.43963	0.724208	1.49698e-05	0.000859525	ENSGALG00000045115	30:595215-599886	Fc fragment of IgE receptor II [Source:NCBI gene;Acc:100858751]	protein_coding	10.9902	7.46574	7.86657	7.12376	7.97151	7.16456
ENSGALG00000013086	204.798	2.42761	0.696276	1.16535e-05	0.0007182	IKZF1	2:80659236-80730292	IKAROS family zinc finger 1 [Source:NCBI gene;Acc:395974]	protein_coding	9.25956	6.64691	6.21239	5.82202	6.05524	5.57943
ENSGALG00000002570	12.2245	2.42534	1.70459	0.000327229	0.00869089	ENSGALG00000002570	13:2687360-2689815	proteinase-activated receptor 2-like [Source:NCBI gene;Acc:416197]	protein_coding	5.29579	2.42811	2.44983	2.4527	1.68711	1.72546
ENSGALG00000038943	226.645	2.42397	0.672015	8.86455e-06	0.00058712	RASSF5	26:2489952-2508040	Ras association domain family member 5 [Source:NCBI gene;Acc:419844]	protein_coding	9.54601	8.12824	6.52672	5.95321	6.28938	6.13888
ENSGALG00000035856	429.277	2.40246	0.638773	6.12891e-06	0.000447284	CD48	25:2468024-2470555	CD48 molecule [Source:NCBI gene;Acc:100859319]	protein_coding	10.608	7.97053	7.67648	7.31704	7.16727	7.1877
ENSGALG00000004243	222.293	2.39501	0.547854	9.82349e-07	0.000109652	ENSGALG00000004243	5:1817672-1819250	interferon-induced transmembrane protein 3-like [Source:NCBI gene;Acc:422993]	protein_coding	9.09876	9.90865	8.03099	6.5827	6.13055	5.7258
ENSGALG00000001882	111.236	2.39332	0.760424	2.38292e-05	0.00123094	TNFRSF18	21:2563494-2569802	TNF receptor superfamily member 18 [Source:NCBI gene;Acc:419424]	protein_coding	8.45494	5.98789	5.20438	5.20805	4.70035	5.17511
ENSGALG00000044525	60.1762	2.38218	0.520054	4.52702e-07	6.17609e-05	NFKBIE	3:30373847-30381379	NFKB inhibitor epsilon [Source:NCBI gene;Acc:421438]	protein_coding	7.58263	4.71963	5.62868	4.65247	4.32011	4.81728
ENSGALG00000016431	35.5911	2.36834	1.76111	0.000370914	0.00944264	PAX5	Z:82009343-82120633	paired box 5 [Source:NCBI gene;Acc:387330]	protein_coding	6.70186	3.7651	2.56432	3.03522	2.67419	2.24663
ENSGALG00000041192	2049.27	2.3655	0.489661	1.61144e-07	2.99091e-05	IFIH1	7:21044187-21071090	interferon induced with helicase C domain 1 [Source:NCBI gene;Acc:424185]	protein_coding	13.0258	11.0329	11.3034	10.2874	9.82155	9.72869
ENSGALG00000030291	147.099	2.36126	0.510531	3.81691e-07	5.5895e-05	IRF9	20:10063682-10066572	interferon regulatory factor 9 [Source:NCBI gene;Acc:395243]	protein_coding	9.23322	6.85502	7.14687	6.39158	6.04764	6.00164
ENSGALG00000000504	58.1033	2.33727	0.623955	6.47031e-06	0.000461067	ETV7	26:1539943-1544102	ETS variant 7 [Source:NCBI gene;Acc:419813]	protein_coding	7.63549	5.76159	6.39703	5.25469	4.33816	4.6971
ENSGALG00000007001	166.767	2.30315	0.726172	2.34024e-05	0.00121282	TLR4	17:3938812-3944462	toll like receptor 4 [Source:NCBI gene;Acc:417241]	protein_coding	9.92977	6.88016	6.9311	6.7487	6.44203	6.53846
ENSGALG00000001231	2016.03	2.30289	0.444234	3.1669e-08	9.56362e-06	SAMHD1	20:630016-655765	SAM and HD domain containing deoxynucleoside triphosphate triphosphohydrolase 1 [Source:NCBI gene;Acc:419125]	protein_coding	12.9106	10.5737	11.0299	9.90587	9.87301	9.96434
ENSGALG00000011190	1154.8	2.29504	0.328328	5.91269e-13	1.57297e-09	ENSGALG00000011190	4:46423727-46424857	Placenta-specific gene 8-like 2 [Source:NCBI gene;Acc:100857411]	protein_coding	11.4636	10.4401	10.8589	9.29478	8.685	8.66898
ENSGALG00000050441	453.441	2.28779	0.711133	2.14551e-05	0.00114537	ENSGALG00000050441	1:51558852-51565932	cytokine receptor common subunit beta-like [Source:NCBI gene;Acc:771315]	protein_coding	11.4093	7.98968	8.08739	8.08459	8.05147	7.95424
ENSGALG00000042001	1611.97	2.28621	0.340379	3.90139e-12	7.78426e-09	ENSGALG00000042001	4:35025993-35044154	hect domain and RLD 4-like [Source:NCBI gene;Acc:422513]	protein_coding	12.3025	11.5669	11.863	10.3101	9.54224	9.42784
ENSGALG00000011735	19.2894	2.27888	1.33323	0.000269116	0.00750808	XCR1	2:42681277-42683185	X-C motif chemokine receptor 1 [Source:NCBI gene;Acc:428452]	protein_coding	6.04741	2.92993	2.8405	3.05629	2.32155	2.57099
ENSGALG00000028448	17.1747	2.27766	1.52853	0.000355947	0.00916391	SH2D1B	1:88856191-88866344	SH2 domain containing 1B [Source:NCBI gene;Acc:418411]	protein_coding	6.36882	3.00681	2.92416	2.70161	2.23691	2.90084
ENSGALG00000019555	560.209	2.27388	0.595915	5.45457e-06	0.000406849	SERPINB1	2:67621788-67629938	serpin family B member 1 [Source:NCBI gene;Acc:420894]	protein_coding	8.18268	12.8258	7.43969	5.12663	5.55097	5.70404
ENSGALG00000008346	98.7857	2.26831	0.566518	3.2468e-06	0.000272766	CASP18	7:11436085-11444574	initiator caspase [Source:NCBI gene;Acc:693266]	protein_coding	8.46657	6.29663	6.0068	5.55766	5.40049	5.22953
ENSGALG00000006106	265.503	2.26644	1.22855	0.00022411	0.00668644	TNFRSF6B	20:9650082-9655443	TNF receptor superfamily member 6b [Source:NCBI gene;Acc:395096]	protein_coding	9.91777	7.15768	6.49025	6.05213	5.90433	5.94271
ENSGALG00000026167	229.368	2.25117	0.714974	2.48205e-05	0.0012739	PIK3R5	18:1984539-2033615	phosphoinositide-3-kinase regulatory subunit 5 [Source:NCBI gene;Acc:417319]	protein_coding	10.2808	6.35133	6.93084	7.07555	6.9459	6.80879
ENSGALG00000004336	82.406	2.25084	0.874549	7.09516e-05	0.00283132	INPPL1	4:1229311-1237808	inositol polyphosphate phosphatase like 1 [Source:NCBI gene;Acc:428692]	protein_coding	7.19816	5.03921	5.0211	4.13549	3.97752	4.20159
ENSGALG00000038393	196.055	2.25021	0.532042	1.62136e-06	0.000161936	DMB2	16:2589290-2592336	major histocompatibility complex, class II, DM beta 2 [Source:NCBI gene;Acc:417051]	protein_coding	9.48002	6.28761	7.49495	6.35491	6.43938	6.65671
ENSGALG00000006138	1847.95	2.24798	0.533018	1.68559e-06	0.000164894	HELZ2	20:9732482-9752786	helicase with zinc finger 2 [Source:NCBI gene;Acc:419265]	protein_coding	13.0599	11.2044	11.3217	10.3892	9.89256	9.90885
ENSGALG00000006527	36.354	2.23948	1.62653	0.000416845	0.010416	CRTAM	24:3151297-3163767	cytotoxic and regulatory T-cell molecule [Source:NCBI gene;Acc:395342]	protein_coding	6.24091	4.11589	2.67527	2.07797	2.57829	2.88456
ENSGALG00000006511	96.7685	2.22864	0.655746	1.48314e-05	0.000854651	BCL2A1	10:13078381-13081323	BCL2 related protein A1 [Source:NCBI gene;Acc:395673]	protein_coding	8.7411	5.1862	6.13795	5.28204	5.95691	5.53661
ENSGALG00000040002	87.6353	2.21946	0.725269	2.97191e-05	0.00144404	ENSGALG00000040002	25:2471754-2479000	CD244 molecule [Source:NCBI gene;Acc:425935]	protein_coding	8.09573	5.59018	5.57384	5.04145	4.85875	5.00871
ENSGALG00000053278	67.2733	2.21454	1.24207	0.000254722	0.00723753	SUCNR1	9:23590632-23593408	succinate receptor 1 [Source:NCBI gene;Acc:771768]	protein_coding	8.5007	6.71532	3.87191	4.59667	4.91185	4.56633
ENSGALG00000008014	322.348	2.2102	0.485018	5.02988e-07	6.58089e-05	CEBPB	20:13708222-13709555	CCAAT/enhancer binding protein beta [Source:NCBI gene;Acc:396185]	protein_coding	10.4534	7.14191	8.3246	7.66819	7.39756	7.43074
ENSGALG00000037166	53.0804	2.20549	1.01483	0.000140417	0.00468443	ENSGALG00000037166	5:115674-120614	uncharacterized LOC101752158 [Source:NCBI gene;Acc:101752158]	protein_coding	8.2382	4.38888	5.46879	5.10758	4.90206	4.5769
ENSGALG00000042471	65.0436	2.19959	0.710539	2.78468e-05	0.00137613	IL2RA	1:4077855-4094276	interleukin 2 receptor subunit alpha [Source:NCBI gene;Acc:395294]	protein_coding	7.95785	5.2093	5.29474	4.87853	4.9412	4.71865
ENSGALG00000000720	1603.99	2.19885	0.355665	1.2528e-10	1.61896e-07	ENSGALG00000000720	23:1516302-1523141	guanylate binding protein 1 [Source:NCBI gene;Acc:419563]	protein_coding	12.444	10.673	11.3707	9.99923	9.75318	9.65387
ENSGALG00000037943	255.771	2.19415	0.612143	9.75128e-06	0.000630162	PRKCB	14:7057348-7132158	protein kinase C beta [Source:NCBI gene;Acc:416567]	protein_coding	10.058	7.12023	7.32348	7.06642	6.95269	6.76269
ENSGALG00000037929	123.125	2.18907	0.848155	7.17464e-05	0.0028488	BIN2	33:5033336-5044090	bridging integrator 2 [Source:NCBI gene;Acc:777552]	protein_coding	8.75498	6.56915	5.41711	5.50315	5.5739	5.10811
ENSGALG00000012454	244.302	2.17769	0.53595	2.71362e-06	0.000236693	CYTH4	1:51385635-51405059	cytohesin 4 [Source:NCBI gene;Acc:418043]	protein_coding	10.0418	7.08259	7.69793	7.11813	7.18625	6.7934
ENSGALG00000008660	29.7224	2.17571	1.20351	0.000252443	0.00721436	CST7	3:15917270-15922608	cystatin F [Source:NCBI gene;Acc:416716]	protein_coding	6.47274	4.28774	3.65466	2.98483	2.63458	3.75758
ENSGALG00000012421	264.903	2.17391	0.618788	1.15199e-05	0.000714518	ARHGAP15	7:32698930-33027332	Rho GTPase activating protein 15 [Source:NCBI gene;Acc:424303]	protein_coding	9.41008	7.28481	6.79165	6.44093	6.3881	6.15248
ENSGALG00000036627	28.6316	2.16811	1.0815	0.000187413	0.0058087	CXCR1	7:22588095-22590196	C-X-C motif chemokine receptor 1 [Source:NCBI gene;Acc:430652]	protein_coding	7.57908	3.77403	4.69893	3.83378	4.12983	4.46155
ENSGALG00000014455	99.386	2.1639	0.543169	3.42249e-06	0.000283056	LPAR5	1:77694435-77702350	lysophosphatidic acid receptor 5 [Source:NCBI gene;Acc:418279]	protein_coding	8.02521	7.47507	5.96026	5.12628	5.29391	5.04062
ENSGALG00000003857	19.684	2.16108	1.65303	0.000483743	0.0115591	ENSGALG00000003857	13:12132157-12149954	NA	protein_coding	5.01419	3.7526	2.81982	2.27978	2.07464	1.90049
ENSGALG00000006375	66.0289	2.15781	0.985505	0.000140133	0.00468443	TM4SF19	9:4917495-4926717	transmembrane 4 L six family member 19 [Source:NCBI gene;Acc:424855]	protein_coding	8.59866	5.97178	5.17731	5.35697	5.19259	5.00064
ENSGALG00000013218	170.597	2.15589	0.633624	1.47894e-05	0.000854651	C3AR1	1:66793430-66796768	complement C3a receptor 1 [Source:NCBI gene;Acc:418198]	protein_coding	9.54215	6.90398	6.87518	6.35227	6.77409	6.17997
ENSGALG00000011046	477.274	2.14063	0.42381	5.95346e-08	1.46123e-05	SNX10	2:32217070-32251177	sorting nexin 10 [Source:NCBI gene;Acc:420628]	protein_coding	10.9331	9.00915	9.39677	8.35118	8.16881	8.0695
ENSGALG00000016687	210.593	2.12984	0.698917	3.09424e-05	0.00149215	P2RY8	1:130386938-130414561	purinergic receptor P2Y8 [Source:NCBI gene;Acc:418665]	protein_coding	9.56151	6.66034	6.53308	6.22937	6.32463	6.63479
ENSGALG00000029381	291.615	2.12078	0.53378	3.50029e-06	0.000286521	ENSGALG00000029381	16:2592345-2605843	NA	protein_coding	10.1348	7.8787	7.81793	7.43045	7.14669	7.00919
ENSGALG00000047211	58.5127	2.1151	1.18574	0.000272881	0.00758141	FCER1G	25:152758-153848	Fc fragment of IgE receptor Ig [Source:NCBI gene;Acc:100049618]	protein_coding	8.48421	4.27505	4.3045	4.88414	4.60759	4.79128
ENSGALG00000020331	66.8768	2.10111	0.998737	0.000165732	0.00526976	ENSGALG00000020331	4:1435125-1442502	purinergic receptor P2Y, G-protein coupled, 10 [Source:NCBI gene;Acc:422148]	protein_coding	7.25224	3.95656	4.44266	4.36226	4.07863	3.5554
ENSGALG00000012072	3986.72	2.09995	0.35978	9.62521e-10	7.68349e-07	ENSGALG00000012072	7:28237978-28253588	poly(ADP-ribose) polymerase family member 14 [Source:NCBI gene;Acc:101747378]	protein_coding	13.6173	12.3543	12.4462	11.4017	10.8903	10.7567
ENSGALG00000053121	40.6255	2.0782	1.6798	0.0005631	0.0128453	ENSGALG00000053121	19:4963041-4964040	chemokine ah221 [Source:NCBI gene;Acc:417536]	protein_coding	7.87376	4.63393	3.97849	3.48809	3.70618	2.93728
ENSGALG00000001256	925.004	2.07692	0.562757	7.43512e-06	0.000518251	NLRC5	11:631380-666403	NLR family CARD domain containing 5 [Source:NCBI gene;Acc:100857413]	protein_coding	11.7909	8.96561	9.38214	9.09414	8.90574	8.46027
ENSGALG00000005543	33.4306	2.07322	1.42286	0.000448884	0.0110232	ENSGALG00000005543	9:5529446-5532957	lysophosphatidic acid receptor 6-like [Source:NCBI gene;Acc:101748451]	protein_coding	5.11216	3.3333	2.78132	2.5274	2.29599	1.82286
ENSGALG00000012292	36.9571	2.06972	1.15912	0.000280441	0.00773125	BANK1	4:60568176-60699388	B-cell scaffold protein with ankyrin repeats 1 [Source:NCBI gene;Acc:422711]	protein_coding	7.28792	4.39798	4.11957	4.76381	2.9534	3.14697
ENSGALG00000016128	39.9287	2.05565	1.36676	0.000428562	0.0106222	B3GALT5	1:109397569-109410287	beta-1,3-galactosyltransferase 5 [Source:NCBI gene;Acc:427985]	protein_coding	6.57642	3.59753	2.30853	2.31118	2.48729	3.60857
ENSGALG00000014508	137.083	2.04701	0.738512	5.28246e-05	0.00224252	CD38	4:76602399-76622926	CD38 molecule [Source:NCBI gene;Acc:422827]	protein_coding	8.44457	7.52438	6.19733	5.77238	5.05764	5.52347
ENSGALG00000013723	1324.46	2.04062	0.433893	2.63027e-07	4.28412e-05	OASL	12:3635427-3637460	2'-5'-oligoadenylate synthetase like [Source:NCBI gene;Acc:395908]	protein_coding	12.1739	11.3535	11.4593	10.4062	9.30244	9.28324
ENSGALG00000049068	61.2492	2.02693	0.883862	0.000124376	0.00430378	ZNF831	20:10842258-10853983	zinc finger protein 831 [Source:NCBI gene;Acc:419309]	protein_coding	6.98619	4.30852	4.14264	4.04319	4.05743	3.78191
ENSGALG00000017239	2403.14	2.0154	0.491406	2.28803e-06	0.000202898	CTSC	1:189543239-189559491	cathepsin C [Source:NCBI gene;Acc:419014]	protein_coding	13.1988	9.80265	11.0859	10.5669	10.4061	10.231
ENSGALG00000038069	34.5279	2.01095	1.20325	0.000347974	0.00904137	CCR8	2:44316108-44319487	C-C motif chemokine receptor 8 [Source:NCBI gene;Acc:420718]	protein_coding	5.71288	3.21379	2.87341	2.87655	2.73787	2.60601
ENSGALG00000016142	2696.37	2.00559	0.350047	1.67373e-09	1.06864e-06	MX1	1:110239567-110260524	myxovirus (influenza virus) resistance 1, interferon-inducible protein p78 (mouse) [Source:NCBI gene;Acc:395313]	protein_coding	12.7329	12.0975	12.296	10.9705	10.1257	10.3099
ENSGALG00000043027	26.064	2.00438	1.56808	0.000590739	0.013375	HEPHL1	1:186999629-187029048	hephaestin like 1 [Source:NCBI gene;Acc:418998]	protein_coding	7.24062	5.23604	3.02902	3.85981	2.85559	2.83181
ENSGALG00000038000	51.9811	1.99738	0.74866	6.44162e-05	0.00262299	CX3CR1	2:44330678-44340445	C-X3-C motif chemokine receptor 1 [Source:NCBI gene;Acc:420719]	protein_coding	6.22817	4.71502	4.83902	4.04041	3.65741	3.35216
ENSGALG00000005638	362.609	1.99563	0.750568	6.552e-05	0.00266114	IL2RG	4:2390550-2394261	interleukin 2 receptor subunit gamma [Source:NCBI gene;Acc:395199]	protein_coding	10.4323	7.5882	7.284	7.11361	7.5217	7.29971
ENSGALG00000013481	47.4045	1.99078	0.946249	0.000174093	0.005481	IKZF3	27:7069465-7091251	IKAROS family zinc finger 3 [Source:NCBI gene;Acc:395614]	protein_coding	6.30296	3.92502	4.33714	3.69586	3.4736	3.3705
ENSGALG00000049356	103.58	1.98782	0.503248	3.55864e-06	0.000289811	ENSGALG00000049356	14:9466527-9473409	NA	protein_coding	8.14534	5.4322	5.9728	5.69116	5.49863	5.05656
ENSGALG00000047283	398.61	1.96821	0.668801	3.82391e-05	0.001759	ENSGALG00000047283	31:4827950-4839801	deleted in malignant brain tumors 1 [Source:NCBI gene;Acc:426819]	protein_coding	10.9428	8.03972	8.40483	7.87205	8.15483	7.95571
ENSGALG00000004771	497.945	1.95925	0.692066	4.75355e-05	0.0020788	C1QB	21:6073556-6075682	complement C1q B chain [Source:NCBI gene;Acc:428197]	protein_coding	11.1432	8.11993	8.75211	8.02773	8.45075	8.09416
ENSGALG00000004594	11258.3	1.95723	0.427255	4.03634e-07	5.80433e-05	CD74	13:13851648-13855558	CD74 molecule [Source:NCBI gene;Acc:414741]	protein_coding	15.0315	12.6294	13.1607	12.5431	12.3665	12.2285
ENSGALG00000002080	758.585	1.94949	0.61762	2.47023e-05	0.00127193	DOCK2	13:4712213-4872139	dedicator of cytokinesis 2 [Source:NCBI gene;Acc:427612]	protein_coding	10.9404	8.53199	8.42525	8.09306	8.01543	8.07893
ENSGALG00000004111	62.6495	1.9479	0.737226	6.7913e-05	0.00275134	GPR174	4:1453967-1459823	G protein-coupled receptor 174 [Source:NCBI gene;Acc:422146]	protein_coding	7.29692	5.13555	5.28843	4.52838	4.4435	4.64275
ENSGALG00000002786	341.151	1.94621	0.530661	7.54543e-06	0.000521386	PSTPIP1	10:3594815-3641597	proline-serine-threonine phosphatase interacting protein 1 [Source:NCBI gene;Acc:415349]	protein_coding	10.1992	7.34349	8.02044	7.77599	7.45435	7.02918
ENSGALG00000004252	60.5148	1.944	0.955307	0.00019946	0.00608752	ENSGALG00000004252	28:5030693-5034171	cathepsin L1-like [Source:NCBI gene;Acc:420160]	protein_coding	7.69414	5.54649	4.60164	4.81022	4.27461	4.49758
ENSGALG00000039682	262.778	1.93696	0.682474	4.6876e-05	0.00206125	HCLS1	1:359020-371025	hematopoietic cell-specific Lyn substrate 1 [Source:NCBI gene;Acc:426867]	protein_coding	9.60698	7.19134	6.98062	6.89481	6.71802	6.41109
ENSGALG00000037629	2824.58	1.9318	0.410647	2.3894e-07	4.10103e-05	TRANK1	2:45896594-45935972	tetratricopeptide repeat and ankyrin repeat containing 1 [Source:NCBI gene;Acc:420728]	protein_coding	13.2304	11.5814	11.9393	10.9565	10.6074	10.6868
ENSGALG00000007171	164.146	1.92998	0.591171	1.94892e-05	0.00105812	ENSGALG00000007171	14:9474126-9492269	class II major histocompatibility complex transactivator [Source:NCBI gene;Acc:416633]	protein_coding	8.97245	6.43764	6.77366	6.16575	6.3991	6.0534
ENSGALG00000032260	65.3055	1.9247	0.829692	0.000122238	0.00427887	IL10RA	24:5431090-5435123	interleukin 10 receptor subunit alpha [Source:NCBI gene;Acc:419771]	protein_coding	8.14056	5.11946	5.56528	4.85884	5.13937	5.41947
ENSGALG00000013057	2477.24	1.92447	0.396088	1.22382e-07	2.41168e-05	ENSGALG00000013057	1:62069663-62083647	ubiquitin specific peptidase 41 [Source:NCBI gene;Acc:418167]	protein_coding	12.7292	11.9086	12.2602	11.0426	10.2594	10.1884
ENSGALG00000007416	533.828	1.9219	0.6423	3.45233e-05	0.00162574	CD3E	24:5480338-5485277	CD3e molecule [Source:NCBI gene;Acc:396062]	protein_coding	9.93933	7.90044	7.59419	6.94704	7.16833	7.18545
ENSGALG00000010156	630.883	1.92132	0.57726	1.68749e-05	0.000945113	DOCK8	Z:25744347-25805121	dedicator of cytokinesis 8 [Source:NCBI gene;Acc:427348]	protein_coding	10.754	9.35716	8.25521	8.08012	7.80253	7.92498
ENSGALG00000021569	685.42	1.92052	0.528749	8.1584e-06	0.000554146	C1QA	21:6079357-6081398	complement C1q A chain [Source:NCBI gene;Acc:419504]	protein_coding	11.4939	8.90649	9.36244	8.37822	9.04769	8.79937
ENSGALG00000052571	16.3614	1.9167	1.64217	0.000720048	0.0155316	ENSGALG00000052571	13:12122336-12126363	NA	protein_coding	4.94884	2.86835	2.79487	1.88492	1.7716	2.51825
ENSGALG00000045511	841.993	1.916	0.357774	1.13311e-08	4.75968e-06	PARP9	7:28261411-28270003	poly(ADP-ribose) polymerase family member 9 [Source:NCBI gene;Acc:424269]	protein_coding	11.2872	9.95132	10.198	8.97729	8.9197	8.88548
ENSGALG00000011872	155.471	1.91552	0.588591	1.98561e-05	0.00107438	ENSGALG00000011872	1:49252184-49267900	NFAT activating protein with ITAM motif 1 [Source:NCBI gene;Acc:417979]	protein_coding	9.32364	7.29589	7.001	6.53374	6.60417	6.53809
ENSGALG00000029983	160.5	1.91528	1.13392	0.000360271	0.00924541	ANGPT1	2:131756078-131920640	angiopoietin 1 [Source:NCBI gene;Acc:395129]	protein_coding	9.94317	5.93061	6.12416	6.40644	6.47515	6.21703
ENSGALG00000027786	386.056	1.91071	0.947407	0.0002085	0.00635128	SOCS3	18:9837554-9839601	suppressor of cytokine signaling 3 [Source:NCBI gene;Acc:395299]	protein_coding	10.9522	7.04981	7.8135	7.72259	7.48061	7.87201
ENSGALG00000042321	1819.29	1.90162	0.556209	1.36122e-05	0.00081074	LYN	2:111134283-111181422	LYN proto-oncogene, Src family tyrosine kinase [Source:NCBI gene;Acc:421127]	protein_coding	12.7478	9.90033	10.4128	9.82921	10.0925	10.011
ENSGALG00000020193	425.073	1.89439	1.29609	0.000520353	0.0122325	PLAC8L1	4:46421939-46423376	Placenta-specific 8-like 1 [Source:NCBI gene;Acc:770777]	protein_coding	5.15802	12.6795	6.62022	3.90706	3.33292	2.51673
ENSGALG00000030629	156.418	1.89325	1.0021	0.000261284	0.00738161	KRT6A	33:5249338-5254464	keratin 6A [Source:NCBI gene;Acc:408041]	protein_coding	7.46038	10.2811	5.47062	3.46005	4.9777	4.16876
ENSGALG00000014603	2798.37	1.88516	0.357511	1.65304e-08	6.13626e-06	C1S	1:78045961-78055022	complement C1s [Source:NCBI gene;Acc:418294]	protein_coding	13.2049	11.189	11.9538	10.7559	10.7599	10.9402
ENSGALG00000029669	556.955	1.87912	0.568379	1.74896e-05	0.000972712	C1QC	21:6076987-6078857	complement C1q C chain [Source:NCBI gene;Acc:419503]	protein_coding	11.2386	8.53886	8.92861	8.29841	8.70003	8.45254
ENSGALG00000015216	100.727	1.87494	0.77624	0.000103817	0.00379206	SYK	Z:44075509-44125480	spleen associated tyrosine kinase [Source:NCBI gene;Acc:427272]	protein_coding	8.29546	5.89866	5.60957	5.2348	5.26987	5.61633
ENSGALG00000012472	138.575	1.8666	0.634148	3.77864e-05	0.0017522	IL2RB	1:51457537-51470895	interleukin 2 receptor subunit beta [Source:NCBI gene;Acc:100859707]	protein_coding	8.50867	6.19547	6.28154	5.79312	5.97861	5.54889
ENSGALG00000014659	1657.43	1.8588	0.358989	2.55178e-08	8.31254e-06	C1R	1:78058485-78065761	complement C1r [Source:NCBI gene;Acc:418295]	protein_coding	12.2899	10.3338	10.9394	9.96151	9.7337	10.0103
ENSGALG00000005408	232.788	1.85083	0.641936	4.25525e-05	0.00189199	BCO1	11:15458803-15472631	Gallus gallus beta-carotene oxygenase 1 (BCO1), mRNA. [Source:RefSeq mRNA;Acc:NM_001364902]	protein_coding	9.72566	7.06448	7.45972	7.13704	7.16485	6.53309
ENSGALG00000050503	118.491	1.85082	0.927866	0.000221501	0.00665838	TNFRSF4	21:2550327-2557418	TNF receptor superfamily member 4 [Source:NCBI gene;Acc:101751037]	protein_coding	9.05411	6.38274	5.74188	6.26041	5.76421	5.6456
ENSGALG00000007511	870.587	1.85049	0.604714	2.96001e-05	0.00144404	ITGB2	7:7177686-7189495	integrin subunit beta 2 [Source:NCBI gene;Acc:396181]	protein_coding	11.3451	8.54783	8.95206	8.74177	8.60502	8.38117
ENSGALG00000012761	241.043	1.83626	0.48764	5.4367e-06	0.000406849	DRAM1	1:55492486-55507806	DNA damage regulated autophagy modulator 1 [Source:NCBI gene;Acc:418095]	protein_coding	9.87029	6.94139	7.9547	7.37732	7.17927	7.37515
ENSGALG00000012075	760.528	1.83527	0.401937	3.74463e-07	5.53442e-05	DTX3L	7:28256073-28261454	deltex E3 ubiquitin ligase 3L [Source:NCBI gene;Acc:424267]	protein_coding	11.1804	10.1129	9.76428	8.84939	8.7498	8.73952
ENSGALG00000033694	667.83	1.83026	0.478465	4.5789e-06	0.000361824	IFI30	28:4098288-4100719	IFI30, lysosomal thiol reductase [Source:NCBI gene;Acc:420129]	protein_coding	11.0268	8.58231	8.90059	8.38312	8.52367	8.37056
ENSGALG00000016788	10.3952	1.82157	1.76763	0.000870525	0.0178121	IL18RAP	1:135229034-135244807	interleukin 18 receptor accessory protein [Source:NCBI gene;Acc:101750396]	protein_coding	5.70956	3.41715	2.06649	2.06908	1.64247	2.37003
ENSGALG00000053549	39.5021	1.81592	1.26072	0.00057166	0.0130169	ADAM8	6:10021089-10029590	ADAM metallopeptidase domain 8 [Source:NCBI gene;Acc:423672]	protein_coding	7.52453	3.64613	4.13925	4.22826	3.69676	4.35555
ENSGALG00000012830	138.272	1.80155	0.907429	0.000228928	0.00675443	IRF4	2:66457756-66470687	interferon regulatory factor 4 [Source:NCBI gene;Acc:374179]	protein_coding	7.74736	5.03539	4.64022	4.49191	5.07124	4.61124
ENSGALG00000021143	205.227	1.79079	0.603458	3.53295e-05	0.00165862	RGS18	8:4037595-4046218	regulator of G-protein signaling 18 [Source:NCBI gene;Acc:424361]	protein_coding	9.49633	7.57824	7.22685	6.92534	6.86033	6.70135
ENSGALG00000053964	189.828	1.78907	0.737282	0.000102381	0.00374816	GIMAP1-GIMAP5	2:511301-514049	Gallus gallus GIMAP1-GIMAP5 readthrough (GIMAP1-GIMAP5), mRNA. [Source:RefSeq mRNA;Acc:NM_001369065]	protein_coding	9.30159	7.09494	7.08715	6.25112	6.38269	6.8932
ENSGALG00000000736	62.5295	1.78579	0.735444	0.000102081	0.0037458	MATK	28:1056317-1061333	megakaryocyte-associated tyrosine kinase [Source:NCBI gene;Acc:769076]	protein_coding	7.75568	7.42474	5.51931	5.36094	4.76316	4.99087
ENSGALG00000002160	6445.14	1.78512	0.419971	1.14068e-06	0.000119786	B2M	10:1784065-1786985	beta-2-microglobulin [Source:NCBI gene;Acc:414830]	protein_coding	14.0317	12.5056	12.408	11.7073	11.7805	11.2861
ENSGALG00000028982	1793.25	1.78451	0.356374	5.12765e-08	1.36413e-05	CMPK2	3:94980479-94986009	cytidine/uridine monophosphate kinase 2 [Source:NCBI gene;Acc:421921]	protein_coding	11.9961	11.5374	11.8521	10.4988	9.92851	9.83838
ENSGALG00000002234	93.004	1.78285	0.790027	0.000140493	0.00468443	UNC13D	18:4655895-4661873	unc-13 homolog D [Source:NCBI gene;Acc:417369]	protein_coding	8.55441	7.83179	5.69013	5.72785	5.59803	5.69462
ENSGALG00000019094	601.65	1.77643	0.351591	4.08899e-08	1.12532e-05	PHF11	1:170550122-170564885	PHD finger protein 11 [Source:HGNC Symbol;Acc:HGNC:17024]	protein_coding	10.865	9.45452	9.73402	8.78893	8.58985	8.50737
ENSGALG00000000158	73.6894	1.77243	0.603463	3.74362e-05	0.00174215	DMA	16:2584405-2586614	major histocompatibility complex, class II, DM alpha [Source:NCBI gene;Acc:417050]	protein_coding	7.89123	5.06699	5.90817	5.46522	5.389	5.16686
ENSGALG00000044155	392.597	1.77163	0.427852	1.63281e-06	0.000161936	TMEM140	1:47922457-47927316	transmembrane protein 140 [Source:NCBI gene;Acc:417940]	protein_coding	10.3626	8.76945	8.75384	7.98698	7.94967	7.96677
ENSGALG00000033932	3481.28	1.77149	0.360108	7.52845e-08	1.66902e-05	BF1	16:2565405-2595262	MHC BF1 class I [Source:NCBI gene;Acc:693260]	protein_coding	12.8754	11.3535	11.6589	10.9584	10.5283	10.2449
ENSGALG00000027093	353.367	1.76035	0.720415	9.91813e-05	0.00366466	TLR1B	4:69506742-69512790	toll-like receptor 1 family member B [Source:NCBI gene;Acc:771173]	protein_coding	10.6945	7.67822	8.11917	7.92625	7.77012	7.97002
ENSGALG00000000141	399.927	1.75832	0.415365	1.17119e-06	0.000122187	BLB1	16:2565094-2566926	Major histocompatibility complex class II beta chain BLB1 [Source:NCBI gene;Acc:693256]	protein_coding	10.2214	7.9293	8.55265	8.21598	7.63271	7.54312
ENSGALG00000044763	48.3166	1.74796	1.2213	0.000610699	0.0137313	GPR82	1:113186826-113189961	G protein-coupled receptor 82 [Source:NCBI gene;Acc:101750076]	protein_coding	6.37149	4.11101	3.11324	3.11647	3.41877	3.08749
ENSGALG00000009639	1988.18	1.72458	0.350918	7.07343e-08	1.61294e-05	DDX60	4:24959132-24997825	DExD/H-box helicase 60 [Source:NCBI gene;Acc:422427]	protein_coding	11.6126	11.7342	12.0147	10.6871	9.39371	9.83193
ENSGALG00000051766	128.93	1.722	0.66705	7.57805e-05	0.00295026	ENSGALG00000051766	11:45851-56216	NA	protein_coding	8.80811	5.83059	6.70537	6.17147	6.10733	6.28102
ENSGALG00000029857	367.381	1.71969	0.416906	1.61236e-06	0.000161936	ENSGALG00000029857	2:4138557-4140735	GTPase, IMAP family member 6 [Source:NCBI gene;Acc:420413]	protein_coding	10.061	9.04782	8.18203	7.61942	7.53976	7.8262
ENSGALG00000021656	123.774	1.7158	0.77923	0.000156699	0.00503265	PTPN22	26:3746839-3760199	protein tyrosine phosphatase, non-receptor type 22 [Source:NCBI gene;Acc:772032]	protein_coding	8.27252	5.9059	5.91503	5.79372	5.04673	5.65868
ENSGALG00000027407	131.357	1.69898	1.26211	0.000725021	0.0156178	ENSGALG00000027407	5:52154934-52170189	G protein-coupled receptor 132 [Source:NCBI gene;Acc:100859188]	protein_coding	8.93009	4.86748	4.62807	4.6317	6.2169	3.97716
ENSGALG00000038636	1193.31	1.69164	0.656859	7.63508e-05	0.00295809	LAPTM5	23:380586-395018	lysosomal protein transmembrane 5 [Source:NCBI gene;Acc:419552]	protein_coding	12.046	9.41511	9.49825	9.41157	9.36598	9.2804
ENSGALG00000027345	62.6972	1.68971	0.906017	0.000294677	0.00806798	SLC46A2	Z:66053892-66060597	solute carrier family 46 member 2 [Source:NCBI gene;Acc:431636]	protein_coding	8.05741	7.20313	5.30812	5.31176	4.84168	5.27909
ENSGALG00000014561	842.943	1.68805	0.493722	1.19972e-05	0.000733714	PTPN6	1:77994636-78014698	protein tyrosine phosphatase, non-receptor type 6 [Source:NCBI gene;Acc:427947]	protein_coding	11.3783	9.24944	9.36162	8.89168	8.94042	8.9177
ENSGALG00000041621	8462.42	1.6866	0.295944	1.20412e-09	9.15248e-07	LY6E	2:148338397-148344678	lymphocyte antigen 6 family member E [Source:NCBI gene;Acc:395550]	protein_coding	13.8809	13.7216	14.1618	12.6628	12.219	12.0631
ENSGALG00000042227	791.774	1.68192	0.663476	8.25565e-05	0.00315255	GNLY	22:5262428-5263904	granulysin [Source:NCBI gene;Acc:693257]	protein_coding	10.2987	7.74958	8.1389	7.42758	7.68147	7.89291
ENSGALG00000054971	113.969	1.67761	0.718097	0.000121551	0.00426418	ENSGALG00000054971	25:20565-29413	rho GTPase-activating protein 30-like [Source:NCBI gene;Acc:101749378]	protein_coding	8.26833	6.05927	6.03033	5.58316	5.62372	5.69359
ENSGALG00000007356	287.318	1.67674	0.495896	1.30624e-05	0.000783839	MAP3K8	2:15014348-15032488	mitogen-activated protein kinase kinase kinase 8 [Source:NCBI gene;Acc:420479]	protein_coding	9.91364	8.10741	8.36015	7.28643	7.60959	7.78705
ENSGALG00000050943	91.6952	1.67489	0.609873	5.3896e-05	0.00226392	RNF19B	23:5446874-5449628	ring finger protein 19B [Source:HGNC Symbol;Acc:HGNC:26886]	protein_coding	8.41414	5.76176	6.54967	5.94368	5.82826	6.16092
ENSGALG00000012357	290.334	1.65971	0.797866	0.0001983	0.00606372	CXCR4	7:30761616-30764299	C-X-C motif chemokine receptor 4 [Source:NCBI gene;Acc:395324]	protein_coding	9.47141	6.40717	6.86796	6.54245	6.92496	6.50857
ENSGALG00000032618	168.829	1.65748	0.698719	0.000113253	0.00403514	DUSP5	6:26933849-26942958	dual specificity phosphatase 5 [Source:NCBI gene;Acc:423890]	protein_coding	8.79276	9.93831	6.49448	5.94684	6.23065	6.29601
ENSGALG00000013861	824.294	1.65508	0.528622	2.32946e-05	0.00121282	TNFAIP3	3:54664503-54683327	TNF alpha induced protein 3 [Source:NCBI gene;Acc:421684]	protein_coding	10.9722	8.89447	9.08834	8.59888	8.46941	8.55524
ENSGALG00000008098	1166.33	1.65445	0.483072	1.15068e-05	0.000714518	NAMPTP1	1:14365885-14392312	nicotinamide phosphoribosyltransferase pseudogene 1 [Source:NCBI gene;Acc:417707]	protein_coding	11.978	9.9294	10.1973	9.60087	9.63073	9.56877
ENSGALG00000007418	248.697	1.65086	0.872038	0.000282653	0.0077788	CD3D	24:5487325-5489870	CD3d molecule [Source:NCBI gene;Acc:396518]	protein_coding	8.7853	6.83416	5.91821	5.7953	5.96885	5.91826
ENSGALG00000007675	17.8925	1.64927	1.67887	0.00113495	0.0217342	CXCR5	24:5596881-5602957	C-X-C motif chemokine receptor 5 [Source:NCBI gene;Acc:419784]	protein_coding	5.21087	3.99535	2.70361	2.43999	1.93155	2.41229
ENSGALG00000003319	85.1149	1.64771	0.877807	0.000291511	0.00799502	ADAP2	18:6639244-6650095	ArfGAP with dual PH domains 2 [Source:NCBI gene;Acc:417409]	protein_coding	8.76265	4.91362	6.22067	5.9089	6.11981	5.65277
ENSGALG00000037077	58.0747	1.64636	0.759686	0.000168207	0.00532723	CCR5	2:42617494-42623187	C-C motif chemokine receptor 5 [Source:NCBI gene;Acc:420695]	protein_coding	7.12289	5.0889	5.50322	4.56363	4.75217	4.67317
ENSGALG00000017186	4223.48	1.64422	0.4659	8.70926e-06	0.000584106	BIRC3	1:183926160-183936332	baculoviral IAP repeat containing 3 [Source:NCBI gene;Acc:374012]	protein_coding	13.6375	12.5826	11.9922	11.4592	11.2276	11.2218
ENSGALG00000015474	424.917	1.64407	0.880923	0.000297746	0.00813805	CD80	1:93674849-93698837	CD80 molecule [Source:NCBI gene;Acc:768950]	protein_coding	10.9058	9.22186	8.06649	7.51331	8.00012	8.28022
ENSGALG00000021355	90.1845	1.64142	0.826838	0.000238056	0.00690883	ENSGALG00000021355	Z:9015759-9024777	receptor-type tyrosine-protein phosphatase S-like [Source:NCBI gene;Acc:100858919]	protein_coding	8.47893	5.34923	5.59594	5.59965	5.69961	5.6734
ENSGALG00000047807	182.677	1.63751	1.71547	0.00115881	0.0220465	DMBT1L	31:4903146-4920106	deleted in malignant brain tumors 1 protein-like [Source:NCBI gene;Acc:426826]	protein_coding	1.39829	11.2818	6.59518	2.17438	1.37307	2.14788
ENSGALG00000003876	80.6464	1.62921	0.671448	0.000101518	0.00373372	TIMD4	13:12172827-12188986	T-cell immunoglobulin and mucin domain containing 4 [Source:NCBI gene;Acc:416250]	protein_coding	8.07086	5.69657	6.2407	5.89409	5.8056	4.89638
ENSGALG00000008756	215.266	1.62903	0.507497	1.90676e-05	0.00104232	PLEK	3:11941428-11957951	pleckstrin [Source:NCBI gene;Acc:395669]	protein_coding	9.45491	7.94737	7.6451	6.81826	7.30843	7.10113
ENSGALG00000025886	43.272	1.62551	1.20778	0.000768445	0.016135	SUSD3	12:7057412-7082243	sushi domain containing 3 [Source:NCBI gene;Acc:415988]	protein_coding	7.2486	6.11699	3.50672	4.01876	3.89345	3.87562
ENSGALG00000000783	423.715	1.62489	0.704488	0.000128447	0.00438405	PTAFR	23:1627960-1636790	platelet activating factor receptor [Source:NCBI gene;Acc:428209]	protein_coding	10.6766	8.20103	8.37576	7.92248	8.03955	8.14459
ENSGALG00000047864	58.5361	1.6204	0.639765	8.19785e-05	0.00313799	ENSGALG00000047864	5:256620-258240	NA	protein_coding	7.84679	5.09643	5.87699	5.21638	5.54502	5.44161
ENSGALG00000015404	165.185	1.61663	0.634663	7.95625e-05	0.00306758	ENSGALG00000015404	2:111182778-111199494	kinesin family member 20A-like [Source:NCBI gene;Acc:430761]	protein_coding	8.93489	6.28747	7.06638	6.63673	6.39388	6.436
ENSGALG00000048671	749.124	1.61634	0.232707	4.09744e-13	1.4012e-09	ENSGALG00000048671	13:9077075-9083870	E3 ubiquitin/ISG15 ligase TRIM25-like [Source:NCBI gene;Acc:416147]	protein_coding	10.5398	9.97542	10.4647	9.10579	8.87265	8.75559
ENSGALG00000000775	2456.7	1.61452	0.309812	1.3404e-08	5.34885e-06	CTSS	25:165228-169865	cathepsin S [Source:NCBI gene;Acc:425657]	protein_coding	12.6587	11.1674	11.5088	10.7005	10.6164	10.4257
ENSGALG00000053052	4.97981	1.60607	2.08098	0.000912534	0.0184846	ENSGALG00000053052	31:5758899-5760811	immunoglobulin superfamily member 1-like [Source:NCBI gene;Acc:112531168]	protein_coding	5.48429	1.66389	1.43503	1.87774	1.08183	1.41799
ENSGALG00000007059	68.2039	1.60369	0.678343	0.000114456	0.00405088	IGSF6	14:9142666-9148845	immunoglobulin superfamily member 6 [Source:NCBI gene;Acc:771906]	protein_coding	7.98273	5.49967	5.97101	5.82556	5.24701	5.35373
ENSGALG00000022750	33.4412	1.60275	1.43261	0.00108928	0.0210717	GPR18	1:146060187-146065582	G protein-coupled receptor 18 [Source:NCBI gene;Acc:100858263]	protein_coding	6.86816	3.52702	2.74008	3.3452	3.53482	2.71463
ENSGALG00000015662	112.773	1.59495	0.764795	0.000197457	0.00604953	ENSGALG00000015662	1:99391578-99407800	lipase member I [Source:NCBI gene;Acc:418466]	protein_coding	8.38323	6.58667	6.25622	5.81895	5.86491	5.72388
ENSGALG00000005547	741.71	1.58632	0.391601	1.70452e-06	0.000164894	PIK3AP1	6:17555230-17600114	phosphoinositide-3-kinase adaptor protein 1 [Source:NCBI gene;Acc:374268]	protein_coding	11.195	9.37166	9.64626	9.15954	8.6713	9.11238
ENSGALG00000023821	187.69	1.58471	0.548625	3.84676e-05	0.00176443	DHX58	27:7642263-7646075	DExH-box helicase 58 [Source:NCBI gene;Acc:100858653]	protein_coding	9.32513	8.05124	8.09661	7.57628	6.61938	7.02779
ENSGALG00000023909	201.046	1.58412	0.645412	9.5269e-05	0.00354472	ENSGALG00000023909	17:2251947-2263808	ectonucleoside triphosphate diphosphohydrolase 2-like [Source:NCBI gene;Acc:427773]	protein_coding	9.20031	8.17238	7.33299	6.83097	6.67585	6.76567
ENSGALG00000006378	1176.69	1.5758	0.515104	2.61248e-05	0.00131963	LIPA	6:20166929-20179294	lipase A, lysosomal acid type [Source:NCBI gene;Acc:423789]	protein_coding	11.9212	10.2027	10.0105	9.62497	9.64931	9.39406
ENSGALG00000013625	114.809	1.5634	0.770428	0.000220757	0.00665455	ENSGALG00000013625	3:50167911-50232264	interaction protein for cytohesin exchange factors 1 [Source:NCBI gene;Acc:421645]	protein_coding	8.79058	6.06719	6.47342	6.0383	6.06732	6.36193
ENSGALG00000007123	77.8487	1.56083	0.972507	0.00050141	0.0119017	ENSGALG00000007123	4:9336822-9341547	uncharacterized LOC101750621 [Source:NCBI gene;Acc:101750621]	protein_coding	8.29196	5.04805	5.32096	5.08452	5.40589	5.49697
ENSGALG00000044326	1456.57	1.55594	0.493399	2.06737e-05	0.00111484	ENSGALG00000044326	31:4845515-4866801	deleted in malignant brain tumors 1 protein-like [Source:NCBI gene;Acc:426820]	protein_coding	12.417	10.2392	10.6041	10.1068	10.1913	10.0244
ENSGALG00000006728	715.086	1.55481	0.607491	7.63521e-05	0.00295809	SLC5A1	15:9054070-9080058	solute carrier family 5 member 1 [Source:NCBI gene;Acc:395496]	protein_coding	10.6049	10.6019	8.85418	8.4325	8.08086	8.12762
ENSGALG00000010901	260.315	1.55408	0.836715	0.00030908	0.00836192	ENSGALG00000010901	2:30069508-30103222	ATP binding cassette subfamily B member 5 [Source:NCBI gene;Acc:420606]	protein_coding	9.67544	8.38089	7.61105	6.81692	7.07582	7.103
ENSGALG00000023780	84.553	1.54992	0.49991	2.33327e-05	0.00121282	TREM-B2	26:4755127-4761551	triggering receptor expressed on myeloid cells B2 [Source:NCBI gene;Acc:768582]	protein_coding	8.0633	5.60357	6.42789	5.5515	6.04437	5.88564
ENSGALG00000049589	13.127	1.54828	1.87144	0.00124152	0.02307	ENSGALG00000049589	26:2592435-2598146	polymeric immunoglobulin receptor-like [Source:NCBI gene;Acc:101748581]	protein_coding	5.54982	3.41949	1.9914	1.99426	1.83335	2.30429
ENSGALG00000002643	107.557	1.54333	0.905469	0.000416981	0.010416	ENSGALG00000002643	8:4090730-4097363	NA	protein_coding	8.97114	6.9878	6.00493	6.24184	5.76151	6.20804
ENSGALG00000026995	17.9733	1.53145	1.33668	0.00113559	0.0217342	RHOG	1:197093201-197097605	ras homolog family member G [Source:HGNC Symbol;Acc:HGNC:672]	protein_coding	6.66636	2.81665	2.74789	2.97313	3.42742	3.13848
ENSGALG00000007713	74.6134	1.52869	0.926655	0.000465823	0.0113098	CD300LG	18:10410168-10414906	CD300 molecule like family member g [Source:NCBI gene;Acc:422107]	protein_coding	8.43429	5.4875	5.64559	5.81603	5.04439	5.75093
ENSGALG00000050065	88.5636	1.52708	0.75494	0.00022407	0.00668644	CYSLTR2	1:170225814-170235083	cysteinyl leukotriene receptor 2 [Source:NCBI gene;Acc:428071]	protein_coding	8.58456	5.44342	6.39996	6.19705	5.82753	6.00668
ENSGALG00000037611	151.089	1.52174	0.655984	0.00012364	0.00430378	ENSGALG00000037611	Z:9259275-9283017	myosin IIIA-like [Source:NCBI gene;Acc:427419]	protein_coding	8.90518	7.77235	6.80688	6.43178	6.60238	6.33467
ENSGALG00000044841	212.358	1.52115	0.377331	1.64135e-06	0.000161936	ENSGALG00000044841	19:9717099-9722490	tapasin-related protein-like [Source:NCBI gene;Acc:100857331]	protein_coding	9.06392	8.13128	7.89806	7.25831	6.70909	7.16573
ENSGALG00000015666	383.601	1.51477	0.790426	0.000276914	0.00764723	TNIP2	4:82441244-82449180	TNFAIP3 interacting protein 2 [Source:NCBI gene;Acc:422884]	protein_coding	10.22	9.24932	7.6902	7.40807	7.39411	7.78364
ENSGALG00000046032	241.246	1.51335	0.724471	0.00019651	0.00603209	CD83	2:60692920-60705622	CD83 molecule [Source:NCBI gene;Acc:420838]	protein_coding	9.59556	6.93512	7.30839	6.73039	7.05711	7.26669
ENSGALG00000010943	18.2831	1.51279	1.17829	0.000928747	0.0187417	SCN1A	7:19595814-19652432	sodium voltage-gated channel alpha subunit 1 [Source:NCBI gene;Acc:771555]	protein_coding	6.06998	4.05843	3.43625	2.86841	3.18488	3.62472
ENSGALG00000006775	2654.67	1.49738	0.513642	3.45273e-05	0.00162574	TGM2	20:10367592-10377566	transglutaminase 2 [Source:NCBI gene;Acc:396432]	protein_coding	13.374	10.8527	11.2794	10.979	11.1096	11.0413
ENSGALG00000005257	588.181	1.49559	0.672157	0.000149258	0.00488209	ENSGALG00000005257	8:12271795-12279181	vascular cell adhesion molecule 1 [Source:NCBI gene;Acc:424467]	protein_coding	11.1992	8.50779	8.76547	8.70512	8.75586	8.5425
ENSGALG00000017185	1962.61	1.49289	0.679357	0.000157782	0.00505727	TMEM123	1:183903226-183920317	transmembrane protein 123 [Source:NCBI gene;Acc:418984]	protein_coding	12.8488	11.1585	10.5456	10.4329	10.3254	10.2226
ENSGALG00000008669	93.2369	1.48319	0.824953	0.000352109	0.00910919	CD28	7:13436135-13454946	CD28 molecule [Source:NCBI gene;Acc:396249]	protein_coding	7.86337	6.53956	5.42808	5.51244	4.50776	5.5179
ENSGALG00000012480	1205.74	1.47667	0.319244	1.49969e-07	2.84593e-05	NMI	7:35101444-35110812	N-myc and STAT interactor [Source:NCBI gene;Acc:424314]	protein_coding	11.6203	10.7206	10.7127	9.90348	9.67717	9.64605
ENSGALG00000011531	703.001	1.47275	0.348098	7.37197e-07	8.62042e-05	APAF1	1:46718130-46743511	apoptotic peptidase activating factor 1 [Source:NCBI gene;Acc:417926]	protein_coding	10.8633	9.95086	9.7119	9.01747	8.85189	8.83135
ENSGALG00000003179	120.923	1.46553	0.729842	0.000231224	0.0067866	ANGPTL7	21:4174743-4179124	angiopoietin like 7 [Source:NCBI gene;Acc:101750033]	protein_coding	8.88181	5.5274	6.67678	6.51732	6.09872	6.59066
ENSGALG00000054765	5.16427	1.46219	1.74132	0.00150677	0.0264879	ENSGALG00000054765	31:4043878-4059696	NA	protein_coding	5.15188	2.08001	2.1853	1.84211	1.47724	1.82219
ENSGALG00000030661	321.518	1.45868	0.324864	2.56404e-07	4.26325e-05	STAT2	33:6934615-6940207	signal transducer and activator of transcription 2 [Source:NCBI gene;Acc:100858732]	protein_coding	9.84994	8.93137	8.88067	7.9767	7.85791	8.10635
ENSGALG00000044226	39.6381	1.45355	0.818718	0.00037036	0.00944264	ENSGALG00000044226	30:600218-605036	C-type lectin domain family 17 member A [Source:NCBI gene;Acc:426106]	protein_coding	7.02947	5.37315	5.27892	4.92023	4.20067	4.63084
ENSGALG00000015141	182.626	1.45202	0.802721	0.000346233	0.00902991	GDA	Z:35688721-35713819	guanine deaminase [Source:NCBI gene;Acc:427253]	protein_coding	9.61564	7.26574	7.1683	6.89173	6.89818	7.17416
ENSGALG00000023689	3206.4	1.44898	0.512381	4.0874e-05	0.00183904	ASS1	17:6180976-6201571	argininosuccinate synthase 1 [Source:NCBI gene;Acc:417185]	protein_coding	13.1944	10.9227	11.6335	10.9982	11.0534	11.0003
ENSGALG00000014971	618.939	1.43989	0.509635	4.09009e-05	0.00183904	SLC2A9	4:78383025-78453860	solute carrier family 2 member 9 [Source:NCBI gene;Acc:422843]	protein_coding	10.9413	8.39225	9.27482	8.84326	8.57789	8.84637
ENSGALG00000032658	144.027	1.43966	0.741498	0.000264823	0.00742901	FMNL1	27:3775310-3882647	formin like 1 [Source:NCBI gene;Acc:419965]	protein_coding	8.69162	6.06471	6.54053	6.31406	6.15668	6.13695
ENSGALG00000005609	424.908	1.42987	0.512066	4.38109e-05	0.00194253	OGFR	20:8328212-8337556	opioid growth factor receptor [Source:NCBI gene;Acc:428150]	protein_coding	10.329	8.75731	8.98448	8.40527	8.09722	8.18803
ENSGALG00000013372	147.375	1.42747	0.890586	0.000528188	0.0123259	IL7R	Z:10886978-10900701	interleukin 7 receptor [Source:NCBI gene;Acc:426054]	protein_coding	8.16065	6.40096	5.67303	5.40178	5.20013	5.74659
ENSGALG00000015712	170.374	1.39489	0.764855	0.000338335	0.00888241	SLBP	4:83930355-83937106	stem-loop binding protein [Source:NCBI gene;Acc:422902]	protein_coding	9.21082	6.99171	6.83672	6.79324	6.58882	6.65995
ENSGALG00000002167	96.6442	1.39419	0.63852	0.000160409	0.00513117	PATL2	10:1778245-1784620	PAT1 homolog 2 [Source:NCBI gene;Acc:415327]	protein_coding	8.19713	6.2194	6.71333	6.27299	5.54783	6.14571
ENSGALG00000028318	417.582	1.38908	0.560067	8.54333e-05	0.00323916	CDKN1A	26:1599230-1602396	cyclin dependent kinase inhibitor 1A [Source:NCBI gene;Acc:378914]	protein_coding	9.70199	10.6901	8.24964	7.54542	7.69909	7.48391
ENSGALG00000004859	4998.16	1.38631	0.275952	1.88029e-08	6.66959e-06	ZNFX1	20:6715285-6727531	zinc finger NFX1-type containing 1 [Source:NCBI gene;Acc:419218]	protein_coding	13.3931	13.0474	13.1299	12.0381	11.8356	11.7178
ENSGALG00000010149	1566.26	1.37692	0.306439	2.12409e-07	3.80951e-05	CMTR1	3:30280731-30303453	cap methyltransferase 1 [Source:NCBI gene;Acc:421434]	protein_coding	11.9383	11.1094	11.2456	10.4197	10.1687	10.0946
ENSGALG00000013993	1135.79	1.37297	0.695538	0.000247934	0.00714355	VNN1	3:56889501-56916337	vanin 1 [Source:NCBI gene;Acc:421702]	protein_coding	11.8136	9.14071	9.88608	9.54421	9.24169	9.50285
ENSGALG00000013356	249.318	1.37026	0.685718	0.000235646	0.00686385	IKBKE	26:2475894-2486807	inhibitor of kappa light polypeptide gene enhancer in B-cells, kinase epsilon [Source:NCBI gene;Acc:430480]	protein_coding	9.72931	8.6217	7.59254	7.46136	7.25709	7.30036
ENSGALG00000012117	328.54	1.37025	0.459817	2.72683e-05	0.00136873	STEAP3	7:28404445-28422283	STEAP3 metalloreductase [Source:NCBI gene;Acc:424275]	protein_coding	9.78946	8.10459	8.62282	8.00626	7.64625	7.87729
ENSGALG00000014428	247.677	1.36618	0.386032	6.21596e-06	0.000448956	TAPBPL	1:77546387-77554991	TAP binding protein like [Source:NCBI gene;Acc:426340]	protein_coding	9.31734	7.9375	8.17246	7.41012	7.60304	7.27928
ENSGALG00000043016	10.5237	1.36182	1.61361	0.00182505	0.0303453	ENSGALG00000043016	5:283574-288430	CD6 molecule [Source:NCBI gene;Acc:101748655]	protein_coding	4.53007	2.42245	2.12444	1.73915	1.6715	2.10242
ENSGALG00000005757	1762.76	1.35935	0.351019	2.17112e-06	0.000196906	IRF8	11:17590414-17597150	interferon regulatory factor 8 [Source:NCBI gene;Acc:396385]	protein_coding	12.0944	10.6027	10.9302	10.2901	10.1874	10.1835
ENSGALG00000005589	238.228	1.35683	0.784875	0.000414259	0.0103805	SYNGR3	14:6572269-6596578	synaptogyrin 3 [Source:NCBI gene;Acc:416548]	protein_coding	9.22376	7.3617	7.04843	6.86076	6.78112	6.49022
ENSGALG00000002021	2274.08	1.34642	0.587138	0.000126048	0.00432465	ZC3H12A	23:3918293-3926741	zinc finger CCCH-type containing 12A [Source:NCBI gene;Acc:419618]	protein_coding	12.3358	10.5353	10.5674	10.2719	10.0518	10.0385
ENSGALG00000046187	1697.79	1.34433	0.301317	2.27285e-07	3.94339e-05	PARP12	1:55733220-55749482	poly(ADP-ribose) polymerase family member 12 [Source:NCBI gene;Acc:418100]	protein_coding	11.897	11.536	11.1651	10.4557	10.1101	10.0283
ENSGALG00000015441	123.122	1.3436	0.901206	0.000683419	0.014964	CD247	1:93019252-93065622	CD247 molecule [Source:NCBI gene;Acc:395911]	protein_coding	7.9331	7.05547	5.32847	5.33218	5.04399	5.38623
ENSGALG00000021627	1349.74	1.34348	0.241483	9.62723e-10	7.68349e-07	IFI27L2	23:4490448-4491440	interferon, alpha-inducible protein 27-like 2 [Source:NCBI gene;Acc:403121]	protein_coding	11.1747	11.5664	10.9967	9.8937	9.90125	9.39453
ENSGALG00000023936	47.1573	1.33544	1.15044	0.00132597	0.0242719	ENSGALG00000023936	21:2230310-2238408	C-factor-like [Source:NCBI gene;Acc:771069]	protein_coding	7.15315	7.52167	4.21019	4.47212	4.23433	3.30986
ENSGALG00000043208	961.129	1.33418	0.281157	6.31369e-08	1.48205e-05	TRAFD1	15:6590284-6599691	TRAF-type zinc finger domain containing 1 [Source:NCBI gene;Acc:416884]	protein_coding	11.2222	10.0718	10.4643	9.67191	9.44209	9.5249
ENSGALG00000040504	645.996	1.32742	0.940041	0.000810366	0.0168139	GGT5	15:8643118-8659668	gamma-glutamyltransferase 5 [Source:NCBI gene;Acc:416943]	protein_coding	11.7744	8.41977	8.54832	8.96857	8.95167	8.73109
ENSGALG00000006756	1139.18	1.32623	0.833888	0.000557553	0.0127685	ENSGALG00000006756	20:10341499-10348637	lipopolysaccharide binding protein [Source:NCBI gene;Acc:419293]	protein_coding	11.6935	8.77847	9.87388	9.53813	9.10945	8.79551
ENSGALG00000011443	183.604	1.32522	0.366494	4.70563e-06	0.000362857	EXOC3L4	5:50298314-50318822	exocyst complex component 3 like 4 [Source:NCBI gene;Acc:423476]	protein_coding	8.18127	6.07705	7.56754	6.78986	6.2529	6.56401
ENSGALG00000045534	160.705	1.32093	0.566766	0.00011557	0.00408125	ENSGALG00000045534	10:3076839-3081647	promyelocytic leukemia-like [Source:NCBI gene;Acc:100857563]	protein_coding	8.95212	7.68129	7.81826	7.09939	6.85976	6.9609
ENSGALG00000013911	1394.01	1.30944	0.230867	4.72684e-10	4.19166e-07	ZC3HAV1	1:71375201-71400743	zinc finger CCCH-type containing, antiviral 1 [Source:NCBI gene;Acc:426315]	protein_coding	11.5	11.0476	11.2205	10.2742	9.9239	9.97162
ENSGALG00000005194	12.7533	1.30286	1.73458	0.00188898	0.0311487	CD72	Z:9056639-9060366	CD72 molecule [Source:NCBI gene;Acc:395923]	protein_coding	4.39078	2.43555	2.13603	1.75331	1.32654	2.1139
ENSGALG00000000521	89.1805	1.30131	0.720875	0.000354749	0.00916262	SPIRE2	11:18813764-18819623	spire-type actin nucleation factor 2 [Source:NCBI gene;Acc:415855]	protein_coding	7.9865	5.85141	6.51405	5.831	5.83392	5.79914
ENSGALG00000012056	100.135	1.29324	0.858949	0.00067392	0.0147966	GRAP2	1:50298523-50339266	GRB2-related adaptor protein 2 [Source:NCBI gene;Acc:770756]	protein_coding	7.38418	5.96086	5.26173	4.47559	5.1951	4.9201
ENSGALG00000016325	243.633	1.29108	0.742271	0.000408765	0.010259	GSTA3	3:88388999-88395707	glutathione S-transferase alpha 3 [Source:NCBI gene;Acc:414896]	protein_coding	9.95327	6.90219	7.79359	7.58618	7.43493	7.61465
ENSGALG00000023411	17.8714	1.28629	1.10251	0.00136313	0.0247058	CD180	Z:21298598-21307258	CD180 molecule [Source:NCBI gene;Acc:431584]	protein_coding	5.99408	3.75345	3.81184	2.82748	3.57577	3.37149
ENSGALG00000019231	37.0578	1.28423	1.04413	0.00120539	0.0225298	CD200R1	1:84562942-84585088	CD200 receptor 1 [Source:NCBI gene;Acc:768673]	protein_coding	6.92952	5.38029	4.16642	4.07177	3.70537	4.54721
ENSGALG00000044799	216.78	1.28028	0.36637	6.43106e-06	0.000460325	VSIG4	4:268905-277022	V-set and immunoglobulin domain containing 4 [Source:NCBI gene;Acc:422170]	protein_coding	9.24654	6.78477	7.91283	7.38589	7.38627	7.41482
ENSGALG00000001605	56.6749	1.27962	0.651533	0.000252652	0.00721436	PPM1J	26:3558395-3564832	protein phosphatase, Mg2+/Mn2+ dependent 1J [Source:NCBI gene;Acc:419873]	protein_coding	7.41195	5.9647	6.03507	5.18519	5.48395	5.33514
ENSGALG00000014477	74.4615	1.27389	1.01414	0.00115036	0.0219379	CD4	1:77873930-77885897	CD4 molecule [Source:NCBI gene;Acc:395362]	protein_coding	7.80085	6.32138	4.45644	4.81835	4.65024	5.1731
ENSGALG00000027305	29.0423	1.27337	0.890717	0.000798381	0.0166151	SKAP1	27:6335894-6459922	src kinase associated phosphoprotein 1 [Source:NCBI gene;Acc:101752206]	protein_coding	5.97032	4.36366	4.60067	4.09486	3.52349	3.5892
ENSGALG00000008022	905.042	1.2726	0.300182	4.96153e-07	6.58089e-05	TAPBP	16:2567828-2571359	TAP binding protein [Source:NCBI gene;Acc:417048]	protein_coding	10.9816	9.74677	10.232	9.62203	9.23979	9.15479
ENSGALG00000010903	369.638	1.27075	0.431642	2.781e-05	0.00137613	RASGEF1B	4:45493922-45604213	RasGEF domain family member 1B [Source:NCBI gene;Acc:100859744]	protein_coding	9.79339	10.8441	8.40581	7.89073	7.9882	7.76399
ENSGALG00000003837	485.396	1.26717	0.429848	2.74775e-05	0.00137061	ADCY7	11:6526571-6580958	adenylate cyclase 7 [Source:NCBI gene;Acc:415732]	protein_coding	10.1993	9.70295	8.70316	8.24843	8.1886	8.34486
ENSGALG00000005964	179.407	1.26566	0.434201	2.97639e-05	0.00144404	ENSGALG00000005964	4:3068330-3073413	family with sequence similarity 162, member B [Source:NCBI gene;Acc:422224]	protein_coding	8.4805	9.55316	7.34256	6.8037	6.56131	6.62043
ENSGALG00000026768	291.723	1.26526	0.466404	4.81476e-05	0.00208633	ENSGALG00000026768	Z:50341879-50367907	solute carrier organic anion transporter family member 4C1 [Source:NCBI gene;Acc:769132]	protein_coding	9.55488	9.11783	7.97705	7.60196	7.46631	7.69082
ENSGALG00000048672	2303.09	1.26115	0.381115	1.06997e-05	0.000680433	ENSGALG00000048672	1:110587792-110605006	uncharacterized LOC112530909 [Source:NCBI gene;Acc:112530909]	protein_coding	12.1631	10.9932	11.4501	10.1192	10.7537	10.5434
ENSGALG00000024490	24.2602	1.25888	1.15273	0.00160301	0.0278424	ENSGALG00000024490	4:69443374-69469660	transmembrane protein 156 [Source:NCBI gene;Acc:426317]	protein_coding	6.02684	3.83376	3.46581	2.6872	3.41286	3.4388
ENSGALG00000007028	134.49	1.25687	0.807699	0.000610775	0.0137313	ENSGALG00000007028	4:8732666-8906442	connector enhancer of kinase suppressor of ras 2-like [Source:NCBI gene;Acc:101749809]	protein_coding	7.94222	5.1788	5.87744	5.75312	5.59402	5.15178
ENSGALG00000017327	246.976	1.25575	0.471164	5.3528e-05	0.00226035	P2RY6	1:196442816-196449067	pyrimidinergic receptor P2Y6 [Source:NCBI gene;Acc:396114]	protein_coding	9.58835	7.22096	8.20853	7.77249	7.77285	7.41292
ENSGALG00000001525	2350.73	1.24723	0.270553	9.88494e-08	2.04914e-05	ENSGALG00000001525	27:6118078-6127639	calcium binding and coiled-coil domain 2 [Source:NCBI gene;Acc:419993]	protein_coding	12.2531	11.6884	11.5083	10.7521	10.6312	10.6026
ENSGALG00000011203	128.089	1.24367	0.665528	0.000310389	0.00838312	HPSE	4:46439548-46444745	heparanase [Source:NCBI gene;Acc:373981]	protein_coding	8.17649	8.17925	6.73134	6.05911	6.23031	5.88333
ENSGALG00000045478	402.677	1.24293	0.697685	0.00037511	0.00952801	ENSGALG00000045478	5:50363371-50382143	exocyst complex component 3 like [Source:NCBI gene;Acc:423478]	protein_coding	10.5317	8.28847	8.54267	8.27233	8.41295	8.00324
ENSGALG00000014811	3354.34	1.24282	0.215964	2.45675e-10	2.45092e-07	SMCHD1	2:101090869-101163136	structural maintenance of chromosomes flexible hinge domain containing 1 [Source:NCBI gene;Acc:421057]	protein_coding	12.8316	12.106	12.2712	11.4684	11.1768	11.3724
ENSGALG00000020986	7.05039	1.24107	1.44668	0.00223805	0.0352183	ENSGALG00000020986	9:5471584-5475630	G-protein coupled receptor 35-like [Source:NCBI gene;Acc:112532977]	protein_coding	4.26672	3.15507	2.62118	2.02316	1.92848	1.58766
ENSGALG00000035498	713.517	1.23967	0.52952	0.000110636	0.00397097	INPP5D	9:1294733-1337979	inositol polyphosphate-5-phosphatase D [Source:NCBI gene;Acc:424745]	protein_coding	10.9824	8.69902	9.25114	8.92346	8.85115	8.97955
ENSGALG00000045199	1044.73	1.23536	0.200238	1.93337e-11	3.42894e-08	ENSGALG00000045199	5:1819414-1821290	dispanin subfamily A member 2b-like [Source:NCBI gene;Acc:107053353]	protein_coding	11.3072	10.0602	10.805	10.0077	9.88822	9.66087
ENSGALG00000031978	169.079	1.23439	0.987782	0.00119343	0.022482	TARP	2:49030132-49126360	TCR gamma alternate reading frame protein [Source:NCBI gene;Acc:776306]	protein_coding	8.17932	6.69705	5.33823	5.34194	5.15488	5.55537
ENSGALG00000035386	191.72	1.23315	0.721162	0.000438875	0.0108023	NCKAP1L	33:6036926-6046319	NCK associated protein 1 like [Source:NCBI gene;Acc:425499]	protein_coding	9.48525	6.7545	7.16715	7.19566	7.1726	6.95058
ENSGALG00000002832	606.948	1.23244	0.317797	1.79196e-06	0.000171277	IFI35	27:7921645-7924699	interferon-induced protein 35 [Source:NCBI gene;Acc:420011]	protein_coding	10.4627	9.41833	9.56295	8.80971	8.82525	8.79108
ENSGALG00000017362	175.826	1.22646	0.576457	0.000176531	0.00553591	HAVCR1	13:12143095-12173099	hepatitis A virus cellular receptor 1 [Source:NCBI gene;Acc:416249]	protein_coding	9.12	7.03429	7.19289	7.12057	7.02414	6.81424
ENSGALG00000006165	512.051	1.22435	0.760833	0.000547991	0.0125676	ENSGALG00000006165	6:19271811-19318331	NA	protein_coding	10.4645	7.64321	7.97593	7.98708	7.94924	8.07846
ENSGALG00000053601	49.7351	1.22387	0.978567	0.00119808	0.0224949	LPXN	5:17046436-17193688	leupaxin [Source:NCBI gene;Acc:423129]	protein_coding	6.98944	4.88732	4.14505	4.41997	4.36828	4.01423
ENSGALG00000026192	249.632	1.22288	0.570422	0.00017029	0.00538251	ST8SIA4	Z:50730982-50785339	ST8 alpha-N-acetyl-neuraminide alpha-2,8-sialyltransferase 4 [Source:NCBI gene;Acc:374155]	protein_coding	9.38409	7.08149	7.74842	7.27389	7.49835	7.18052
ENSGALG00000014684	1651.17	1.21534	0.58435	0.000195774	0.00602109	ERAP1	Z:57207629-57222063	endoplasmic reticulum aminopeptidase 1 [Source:NCBI gene;Acc:427122]	protein_coding	11.9813	10.4244	10.6643	10.0092	9.78282	10.1206
ENSGALG00000048035	24.5279	1.20737	1.10572	0.00167627	0.0285556	GCNT2	2:63255948-63271625	glucosaminyl (N-acetyl) transferase 2, I-branching enzyme (I blood group) [Source:NCBI gene;Acc:428479]	protein_coding	6.02372	2.19675	2.78245	3.14884	3.37939	3.40862
ENSGALG00000005857	232.912	1.19961	0.659069	0.000345872	0.00902991	ALOX5	6:18466839-18488267	arachidonate 5-lipoxygenase [Source:NCBI gene;Acc:423769]	protein_coding	9.49773	7.08945	7.71385	7.45343	7.33491	7.17958
ENSGALG00000041380	4469.72	1.19756	0.552397	0.000160988	0.00513939	BF2	16:2606528-2609057	Major histocompatibility complex class I antigen BF2 [Source:NCBI gene;Acc:425389]	protein_coding	13.3399	11.4909	12.1085	11.2169	11.465	11.5118
ENSGALG00000028304	784.995	1.19318	0.536481	0.000142086	0.00472494	MMR1L4	2:19542337-19568271	macrophage mannose receptor 1-like 4 [Source:NCBI gene;Acc:771888]	protein_coding	11.2372	9.25344	9.45722	9.25698	9.23055	9.07125
ENSGALG00000015347	24.6642	1.18848	0.685191	0.000418197	0.0104301	ZPLD1	1:86683391-86712815	zona pellucida like domain containing 1 [Source:NCBI gene;Acc:418405]	protein_coding	5.52068	5.81309	4.71517	4.02644	3.68212	3.78132
ENSGALG00000032887	15.5456	1.18552	1.19776	0.00205947	0.0332384	CHIR-B3	31:5686719-5688541	immunoglobulin-like receptor CHIR-B3 [Source:NCBI gene;Acc:426119]	protein_coding	6.58402	3.49742	3.62544	3.97782	3.33685	3.1377
ENSGALG00000011309	806.404	1.18446	0.611842	0.000268261	0.00750808	PLXNC1	1:45094960-45161493	plexin C1 [Source:NCBI gene;Acc:417901]	protein_coding	11.3674	8.72608	9.28642	9.16613	9.13143	9.25004
ENSGALG00000050564	118.272	1.1661	0.746024	0.000614947	0.0137862	ENSGALG00000050564	6:19358682-19386012	NA	protein_coding	8.37706	6.11865	6.23153	5.67994	6.26392	6.15221
ENSGALG00000004398	358.367	1.16039	0.579336	0.000231294	0.0067866	CARD11	14:3830739-3870033	caspase recruitment domain family member 11 [Source:NCBI gene;Acc:416476]	protein_coding	10.0125	7.85046	8.13062	7.9704	8.00376	7.79121
ENSGALG00000006402	79.2619	1.15998	0.779416	0.000728663	0.015654	NRROS	9:4855404-4859977	negative regulator of reactive oxygen species [Source:NCBI gene;Acc:424857]	protein_coding	8.20407	6.38968	5.92506	5.86867	5.90588	5.67277
ENSGALG00000004958	200.359	1.1439	0.761792	0.000710392	0.0153649	BTK	4:2028580-2039548	Bruton tyrosine kinase [Source:NCBI gene;Acc:374075]	protein_coding	9.40877	7.40926	6.92332	7.06935	6.90452	7.02166
ENSGALG00000043947	13.6895	1.14248	1.37654	0.00267098	0.0399945	ENSGALG00000043947	1:145976515-145979531	G-protein coupled receptor 183-like [Source:NCBI gene;Acc:431250]	protein_coding	5.39959	3.12331	2.23228	2.53466	2.03742	2.50753
ENSGALG00000005550	1551.66	1.13851	0.307092	2.91342e-06	0.000247362	ST6GAL1	9:5412062-5444046	ST6 beta-galactoside alpha-2,6-sialyltransferase 1 [Source:NCBI gene;Acc:396169]	protein_coding	11.6003	9.87495	10.5387	9.71392	10.0025	10.1669
ENSGALG00000003144	1437.21	1.13725	0.210025	1.44135e-09	1.00503e-06	TRIM25	18:6279757-6287152	tripartite motif containing 25 [Source:NCBI gene;Acc:417401]	protein_coding	11.4251	11.3538	11.3088	10.4064	10.1214	10.1353
ENSGALG00000013468	565.82	1.13218	0.304284	2.77589e-06	0.000239507	TLR3	4:61315317-61322880	toll like receptor 3 [Source:NCBI gene;Acc:422720]	protein_coding	9.94867	10.2707	9.69038	8.87929	8.64365	8.33892
ENSGALG00000035726	29.6002	1.13182	1.16156	0.00223916	0.0352183	FLT3	1:177364966-177389179	fms related tyrosine kinase 3 [Source:NCBI gene;Acc:100858422]	protein_coding	6.43995	3.29489	3.14425	3.32637	3.52537	3.45618
ENSGALG00000032530	34.9265	1.13139	0.995577	0.00162158	0.0279065	SASH3	4:1634846-1637992	SAM and SH3 domain containing 3 [Source:NCBI gene;Acc:422138]	protein_coding	6.50826	3.71957	3.90634	3.5149	3.72904	4.28129
ENSGALG00000046098	72.6667	1.13109	0.536342	0.000182593	0.00567033	ENSGALG00000046098	5:17257123-17258502	ubiquitin-conjugating enzyme E2L 6 [Source:NCBI gene;Acc:100858073]	protein_coding	7.51767	6.53796	6.87862	6.38216	5.41447	5.8065
ENSGALG00000001470	228.848	1.12822	0.479011	0.000104793	0.00381897	STOML1	10:3071342-3074466	stomatin like 1 [Source:NCBI gene;Acc:415303]	protein_coding	9.22831	7.63967	8.0799	7.75493	7.43927	7.11547
ENSGALG00000009179	2476.68	1.12155	0.557322	0.00022654	0.00673376	TNFSF10	9:19447018-19455676	tumor necrosis factor superfamily member 10 [Source:NCBI gene;Acc:378894]	protein_coding	12.8016	11.365	11.0815	10.8086	10.7585	10.8019
ENSGALG00000052737	48.2264	1.12055	0.726059	0.000650384	0.0143987	ENSGALG00000052737	2:999915-1030300	GTPase IMAP family member 8-like 1 [Source:NCBI gene;Acc:101751764]	protein_coding	6.81194	5.50419	6.08347	5.26319	4.77622	4.95313
ENSGALG00000041129	153.921	1.11652	0.505367	0.000145652	0.00480305	TMEM173	13:1632171-1635152	transmembrane protein 173 [Source:NCBI gene;Acc:768990]	protein_coding	8.78628	6.71347	7.47384	7.19447	6.79906	6.89232
ENSGALG00000009805	132.537	1.10549	0.270312	7.3988e-07	8.62042e-05	PPM1H	1:33210895-33338738	protein phosphatase, Mg2+/Mn2+ dependent 1H [Source:NCBI gene;Acc:771760]	protein_coding	8.05622	8.15831	7.47106	6.67669	6.67703	6.67702
ENSGALG00000010560	757.306	1.09992	0.366567	2.20571e-05	0.00116968	EIF2AK2	3:32108928-32127395	eukaryotic translation initiation factor 2 alpha kinase 2 [Source:NCBI gene;Acc:395147]	protein_coding	10.7409	10.5898	10.1158	9.54902	9.14438	9.01461
ENSGALG00000037413	11.0805	1.09683	1.02898	0.00193408	0.0317441	IL7	2:120316700-120326139	interleukin 7 [Source:NCBI gene;Acc:420193]	protein_coding	4.60878	3.30177	3.33669	2.75114	2.02148	2.94667
ENSGALG00000036747	254.941	1.09526	0.26409	5.90146e-07	7.41726e-05	ENSGALG00000036747	4:90938865-90943532	tetratricopeptide repeat domain 31 [Source:NCBI gene;Acc:100858003]	protein_coding	8.91482	8.62273	8.57669	7.60505	7.52404	7.77177
ENSGALG00000033635	579.596	1.08944	0.719239	0.000700367	0.0152306	PTGS2	8:10713267-10722126	prostaglandin-endoperoxide synthase 2 [Source:NCBI gene;Acc:396451]	protein_coding	11.0562	9.7311	9.22236	8.79474	8.65226	9.0281
ENSGALG00000014297	500.969	1.08296	0.573485	0.000300034	0.0081726	IRF7	5:16053125-16056590	interferon regulatory factor 7 [Source:NCBI gene;Acc:396330]	protein_coding	10.2684	9.46466	9.57828	8.83219	8.43181	8.40416
ENSGALG00000026499	50.1635	1.08004	0.656757	0.000521616	0.0122442	TNFRSF25	21:604215-606588	TNF receptor superfamily member 25 [Source:NCBI gene;Acc:425564]	protein_coding	6.74994	5.29514	5.06881	4.90561	4.6716	4.68453
ENSGALG00000028341	161.347	1.07915	0.919103	0.00154269	0.026971	ENSGALG00000028341	28:2756226-2762064	mucosal vascular addressin cell adhesion molecule 1 [Source:NCBI gene;Acc:100858236]	protein_coding	9.01203	7.26998	5.68734	5.7595	6.03279	6.81405
ENSGALG00000021079	51.7634	1.07681	0.785407	0.00098031	0.0194306	RGS19	20:9335909-9349311	regulator of G-protein signaling 19 [Source:NCBI gene;Acc:374070]	protein_coding	7.36403	4.21671	5.32586	5.19011	5.14054	4.88986
ENSGALG00000015388	180.924	1.07365	0.683752	0.000619269	0.0138217	PRDM1	3:68350477-68445504	PR/SET domain 1 [Source:NCBI gene;Acc:445340]	protein_coding	8.27256	9.91437	6.24035	6.01952	6.16574	6.16398
ENSGALG00000037686	530.315	1.07072	0.279248	1.8369e-06	0.000174527	NBN	2:124273535-124294981	nibrin [Source:NCBI gene;Acc:374246]	protein_coding	10.1999	9.34534	9.45804	8.73439	8.82488	8.72067
ENSGALG00000009856	5246.03	1.06978	0.535184	0.000234183	0.00684265	GNS	1:33892987-33913536	glucosamine (N-acetyl)-6-sulfatase [Source:NCBI gene;Acc:417829]	protein_coding	13.9233	11.8488	12.2065	12.0335	11.8592	12.0054
ENSGALG00000011220	676.499	1.06698	0.565257	0.000301191	0.00819015	SLC25A29	5:48730241-48739091	solute carrier family 25 member 29 [Source:NCBI gene;Acc:423456]	protein_coding	10.7146	9.37041	9.25575	8.94586	8.70911	8.72975
ENSGALG00000044313	127.974	1.05424	0.691634	0.000692428	0.0150991	ENSGALG00000044313	5:16056642-16063897	malignant fibrous histiocytoma-amplified sequence 1 homolog [Source:NCBI gene;Acc:425462]	protein_coding	8.57585	7.00996	6.63922	6.4552	6.25741	6.55571
ENSGALG00000010595	117.113	1.05336	0.739272	0.000872637	0.0178121	GPR65	5:43100745-43106712	G protein-coupled receptor 65 [Source:NCBI gene;Acc:423395]	protein_coding	8.29939	5.85887	6.3231	6.30429	5.9376	5.93897
ENSGALG00000011324	77.8459	1.04723	0.726227	0.000840284	0.0173739	ENSGALG00000011324	7:22201254-22204320	tubulin alpha 4b [Source:NCBI gene;Acc:100857214]	protein_coding	7.43699	8.67766	5.99576	5.39904	5.57697	5.24935
ENSGALG00000007052	538.211	1.04565	0.233618	1.5155e-07	2.84593e-05	PXK	12:12191823-12223412	PX domain containing serine/threonine kinase like [Source:NCBI gene;Acc:416065]	protein_coding	10.1824	9.47544	9.67233	9.04021	8.70725	8.88339
ENSGALG00000039164	338.407	1.04345	0.565431	0.000332709	0.00879255	ENSGALG00000039164	10:1382052-1406178	paracaspase 3 [Source:NCBI gene;Acc:415336]	protein_coding	10.1139	9.32886	8.39991	8.25638	8.18309	8.01157
ENSGALG00000030016	4832.03	1.04154	0.575598	0.000361147	0.00925303	CTSB	3:107370910-107378810	cathepsin B [Source:NCBI gene;Acc:396329]	protein_coding	13.9324	12.2302	12.0509	11.8363	11.9218	11.9755
ENSGALG00000000466	43.3153	1.04001	1.00237	0.00215251	0.0342899	LCK	23:5273969-5292034	LCK proto-oncogene, Src family tyrosine kinase [Source:NCBI gene;Acc:396460]	protein_coding	6.50945	5.02347	4.02414	3.52211	3.73592	4.28699
ENSGALG00000015132	329.567	1.03721	0.857126	0.00145449	0.0257962	CDH2	2:104786041-104900468	cadherin 2 [Source:NCBI gene;Acc:414745]	protein_coding	10.7536	7.50758	8.06203	8.28375	8.10811	8.1291
ENSGALG00000027747	99.4031	1.02636	0.726452	0.00090686	0.018393	TROJANZ	Z:9025003-9030333	phosphotyrosine phosphatase kappa-like-Z [Source:NCBI gene;Acc:427414]	protein_coding	8.16786	5.93096	6.32579	6.1695	5.90562	5.95573
ENSGALG00000052537	39.5056	1.02164	0.96958	0.00210794	0.033782	ENSGALG00000052537	8:4097967-4100381	NA	protein_coding	7.4108	5.46437	4.64011	4.77875	4.75242	4.53885
ENSGALG00000033557	773.973	1.02121	0.327915	1.60602e-05	0.000909055	CTSH	10:20363519-20369576	cathepsin H [Source:NCBI gene;Acc:770109]	protein_coding	10.6964	9.4185	9.71721	9.24244	9.10486	9.18138
ENSGALG00000030432	337.565	1.01859	0.779047	0.00116684	0.0221728	RASSF2	22:559504-571288	Ras association domain family member 2 [Source:NCBI gene;Acc:419521]	protein_coding	10.2378	7.54944	8.28719	7.15307	8.34009	8.03511
ENSGALG00000035914	175.907	1.01112	1.65426	0.00287867	0.0420402	ENSGALG00000035914	9:13354574-13380712	NA	protein_coding	3.72429	11.1181	4.72171	0.367985	1.05574	0.350704
ENSGALG00000006565	500.004	1.00715	0.542353	0.000326604	0.00868875	ENSGALG00000006565	15:8663295-8688492	gamma-glutamyltransferase 2 [Source:NCBI gene;Acc:416945]	protein_coding	10.1205	10.062	9.38058	8.72679	8.02357	8.62085
ENSGALG00000039432	70.9736	1.00305	0.898604	0.00185065	0.030707	P2RY13	9:23681494-23683248	purinergic receptor P2Y13 [Source:NCBI gene;Acc:107049027]	protein_coding	8.18039	6.86684	5.72148	5.39389	5.5455	5.90466
ENSGALG00000030372	71.3904	-1.00271	0.360803	3.79815e-05	0.0017522	MPZ	25:3913006-3917776	myelin protein zero [Source:NCBI gene;Acc:100859605]	protein_coding	5.67165	5.28071	6.12982	7.26936	6.92859	6.89392
ENSGALG00000022718	54.3094	-1.01248	0.458752	0.000146849	0.00482305	FUT4	1:186918010-186919080	fucosyltransferase 4 [Source:NCBI gene;Acc:428092]	protein_coding	5.13268	5.99483	5.1535	6.0003	6.71557	6.11711
ENSGALG00000035717	7749.65	-1.01368	0.215411	5.4683e-08	1.38548e-05	HSPG2	21:6542875-6568734	heparan sulfate proteoglycan 2 [Source:NCBI gene;Acc:429806]	protein_coding	12.5277	11.8376	12.8244	13.8394	13.7616	13.6989
ENSGALG00000011970	261.166	-1.01498	0.332822	1.90602e-05	0.00104232	CHADL	1:49754389-49758184	chondroadherin-like [Source:NCBI gene;Acc:417998]	protein_coding	7.59909	7.27068	8.0594	9.07286	9.00434	8.90563
ENSGALG00000039786	788.416	-1.01751	0.151569	4.38918e-13	1.4012e-09	FGFR1	22:2646153-2661037	fibroblast growth factor receptor 1 [Source:NCBI gene;Acc:396516]	protein_coding	9.1633	8.74901	9.67012	10.5065	10.4623	10.4804
ENSGALG00000043185	1106.35	-1.02274	0.286352	4.29721e-06	0.000344684	MATN1	23:355962-372948	matrilin 1, cartilage matrix protein [Source:NCBI gene;Acc:396505]	protein_coding	9.343	9.08083	10.2707	11.2709	10.6897	11.0179
ENSGALG00000006796	80.4272	-1.02817	0.401009	6.3961e-05	0.00261862	SRPX2	4:5171035-5178153	sushi repeat containing protein, X-linked 2 [Source:NCBI gene;Acc:422261]	protein_coding	5.13123	5.39366	6.31202	7.01724	7.08299	6.90789
ENSGALG00000031895	222.581	-1.02858	0.345745	2.31879e-05	0.00121282	SDK2	18:9012993-9054883	sidekick cell adhesion molecule 2 [Source:NCBI gene;Acc:395215]	protein_coding	7.17889	6.55905	7.96563	8.95631	8.71495	8.67892
ENSGALG00000026836	989.882	-1.03035	0.265617	1.5617e-06	0.000158776	ENSGALG00000026836	23:5117515-5129007	collagen type XVI alpha 1 chain [Source:NCBI gene;Acc:430477]	protein_coding	9.37012	8.63813	9.91771	10.872	10.7119	10.796
ENSGALG00000006725	5170.59	-1.04572	0.262469	1.07542e-06	0.000116362	ACAN	10:13489102-13532280	aggrecan [Source:NCBI gene;Acc:395798]	protein_coding	11.5183	10.9739	12.3892	13.2676	13.0975	13.1041
ENSGALG00000006958	1855.35	-1.06234	0.339795	1.56584e-05	0.000892641	ENSGALG00000006958	17:5031761-5159465	collagen type XXVII alpha 1 chain [Source:NCBI gene;Acc:417231]	protein_coding	9.9581	9.71394	11.1807	11.9902	11.7866	11.9157
ENSGALG00000036142	697.688	-1.10427	0.190729	1.62208e-10	1.72611e-07	LOXL3	4:90807622-90816116	lysyl oxidase like 3 [Source:NCBI gene;Acc:425986]	protein_coding	9.08971	8.33578	9.34003	10.4284	10.3208	10.3365
ENSGALG00000003435	8.67151	-1.12483	1.27273	0.00259687	0.0392159	PGC	26:4946576-4950586	progastricsin (pepsinogen C) [Source:NCBI gene;Acc:395690]	protein_coding	1.8544	2.3836	2.1718	3.60836	3.51964	3.74032
ENSGALG00000041834	838.237	-1.12712	0.282241	1.07324e-06	0.000116362	AEBP1	22:5268107-5279496	AE binding protein 1 [Source:NCBI gene;Acc:100859431]	protein_coding	9.18129	8.54086	9.43914	10.7333	10.4681	10.3737
ENSGALG00000054999	490.979	-1.14183	0.243615	6.04193e-08	1.46123e-05	ENSGALG00000054999	23:5128924-5136732	NA	protein_coding	8.34702	7.66477	8.8993	9.84644	9.74812	9.94244
ENSGALG00000030012	107.383	-1.16543	0.482619	9.21471e-05	0.00346083	EMILIN3	20:4974113-4980108	elastin microfibril interfacer 3 [Source:NCBI gene;Acc:428137]	protein_coding	5.13233	5.7338	6.76391	7.5714	7.49684	7.52439
ENSGALG00000004028	561.73	-1.17767	0.245822	3.83952e-08	1.0752e-05	MATN4	20:5162754-5167745	matrilin 4 [Source:NCBI gene;Acc:428140]	protein_coding	8.25251	7.41844	9.14591	10.0942	9.98588	9.91484
ENSGALG00000034067	1773.79	-1.1908	0.20456	1.48566e-10	1.69387e-07	FMOD	26:5133300-5139900	fibromodulin [Source:NCBI gene;Acc:395814]	protein_coding	10.2553	9.78257	10.6399	11.8485	11.4455	11.7519
ENSGALG00000006543	230.313	-1.23221	0.297626	6.88797e-07	8.28658e-05	PFKL	9:4551587-4557627	phosphofructokinase, liver type [Source:NCBI gene;Acc:769850]	protein_coding	7.09341	6.868	7.74332	8.75274	8.79258	8.69574
ENSGALG00000032220	6894.12	-1.24525	0.244177	9.18716e-09	4.07348e-06	ELN	19:943341-962273	elastin [Source:NCBI gene;Acc:396441]	protein_coding	12.1642	11.2564	12.7008	14.0264	13.4415	13.7431
ENSGALG00000021362	36.0626	-1.25298	0.494757	7.24096e-05	0.00285554	GPRC5C	18:9131978-9135879	G protein-coupled receptor class C group 5 member C [Source:NCBI gene;Acc:427814]	protein_coding	3.98282	6.14147	4.6279	5.60422	5.55545	5.74171
ENSGALG00000047356	287.488	-1.30825	0.166803	1.68372e-16	2.68755e-12	VASN	14:13108126-13110213	vasorin [Source:NCBI gene;Acc:101749629]	protein_coding	7.52315	8.2737	8.01977	9.06154	9.05184	9.16277
ENSGALG00000003123	297.448	-1.38514	0.264636	6.43043e-09	3.12804e-06	CNTNAP1	27:7823872-7832297	contactin associated protein 1 [Source:NCBI gene;Acc:428309]	protein_coding	7.58828	6.4346	7.92283	9.16088	9.27712	9.08597
ENSGALG00000030712	2499.18	-1.41084	0.329146	5.29112e-07	6.86033e-05	COL2A1	33:7292614-7310596	collagen type II alpha 1 chain [Source:NCBI gene;Acc:395069]	protein_coding	10.2531	9.55444	11.2364	12.6108	12.1467	12.145
ENSGALG00000034621	34.8663	-1.79147	0.937439	0.000262207	0.00738874	KCNIP4	4:74767885-74948420	potassium voltage-gated channel interacting protein 4 [Source:NCBI gene;Acc:395239]	protein_coding	2.73638	4.87333	4.73377	6.20122	6.1825	6.15504
Count	479
Count up-regulated	454
Count down-regulated	25

## Sheet: DMV_Trach_11.v.CTRL_Trach_11 mR
Gene	baseMean	log2FoldChange	lfcSE	pvalue	padj	Symbol	Locus	Gene_description	Gene_type	DMV_Trachea_11_dpi_R1.rlogCounts	DMV_Trachea_11_dpi_R2.rlogCounts	DMV_Trachea_11_dpi_R3.rlogCounts	CTRL_Trachea_11_dpi_R1.rlogCounts	CTRL_Trachea_11_dpi_R2.rlogCounts	CTRL_Trachea_11_dpi_R3.rlogCounts
ENSGALG00000006527	36.354	6.91723	1.66503	7.49019e-10	1.42417e-07	CRTAM	24:3151297-3163767	cytotoxic and regulatory T-cell molecule [Source:NCBI gene;Acc:395342]	protein_coding	7.3324	6.79604	6.34185	1.8586	2.26118	1.93195
ENSGALG00000015902	37.6817	6.04444	1.34486	4.64217e-09	6.1512e-07	CD8BP	4:85919110-85924985	CD8b molecule pseudogene [Source:NCBI gene;Acc:396175]	protein_coding	7.26059	6.72122	6.15174	1.90353	2.31005	2.28922
ENSGALG00000005544	14.9807	5.6139	1.42509	9.74064e-08	8.52066e-06	GPR55	9:5509855-5510772	G protein-coupled receptor 55 [Source:NCBI gene;Acc:770641]	protein_coding	6.03967	5.61847	4.51202	1.49208	1.82879	1.55366
ENSGALG00000027247	18.9146	5.36926	1.32737	1.39603e-07	1.12355e-05	EOMES	2:38541856-38546582	eomesodermin [Source:NCBI gene;Acc:428443]	protein_coding	6.96239	5.50653	5.30515	1.76839	2.16431	2.17312
ENSGALG00000006318	92.4003	4.97046	0.836529	9.8159e-11	2.92764e-08	IL21R	14:7710463-7723251	interleukin 21 receptor [Source:NCBI gene;Acc:416586]	protein_coding	8.79533	8.33829	6.85848	2.97093	3.01605	3.76261
ENSGALG00000008447	50.9806	4.91088	0.859534	4.03773e-10	8.6504e-08	SH2D1A	4:15530219-15544105	SH2 domain containing 1A [Source:NCBI gene;Acc:100857869]	protein_coding	7.83586	6.89881	6.51726	2.26171	3.1919	2.81818
ENSGALG00000049024	102.777	4.84404	0.742911	3.40675e-12	1.85072e-09	CD7	18:3703058-3711715	CD7 molecule [Source:NCBI gene;Acc:417346]	protein_coding	8.91154	7.84839	7.4494	3.32305	3.64877	3.54707
ENSGALG00000015461	84.5691	4.77713	0.81846	2.53195e-10	5.82153e-08	ENSGALG00000015461	1:93327859-93348148	B6.1 [Source:NCBI gene;Acc:396098]	protein_coding	9.05928	7.87497	7.12172	3.13522	3.7725	3.76582
ENSGALG00000014280	15.3378	4.75893	0.891676	3.89208e-09	5.32232e-07	AICDA	1:75632084-75637754	activation induced cytidine deaminase [Source:NCBI gene;Acc:418257]	protein_coding	6.74652	6.14959	5.12845	1.89744	2.61196	1.96775
ENSGALG00000015235	65.7501	4.69921	0.791803	1.62263e-10	4.04621e-08	XCL1	1:85121273-85126277	X-C motif chemokine ligand 1 [Source:NCBI gene;Acc:395914]	protein_coding	8.134	7.12427	6.81994	3.79055	2.47988	2.66882
ENSGALG00000013548	82.6428	4.55204	0.986106	1.20922e-07	1.01063e-05	GZMA	Z:16643589-16666277	granzyme A [Source:NCBI gene;Acc:395108]	protein_coding	7.74635	8.10836	5.72814	3.17396	2.80528	2.69966
ENSGALG00000046393	28.1684	4.53375	1.14476	7.91189e-07	4.97305e-05	ENSGALG00000046393	25:2461040-2465729	signaling lymphocytic activation molecule family member 1 [Source:HGNC Symbol;Acc:HGNC:10903]	protein_coding	6.3807	6.22293	5.45436	1.85362	2.25707	2.7455
ENSGALG00000036395	210.1	4.52526	0.5997	3.85374e-15	4.88494e-12	ENSGALG00000036395	27:2272709-2649530	Ig heavy chain Mem5-like [Source:NCBI gene;Acc:769232]	protein_coding	9.60057	9.36469	8.47894	4.47238	4.76299	4.86755
ENSGALG00000038559	82.0986	4.39941	0.659851	2.44935e-12	1.43297e-09	CD8A	4:85657238-85736578	CD8a molecule [Source:NCBI gene;Acc:403158]	protein_coding	8.53576	8.15219	7.21597	3.79145	3.25497	4.16577
ENSGALG00000044449	47.5548	4.39418	1.17916	1.53136e-06	8.23092e-05	LAG3	1:77862795-77868711	lymphocyte activating 3 [Source:NCBI gene;Acc:418287]	protein_coding	6.81412	6.38886	5.1918	2.03081	2.4276	2.39662
ENSGALG00000014754	170.382	4.32882	0.703333	7.22456e-11	2.19786e-08	ENSGALG00000014754	1:78777330-78971694	NA	protein_coding	9.46227	8.66032	8.20697	3.96982	4.02745	5.09715
ENSGALG00000044763	48.3166	4.28254	0.753496	1.20688e-09	2.06268e-07	GPR82	1:113186826-113189961	G protein-coupled receptor 82 [Source:NCBI gene;Acc:101750076]	protein_coding	7.71156	6.77458	6.35402	3.21085	2.86583	3.1336
ENSGALG00000005543	33.4306	4.26706	0.737329	6.863e-10	1.32143e-07	ENSGALG00000005543	9:5529446-5532957	lysophosphatidic acid receptor 6-like [Source:NCBI gene;Acc:101748451]	protein_coding	7.29203	6.63502	6.08081	2.30918	3.39598	2.84993
ENSGALG00000001486	106.866	4.04791	0.661829	1.25135e-10	3.46079e-08	ZAP70	28:1911962-1933263	zeta-chain (TCR) associated protein kinase 70kDa [Source:NCBI gene;Acc:420086]	protein_coding	8.45903	8.11291	7.18616	4.11175	4.10431	3.923
ENSGALG00000022750	33.4412	4.01143	1.02909	1.59365e-06	8.47586e-05	GPR18	1:146060187-146065582	G protein-coupled receptor 18 [Source:NCBI gene;Acc:100858263]	protein_coding	6.75011	6.34475	5.8848	2.72156	2.67744	2.80442
ENSGALG00000011222	38.425	3.98489	0.675256	4.78395e-10	9.8336e-08	IL12RB2	8:28999313-29014127	interleukin 12 receptor subunit beta 2 [Source:NCBI gene;Acc:424705]	protein_coding	6.565	6.58701	6.75464	2.65016	2.54706	3.6838
ENSGALG00000038000	51.9811	3.96281	0.546909	6.89855e-14	6.55837e-11	CX3CR1	2:44330678-44340445	C-X3-C motif chemokine receptor 1 [Source:NCBI gene;Acc:420719]	protein_coding	7.36339	7.49502	6.46897	3.1262	3.75719	3.75263
ENSGALG00000011551	1409.26	3.93834	0.668222	5.21441e-10	1.04364e-07	JCHAIN	4:50012279-50018146	joining chain of multimeric IgA and IgM [Source:NCBI gene;Acc:374117]	protein_coding	13.3462	12.191	12.2914	8.35904	8.5143	8.65533
ENSGALG00000015362	55.0872	3.88344	0.869199	3.81492e-07	2.73048e-05	TRAT1	1:88912485-88924526	T cell receptor associated transmembrane adaptor 1 [Source:NCBI gene;Acc:418412]	protein_coding	7.45653	7.24519	6.46414	3.26747	3.74516	2.83274
ENSGALG00000002329	38.0977	3.85422	0.693065	3.55245e-09	5.05012e-07	CCL1	19:4939772-4941235	C-C motif chemokine ligand 1 [Source:NCBI gene;Acc:395552]	protein_coding	7.29856	6.77588	6.1059	3.68672	2.48297	3.25145
ENSGALG00000007675	17.8925	3.83824	1.14209	5.15475e-06	0.000211916	CXCR5	24:5596881-5602957	C-X-C motif chemokine receptor 5 [Source:NCBI gene;Acc:419784]	protein_coding	6.43251	5.56316	5.34596	2.46422	2.63673	2.54518
ENSGALG00000007546	71.1106	3.83404	0.69556	4.66575e-09	6.1512e-07	ENSGALG00000007546	4:11345577-11367340	exocyst complex component 1-like [Source:NCBI gene;Acc:422308]	protein_coding	8.32387	7.78136	7.35168	3.71413	4.09089	4.35256
ENSGALG00000042227	791.774	3.78188	0.453672	1.53083e-17	3.8809e-14	GNLY	22:5262428-5263904	granulysin [Source:NCBI gene;Acc:693257]	protein_coding	11.5016	11.2743	10.2211	7.51222	7.11346	7.21348
ENSGALG00000033278	118.708	3.73161	0.624671	3.85362e-10	8.37392e-08	NLRC3	14:13150266-13163527	NLR family CARD domain containing 3 [Source:NCBI gene;Acc:416673]	protein_coding	8.80445	8.33428	7.44668	4.94833	4.13578	4.52871
ENSGALG00000012830	138.272	3.59822	0.5633	3.34989e-11	1.24281e-08	IRF4	2:66457756-66470687	interferon regulatory factor 4 [Source:NCBI gene;Acc:374179]	protein_coding	9.43803	8.69562	8.35091	5.0425	5.36606	5.42078
ENSGALG00000009479	1545.67	3.59216	0.61655	9.78525e-10	1.73074e-07	ENSGALG00000009479	2:22911382-22916121	sterile alpha motif domain containing 9 like [Source:NCBI gene;Acc:420559]	protein_coding	10.281	10.6169	10.6497	6.3006	7.33055	6.52513
ENSGALG00000040561	40.2948	3.56252	0.733687	1.08727e-07	9.23936e-06	GPR171	9:23717093-23720109	G protein-coupled receptor 171 [Source:NCBI gene;Acc:101749516]	protein_coding	7.27617	6.74559	5.94692	3.21882	3.34023	3.58093
ENSGALG00000049068	61.2492	3.55972	0.595928	4.27758e-10	9.03698e-08	ZNF831	20:10842258-10853983	zinc finger protein 831 [Source:NCBI gene;Acc:419309]	protein_coding	7.87924	7.09982	6.80396	3.97353	3.75888	4.06315
ENSGALG00000000251	38.4845	3.54052	1.02537	5.25448e-06	0.000213706	CD79B	27:4040247-4045220	CD79b molecule [Source:NCBI gene;Acc:419940]	protein_coding	7.50052	6.93491	6.12433	2.60868	3.28114	3.98842
ENSGALG00000008660	29.7224	3.51951	0.846008	1.07828e-06	6.35727e-05	CST7	3:15917270-15922608	cystatin F [Source:NCBI gene;Acc:416716]	protein_coding	6.78492	5.7396	5.36694	3.10039	3.39531	2.343
ENSGALG00000014750	29.7771	3.45462	0.675182	3.6905e-08	3.99556e-06	ENSGALG00000014750	1:78771732-78773515	NA	protein_coding	6.67237	6.20347	6.0804	3.03226	3.49185	3.11544
ENSGALG00000031978	169.079	3.43548	0.595877	1.45415e-09	2.40384e-07	TARP	2:49030132-49126360	TCR gamma alternate reading frame protein [Source:NCBI gene;Acc:776306]	protein_coding	9.18744	9.22127	8.12196	5.44929	5.2227	5.61026
ENSGALG00000016173	140.595	3.42745	0.712937	1.3271e-07	1.07586e-05	UBASH3A	1:110728999-110753448	ubiquitin associated and SH3 domain containing A [Source:NCBI gene;Acc:418535]	protein_coding	8.703	8.25061	7.40739	4.14735	5.02508	4.84536
ENSGALG00000001559	7.81268	3.42619	1.49214	3.28363e-05	0.00091984	ZP3	10:3088213-3090606	zona pellucida sperm-binding protein 3 [Source:NCBI gene;Acc:378906]	protein_coding	5.06992	4.17932	3.72973	1.08676	1.69346	1.12689
ENSGALG00000038069	34.5279	3.4199	0.690969	7.54471e-08	6.87202e-06	CCR8	2:44316108-44319487	C-C motif chemokine receptor 8 [Source:NCBI gene;Acc:420718]	protein_coding	7.06271	6.46295	6.17632	3.58932	2.53396	3.78882
ENSGALG00000013546	39.7925	3.40601	0.708156	1.31493e-07	1.07535e-05	ENSGALG00000013546	Z:16648999-16663409	granzyme K [Source:NCBI gene;Acc:426168]	protein_coding	6.58912	7.06818	5.82478	3.31545	3.77005	3.08411
ENSGALG00000028256	128.729	3.4058	0.693825	8.90061e-08	7.96395e-06	CCL19	Z:8363698-8366694	C-C motif chemokine ligand 19 [Source:NCBI gene;Acc:427406]	protein_coding	7.35761	7.22142	6.75041	3.88842	3.77066	4.07512
ENSGALG00000011735	19.2894	3.3899	0.994191	6.03032e-06	0.000238873	XCR1	2:42681277-42683185	X-C motif chemokine receptor 1 [Source:NCBI gene;Acc:428452]	protein_coding	6.33211	5.44206	4.85072	2.8095	2.14385	2.89181
ENSGALG00000011646	23.6668	3.38803	1.0225	7.22934e-06	0.000278394	PLD4	5:51984130-51996689	phospholipase D family member 4 [Source:NCBI gene;Acc:423496]	protein_coding	6.36902	5.81623	5.23948	2.5281	3.40481	2.60958
ENSGALG00000053788	56.8425	3.36637	0.658873	3.8077e-08	4.0788e-06	TNFSF8	17:2970870-2989531	tumor necrosis factor superfamily member 8 [Source:NCBI gene;Acc:378930]	protein_coding	7.34225	7.04291	6.69904	3.85954	2.95915	4.30066
ENSGALG00000014821	42.1114	3.32002	0.950996	5.22607e-06	0.00021312	THEMIS	3:59052743-59130068	thymocyte selection associated [Source:NCBI gene;Acc:769224]	protein_coding	6.88878	6.05899	5.37055	3.26151	2.39281	3.48917
ENSGALG00000031735	19.5933	3.2911	1.34308	3.02902e-05	0.000854814	CD5	5:289584-293008	CD5 molecule [Source:NCBI gene;Acc:395757]	protein_coding	5.50254	5.80206	4.83642	2.58003	2.46665	2.1303
ENSGALG00000013086	204.798	3.27386	0.565576	1.29973e-09	2.17255e-07	IKZF1	2:80659236-80730292	IKAROS family zinc finger 1 [Source:NCBI gene;Acc:395974]	protein_coding	9.13257	8.86523	8.21401	5.12993	5.4652	5.81438
ENSGALG00000001149	15.158	3.27187	1.05105	1.07693e-05	0.000376581	ADGRG5	11:543433-548011	adhesion G protein-coupled receptor G5 [Source:NCBI gene;Acc:415634]	protein_coding	5.35722	5.27734	4.19433	2.35124	2.48414	2.4294
ENSGALG00000016852	90.436	3.22635	0.780322	1.15034e-06	6.75594e-05	TNFSF13B	1:141624410-141643190	tumor necrosis factor superfamily member 13b [Source:NCBI gene;Acc:374229]	protein_coding	8.21009	8.02552	6.90438	4.34004	4.32187	4.75573
ENSGALG00000035825	11.4078	3.1917	1.84495	6.95123e-05	0.00165989	ENSGALG00000035825	28:4140403-4143309	interleukin 12 receptor subunit beta 1 [Source:NCBI gene;Acc:101749221]	protein_coding	4.50171	4.46068	3.70512	1.46428	2.21437	1.52385
ENSGALG00000027407	131.357	3.1806	0.872104	3.78956e-06	0.000164694	ENSGALG00000027407	5:52154934-52170189	G protein-coupled receptor 132 [Source:NCBI gene;Acc:100859188]	protein_coding	8.5793	8.00681	7.78463	5.31851	4.23458	4.44831
ENSGALG00000035726	29.6002	3.17466	0.857486	3.3469e-06	0.000147993	FLT3	1:177364966-177389179	fms related tyrosine kinase 3 [Source:NCBI gene;Acc:100858422]	protein_coding	7.0933	6.00357	6.11652	3.22837	3.5413	3.45799
ENSGALG00000033087	127.275	3.16736	0.575823	5.73084e-09	7.38744e-07	STAT4	7:7937367-7974968	signal transducer and activator of transcription 4 [Source:NCBI gene;Acc:768406]	protein_coding	8.52715	8.13356	7.69774	4.87042	5.1036	5.06239
ENSGALG00000012056	100.135	3.12974	0.520249	3.53662e-10	7.91112e-08	GRAP2	1:50298523-50339266	GRB2-related adaptor protein 2 [Source:NCBI gene;Acc:770756]	protein_coding	8.46426	7.92425	7.30931	4.88943	4.86036	4.98245
ENSGALG00000007418	248.697	3.12388	0.547581	1.96226e-09	3.01215e-07	CD3D	24:5487325-5489870	CD3d molecule [Source:NCBI gene;Acc:396518]	protein_coding	9.75153	9.32846	8.47844	5.88603	6.00131	6.39638
ENSGALG00000005094	57.7737	3.11013	0.657905	1.62516e-07	1.28084e-05	GRAPL	14:5564574-5568596	GRB2 related adaptor protein like [Source:NCBI gene;Acc:416523]	protein_coding	7.73603	7.06846	6.24396	4.01135	4.51315	3.80226
ENSGALG00000013575	1613.11	3.10682	0.511812	2.56421e-10	5.82153e-08	IFI6	2:89717661-89722211	interferon alpha inducible protein 6 [Source:NCBI gene;Acc:403120]	protein_coding	9.82676	10.5471	12.0102	7.26452	8.54898	7.63141
ENSGALG00000044505	9.59331	3.0896	1.33966	4.23811e-05	0.00112506	ENSGALG00000044505	25:2602871-2608347	SH2 domain containing 2A [Source:NCBI gene;Acc:425978]	protein_coding	5.32955	4.6117	4.43427	1.89187	2.27012	2.27405
ENSGALG00000005194	12.7533	3.08203	1.28499	3.71853e-05	0.00102469	CD72	Z:9056639-9060366	CD72 molecule [Source:NCBI gene;Acc:395923]	protein_coding	6.09467	5.27481	5.49546	1.92755	2.31548	3.1512
ENSGALG00000004336	82.406	3.04438	0.617149	6.95957e-08	6.49461e-06	INPPL1	4:1229311-1237808	inositol polyphosphate phosphatase like 1 [Source:NCBI gene;Acc:428692]	protein_coding	8.3789	7.84764	7.18513	4.2968	4.87958	5.22418
ENSGALG00000003857	19.684	3.03774	0.995276	1.25616e-05	0.000432296	ENSGALG00000003857	13:12132157-12149954	NA	protein_coding	5.92444	5.48717	5.51529	2.05864	3.02278	3.22917
ENSGALG00000007171	164.146	3.02282	0.467281	2.22988e-11	9.51716e-09	ENSGALG00000007171	14:9474126-9492269	class II major histocompatibility complex transactivator [Source:NCBI gene;Acc:416633]	protein_coding	8.64735	8.25497	8.28382	5.661	5.19477	5.42369
ENSGALG00000020331	66.8768	2.9985	0.679504	4.47242e-07	3.12064e-05	ENSGALG00000020331	4:1435125-1442502	purinergic receptor P2Y, G-protein coupled, 10 [Source:NCBI gene;Acc:422148]	protein_coding	8.17928	7.38422	7.20901	5.29685	4.19383	3.99839
ENSGALG00000026086	107.084	2.94598	0.932637	1.02203e-05	0.000363282	CRYBB2	15:7284658-7286811	crystallin beta B2 [Source:NCBI gene;Acc:396088]	protein_coding	7.88997	8.3715	7.26959	3.61223	5.23838	4.68961
ENSGALG00000007028	134.49	2.91874	0.497076	6.85944e-10	1.32143e-07	ENSGALG00000007028	4:8732666-8906442	connector enhancer of kinase suppressor of ras 2-like [Source:NCBI gene;Acc:101749809]	protein_coding	8.69103	8.30835	7.7934	5.17515	5.14567	5.83725
ENSGALG00000006229	141.39	2.91697	0.679363	6.09789e-07	4.01537e-05	ENSGALG00000006229	25:2452489-2458591	T-lymphocyte surface antigen Ly-9-like [Source:NCBI gene;Acc:100857714]	protein_coding	8.28312	7.57663	7.49732	4.71781	4.83931	5.07025
ENSGALG00000000293	45.4869	2.89101	0.980586	1.53017e-05	0.000505135	ENSGALG00000000293	27:4101688-4112295	alpha-2-macroglobulin-like 4 [Source:NCBI gene;Acc:100858010]	protein_coding	5.47447	7.84405	5.48079	3.67101	3.46633	3.94762
ENSGALG00000000466	43.3153	2.86442	0.720778	1.48458e-06	8.06836e-05	LCK	23:5273969-5292034	LCK proto-oncogene, Src family tyrosine kinase [Source:NCBI gene;Acc:396460]	protein_coding	6.89791	6.69579	5.7534	4.21337	3.73981	3.19408
ENSGALG00000043654	127.519	2.81967	0.578252	6.79471e-08	6.40285e-06	ENSGALG00000043654	27:2358040-2428061	NA	protein_coding	8.27747	8.97411	7.77183	5.72761	5.53478	5.4386
ENSGALG00000029569	262.068	2.8103	0.483466	8.19815e-10	1.50243e-07	ENSGALG00000029569	2:519057-520883	GTPase IMAP family member 7-like [Source:NCBI gene;Acc:429682]	protein_coding	9.12251	8.7474	7.93214	5.62712	6.21049	5.78108
ENSGALG00000011418	13.9882	2.80342	0.889695	1.00945e-05	0.000360439	CCR6	3:42572589-42580049	C-C motif chemokine receptor 6 [Source:NCBI gene;Acc:769278]	protein_coding	5.6121	5.3159	5.05042	2.01903	3.58157	2.63503
ENSGALG00000013481	47.4045	2.78884	0.624957	3.04242e-07	2.25747e-05	IKZF3	27:7069465-7091251	IKAROS family zinc finger 3 [Source:NCBI gene;Acc:395614]	protein_coding	7.49734	7.17688	6.2906	4.06879	4.38252	4.53877
ENSGALG00000012292	36.9571	2.7839	0.93817	1.45732e-05	0.000487832	BANK1	4:60568176-60699388	B-cell scaffold protein with ankyrin repeats 1 [Source:NCBI gene;Acc:422711]	protein_coding	6.82409	6.50076	6.01216	3.39426	3.38861	4.04066
ENSGALG00000037170	20.0318	2.76516	0.9292	1.42769e-05	0.000480455	TRIM39.2	16:2499936-2503957	tripartite motif containing 39.2 [Source:NCBI gene;Acc:417041]	protein_coding	6.20788	5.71948	4.67345	3.17236	3.27993	2.7015
ENSGALG00000007416	533.828	2.75708	0.486295	1.59164e-09	2.49593e-07	CD3E	24:5480338-5485277	CD3e molecule [Source:NCBI gene;Acc:396062]	protein_coding	10.7745	10.2616	9.62004	7.13796	7.51186	7.77779
ENSGALG00000016431	35.5911	2.75638	1.4843	9.88758e-05	0.00217341	PAX5	Z:82009343-82120633	paired box 5 [Source:NCBI gene;Acc:387330]	protein_coding	7.62512	6.63236	6.25724	2.78381	3.44197	3.96955
ENSGALG00000052571	16.3614	2.75279	1.15932	4.37435e-05	0.00114919	ENSGALG00000052571	13:12122336-12126363	NA	protein_coding	5.55454	5.58568	4.98273	2.02744	2.73741	3.21084
ENSGALG00000012421	264.903	2.74373	0.513629	7.81712e-09	9.66718e-07	ARHGAP15	7:32698930-33027332	Rho GTPase activating protein 15 [Source:NCBI gene;Acc:424303]	protein_coding	9.60808	9.15978	8.42204	6.54042	6.08425	6.44698
ENSGALG00000002080	758.585	2.72579	0.481702	1.5879e-09	2.49593e-07	DOCK2	13:4712213-4872139	dedicator of cytokinesis 2 [Source:NCBI gene;Acc:427612]	protein_coding	11.143	10.5846	10.1069	8.01642	7.68556	7.99156
ENSGALG00000016661	65.7802	2.71935	0.671024	1.02914e-06	6.13892e-05	BLK	3:107236167-107271386	BLK proto-oncogene, Src family tyrosine kinase [Source:NCBI gene;Acc:422035]	protein_coding	7.48867	6.99428	6.80922	3.8882	4.95494	4.24595
ENSGALG00000029532	8.53103	2.68488	1.5603	0.000124649	0.0025553	CXCL13L3	4:34987276-34989334	C-X-C motif chemokine ligand 13-like 3 [Source:NCBI gene;Acc:422511]	protein_coding	5.34902	4.60718	3.1989	1.80105	2.11706	2.18086
ENSGALG00000002192	1976.43	2.67455	0.702858	1.97227e-06	9.96684e-05	PTPRC	8:2418766-2492350	protein tyrosine phosphatase, receptor type C [Source:NCBI gene;Acc:386580]	protein_coding	12.2057	11.7477	11.1113	8.90903	8.69654	8.97077
ENSGALG00000003863	324.928	2.66552	0.491649	4.56275e-09	6.14194e-07	P2RX7	15:5714657-5727150	purinergic receptor P2X 7 [Source:NCBI gene;Acc:771952]	protein_coding	9.2129	9.04177	8.99736	6.47083	6.28963	6.44314
ENSGALG00000006480	62.6775	2.64818	0.743605	3.6341e-06	0.000159303	TCF7	13:16620708-16679055	transcription factor 7 (T-cell specific, HMG-box) [Source:NCBI gene;Acc:395229]	protein_coding	7.50816	6.99246	5.57337	4.52121	4.39288	3.66016
ENSGALG00000021656	123.774	2.6433	0.544904	5.52625e-08	5.49073e-06	PTPN22	26:3746839-3760199	protein tyrosine phosphatase, non-receptor type 22 [Source:NCBI gene;Acc:772032]	protein_coding	8.55152	8.05288	7.83635	5.30049	5.47919	5.75896
ENSGALG00000046192	242.044	2.63719	0.544335	5.59526e-08	5.49073e-06	CCL21	Z:8370305-8373001	c-C motif chemokine 26-like [Source:NCBI gene;Acc:100857191]	protein_coding	9.04589	9.00855	8.21645	6.02574	6.32681	6.02521
ENSGALG00000000544	85.7852	2.62712	0.732406	3.34152e-06	0.000147993	ENSGALG00000000544	26:1603818-1616373	RAB44, member RAS oncogene family [Source:NCBI gene;Acc:100859805]	protein_coding	7.68866	7.54401	6.60606	4.18004	5.0451	4.62799
ENSGALG00000040002	87.6353	2.60637	0.626484	6.32905e-07	4.13181e-05	ENSGALG00000040002	25:2471754-2479000	CD244 molecule [Source:NCBI gene;Acc:425935]	protein_coding	7.62069	7.43848	6.39541	4.71008	4.40351	4.80208
ENSGALG00000004111	62.6495	2.6056	0.568867	1.47429e-07	1.17337e-05	GPR174	4:1453967-1459823	G protein-coupled receptor 174 [Source:NCBI gene;Acc:422146]	protein_coding	7.48	7.14061	6.54949	4.59433	4.67919	4.42068
ENSGALG00000040926	216.066	2.59779	0.75053	4.46077e-06	0.000187958	SAMSN1	1:99493728-99545821	SAM domain, SH3 domain and nuclear localization signals 1 [Source:NCBI gene;Acc:418470]	protein_coding	8.82856	8.51118	8.21947	5.86838	5.63372	5.74333
ENSGALG00000054799	48.0641	2.55617	1.77798	0.000186241	0.00342553	SPIC	1:55701731-55729543	Spi-C transcription factor [Source:NCBI gene;Acc:427915]	protein_coding	7.53113	6.28066	5.65306	2.66414	3.12209	3.44015
ENSGALG00000043650	14.7807	2.55068	0.924435	2.0956e-05	0.000643883	GFI1	8:14533300-14542952	growth factor independent 1 transcriptional repressor [Source:NCBI gene;Acc:429088]	protein_coding	5.2205	5.69695	4.69532	2.95426	2.70728	3.03371
ENSGALG00000027305	29.0423	2.52088	0.626924	8.56516e-07	5.27468e-05	SKAP1	27:6335894-6459922	src kinase associated phosphoprotein 1 [Source:NCBI gene;Acc:101752206]	protein_coding	6.62713	5.69223	5.39673	3.49368	3.68756	3.81398
ENSGALG00000032428	333.271	2.51819	0.457399	2.07047e-09	3.11821e-07	ENSGALG00000032428	11:8389347-8396105	chromosome 11 open reading frame, human C19orf12-like [Source:NCBI gene;Acc:100858381]	protein_coding	8.30516	8.42102	8.93492	5.94283	6.48902	5.68764
ENSGALG00000049356	103.58	2.49771	0.44439	1.08773e-09	1.90178e-07	ENSGALG00000049356	14:9466527-9473409	NA	protein_coding	7.80513	7.74158	7.59874	5.33633	5.32559	5.19091
ENSGALG00000008656	166.945	2.4775	0.745042	5.60533e-06	0.000223787	ICOS	7:13376431-13388513	inducible T-cell costimulator [Source:NCBI gene;Acc:424105]	protein_coding	8.55519	8.29439	7.66458	5.32546	5.46369	5.83257
ENSGALG00000009639	1988.18	2.47328	0.306438	1.11419e-16	2.42113e-13	DDX60	4:24959132-24997825	DExD/H-box helicase 60 [Source:NCBI gene;Acc:422427]	protein_coding	10.6849	11.2987	11.5312	8.66787	9.05347	8.52982
ENSGALG00000016261	221.785	2.46104	0.940314	2.73757e-05	0.000791657	CYBB	1:114457437-114478974	cytochrome b-245 beta chain [Source:NCBI gene;Acc:418581]	protein_coding	8.65758	8.16351	7.48591	5.13761	5.5225	5.4314
ENSGALG00000002113	370.657	2.43799	0.591906	5.37621e-07	3.65078e-05	LCP2	13:4598169-4629140	lymphocyte cytosolic protein 2 [Source:NCBI gene;Acc:395438]	protein_coding	9.44842	9.31749	8.75339	6.91354	6.43557	6.57741
ENSGALG00000037077	58.0747	2.43058	0.560436	2.47702e-07	1.87453e-05	CCR5	2:42617494-42623187	C-C motif chemokine receptor 5 [Source:NCBI gene;Acc:420695]	protein_coding	7.17483	6.90239	6.7322	4.67987	4.71318	4.3088
ENSGALG00000015441	123.122	2.42532	0.627508	1.18443e-06	6.9294e-05	CD247	1:93019252-93065622	CD247 molecule [Source:NCBI gene;Acc:395911]	protein_coding	8.60122	7.85449	7.07412	4.91049	5.65695	5.72668
ENSGALG00000037558	8.95509	2.41779	0.780534	9.2569e-06	0.000336858	MEF2B	28:3688008-3697772	myocyte enhancer factor 2B [Source:NCBI gene;Acc:426373]	protein_coding	4.82967	4.93432	4.01734	2.87847	1.82927	2.95252
ENSGALG00000035733	94.653	2.41166	0.842327	1.58199e-05	0.00051528	CCR7	27:7287727-7296472	C-C motif chemokine receptor 7 [Source:NCBI gene;Acc:428315]	protein_coding	7.91448	7.07054	6.4389	4.06231	4.88787	4.95167
ENSGALG00000008669	93.2369	2.4045	0.590487	5.88123e-07	3.90653e-05	CD28	7:13436135-13454946	CD28 molecule [Source:NCBI gene;Acc:396249]	protein_coding	7.62432	7.62868	6.83318	4.60613	5.05258	5.24511
ENSGALG00000001373	96.4777	2.36496	0.634366	1.62396e-06	8.57511e-05	TRAF3IP3	26:3154638-3288987	TRAF3 interacting protein 3 [Source:NCBI gene;Acc:419862]	protein_coding	8.26132	7.75426	6.95305	5.50826	5.32486	5.05331
ENSGALG00000036093	153.161	2.35361	0.495236	3.94628e-08	4.16853e-06	PTPN7	26:367531-376406	protein tyrosine phosphatase, non-receptor type 7 [Source:NCBI gene;Acc:770905]	protein_coding	8.80887	8.75388	7.52838	6.26723	5.83924	6.13329
ENSGALG00000013372	147.375	2.31581	0.640106	2.0844e-06	0.000103734	IL7R	Z:10886978-10900701	interleukin 7 receptor [Source:NCBI gene;Acc:426054]	protein_coding	8.60282	8.22662	8.11511	5.82063	5.68259	6.11272
ENSGALG00000016986	1813.66	2.30385	0.823458	1.72531e-05	0.00054903	LCP1	1:169350498-169399736	lymphocyte cytosolic protein 1 [Source:NCBI gene;Acc:418852]	protein_coding	11.9275	11.5112	10.8429	8.84587	8.82761	8.82248
ENSGALG00000010156	630.883	2.29667	0.496493	5.63115e-08	5.49073e-06	DOCK8	Z:25744347-25805121	dedicator of cytokinesis 8 [Source:NCBI gene;Acc:427348]	protein_coding	10.6052	10.0761	9.9664	7.90779	7.85106	7.85939
ENSGALG00000016556	2216.2	2.23279	1.54608	0.000256776	0.00439349	ENSGALG00000016556	3:104955256-104962557	GTPase, very large interferon inducible pseudogene 1 [Source:NCBI gene;Acc:428660]	protein_coding	10.0651	10.0155	9.09284	6.87603	5.42038	5.34639
ENSGALG00000014962	47.9957	2.2301	1.35928	0.000187755	0.00344921	CALHM6	3:63868068-63871243	family with sequence similarity 26 member F [Source:NCBI gene;Acc:421744]	protein_coding	5.84773	5.6552	5.15485	2.60957	3.04541	3.08378
ENSGALG00000050946	52.8568	2.2298	0.677129	4.65855e-06	0.00019414	ENSGALG00000050946	31:4750522-4752709	uncharacterized LOC426064 [Source:NCBI gene;Acc:426064]	protein_coding	6.96347	6.64333	6.20551	3.77527	4.5566	4.65997
ENSGALG00000032530	34.9265	2.22057	0.847437	2.47869e-05	0.000734586	SASH3	4:1634846-1637992	SAM and SH3 domain containing 3 [Source:NCBI gene;Acc:422138]	protein_coding	6.32213	6.45775	5.48657	4.2075	3.57228	3.61351
ENSGALG00000047316	28.781	2.21487	0.977358	5.41316e-05	0.00137692	ENSGALG00000047316	9:5476509-5480346	G protein-coupled receptor 35-like [Source:NCBI gene;Acc:100857983]	protein_coding	6.12042	6.07339	5.2008	3.20853	3.68131	3.57171
ENSGALG00000050893	441.837	2.19163	0.747892	1.15876e-05	0.000401502	CCR2	2:42632317-42640047	C-C motif chemokine receptor 2 [Source:NCBI gene;Acc:420696]	protein_coding	9.43188	9.30791	8.61647	6.75672	6.71676	6.61326
ENSGALG00000002570	12.2245	2.18315	1.41519	0.000227933	0.00402215	ENSGALG00000002570	13:2687360-2689815	proteinase-activated receptor 2-like [Source:NCBI gene;Acc:416197]	protein_coding	5.26948	5.22904	4.08967	1.92929	2.31018	2.98116
ENSGALG00000040351	32.3236	2.16704	0.896648	3.84548e-05	0.00105155	ACAP1	KZ626839.1:660043-672952	arf-GAP with coiled-coil, ANK repeat and PH domain-containing protein 1-like [Source:NCBI gene;Acc:776173]	protein_coding	6.62453	6.06335	4.62553	3.83993	3.35962	3.82502
ENSGALG00000035856	429.277	2.14278	0.664676	5.07423e-06	0.000209171	CD48	25:2468024-2470555	CD48 molecule [Source:NCBI gene;Acc:100859319]	protein_coding	9.88423	9.56205	8.64437	6.95776	7.06958	7.24567
ENSGALG00000001882	111.236	2.13191	0.781771	1.83255e-05	0.000575929	TNFRSF18	21:2563494-2569802	TNF receptor superfamily member 18 [Source:NCBI gene;Acc:419424]	protein_coding	8.07886	7.62093	7.17682	4.88078	5.62582	5.28638
ENSGALG00000012357	290.334	2.10635	0.635458	3.73186e-06	0.000162651	CXCR4	7:30761616-30764299	C-X-C motif chemokine receptor 4 [Source:NCBI gene;Acc:395324]	protein_coding	9.84699	9.06013	8.75857	7.0194	6.93241	7.03362
ENSGALG00000020895	63.8282	2.10142	0.760483	1.64236e-05	0.000528159	ENSGALG00000020895	20:12079635-12100294	formin-like protein 16-like [Source:NCBI gene;Acc:419333]	protein_coding	8.01197	6.92148	6.88844	4.9595	4.81771	5.35409
ENSGALG00000025941	10.757	2.08433	1.26621	0.000197016	0.00358042	RGS20	2:110314102-110333425	regulator of G-protein signaling 20 [Source:NCBI gene;Acc:395646]	protein_coding	5.35757	4.07468	3.91701	2.6514	2.521	2.24441
ENSGALG00000003213	62.8107	2.06872	0.577005	1.51992e-06	8.19842e-05	LGALS2	1:51206946-51218711	galectin 2 [Source:NCBI gene;Acc:425107]	protein_coding	7.55939	7.15689	6.50999	4.89524	5.29927	4.83288
ENSGALG00000016964	486.069	2.0548	0.463048	5.74314e-08	5.56426e-06	ENSGALG00000016964	1:167989491-168020290	NA	protein_coding	8.91351	9.25215	8.74489	6.15724	7.2474	6.99792
ENSGALG00000014011	75.906	2.02672	0.588035	2.22043e-06	0.000107222	LRMP	1:67126380-67162894	lymphoid restricted membrane protein [Source:NCBI gene;Acc:418205]	protein_coding	7.97137	7.42888	6.64679	5.35145	4.93034	5.58291
ENSGALG00000051628	19.4686	2.01708	1.37867	0.00028716	0.00480176	ENSGALG00000051628	25:2473278-2475688	NA	protein_coding	5.17769	5.93097	3.9927	2.76702	2.00402	3.2023
ENSGALG00000016142	2696.37	2.01133	0.337576	1.85533e-11	8.55195e-09	MX1	1:110239567-110260524	myxovirus (influenza virus) resistance 1, interferon-inducible protein p78 (mouse) [Source:NCBI gene;Acc:395313]	protein_coding	11.1216	11.604	11.9425	9.24282	9.97659	9.34682
ENSGALG00000045021	50.2722	2.00642	0.548696	1.06734e-06	6.31722e-05	ENSGALG00000045021	2:431018-442278	GTPase IMAP family member 5-like [Source:NCBI gene;Acc:101751844]	protein_coding	6.79491	6.61549	5.93607	4.56879	4.36708	4.53184
ENSGALG00000054971	113.969	1.96879	0.603688	3.65474e-06	0.000159748	ENSGALG00000054971	25:20565-29413	rho GTPase-activating protein 30-like [Source:NCBI gene;Acc:101749378]	protein_coding	8.15953	7.85221	7.15463	5.6644	5.47975	5.81645
ENSGALG00000012456	231.673	1.96863	0.776164	2.67059e-05	0.000773759	RAC2	1:51413962-51423737	ras-related C3 botulinum toxin substrate 2 (rho family, small GTP binding protein Rac2) [Source:NCBI gene;Acc:418044]	protein_coding	9.12959	8.75624	7.86181	6.27177	6.34469	6.47946
ENSGALG00000043016	10.5237	1.9657	1.37497	0.000313934	0.00512917	ENSGALG00000043016	5:283574-288430	CD6 molecule [Source:NCBI gene;Acc:101748655]	protein_coding	4.57148	5.09901	3.78081	2.47919	2.30299	2.29621
ENSGALG00000012472	138.575	1.94905	0.576264	2.43436e-06	0.000116444	IL2RB	1:51457537-51470895	interleukin 2 receptor subunit beta [Source:NCBI gene;Acc:100859707]	protein_coding	8.54853	8.05054	7.71394	6.15302	5.89433	6.07205
ENSGALG00000025886	43.272	1.94128	1.13812	0.000181085	0.00333659	SUSD3	12:7057412-7082243	sushi domain containing 3 [Source:NCBI gene;Acc:415988]	protein_coding	6.58144	6.32531	5.79253	3.85602	2.67376	4.37369
ENSGALG00000038943	226.645	1.93677	0.743025	2.20265e-05	0.000671432	RASSF5	26:2489952-2508040	Ras association domain family member 5 [Source:NCBI gene;Acc:419844]	protein_coding	9.09412	8.46664	7.91016	6.09869	6.16329	6.64045
ENSGALG00000012422	67.8193	1.92324	0.575015	2.65315e-06	0.000124176	ENSGALG00000012422	1:51186462-51193519	SH3 domain binding protein 1 [Source:NCBI gene;Acc:430939]	protein_coding	7.48856	7.01111	6.49295	4.96931	4.97902	5.15306
ENSGALG00000032701	124.742	1.88239	1.06158	0.000157715	0.00304056	LY96	2:118035819-118043555	lymphocyte antigen 96 [Source:NCBI gene;Acc:420189]	protein_coding	7.07739	7.04689	6.29988	4.32559	4.75369	4.09062
ENSGALG00000014455	99.386	1.88027	0.563744	2.5906e-06	0.000122378	LPAR5	1:77694435-77702350	lysophosphatidic acid receptor 5 [Source:NCBI gene;Acc:418279]	protein_coding	7.91588	7.65815	6.96111	5.65141	5.50995	5.48959
ENSGALG00000007511	870.587	1.86901	0.561255	2.60034e-06	0.000122458	ITGB2	7:7177686-7189495	integrin subunit beta 2 [Source:NCBI gene;Acc:396181]	protein_coding	10.9915	10.5353	10.0242	8.5018	8.27787	8.68273
ENSGALG00000024490	24.2602	1.83525	1.10478	0.000204146	0.00369235	ENSGALG00000024490	4:69443374-69469660	transmembrane protein 156 [Source:NCBI gene;Acc:426317]	protein_coding	6.14653	5.66785	4.61035	3.05327	3.12747	3.80884
ENSGALG00000005589	238.228	1.82741	0.62473	8.67836e-06	0.000318856	SYNGR3	14:6572269-6596578	synaptogyrin 3 [Source:NCBI gene;Acc:416548]	protein_coding	9.22941	8.84821	8.29203	6.35223	6.7861	7.07653
ENSGALG00000003818	314.056	1.80589	0.377643	5.15697e-09	6.70451e-07	CYFIP2	13:12072751-12112751	cytoplasmic FMR1 interacting protein 2 [Source:NCBI gene;Acc:416246]	protein_coding	9.84224	9.47102	8.81858	7.76151	7.32024	7.57142
ENSGALG00000003106	19.0084	1.78597	0.808655	5.67941e-05	0.00142322	TOX2	20:2300399-2414076	TOX high mobility group box family member 2 [Source:NCBI gene;Acc:419156]	protein_coding	5.39934	5.43348	4.72288	2.80112	3.23454	3.86064
ENSGALG00000041621	8462.42	1.77642	0.281333	5.84078e-13	4.23067e-10	LY6E	2:148338397-148344678	lymphocyte antigen 6 family member E [Source:NCBI gene;Acc:395550]	protein_coding	13.0478	13.3499	13.8151	11.3146	12.0066	11.4841
ENSGALG00000037929	123.125	1.77555	0.874206	8.7256e-05	0.0019663	BIN2	33:5033336-5044090	bridging integrator 2 [Source:NCBI gene;Acc:777552]	protein_coding	8.10937	7.79029	6.90843	5.57215	5.09229	5.60296
ENSGALG00000030571	292.328	1.75685	0.438112	1.74609e-07	1.36906e-05	ENSGALG00000030571	1:168025737-168042111	NA	protein_coding	7.8806	8.39471	8.10127	6.0019	6.45446	6.38668
ENSGALG00000045607	49.8514	1.75284	1.90998	0.000580587	0.00815449	CXCL13	4:34983796-34985067	C-X-C motif chemokine ligand 13 [Source:NCBI gene;Acc:109648311]	protein_coding	6.91741	5.59643	4.74777	2.47671	2.92528	2.78554
ENSGALG00000004252	60.5148	1.7476	0.916927	0.000117664	0.00246187	ENSGALG00000004252	28:5030693-5034171	cathepsin L1-like [Source:NCBI gene;Acc:420160]	protein_coding	7.36498	6.71076	5.97095	4.91954	4.50674	4.26854
ENSGALG00000041577	613.06	1.74126	0.496183	1.22631e-06	7.04799e-05	ITGA4	7:14320204-14351730	integrin subunit alpha 4 [Source:NCBI gene;Acc:424121]	protein_coding	10.5037	10.193	9.74976	8.02474	8.34107	8.38881
ENSGALG00000053860	1274.24	1.73489	1.27246	0.000403536	0.00624484	ENSGALG00000053860	2:15842529-15889404	mycocerosic acid synthase-like [Source:NCBI gene;Acc:420486]	protein_coding	11.2048	11.4584	10.7115	6.2613	8.83207	8.48414
ENSGALG00000010338	36.8422	1.72627	1.61423	0.00065824	0.00892379	CXCL13L2	4:34985338-34986964	C-X-C motif chemokine ligand 13-like 2 [Source:NCBI gene;Acc:422510]	protein_coding	5.28211	5.45167	3.65243	2.90685	2.35007	2.31516
ENSGALG00000046217	64.9236	1.72021	1.19506	0.000345516	0.00555565	PIT54	31:4922652-4930376	PIT54 protein [Source:NCBI gene;Acc:395364]	protein_coding	6.20682	7.82902	5.21324	4.15691	4.18821	4.38894
ENSGALG00000000081	651.46	1.70904	2.01579	0.000503142	0.00733777	IL4I1	16:2367597-2478250	interleukin 4 induced 1 [Source:NCBI gene;Acc:417039]	protein_coding	5.96294	4.02613	2.76422	1.76777	1.75939	1.45205
ENSGALG00000014477	74.4615	1.68992	0.922309	0.000141135	0.00282343	CD4	1:77873930-77885897	CD4 molecule [Source:NCBI gene;Acc:395362]	protein_coding	7.45769	6.9418	6.49959	4.60341	4.31997	5.32379
ENSGALG00000043582	2314.7	1.6866	0.762156	5.58611e-05	0.00140679	ENSGALG00000043582	2:148366525-148371835	lymphocyte antigen 6 complex, locus E-like [Source:NCBI gene;Acc:420301]	protein_coding	10.2141	11.0373	12.2787	9.18697	9.46522	9.15699
ENSGALG00000010068	23.9957	1.66993	0.884946	0.000124222	0.00254999	KCNK17	3:29216511-29242017	potassium two pore domain channel subfamily K member 17 [Source:NCBI gene;Acc:421423]	protein_coding	6.13639	5.18151	4.91543	4.03162	3.55307	2.99289
ENSGALG00000051312	151.132	1.6639	1.06732	0.000269549	0.00456075	ENSGALG00000051312	2:148318571-148320313	NA	protein_coding	8.81162	8.84664	8.23674	5.56252	6.0973	6.65224
ENSGALG00000050240	72.55	1.66256	0.486773	1.63698e-06	8.58626e-05	TBX21	27:6538026-6545277	T-box 21 [Source:NCBI gene;Acc:100858002]	protein_coding	7.13334	7.33688	6.49549	5.01927	5.1717	5.53972
ENSGALG00000013748	37.2128	1.65719	0.626004	1.7878e-05	0.000565368	CD226	2:93679817-93715007	CD226 molecule [Source:NCBI gene;Acc:772097]	protein_coding	6.50579	5.79414	5.86085	4.11688	4.22353	4.50396
ENSGALG00000053601	49.7351	1.65452	0.869193	0.000119698	0.00249073	LPXN	5:17046436-17193688	leupaxin [Source:NCBI gene;Acc:423129]	protein_coding	7.07635	6.62547	5.9458	4.89754	4.27082	4.31875
ENSGALG00000039682	262.778	1.65304	0.673942	3.01919e-05	0.000854154	HCLS1	1:359020-371025	hematopoietic cell-specific Lyn substrate 1 [Source:NCBI gene;Acc:426867]	protein_coding	9.26256	9.031	7.88009	6.75305	6.68683	7.04335
ENSGALG00000030461	21.6748	1.64388	2.05252	0.000473452	0.0070674	ADIRF	6:3352386-3354716	adipogenesis regulatory factor [Source:NCBI gene;Acc:768752]	protein_coding	4.798	-0.771673	0.370027	-0.747326	-0.580465	-0.718098
ENSGALG00000006165	512.051	1.64277	0.60799	1.53423e-05	0.000505135	ENSGALG00000006165	6:19271811-19318331	NA	protein_coding	10.5642	9.96669	9.5768	8.11697	8.07725	8.22983
ENSGALG00000021442	40.6295	1.62772	0.837805	0.000109361	0.00233636	CARMIL2	11:1139950-1156764	RGD motif, leucine rich repeats, tropomodulin domain and proline-rich containing [Source:NCBI gene;Acc:415666]	protein_coding	6.83537	6.71653	5.71438	4.22277	4.64464	4.53018
ENSGALG00000011443	183.604	1.6204	0.326297	1.46971e-09	2.40384e-07	EXOC3L4	5:50298314-50318822	exocyst complex component 3 like 4 [Source:NCBI gene;Acc:423476]	protein_coding	7.9458	7.86698	8.15115	6.07531	6.78447	6.00781
ENSGALG00000016687	210.593	1.61635	0.744077	6.22215e-05	0.00153396	P2RY8	1:130386938-130414561	purinergic receptor P2Y8 [Source:NCBI gene;Acc:418665]	protein_coding	8.8656	8.46855	7.70058	6.34513	6.1401	6.61413
ENSGALG00000011190	1154.8	1.61485	0.333241	2.80035e-09	4.05678e-07	ENSGALG00000011190	4:46423727-46424857	Placenta-specific gene 8-like 2 [Source:NCBI gene;Acc:100857411]	protein_coding	10.1952	10.4952	10.8485	8.58961	9.10551	8.76146
ENSGALG00000003876	80.6464	1.56985	0.614959	2.33511e-05	0.00070058	TIMD4	13:12172827-12188986	T-cell immunoglobulin and mucin domain containing 4 [Source:NCBI gene;Acc:416250]	protein_coding	7.37978	7.33788	6.80123	5.01485	5.70911	5.32255
ENSGALG00000010623	132.81	1.56971	0.372172	6.38238e-08	6.06765e-06	ORC1	8:24728882-24744108	origin recognition complex subunit 1 [Source:NCBI gene;Acc:424640]	protein_coding	8.25145	7.94545	7.61243	6.26555	6.31888	6.32181
ENSGALG00000006681	38.4186	1.56882	0.453223	1.39331e-06	7.72125e-05	BRSK1	5:14526605-14822859	BR serine/threonine kinase 1 [Source:NCBI gene;Acc:423098]	protein_coding	6.71032	6.30778	6.12283	4.6759	4.711	4.87593
ENSGALG00000008554	30.6279	1.56533	1.01122	0.0002864	0.00480176	IL17REL	1:20198062-20240989	interleukin 17 receptor E like [Source:NCBI gene;Acc:769256]	protein_coding	6.77555	6.24328	5.24255	3.19816	4.65809	3.99969
ENSGALG00000046032	241.246	1.56263	0.621717	2.60158e-05	0.000759553	CD83	2:60692920-60705622	CD83 molecule [Source:NCBI gene;Acc:420838]	protein_coding	9.19718	8.77318	8.58297	6.46061	7.16487	7.19731
ENSGALG00000039084	128.378	1.51704	0.762782	0.000100908	0.00220534	EVI2A	19:9173852-9177498	ecotropic viral integration site 2A [Source:NCBI gene;Acc:776037]	protein_coding	8.27308	7.60038	7.35247	5.56573	5.81127	6.01694
ENSGALG00000039269	7745.95	1.5058	0.627406	3.59105e-05	0.000996779	RNF213	18:9489328-9537525	ring finger protein 213 [Source:NCBI gene;Acc:422080]	protein_coding	12.4534	12.7992	12.7701	10.613	11.1424	10.5227
ENSGALG00000004398	358.367	1.50462	0.448691	2.12568e-06	0.000104135	CARD11	14:3830739-3870033	caspase recruitment domain family member 11 [Source:NCBI gene;Acc:416476]	protein_coding	9.45374	9.22147	8.8573	7.48711	7.39094	7.59179
ENSGALG00000013741	146.385	1.48287	0.239578	1.19665e-12	7.75159e-10	SYTL3	3:52171021-52200623	synaptotagmin like 3 [Source:NCBI gene;Acc:100858462]	protein_coding	8.17265	8.12084	8.40002	6.93614	6.76199	6.44477
ENSGALG00000020193	425.073	1.47202	1.16029	0.000572866	0.00807587	PLAC8L1	4:46421939-46423376	Placenta-specific 8-like 1 [Source:NCBI gene;Acc:770777]	protein_coding	7.78113	4.68123	5.28215	3.74847	4.13132	4.35838
ENSGALG00000004243	222.293	1.46519	0.673573	6.51892e-05	0.00159164	ENSGALG00000004243	5:1817672-1819250	interferon-induced transmembrane protein 3-like [Source:NCBI gene;Acc:422993]	protein_coding	7.02001	7.6215	6.89771	4.49788	5.5419	5.7399
ENSGALG00000033932	3481.28	1.45721	0.35151	1.04807e-07	9.10985e-06	BF1	16:2565405-2595262	MHC BF1 class I [Source:NCBI gene;Acc:693260]	protein_coding	12.7463	12.6185	12.2356	10.7423	10.6597	11.3336
ENSGALG00000002549	693.435	1.44398	0.615201	4.27595e-05	0.00113116	RGS1	8:3999641-4003821	regulator of G-protein signaling 1 [Source:NCBI gene;Acc:424360]	protein_coding	10.7832	10.5841	10.3481	8.44772	8.80612	8.9448
ENSGALG00000037943	255.771	1.44379	0.68972	8.09816e-05	0.00188063	PRKCB	14:7057348-7132158	protein kinase C beta [Source:NCBI gene;Acc:416567]	protein_coding	9.04907	8.63124	8.24017	6.77826	6.57386	6.96655
ENSGALG00000027064	85.0787	1.42211	0.378905	5.65314e-07	3.7881e-05	HIST1H3H	1:48172185-48173007	histone cluster 1 H3 family member h [Source:NCBI gene;Acc:100858681]	protein_coding	7.20934	7.34448	6.72075	5.53818	6.08376	5.01546
ENSGALG00000019555	560.209	1.42059	0.675411	8.02586e-05	0.00186669	SERPINB1	2:67621788-67629938	serpin family B member 1 [Source:NCBI gene;Acc:420894]	protein_coding	8.98437	7.37901	7.17625	5.77825	6.40318	6.44798
ENSGALG00000015712	170.374	1.41021	0.663141	7.63699e-05	0.00179824	SLBP	4:83930355-83937106	stem-loop binding protein [Source:NCBI gene;Acc:422902]	protein_coding	7.80737	7.90164	7.52996	5.92194	6.29075	5.495
ENSGALG00000016258	105.08	1.40768	0.968497	0.000386985	0.00605752	SYTL5	1:114353222-114397787	synaptotagmin like 5 [Source:NCBI gene;Acc:427990]	protein_coding	6.8536	6.92956	6.0157	4.10998	5.1528	4.11281
ENSGALG00000010595	117.113	1.40103	0.608461	4.95977e-05	0.00128087	GPR65	5:43100745-43106712	G protein-coupled receptor 65 [Source:NCBI gene;Acc:423395]	protein_coding	7.90163	7.55385	7.33977	5.97323	5.85306	5.7544
ENSGALG00000007651	5449.91	1.39804	0.450149	5.42439e-06	0.000218861	STAT1	7:7912708-7932691	signal transducer and activator of transcription 1 [Source:NCBI gene;Acc:424044]	protein_coding	12.4929	12.632	12.1699	10.6793	10.9263	10.7646
ENSGALG00000016227	383.083	1.39632	0.316039	3.70373e-08	3.99556e-06	GPR34	1:113198416-113202575	G protein-coupled receptor 34 [Source:NCBI gene;Acc:771199]	protein_coding	9.84467	9.3117	9.13263	7.88973	8.05841	7.89701
ENSGALG00000014508	137.083	1.3951	0.75418	0.000151393	0.0029714	CD38	4:76602399-76622926	CD38 molecule [Source:NCBI gene;Acc:422827]	protein_coding	8.48354	7.83674	7.20133	5.34934	6.44201	6.05916
ENSGALG00000002160	6445.14	1.39171	0.415132	2.5009e-06	0.000118934	B2M	10:1784065-1786985	beta-2-microglobulin [Source:NCBI gene;Acc:414830]	protein_coding	13.511	13.2549	12.809	11.6548	11.7895	11.3365
ENSGALG00000038782	168.196	1.34455	0.298634	3.1145e-08	3.48343e-06	ZC3H12D	3:48204075-48212692	zinc finger CCCH-type containing 12D [Source:NCBI gene;Acc:421623]	protein_coding	8.50935	8.74652	8.53366	6.53661	7.36878	7.4204
ENSGALG00000010793	85.5254	1.328	0.398824	3.08628e-06	0.000140555	SLC24A4	5:44896394-44930765	solute carrier family 24 member 4 [Source:NCBI gene;Acc:772279]	protein_coding	7.51965	7.41311	7.26779	5.87044	5.95369	5.88769
ENSGALG00000028496	20.7844	1.32767	0.550593	4.08538e-05	0.0010991	ENSGALG00000028496	24:4335489-4342070	NF-kappa-B inhibitor delta-like [Source:NCBI gene;Acc:101751887]	protein_coding	6.01801	5.83627	5.45879	4.29961	4.16178	4.3146
ENSGALG00000023780	84.553	1.30508	0.475685	1.78564e-05	0.000565368	TREM-B2	26:4755127-4761551	triggering receptor expressed on myeloid cells B2 [Source:NCBI gene;Acc:768582]	protein_coding	7.07331	7.014	6.85496	5.27137	5.62582	5.43872
ENSGALG00000027090	34.95	1.29536	1.08191	0.000762672	0.0099665	ENSGALG00000027090	4:85928419-85937631	uncharacterized LOC422926 [Source:NCBI gene;Acc:422926]	protein_coding	6.85259	6.89863	5.0199	3.03711	4.72987	4.47422
ENSGALG00000031794	87.7118	1.28339	1.32622	0.00124825	0.0142639	PDCD1LG2	Z:27685252-27700855	programmed cell death 1 ligand 2 [Source:NCBI gene;Acc:427225]	protein_coding	6.67756	6.15821	5.37289	2.94149	3.88965	3.62273
ENSGALG00000026970	4912.74	1.27288	0.477614	2.32832e-05	0.00070058	ENSGALG00000026970	5:1814210-1815550	interferon-induced transmembrane protein 1-like [Source:NCBI gene;Acc:770612]	protein_coding	11.4921	12.8639	12.8436	11.3883	11.109	9.8983
ENSGALG00000008722	22.997	1.25788	1.29313	0.0012726	0.0144244	MCOLN2	8:16782846-16802543	mucolipin 2 [Source:NCBI gene;Acc:424531]	protein_coding	5.42033	4.8656	4.48139	2.84726	2.56367	2.93037
ENSGALG00000043302	15.7503	1.24975	0.958516	0.000618337	0.00852722	LAT2	19:3007530-3016349	linker for activation of T-cells family member 2 [Source:NCBI gene;Acc:417489]	protein_coding	5.44669	5.41802	4.67544	3.68796	3.06567	3.25559
ENSGALG00000030005	74.3377	1.23775	1.04146	0.000816882	0.0104417	IGSF1	20:72048-75589	immunoglobulin superfamily member 1 [Source:NCBI gene;Acc:419114]	protein_coding	6.29229	6.10788	5.71862	3.78007	4.27278	3.7599
ENSGALG00000011612	15.8663	1.2233	1.40039	0.00154321	0.0164841	GC	4:50399945-50405933	GC, vitamin D binding protein [Source:NCBI gene;Acc:395696]	protein_coding	3.0671	5.48553	3.36159	2.13601	1.31676	2.43477
ENSGALG00000042001	1611.97	1.22059	0.343957	2.08682e-06	0.000103734	ENSGALG00000042001	4:35025993-35044154	hect domain and RLD 4-like [Source:NCBI gene;Acc:422513]	protein_coding	10.3548	10.6577	10.4116	8.8347	9.33764	8.9879
ENSGALG00000043606	51.0235	1.21814	0.517287	5.58069e-05	0.00140679	ENSGALG00000043606	33:7229176-7232142	NA	protein_coding	6.59849	6.45341	6.14448	5.39151	4.47851	4.66949
ENSGALG00000048671	749.124	1.213	0.214302	1.85583e-10	4.44772e-08	ENSGALG00000048671	13:9077075-9083870	E3 ubiquitin/ISG15 ligase TRIM25-like [Source:NCBI gene;Acc:416147]	protein_coding	9.44615	9.80467	9.94435	8.28819	8.61509	8.48811
ENSGALG00000040276	25.4122	1.21006	0.695913	0.000236056	0.00410838	RUNX2	3:109295891-109443058	runt related transcription factor 2 [Source:NCBI gene;Acc:373919]	protein_coding	5.7881	5.82207	4.42737	4.40339	3.9498	3.34999
ENSGALG00000005809	447.508	1.20774	0.33872	2.06326e-06	0.000103238	SEPTIN2	9:5151187-5166192	septin 2 [Source:NCBI gene;Acc:424843]	protein_coding	10.041	9.61589	9.04143	8.21696	7.92293	8.49505
ENSGALG00000002263	122.887	1.20445	0.64267	0.00017475	0.00325351	KLHL6	9:2728404-2746826	kelch like family member 6 [Source:NCBI gene;Acc:424762]	protein_coding	8.17656	7.72976	7.37915	6.33065	5.66324	6.20904
ENSGALG00000028982	1793.25	1.19282	0.347625	3.30504e-06	0.000147862	CMPK2	3:94980479-94986009	cytidine/uridine monophosphate kinase 2 [Source:NCBI gene;Acc:421921]	protein_coding	10.346	10.8358	11.183	9.09992	9.69718	9.43977
ENSGALG00000004958	200.359	1.18329	0.625825	0.000173706	0.003246	BTK	4:2028580-2039548	Bruton tyrosine kinase [Source:NCBI gene;Acc:374075]	protein_coding	8.80944	8.30955	7.88987	6.83436	6.36427	6.85002
ENSGALG00000052737	48.2264	1.18154	0.618973	0.000167205	0.00315552	ENSGALG00000052737	2:999915-1030300	GTPase IMAP family member 8-like 1 [Source:NCBI gene;Acc:101751764]	protein_coding	6.73198	5.83385	5.59437	4.56008	4.70834	4.58733
ENSGALG00000012454	244.302	1.17128	0.611108	0.000167035	0.00315552	CYTH4	1:51385635-51405059	cytohesin 4 [Source:NCBI gene;Acc:418043]	protein_coding	8.68252	8.12337	7.95409	6.77645	6.70321	6.39011
ENSGALG00000005638	362.609	1.16675	0.742814	0.000365563	0.0057983	IL2RG	4:2390550-2394261	interleukin 2 receptor subunit gamma [Source:NCBI gene;Acc:395199]	protein_coding	9.53416	9.18004	8.48254	7.29358	7.23208	7.31182
ENSGALG00000023709	35.4247	1.16437	1.1794	0.00136935	0.0152482	ENSGALG00000023709	17:5990121-5992857	torsin family 1, member B-like [Source:NCBI gene;Acc:417192]	protein_coding	4.74393	4.96995	5.17634	2.51178	2.32465	3.45465
ENSGALG00000001571	533.269	1.15689	0.772109	0.000435816	0.00660937	MYO1F	28:1844413-1858231	myosin IF [Source:NCBI gene;Acc:396187]	protein_coding	9.58925	9.44922	8.69379	7.45314	7.30598	7.44295
ENSGALG00000004594	11258.3	1.15495	0.447149	3.67428e-05	0.00101617	CD74	13:13851648-13855558	CD74 molecule [Source:NCBI gene;Acc:414741]	protein_coding	14.3928	14.0087	13.8421	12.5972	12.4738	12.7718
ENSGALG00000037826	18.7002	1.15346	0.974419	0.000895621	0.011185	ENSGALG00000037826	33:6001570-6007297	thymocyte expressed, positive selection associated 1 [Source:NCBI gene;Acc:107055393]	protein_coding	5.48023	5.2541	4.24866	2.51132	2.34835	4.09343
ENSGALG00000019147	183.299	1.14636	1.22844	0.0015552	0.0165216	ENSGALG00000019147	1:130499848-130512773	granulocyte-macrophage colony-stimulating factor receptor subunit alpha-like [Source:NCBI gene;Acc:418667]	protein_coding	7.70006	7.0016	7.20519	4.34955	4.70195	4.82093
ENSGALG00000013057	2477.24	1.14558	0.40728	2.12259e-05	0.000648328	ENSGALG00000013057	1:62069663-62083647	ubiquitin specific peptidase 41 [Source:NCBI gene;Acc:418167]	protein_coding	10.9277	11.4208	11.397	9.25157	10.2497	9.85107
ENSGALG00000005757	1762.76	1.13462	0.3043	1.57369e-06	8.39908e-05	IRF8	11:17590414-17597150	interferon regulatory factor 8 [Source:NCBI gene;Acc:396385]	protein_coding	11.3216	11.3067	11.1674	10.0105	10.1309	9.71425
ENSGALG00000040159	10.0306	1.13394	1.51946	0.0018737	0.0187383	ENSGALG00000040159	10:1115982-1118608	NA	protein_coding	5.40062	3.92194	3.79048	1.55733	2.64014	1.99785
ENSGALG00000002583	737.951	1.13206	0.482671	6.80052e-05	0.00163675	PIK3CD	21:3475568-3498330	phosphatidylinositol-4,5-bisphosphate 3-kinase catalytic subunit delta [Source:NCBI gene;Acc:419444]	protein_coding	10.4879	10.1073	9.8853	8.66715	8.53833	8.82463
ENSGALG00000015528	41.4287	1.12239	0.595472	0.00019521	0.00355609	JAKMIP1	4:79331087-79416639	janus kinase and microtubule interacting protein 1 [Source:NCBI gene;Acc:422854]	protein_coding	6.47645	6.17101	5.88753	4.98291	4.45627	4.5248
ENSGALG00000032231	167.099	1.11886	0.431516	3.91458e-05	0.0010633	C4	16:2609635-2624278	complement 4 [Source:NCBI gene;Acc:426611]	protein_coding	8.049	8.50531	7.84283	6.25486	6.92647	6.98806
ENSGALG00000050564	118.272	1.11584	0.600852	0.000210004	0.00375808	ENSGALG00000050564	6:19358682-19386012	NA	protein_coding	8.26786	7.64659	7.59091	6.34674	5.98926	6.40541
ENSGALG00000038969	106.967	1.11015	0.273207	5.46403e-07	3.69392e-05	ENSGALG00000038969	1:48088780-48089278	histone H3.2-like [Source:NCBI gene;Acc:769852]	protein_coding	7.51484	7.56917	7.19229	6.26797	6.09963	6.30489
ENSGALG00000026422	1507.08	1.10648	0.629973	0.000266102	0.00451082	ENSGALG00000026422	7:28217915-28235171	poly(ADP-ribose) polymerase family member 14 [Source:NCBI gene;Acc:101747378]	protein_coding	10.7358	10.6587	10.7155	8.84032	9.14175	9.06888
ENSGALG00000021627	1349.74	1.10029	0.21047	3.91887e-09	5.32232e-07	IFI27L2	23:4490448-4491440	interferon, alpha-inducible protein 27-like 2 [Source:NCBI gene;Acc:403121]	protein_coding	10.3629	10.7074	10.6683	9.22102	9.46425	9.53302
ENSGALG00000024466	38.1409	1.10008	0.640048	0.000292078	0.00485021	CCL17	11:782460-783685	C-C motif chemokine ligand 17 [Source:NCBI gene;Acc:415652]	protein_coding	6.21603	6.09434	6.59729	4.68311	4.28625	5.14611
ENSGALG00000037223	13.9145	1.0886	1.47152	0.00207093	0.0200515	ENSGALG00000037223	9:5485166-5487957	G protein-coupled receptor 35 [Source:NCBI gene;Acc:424833]	protein_coding	5.21777	5.57726	4.24936	1.58932	2.93349	2.32843
ENSGALG00000027961	50.9037	1.082	0.761904	0.0005755	0.00810549	PCASP2	28:1074042-1081172	paracaspase 2 [Source:NCBI gene;Acc:429451]	protein_coding	6.90605	6.76767	6.13807	5.18919	4.42291	4.91851
ENSGALG00000005078	729.411	1.0732	0.237011	1.05866e-07	9.13304e-06	NUP210	12:6021285-6080368	nucleoporin 210 [Source:NCBI gene;Acc:415977]	protein_coding	10.4636	10.0493	10.5281	9.46031	9.32887	8.62819
ENSGALG00000026914	7.49955	1.07216	1.20925	0.00186121	0.0186624	DOK3	13:10890327-10892838	docking protein 3 [Source:NCBI gene;Acc:429960]	protein_coding	4.55479	4.11539	3.47728	2.00796	2.41978	2.62119
ENSGALG00000001835	14.0088	1.06817	1.6258	0.00176597	0.0180163	SCNN1D	21:2453661-2465445	sodium channel epithelial 1 delta subunit [Source:NCBI gene;Acc:428184]	protein_coding	2.92521	2.83856	2.79957	0.946141	1.16565	0.986249
ENSGALG00000011275	120.186	1.06013	0.434219	6.48314e-05	0.00158634	DEPDC1	8:29133310-29143643	DEP domain containing 1 [Source:NCBI gene;Acc:424710]	protein_coding	7.55821	7.58022	7.26816	6.26171	6.09267	6.01982
ENSGALG00000041400	31.5725	1.05942	0.750541	0.000607188	0.00840394	ENSGALG00000041400	21:5269524-5273140	arylacetamide deacetylase like 3A [Source:NCBI gene;Acc:768580]	protein_coding	5.33577	5.7168	5.62762	4.34768	3.99212	3.25184
ENSGALG00000037413	11.0805	1.05872	0.831566	0.000821775	0.010469	IL7	2:120316700-120326139	interleukin 7 [Source:NCBI gene;Acc:420193]	protein_coding	4.58318	4.48224	4.67049	2.74288	3.16869	3.18001
ENSGALG00000010195	299.578	1.04926	0.320788	8.20255e-06	0.000305806	PLK4	4:34346569-34356307	polo like kinase 4 [Source:NCBI gene;Acc:422497]	protein_coding	8.72535	8.96955	9.00893	7.64918	7.84295	7.51477
ENSGALG00000038636	1193.31	1.04369	0.596168	0.000304217	0.00500264	LAPTM5	23:380586-395018	lysosomal protein transmembrane 5 [Source:NCBI gene;Acc:419552]	protein_coding	11.1417	10.7451	10.3635	9.25078	9.0145	9.25718
ENSGALG00000011281	83.8379	1.04129	0.459699	0.000101305	0.00220767	SGO1	2:35837240-35842547	shugoshin 1 [Source:NCBI gene;Acc:420650]	protein_coding	7.26405	7.1735	6.29611	5.81942	5.7371	5.27855
ENSGALG00000031340	144.143	1.0396	0.470056	0.000114495	0.00241887	E2F7	1:38375611-38391308	E2F transcription factor 7 [Source:NCBI gene;Acc:417868]	protein_coding	7.63214	7.89797	7.48955	6.37611	6.6533	5.76195
ENSGALG00000015216	100.727	1.03718	0.71592	0.000581904	0.00816544	SYK	Z:44075509-44125480	spleen associated tyrosine kinase [Source:NCBI gene;Acc:427272]	protein_coding	7.8741	6.93901	7.07136	5.87461	5.37116	5.59817
ENSGALG00000039576	156.563	1.03081	0.275426	2.09613e-06	0.000103857	KNSTRN	5:1014454-1019743	kinetochore-localized astrin/SPAG5 binding protein [Source:NCBI gene;Acc:426704]	protein_coding	7.99621	7.96117	7.55288	6.80697	6.76803	6.52011
ENSGALG00000017362	175.826	1.02345	0.464448	0.000121413	0.00251609	HAVCR1	13:12143095-12173099	hepatitis A virus cellular receptor 1 [Source:NCBI gene;Acc:416249]	protein_coding	8.34608	8.13843	7.99678	6.84542	6.83094	6.65656
ENSGALG00000000158	73.6894	1.02329	0.587685	0.000324129	0.00526183	DMA	16:2584405-2586614	major histocompatibility complex, class II, DM alpha [Source:NCBI gene;Acc:417050]	protein_coding	6.97709	6.74566	6.57473	5.40815	5.04329	5.31846
ENSGALG00000032658	144.027	1.02008	0.615262	0.000388011	0.0060658	FMNL1	27:3775310-3882647	formin like 1 [Source:NCBI gene;Acc:419965]	protein_coding	8.27576	8.15042	6.84692	6.0731	6.50871	6.29436
ENSGALG00000013723	1324.46	1.01347	0.468911	0.000136568	0.00275149	OASL	12:3635427-3637460	2'-5'-oligoadenylate synthetase like [Source:NCBI gene;Acc:395908]	protein_coding	9.47065	10.2802	9.84356	8.14942	8.92548	8.29667
ENSGALG00000029857	367.381	1.00242	0.413718	7.87028e-05	0.00183894	ENSGALG00000029857	2:4138557-4140735	GTPase, IMAP family member 6 [Source:NCBI gene;Acc:420413]	protein_coding	8.97411	9.24574	9.00162	7.89756	7.76821	7.60602
ENSGALG00000045218	1527.37	-1.00299	0.246206	7.34542e-07	4.67903e-05	MYO18B	15:7338309-7382993	myosin XVIIIB [Source:NCBI gene;Acc:416905]	protein_coding	10.3318	10.0905	9.87143	11.2108	11.0434	11.453
ENSGALG00000003193	49.8005	-1.0056	0.727418	0.000707811	0.0094069	CRABP-I	10:4148571-4161467	cellular retinoic acid binding protein 1 [Source:NCBI gene;Acc:374211]	protein_coding	3.95611	4.78625	4.25481	5.70705	5.81593	6.37119
ENSGALG00000034144	8962.65	-1.00677	0.395996	5.9074e-05	0.00147549	ENSGALG00000034144	5:14925899-14930919	NA	protein_coding	11.7192	13.1811	12.945	13.5884	14.5278	13.9365
ENSGALG00000027501	398.577	-1.02312	0.215592	5.03615e-08	5.14127e-06	ANPEP	10:20435393-20443467	alanyl aminopeptidase, membrane [Source:NCBI gene;Acc:395667]	protein_coding	8.39686	8.44272	8.12641	9.69886	9.11244	9.45951
ENSGALG00000032915	260.091	-1.0326	0.170742	6.35117e-11	1.98896e-08	CHPF	7:22076940-22080290	chondroitin polymerizing factor [Source:NCBI gene;Acc:769112]	protein_coding	7.72677	8.11781	7.61036	8.86305	8.92232	8.96988
ENSGALG00000038775	909.985	-1.04105	0.307092	5.9754e-06	0.000237315	SPON1	5:6640438-6815435	spondin 1 [Source:NCBI gene;Acc:395657]	protein_coding	9.0521	9.11294	9.25475	10.5682	10.4506	10.063
ENSGALG00000047139	94.5383	-1.04169	0.208693	1.58344e-08	1.85275e-06	ENSGALG00000047139	26:5436273-5442401	NA	protein_coding	6.5172	6.47177	6.11661	7.60312	7.30294	7.51645
ENSGALG00000041273	22.0333	-1.04215	0.902503	0.00109199	0.0129855	KIAA0319	2:57762227-57813142	KIAA0319 [Source:NCBI gene;Acc:428476]	protein_coding	2.72165	3.85714	3.32287	4.48757	5.98269	4.5312
ENSGALG00000037975	902.47	-1.04237	0.257709	7.35184e-07	4.67903e-05	CA3B	2:122705158-122724398	carbonic anhydrase 3B [Source:NCBI gene;Acc:420209]	protein_coding	9.15146	8.89926	8.88269	10.0284	9.97313	10.4536
ENSGALG00000033867	199.501	-1.04348	0.23173	1.30149e-07	1.07011e-05	PCOLCE	30:968845-973293	procollagen C-endopeptidase enhancer [Source:HGNC Symbol;Acc:HGNC:8738]	protein_coding	7.33964	7.40597	7.29208	8.58864	8.32412	8.50912
ENSGALG00000012544	111.528	-1.05091	0.219945	3.9976e-08	4.19362e-06	ENSGALG00000012544	7:36204915-36208072	NA	protein_coding	6.27779	6.63105	6.20119	7.42058	7.67885	7.41462
ENSGALG00000010258	3057.95	-1.05666	0.139398	1.7791e-15	2.46017e-12	LTBP2	5:38139299-38205852	latent transforming growth factor beta binding protein 2 [Source:NCBI gene;Acc:428888]	protein_coding	11.1039	11.1581	11.2724	12.338	12.2135	12.2435
ENSGALG00000034474	1707.77	-1.06222	1.44762	0.00219158	0.0208611	CRISP3	3:108694660-108706327	cysteine rich secretory protein 2 [Source:NCBI gene;Acc:422045]	protein_coding	7.54294	4.56735	2.22708	9.4803	10.949	9.00415
ENSGALG00000011242	78.0674	-1.06803	0.433706	6.0516e-05	0.00150165	OBSL1	7:22058182-22070812	obscurin like 1 [Source:NCBI gene;Acc:424198]	protein_coding	5.33414	5.21162	5.70977	6.79949	6.75169	6.69727
ENSGALG00000009514	146.759	-1.07131	0.45568	7.74954e-05	0.00181911	NRCAM	1:28704251-28843445	neuronal cell adhesion molecule [Source:NCBI gene;Acc:396202]	protein_coding	5.74281	6.51305	6.20958	7.68415	7.8108	7.21422
ENSGALG00000034456	1016.16	-1.07409	0.182674	1.37124e-10	3.59619e-08	PRELP	26:5152468-5174115	proline and arginine rich end leucine rich repeat protein [Source:NCBI gene;Acc:419933]	protein_coding	9.63852	9.75473	9.43672	10.7753	10.7247	10.7621
ENSGALG00000003123	297.448	-1.07613	0.229264	5.22314e-08	5.29661e-06	CNTNAP1	27:7823872-7832297	contactin associated protein 1 [Source:NCBI gene;Acc:428309]	protein_coding	8.16197	7.9769	7.47946	9.23	8.94259	9.04515
ENSGALG00000032893	140.898	-1.08135	0.195115	8.55541e-10	1.54924e-07	SHISA4	26:1135370-1139505	shisa family member 4 [Source:NCBI gene;Acc:100859291]	protein_coding	6.77209	6.66825	6.58003	7.83849	7.61304	7.90978
ENSGALG00000009095	8.11727	-1.08227	1.00436	0.00123289	0.0141532	LHCGR	3:8231020-8250534	luteinizing hormone/choriogonadotropin receptor [Source:NCBI gene;Acc:395776]	protein_coding	2.51868	2.33216	2.26735	3.56979	3.54526	4.18127
ENSGALG00000038396	35036	-1.09329	0.599294	0.000235347	0.00410535	ENSGALG00000038396	6:32278486-32298582	NA	protein_coding	14.3018	13.9451	13.9039	15.4441	15.9778	15.6855
ENSGALG00000006543	230.313	-1.10474	0.248796	1.32971e-07	1.07586e-05	PFKL	9:4551587-4557627	phosphofructokinase, liver type [Source:NCBI gene;Acc:769850]	protein_coding	7.22896	7.87718	7.65907	8.84275	8.88249	8.74784
ENSGALG00000036142	697.688	-1.10663	0.163247	3.99218e-13	3.03625e-10	LOXL3	4:90807622-90816116	lysyl oxidase like 3 [Source:NCBI gene;Acc:425986]	protein_coding	8.91952	9.21917	9.17513	10.3531	10.2803	10.1293
ENSGALG00000000608	1129.47	-1.11836	0.184689	3.72442e-11	1.34886e-08	CDH1	11:18870452-18879210	cadherin 1 [Source:NCBI gene;Acc:415860]	protein_coding	9.92549	9.73761	9.65178	10.8002	10.9626	11.1029
ENSGALG00000034067	1773.79	-1.12494	0.175285	3.76509e-12	1.97485e-09	FMOD	26:5133300-5139900	fibromodulin [Source:NCBI gene;Acc:395814]	protein_coding	10.3385	10.4246	10.3551	11.6785	11.5739	11.3989
ENSGALG00000017334	973.036	-1.13258	0.186875	3.26723e-11	1.24245e-08	ENSGALG00000017334	1:197487500-197530937	dachsous cadherin-related 1 [Source:NCBI gene;Acc:419073]	protein_coding	9.43191	9.64157	9.40738	10.7823	10.6133	10.6785
ENSGALG00000041471	546.655	-1.13462	0.281262	5.51849e-07	3.71424e-05	TUBB	16:2738933-2745467	tubulin beta class I [Source:NCBI gene;Acc:396254]	protein_coding	8.62205	8.89512	8.07898	10.0096	9.87197	9.68931
ENSGALG00000047356	287.488	-1.13541	0.145086	1.46682e-16	2.78898e-13	VASN	14:13108126-13110213	vasorin [Source:NCBI gene;Acc:101749629]	protein_coding	7.60713	7.83421	8.08487	9.02333	8.86221	9.06995
ENSGALG00000035945	121.984	-1.14049	0.384957	1.45923e-05	0.000487832	ENSGALG00000035945	11:1196515-1201519	fibulin 7 [Source:NCBI gene;Acc:427533]	protein_coding	5.77968	6.66885	6.46627	7.53786	7.96959	7.61839
ENSGALG00000046461	33.5807	-1.14741	0.316924	2.13268e-06	0.000104135	LRRC15	9:13067941-13069632	leucine rich repeat containing 15 [Source:HGNC Symbol;Acc:HGNC:20818]	protein_coding	4.61566	5.02191	4.44122	6.06324	5.72908	5.97103
ENSGALG00000016105	1064.8	-1.15867	0.208806	5.11402e-10	1.03719e-07	DYSF	4:90633304-90698669	dysferlin [Source:NCBI gene;Acc:425353]	protein_coding	9.75302	9.7704	9.28914	10.8059	10.812	10.9671
ENSGALG00000039786	788.416	-1.15962	0.132251	4.42916e-20	2.24573e-16	FGFR1	22:2646153-2661037	fibroblast growth factor receptor 1 [Source:NCBI gene;Acc:396516]	protein_coding	9.17625	9.2462	9.27265	10.519	10.3269	10.3639
ENSGALG00000006802	571.886	-1.16053	0.213361	9.1319e-10	1.63418e-07	LAMB2	12:11948006-11968917	laminin, beta 2 (laminin S) [Source:NCBI gene;Acc:373980]	protein_coding	8.59384	8.9064	8.79746	10.1655	9.86736	9.98438
ENSGALG00000031895	222.581	-1.17888	0.271992	1.44916e-07	1.16016e-05	SDK2	18:9012993-9054883	sidekick cell adhesion molecule 2 [Source:NCBI gene;Acc:395215]	protein_coding	7.0313	7.46195	7.26345	8.74643	8.58862	8.30136
ENSGALG00000050763	342.051	-1.18472	0.226074	2.20003e-09	3.249e-07	PBXIP1	25:3004108-3008264	PBX homeobox interacting protein 1 [Source:NCBI gene;Acc:100857958]	protein_coding	8.27502	8.16328	7.63443	9.37052	9.41376	9.18804
ENSGALG00000028005	325.987	-1.18699	0.390543	1.0462e-05	0.000369229	GADD45G	Z:43742056-43743702	growth arrest and DNA damage inducible gamma [Source:NCBI gene;Acc:429929]	protein_coding	7.05541	7.47507	8.31039	9.48387	8.96942	8.85777
ENSGALG00000003644	173.024	-1.19472	0.470805	3.75394e-05	0.00103257	ENSGALG00000003644	10:4876557-4878284	C2 calcium dependent domain containing 4A [Source:NCBI gene;Acc:427491]	protein_coding	7.0498	6.67512	7.18068	8.84176	8.12488	8.37863
ENSGALG00000030712	2499.18	-1.20321	0.289576	2.62154e-07	1.97407e-05	COL2A1	33:7292614-7310596	collagen type II alpha 1 chain [Source:NCBI gene;Acc:395069]	protein_coding	10.3449	10.7796	10.4546	11.8221	12.0728	11.7957
ENSGALG00000010497	69.1726	-1.21066	0.667367	0.000198651	0.00360152	SLC29A4	14:4479913-4485230	solute carrier family 29 member 4 [Source:NCBI gene;Acc:425593]	protein_coding	4.74552	5.45051	5.10789	6.77613	6.08066	7.27774
ENSGALG00000035717	7749.65	-1.22047	0.183522	3.71212e-13	2.97185e-10	HSPG2	21:6542875-6568734	heparan sulfate proteoglycan 2 [Source:NCBI gene;Acc:429806]	protein_coding	12.5156	12.701	12.2634	13.8686	13.5899	13.8731
ENSGALG00000005099	88.4229	-1.22982	0.82665	0.000410628	0.00633474	ORM1	17:5160792-5162562	orosomucoid 1 (ovoglycoprotein) [Source:NCBI gene;Acc:395220]	protein_coding	4.71729	5.46865	3.44388	6.6011	6.06605	7.21588
ENSGALG00000044418	5824.29	-1.23116	0.395641	7.59579e-06	0.000289573	ENSGALG00000044418	5:14892238-14898052	NA	protein_coding	11.0686	12.5106	12.1075	13.1333	13.9663	13.2875
ENSGALG00000002358	1016.59	-1.23681	0.373473	4.15962e-06	0.000177233	CDO1	Z:73146956-73156876	cysteine dioxygenase type 1 [Source:NCBI gene;Acc:427391]	protein_coding	8.86691	9.45916	9.67036	10.9706	10.9773	10.5185
ENSGALG00000027716	9355.1	-1.23697	0.436801	1.61712e-05	0.000523361	ENSGALG00000027716	5:12686682-12694704	HPS5, biogenesis of lysosomal organelles complex 2 subunit 2 [Source:NCBI gene;Acc:423079]	protein_coding	11.5851	11.8336	12.7722	14.0123	13.7479	13.2299
ENSGALG00000041834	838.237	-1.24357	0.236151	1.28817e-09	2.17255e-07	AEBP1	22:5268107-5279496	AE binding protein 1 [Source:NCBI gene;Acc:100859431]	protein_coding	9.27803	9.4762	9.08033	10.642	10.5355	10.6999
ENSGALG00000000184	299.089	-1.25921	0.732748	0.00023328	0.00408334	SLC27A6	Z:45721101-45760913	solute carrier family 27 (fatty acid transporter), member 6 [Source:NCBI gene;Acc:769933]	protein_coding	7.03755	7.10321	7.77265	9.35828	9.13241	9.14348
ENSGALG00000033271	2975.46	-1.25967	0.257929	8.07613e-09	9.82768e-07	PFKM	33:7260322-7265353	phosphofructokinase, muscle [Source:NCBI gene;Acc:374064]	protein_coding	11.0324	10.8354	10.8732	12.1332	12.1195	12.5877
ENSGALG00000031341	108.081	-1.26095	0.354365	1.7718e-06	9.10501e-05	ENSGALG00000031341	KZ626839.1:681601-721084	maltase-glucoamylase (alpha-glucosidase) [Source:NCBI gene;Acc:425545]	protein_coding	6.21176	5.93541	5.75051	7.0158	7.80089	7.24699
ENSGALG00000004386	247.562	-1.26321	0.216672	4.69159e-11	1.62191e-08	SOX9	18:8785940-8789042	SRY (sex determining region Y)-box 9 [Source:NCBI gene;Acc:374148]	protein_coding	7.09597	7.40597	6.92538	8.53898	8.69161	8.21329
ENSGALG00000004028	561.73	-1.26368	0.212324	2.25243e-11	9.51716e-09	MATN4	20:5162754-5167745	matrilin 4 [Source:NCBI gene;Acc:428140]	protein_coding	8.49335	8.46052	8.8023	10.2136	9.67588	9.81797
ENSGALG00000043727	260.655	-1.33105	0.373167	1.39593e-06	7.72125e-05	NR4A1	33:3308221-3313864	nuclear receptor subfamily 4 group A member 1 [Source:NCBI gene;Acc:100857380]	protein_coding	7.76195	7.33362	7.50034	9.289	8.94104	8.91408
ENSGALG00000053055	227.382	-1.33382	0.336124	3.16385e-07	2.32164e-05	ENSGALG00000053055	32:190-6972	ryanodine receptor 1-like [Source:NCBI gene;Acc:112530475]	protein_coding	7.25476	7.00595	6.93044	8.63062	8.43379	8.59768
ENSGALG00000026836	989.882	-1.34238	0.224231	9.89724e-12	5.01823e-09	ENSGALG00000026836	23:5117515-5129007	collagen type XVI alpha 1 chain [Source:NCBI gene;Acc:430477]	protein_coding	9.11129	9.58216	9.35114	10.9033	10.6951	10.7145
ENSGALG00000040992	15.0541	-1.34453	0.986189	0.000499041	0.00729194	C1QL2	7:28438645-28440603	complement component 1, q subcomponent-like 2 [Source:NCBI gene;Acc:107053871]	protein_coding	4.02545	3.03988	2.56232	5.18451	5.06559	5.49186
ENSGALG00000030904	11546.5	-1.35262	0.13058	1.2416e-27	1.8886e-23	LRP1	33:4683782-4739424	LDL receptor related protein 1 [Source:NCBI gene;Acc:396170]	protein_coding	12.9757	13.1454	12.8507	14.4899	14.226	14.3491
ENSGALG00000032220	6894.12	-1.35497	0.21508	1.22305e-12	7.75159e-10	ELN	19:943341-962273	elastin [Source:NCBI gene;Acc:396441]	protein_coding	12.1763	12.3258	12.2514	13.6708	13.6985	13.6588
ENSGALG00000014917	59.068	-1.35503	0.410953	3.22174e-06	0.000144778	VGLL2	3:63086092-63091470	vestigial like family member 2 [Source:NCBI gene;Acc:421735]	protein_coding	5.35512	4.87033	5.04439	6.58193	6.53202	6.63901
ENSGALG00000050176	82.7765	-1.36584	0.459742	8.541e-06	0.0003161	ENSGALG00000050176	19:5799449-5801482	NA	protein_coding	5.51844	6.16419	5.49864	7.18261	7.62114	7.14212
ENSGALG00000054999	490.979	-1.44483	0.215533	4.36733e-14	4.7451e-11	ENSGALG00000054999	23:5128924-5136732	NA	protein_coding	8.1254	8.52603	8.36003	10.0026	9.76834	9.70503
ENSGALG00000048064	73.7393	-1.46679	0.561916	2.09957e-05	0.000643883	ENSGALG00000048064	2:131158698-131165907	glycogen phosphorylase, muscle form-like [Source:NCBI gene;Acc:107049660]	protein_coding	5.29609	4.93893	4.77264	6.66854	6.71277	6.80082
ENSGALG00000003025	57.782	-1.50956	0.590277	2.36029e-05	0.000706739	ENSGALG00000003025	9:9667482-9672242	NA	protein_coding	4.58886	4.65903	5.48789	6.62305	6.78656	6.63739
ENSGALG00000003689	930.344	-1.53901	0.358771	4.72277e-08	4.88694e-06	PAPSS2	6:10302749-10312180	3'-phosphoadenosine 5'-phosphosulfate synthase 2 [Source:NCBI gene;Acc:423678]	protein_coding	9.35516	9.21485	9.40783	10.9845	11.0451	10.9892
ENSGALG00000049432	55.5564	-1.57235	0.636472	2.91034e-05	0.000830566	ENSGALG00000049432	1:88686661-88689678	NA	protein_coding	5.1486	4.06464	4.39485	6.47669	5.7631	6.81692
ENSGALG00000032404	8661.53	-1.57498	0.370777	5.54013e-08	5.49073e-06	MYH1C	18:609685-626955	myosin, heavy chain 1C, skeletal muscle (similar to human myosin, heavy chain 1, skeletal muscle, adult) [Source:NCBI gene;Acc:417310]	protein_coding	12.0113	12.1083	11.9247	14.2226	12.8103	13.8397
ENSGALG00000031496	40862.9	-1.58416	0.458581	1.42107e-06	7.83185e-05	SPINK5	13:11260862-11270908	serine peptidase inhibitor, Kazal type 5 [Source:NCBI gene;Acc:416235]	protein_coding	14.1757	14.7135	14.1973	15.846	16.5816	16.0428
ENSGALG00000047052	55.0847	-1.59104	0.715749	5.50295e-05	0.00139509	ENSGALG00000047052	6:32279119-32284596	NA	protein_coding	4.28645	4.35922	4.23896	6.00933	6.52941	5.98537
ENSGALG00000016761	5075.09	-1.61007	0.446352	8.05944e-07	5.04494e-05	LYG2	1:133828101-133831585	lysozyme g2 [Source:NCBI gene;Acc:395708]	protein_coding	10.1511	10.7555	10.7586	12.8654	12.3118	11.7914
ENSGALG00000002496	58263.4	-1.61021	0.451739	9.46159e-07	5.71112e-05	SFTPA1	6:5188235-5191519	surfactant protein A1 [Source:NCBI gene;Acc:423630]	protein_coding	14.2866	14.8322	14.8995	16.5924	16.6653	16.2625
ENSGALG00000031807	170.134	-1.61399	1.44423	0.000698852	0.00930029	ENSGALG00000031807	26:5096691-5103540	NA	protein_coding	5.37612	5.30747	5.21681	9.34811	8.73432	5.7231
ENSGALG00000054865	20.0746	-1.66439	0.545787	5.51289e-06	0.000221257	ENSGALG00000054865	12:11951567-11954327	NA	protein_coding	3.60156	4.02792	3.63617	5.54741	5.5646	5.13504
ENSGALG00000006453	13269.8	-1.69397	0.304548	5.20601e-11	1.72149e-08	TF	9:4765436-4777129	transferrin (ovotransferrin) [Source:NCBI gene;Acc:396241]	protein_coding	12.3487	12.6318	12.49	14.0385	14.5927	14.0853
ENSGALG00000029072	176.23	-1.69419	0.384976	2.76393e-08	3.11423e-06	NTN3	14:14359154-14386623	netrin 1 [Source:NCBI gene;Acc:396387]	protein_coding	6.92413	6.9824	6.43447	8.82097	8.36507	8.51599
ENSGALG00000053543	38.7444	-1.70967	0.516798	2.42223e-06	0.000116229	ENSGALG00000053543	12:11955258-11958590	NA	protein_coding	4.22315	4.99601	4.58295	6.419	6.45349	6.39907
ENSGALG00000037011	136.578	-1.73012	0.32075	1.51036e-10	3.82901e-08	CILP2	28:3540874-3544871	cartilage intermediate layer protein 2 [Source:HGNC Symbol;Acc:HGNC:24213]	protein_coding	5.94976	6.42939	6.16116	8.25319	7.4364	8.02598
ENSGALG00000005616	111.441	-1.77747	0.311885	2.85147e-11	1.11215e-08	ARSI	13:13888545-13891555	arylsulfatase family member I [Source:NCBI gene;Acc:427639]	protein_coding	5.73819	5.91912	5.19097	7.70186	7.37577	7.17162
ENSGALG00000021092	200.333	-1.79682	0.517688	1.4852e-06	8.06836e-05	ENSGALG00000021092	9:9675721-9683849	thiamine transporter 2-like [Source:NCBI gene;Acc:100858713]	protein_coding	6.22789	6.36205	7.53805	8.67995	8.99384	8.68012
ENSGALG00000029073	130.947	-1.81018	0.324237	6.40715e-11	1.98896e-08	ENSGALG00000029073	Z:42336632-42348496	uncharacterized LOC770548 [Source:NCBI gene;Acc:770548]	protein_coding	6.55512	6.04864	6.58487	8.45701	7.75035	8.36108
ENSGALG00000023626	42.1816	-2.01574	0.795906	2.75638e-05	0.000795584	NTN1	18:2045332-2093589	netrin 1 [Source:NCBI gene;Acc:396389]	protein_coding	3.65684	4.96042	3.27648	5.94029	6.70168	6.40367
ENSGALG00000001626	123.542	-2.47883	0.462074	3.66668e-09	5.11687e-07	ENSGALG00000001626	18:3657523-3661970	urotensin 2 receptor [Source:NCBI gene;Acc:427800]	protein_coding	6.10456	5.32841	5.27157	8.05571	8.37552	7.66647
ENSGALG00000053794	250.028	-2.51175	1.19595	7.47955e-05	0.00177214	ENSGALG00000053794	6:32310447-32312323	NA	protein_coding	5.61106	6.28908	5.2302	6.84965	9.78766	9.18708
ENSGALG00000007038	47.4396	-2.51719	0.710155	3.33554e-06	0.000147993	ASTN2	17:3593160-3854597	astrotactin 2 [Source:NCBI gene;Acc:417242]	protein_coding	3.72024	4.74594	3.97559	6.48157	7.05443	6.63343
ENSGALG00000053705	106.494	-2.773	1.44676	9.00266e-05	0.00201382	ENSGALG00000053705	6:32307036-32307434	NA	protein_coding	3.80804	4.56874	3.50528	4.90701	8.52057	8.12808
ENSGALG00000042664	59.7986	-2.79068	0.673314	8.48046e-07	5.24375e-05	CBLN1	11:7039119-7041568	cerebellin 1 precursor [Source:NCBI gene;Acc:771265]	protein_coding	4.12112	3.76862	4.03445	6.7849	6.9416	6.35684
ENSGALG00000006693	7158.25	-2.85429	0.652641	4.43957e-07	3.112e-05	ENSGALG00000006693	20:10325022-10329836	BPI fold-containing family B member 4-like [Source:NCBI gene;Acc:101750367]	protein_coding	10.3348	8.8357	11.2996	13.6521	13.3021	13.645
ENSGALG00000009262	1027.32	-2.9231	1.36954	6.00285e-05	0.00149198	FGB	4:20308597-20315123	fibrinogen beta chain [Source:NCBI gene;Acc:373926]	protein_coding	7.49505	7.36982	5.78075	10.7495	11.3072	11.0146
ENSGALG00000002503	11338.9	-2.95768	0.974407	1.29929e-05	0.000443127	SFTPA2	6:5196550-5203105	surfactant protein A2 [Source:NCBI gene;Acc:395308]	protein_coding	8.99804	11.3731	11.2526	14.7678	14.597	13.2669
ENSGALG00000023760	10103.3	-3.3254	0.524506	5.1125e-11	1.72149e-08	CHIA	26:5081076-5100133	chitinase, acidic [Source:NCBI gene;Acc:395072]	protein_coding	10.1406	10.5465	11.5133	14.0318	14.8245	13.8499
ENSGALG00000020982	57768.6	-3.4175	0.602552	2.42675e-09	3.54936e-07	ENSGALG00000020982	20:10310829-10316294	bactericidal/permeability-increasing protein-like 3 [Source:NCBI gene;Acc:419290]	protein_coding	12.9	12.786	14.0678	16.9515	17.0738	16.9379
ENSGALG00000003519	447.288	-3.80516	0.71128	1.0874e-08	1.29222e-06	ENSGALG00000003519	26:5083108-5085044	NA	protein_coding	5.03444	5.31671	6.56688	10.0858	10.2607	9.10286
Count	335
Count up-regulated	247
Count down-regulated	88

## Sheet: M41_Trach_4.v.CTRL_Trach_4 mRNA
Gene	baseMean	log2FoldChange	lfcSE	pvalue	padj	Symbol	Locus	Gene_description	Gene_type	M41_Trachea_4_dpi_R1.rlogCounts	M41_Trachea_4_dpi_R2.rlogCounts	M41_Trachea_4_dpi_R3.rlogCounts	CTRL_Trachea_4_dpi_R1.rlogCounts	CTRL_Trachea_4_dpi_R2.rlogCounts	CTRL_Trachea_4_dpi_R3.rlogCounts
ENSGALG00000017184	646.839	6.61796	1.57075	5.96012e-09	9.10788e-07	MMP7	1:183873073-183877709	matrix metallopeptidase 7 [Source:NCBI gene;Acc:418983]	protein_coding	5.85657	9.94889	12.6765	2.21918	3.57836	1.84827
ENSGALG00000025945	1985.06	5.86463	1.1509	1.02296e-09	2.37984e-07	AVD	Z:9164659-9166088	avidin [Source:NCBI gene;Acc:396260]	protein_coding	7.89904	12.1593	12.9651	5.03667	4.94795	5.00345
ENSGALG00000045607	49.8514	5.79017	1.79144	3.95175e-07	2.54529e-05	CXCL13	4:34983796-34985067	C-X-C motif chemokine ligand 13 [Source:NCBI gene;Acc:109648311]	protein_coding	6.60984	8.93333	4.06487	2.72055	1.94083	2.42401
ENSGALG00000044449	47.5548	5.36768	1.1445	1.57244e-08	1.98998e-06	LAG3	1:77862795-77868711	lymphocyte activating 3 [Source:NCBI gene;Acc:418287]	protein_coding	6.57024	7.23596	7.20623	2.24679	2.29628	1.85818
ENSGALG00000006318	92.4003	5.29752	0.953622	2.38879e-10	7.1604e-08	IL21R	14:7710463-7723251	interleukin 21 receptor [Source:NCBI gene;Acc:416586]	protein_coding	7.17151	7.65107	7.24446	3.03121	2.04574	2.78259
ENSGALG00000046160	38.8164	5.05639	1.26682	3.1716e-07	2.16776e-05	ENSGALG00000046160	4:50962446-50963855	chemokine (C-X-C motif) ligand 1-like [Source:NCBI gene;Acc:422654]	protein_coding	4.25476	6.2411	7.47988	2.55894	1.14114	1.48922
ENSGALG00000000251	38.4845	5.02021	1.30209	4.82406e-07	2.98384e-05	CD79B	27:4040247-4045220	CD79b molecule [Source:NCBI gene;Acc:419940]	protein_coding	6.05225	7.22867	4.03015	2.324	2.09061	2.58226
ENSGALG00000054799	48.0641	5.0156	1.35379	6.95756e-07	3.90099e-05	SPIC	1:55701731-55729543	Spi-C transcription factor [Source:NCBI gene;Acc:427915]	protein_coding	7.48875	7.96428	5.10741	2.67609	2.57137	2.37271
ENSGALG00000001835	14.0088	5.00357	1.6657	2.31114e-06	9.9239e-05	SCNN1D	21:2453661-2465445	sodium channel epithelial 1 delta subunit [Source:NCBI gene;Acc:428184]	protein_coding	3.00796	4.36103	5.49173	1.06599	0.805839	1.05189
ENSGALG00000014754	170.382	4.9665	0.746751	4.71792e-13	3.87043e-10	ENSGALG00000014754	1:78777330-78971694	NA	protein_coding	8.28557	9.09268	7.98694	3.6711	3.9853	3.33552
ENSGALG00000026098	409.155	4.9575	1.35614	8.49716e-07	4.6472e-05	IL8	4:50937659-50940883	interleukin 8-like 2 [Source:NCBI gene;Acc:396495]	protein_coding	5.93947	9.09647	11.6083	4.73609	3.77963	2.65558
ENSGALG00000005544	14.9807	4.88632	1.47936	1.84589e-06	8.26777e-05	GPR55	9:5509855-5510772	G protein-coupled receptor 55 [Source:NCBI gene;Acc:770641]	protein_coding	4.57978	4.80714	4.57079	1.67596	1.27589	1.65434
ENSGALG00000035825	11.4078	4.86651	1.33917	1.02401e-06	5.32209e-05	ENSGALG00000035825	28:4140403-4143309	interleukin 12 receptor subunit beta 1 [Source:NCBI gene;Acc:101749221]	protein_coding	4.78877	5.50002	5.08129	2.05107	1.25528	1.62125
ENSGALG00000000081	651.46	4.83924	1.54988	2.61367e-06	0.000110251	IL4I1	16:2367597-2478250	interleukin 4 induced 1 [Source:NCBI gene;Acc:417039]	protein_coding	4.28791	6.00838	8.35626	1.98898	1.50878	1.96292
ENSGALG00000014821	42.1114	4.79782	0.864566	5.42507e-10	1.45794e-07	THEMIS	3:59052743-59130068	thymocyte selection associated [Source:NCBI gene;Acc:769224]	protein_coding	7.03042	7.89668	6.11647	2.76901	2.45504	3.15957
ENSGALG00000053788	56.8425	4.64309	0.723422	3.62961e-12	2.17595e-09	TNFSF8	17:2970870-2989531	tumor necrosis factor superfamily member 8 [Source:NCBI gene;Acc:378930]	protein_coding	6.64743	7.45781	7.15899	2.75693	3.09729	2.95438
ENSGALG00000010338	36.8422	4.60059	1.00807	8.95952e-08	7.64768e-06	CXCL13L2	4:34985338-34986964	C-X-C motif chemokine ligand 13-like 2 [Source:NCBI gene;Acc:422510]	protein_coding	6.97195	7.97335	6.40645	2.96172	2.42305	2.93228
ENSGALG00000015362	55.0872	4.54961	0.90745	1.31096e-08	1.71714e-06	TRAT1	1:88912485-88924526	T cell receptor associated transmembrane adaptor 1 [Source:NCBI gene;Acc:418412]	protein_coding	6.33575	7.71375	6.51912	2.51433	3.22997	2.48662
ENSGALG00000013548	82.6428	4.52729	1.00945	1.35834e-07	1.06931e-05	GZMA	Z:16643589-16666277	granzyme A [Source:NCBI gene;Acc:395108]	protein_coding	5.92192	6.85862	8.21425	3.07049	2.11375	3.04181
ENSGALG00000048325	441.66	4.52201	1.18966	1.14544e-06	5.74085e-05	GBP	12:2706975-2709494	guanylate binding protein [Source:NCBI gene;Acc:395366]	protein_coding	6.86008	9.34072	11.4967	4.39573	5.40877	3.87451
ENSGALG00000016556	2216.2	4.44873	1.01432	2.1931e-07	1.61095e-05	ENSGALG00000016556	3:104955256-104962557	GTPase, very large interferon inducible pseudogene 1 [Source:NCBI gene;Acc:428660]	protein_coding	10.2536	12.1329	13.3435	6.27912	7.44365	7.38007
ENSGALG00000015235	65.7501	4.43621	0.809816	1.41414e-09	2.84582e-07	XCL1	1:85121273-85126277	X-C motif chemokine ligand 1 [Source:NCBI gene;Acc:395914]	protein_coding	6.84903	7.33934	6.82726	3.24014	2.6898	3.01941
ENSGALG00000038559	82.0986	4.39336	0.723303	4.71367e-11	1.8839e-08	CD8A	4:85657238-85736578	CD8a molecule [Source:NCBI gene;Acc:403158]	protein_coding	6.98909	7.61599	6.18935	3.40871	3.00127	2.79808
ENSGALG00000053860	1274.24	4.36833	0.829002	4.77876e-09	7.719e-07	ENSGALG00000053860	2:15842529-15889404	mycocerosic acid synthase-like [Source:NCBI gene;Acc:420486]	protein_coding	10.3016	11.4646	11.9593	6.43055	7.0697	5.91628
ENSGALG00000046393	28.1684	4.36757	1.00827	2.96857e-07	2.0474e-05	ENSGALG00000046393	25:2461040-2465729	signaling lymphocytic activation molecule family member 1 [Source:HGNC Symbol;Acc:HGNC:10903]	protein_coding	6.00914	6.87152	5.30859	2.39977	1.89931	2.88014
ENSGALG00000036395	210.1	4.36258	0.609648	3.51002e-14	3.86479e-11	ENSGALG00000036395	27:2272709-2649530	Ig heavy chain Mem5-like [Source:NCBI gene;Acc:769232]	protein_coding	8.69098	9.19456	8.43652	4.74958	4.3955	4.33246
ENSGALG00000003857	19.684	4.35869	1.06996	6.85071e-07	3.85736e-05	ENSGALG00000003857	13:12132157-12149954	NA	protein_coding	5.02792	6.19	4.81776	2.27978	2.07464	1.90049
ENSGALG00000015902	37.6817	4.30029	0.865915	2.38606e-08	2.83904e-06	CD8BP	4:85919110-85924985	CD8b molecule pseudogene [Source:NCBI gene;Acc:396175]	protein_coding	5.76833	6.76137	5.9436	2.7126	2.77412	2.09889
ENSGALG00000008166	85.7518	4.28616	1.49084	8.3652e-06	0.000271819	TLR15	3:3021579-3025935	Gallus gallus toll-like receptor 15 (TLR15), mRNA. [Source:RefSeq mRNA;Acc:NM_001037835]	protein_coding	4.29793	6.0182	8.51697	2.50109	2.4578	2.17053
ENSGALG00000031794	87.7118	4.28552	0.948272	1.66858e-07	1.29394e-05	PDCD1LG2	Z:27685252-27700855	programmed cell death 1 ligand 2 [Source:NCBI gene;Acc:427225]	protein_coding	5.80528	7.97503	8.43008	2.99818	3.45214	3.49548
ENSGALG00000016919	257.788	4.26827	1.52947	9.53274e-06	0.000298244	ACOD1	1:155850483-155873611	aconitate decarboxylase 1 [Source:NCBI gene;Acc:418812]	protein_coding	5.04062	7.1903	10.3282	3.08606	3.56151	3.05657
ENSGALG00000040561	40.2948	4.25559	0.791756	3.24677e-09	5.62305e-07	GPR171	9:23717093-23720109	G protein-coupled receptor 171 [Source:NCBI gene;Acc:101749516]	protein_coding	6.09597	7.07859	6.07872	3.13113	2.39996	2.66343
ENSGALG00000049024	102.777	4.23353	0.746748	6.61145e-10	1.66214e-07	CD7	18:3703058-3711715	CD7 molecule [Source:NCBI gene;Acc:417346]	protein_coding	7.06716	8.24298	7.0442	3.0731	3.85608	3.40096
ENSGALG00000009904	11.4008	4.22911	2.10973	1.67675e-05	0.000463395	IL22	1:35221629-35224087	interleukin 22 [Source:NCBI gene;Acc:417838]	protein_coding	1.55918	2.8161	4.66393	0.0851997	-0.0967561	0.0754997
ENSGALG00000001486	106.866	4.20007	0.67734	2.87811e-11	1.24614e-08	ZAP70	28:1911962-1933263	zeta-chain (TCR) associated protein kinase 70kDa [Source:NCBI gene;Acc:420086]	protein_coding	7.41362	8.28088	7.70986	3.30392	3.87714	4.07071
ENSGALG00000047316	28.781	4.19367	0.764612	1.96645e-09	3.78409e-07	ENSGALG00000047316	9:5476509-5480346	G protein-coupled receptor 35-like [Source:NCBI gene;Acc:100857983]	protein_coding	5.55512	6.9788	6.09259	2.68048	2.7553	2.65236
ENSGALG00000010223	10.2171	4.14711	1.8557	1.87949e-05	0.000509489	ENSGALG00000010223	1:37868999-37878734	NA	protein_coding	2.59635	4.37862	5.30765	1.60613	1.22059	1.5853
ENSGALG00000034478	156.214	4.12754	1.05319	1.3979e-06	6.70431e-05	CCL4	19:576608-578177	C-C motif chemokine ligand 4 [Source:NCBI gene;Acc:395468]	protein_coding	5.56016	7.64025	9.05954	3.92051	2.86754	3.22005
ENSGALG00000014962	47.9957	4.11146	0.879676	1.13437e-07	9.30605e-06	CALHM6	3:63868068-63871243	family with sequence similarity 26 member F [Source:NCBI gene;Acc:421744]	protein_coding	5.06966	6.62861	7.59861	3.41537	2.10202	2.81835
ENSGALG00000029940	117.622	4.09995	1.40111	1.0004e-05	0.000308566	IL1B	22:5171645-5173295	interleukin 1, beta [Source:NCBI gene;Acc:395196]	protein_coding	4.41242	6.16759	8.99293	2.51269	2.96304	2.96092
ENSGALG00000016173	140.595	4.07177	0.702062	3.95818e-10	1.10172e-07	UBASH3A	1:110728999-110753448	ubiquitin associated and SH3 domain containing A [Source:NCBI gene;Acc:418535]	protein_coding	8.15508	9.31585	7.88551	5.03161	4.31552	3.7737
ENSGALG00000015461	84.5691	4.05598	0.829203	4.74534e-08	4.86616e-06	ENSGALG00000015461	1:93327859-93348148	B6.1 [Source:NCBI gene;Acc:396098]	protein_coding	7.31694	8.40241	4.86748	3.55157	2.66756	4.12794
ENSGALG00000052571	16.3614	4.03375	1.11799	3.25174e-06	0.000129629	ENSGALG00000052571	13:12122336-12126363	NA	protein_coding	4.87174	5.89199	4.5282	1.88492	1.7716	2.51825
ENSGALG00000008447	50.9806	4.01738	0.802828	2.96278e-08	3.39565e-06	SH2D1A	4:15530219-15544105	SH2 domain containing 1A [Source:NCBI gene;Acc:100857869]	protein_coding	6.62672	7.26192	6.75338	3.65842	2.80364	2.72912
ENSGALG00000043016	10.5237	4.00336	1.33233	1.00404e-05	0.000308678	ENSGALG00000043016	5:283574-288430	CD6 molecule [Source:NCBI gene;Acc:101748655]	protein_coding	4.57392	5.5063	4.43836	1.73915	1.6715	2.10242
ENSGALG00000006992	168.002	3.99221	1.32053	9.89196e-06	0.000305924	MMP9	20:10572557-10576665	matrix metallopeptidase 9 [Source:NCBI gene;Acc:395387]	protein_coding	4.97707	7.84876	10.1738	4.10924	3.63106	3.97675
ENSGALG00000007675	17.8925	3.97838	1.25174	7.83293e-06	0.000260324	CXCR5	24:5596881-5602957	C-X-C motif chemokine receptor 5 [Source:NCBI gene;Acc:419784]	protein_coding	5.45914	6.26912	2.95598	2.43999	1.93155	2.41229
ENSGALG00000023709	35.4247	3.97598	0.830726	8.39523e-08	7.39302e-06	ENSGALG00000023709	17:5990121-5992857	torsin family 1, member B-like [Source:NCBI gene;Acc:417192]	protein_coding	5.1082	6.26743	7.28085	2.47052	3.09391	2.7069
ENSGALG00000011668	114.134	3.97565	2.04412	2.71911e-05	0.000688031	IL8L1	4:50925077-50928369	interleukin 8-like 1 [Source:NCBI gene;Acc:395872]	protein_coding	3.65949	6.29473	9.2092	2.59694	1.52974	1.96063
ENSGALG00000005543	33.4306	3.93435	0.898052	4.28682e-07	2.7162e-05	ENSGALG00000005543	9:5529446-5532957	lysophosphatidic acid receptor 6-like [Source:NCBI gene;Acc:101748451]	protein_coding	4.41117	5.8871	5.46205	2.5274	2.29599	1.82286
ENSGALG00000043257	431.677	3.90593	0.785781	4.0044e-08	4.27511e-06	ENSGALG00000043257	1:133819265-133823382	lysozyme g-like [Source:NCBI gene;Acc:418700]	protein_coding	7.69163	9.69173	10.9915	6.08167	5.52099	5.62971
ENSGALG00000028256	128.729	3.89822	0.645781	1.23509e-10	4.10798e-08	CCL19	Z:8363698-8366694	C-C motif chemokine ligand 19 [Source:NCBI gene;Acc:427406]	protein_coding	7.63852	9.29612	8.73633	4.92606	4.73071	4.63247
ENSGALG00000014585	580.097	3.88868	0.934225	9.15876e-07	4.92267e-05	ENSGALG00000014585	19:4941785-4942879	C-C motif chemokine ligand 26 [Source:NCBI gene;Acc:417534]	protein_coding	8.43441	10.9342	11.7111	6.6121	6.41974	6.19802
ENSGALG00000032701	124.742	3.86289	0.6927	1.89506e-09	3.69229e-07	LY96	2:118035819-118043555	lymphocyte antigen 96 [Source:NCBI gene;Acc:420189]	protein_coding	7.0114	8.13401	9.06944	4.59908	4.21045	4.32775
ENSGALG00000031735	19.5933	3.82165	1.02003	2.96746e-06	0.000120681	CD5	5:289584-293008	CD5 molecule [Source:NCBI gene;Acc:395757]	protein_coding	5.68124	6.73726	4.53681	2.82011	2.50474	1.90241
ENSGALG00000009903	10.1799	3.80288	2.12609	3.63484e-05	0.000839351	IFNG	1:35173604-35177772	interferon gamma [Source:NCBI gene;Acc:396054]	protein_coding	2.72553	3.75231	5.11302	0.999419	0.761772	0.986506
ENSGALG00000016261	221.785	3.68706	0.692821	9.32724e-09	1.33379e-06	CYBB	1:114457437-114478974	cytochrome b-245 beta chain [Source:NCBI gene;Acc:418581]	protein_coding	8.01518	9.63068	9.74312	5.72854	5.36704	5.25155
ENSGALG00000046326	213.003	3.6797	1.28143	1.75484e-05	0.000480714	IL1R2	1:135054624-135066732	interleukin 1 receptor type 2 [Source:NCBI gene;Acc:418715]	protein_coding	5.3111	7.4776	9.90573	3.91493	3.89698	4.45204
ENSGALG00000038069	34.5279	3.67849	0.74937	6.94748e-08	6.48446e-06	CCR8	2:44316108-44319487	C-C motif chemokine receptor 8 [Source:NCBI gene;Acc:420718]	protein_coding	5.778	6.06197	5.92716	2.87655	2.73787	2.60601
ENSGALG00000033278	118.708	3.66873	0.630516	6.15899e-10	1.6e-07	NLRC3	14:13150266-13163527	NLR family CARD domain containing 3 [Source:NCBI gene;Acc:416673]	protein_coding	7.62637	8.74017	7.13593	4.40841	4.41979	4.28905
ENSGALG00000008656	166.945	3.66594	0.610514	2.04665e-10	6.38024e-08	ICOS	7:13376431-13388513	inducible T-cell costimulator [Source:NCBI gene;Acc:424105]	protein_coding	8.18298	8.98999	9.01509	4.64106	5.59	4.74628
ENSGALG00000019553	322.888	3.59966	1.21673	1.65847e-05	0.000461616	SERPINB10B	2:67656284-67662678	serpin peptidase inhibitor, clade B (ovalbumin), member 10 B [Source:NCBI gene;Acc:395715]	protein_coding	4.80711	6.60037	10.0459	3.99829	4.27765	4.50598
ENSGALG00000006527	36.354	3.58923	1.14842	1.26922e-05	0.000371867	CRTAM	24:3151297-3163767	cytotoxic and regulatory T-cell molecule [Source:NCBI gene;Acc:395342]	protein_coding	5.62608	6.42467	5.25684	2.07797	2.57829	2.88456
ENSGALG00000013869	223.329	3.5603	0.840941	9.97731e-07	5.27174e-05	IL20RA	3:54956242-54977305	interleukin 20 receptor subunit alpha [Source:NCBI gene;Acc:421686]	protein_coding	7.62362	9.30084	9.91167	5.40485	5.46096	5.09069
ENSGALG00000041978	88.5801	3.5392	0.778734	3.52409e-07	2.33745e-05	K123	1:4059566-4071675	K123 protein [Source:NCBI gene;Acc:395873]	protein_coding	6.49496	8.06919	8.28094	3.77079	4.23123	4.44368
ENSGALG00000044763	48.3166	3.53014	0.745976	1.7124e-07	1.31484e-05	GPR82	1:113186826-113189961	G protein-coupled receptor 82 [Source:NCBI gene;Acc:101750076]	protein_coding	6.58612	7.03586	5.70948	3.11647	3.41877	3.08749
ENSGALG00000016431	35.5911	3.50568	1.33103	2.94804e-05	0.000732872	PAX5	Z:82009343-82120633	paired box 5 [Source:NCBI gene;Acc:387330]	protein_coding	5.91399	7.01036	3.64332	3.03522	2.67419	2.24663
ENSGALG00000035733	94.653	3.50348	0.639705	5.09046e-09	8.01464e-07	CCR7	27:7287727-7296472	C-C motif chemokine receptor 7 [Source:NCBI gene;Acc:428315]	protein_coding	7.94766	8.81116	7.32468	4.72465	4.58344	4.62188
ENSGALG00000033520	48.9044	3.48803	1.92877	6.53387e-05	0.00134005	DCSTAMP	2:129825673-129834748	dendrocyte expressed seven transmembrane protein [Source:NCBI gene;Acc:420265]	protein_coding	4.38671	6.04568	7.72577	1.82628	1.73344	2.15766
ENSGALG00000004336	82.406	3.47959	0.613923	1.83049e-09	3.61164e-07	INPPL1	4:1229311-1237808	inositol polyphosphate phosphatase like 1 [Source:NCBI gene;Acc:428692]	protein_coding	7.10996	8.28777	6.13167	4.13549	3.97752	4.20159
ENSGALG00000005094	57.7737	3.4676	0.648154	1.03035e-08	1.44685e-06	GRAPL	14:5564574-5568596	GRB2 related adaptor protein like [Source:NCBI gene;Acc:416523]	protein_coding	6.76857	7.38086	6.46412	3.73942	3.69609	3.57144
ENSGALG00000016852	90.436	3.45287	0.742604	2.53876e-07	1.79057e-05	TNFSF13B	1:141624410-141643190	tumor necrosis factor superfamily member 13b [Source:NCBI gene;Acc:374229]	protein_coding	7.00547	7.67183	7.81114	4.46123	4.0216	3.57812
ENSGALG00000000544	85.7852	3.43867	0.625593	4.89986e-09	7.79327e-07	ENSGALG00000000544	26:1603818-1616373	RAB44, member RAS oncogene family [Source:NCBI gene;Acc:100859805]	protein_coding	7.22405	7.89853	7.74808	4.45274	4.49936	3.70163
ENSGALG00000029569	262.068	3.43338	0.468745	3.71925e-14	3.86479e-11	ENSGALG00000029569	2:519057-520883	GTPase IMAP family member 7-like [Source:NCBI gene;Acc:429682]	protein_coding	8.96191	9.60463	9.53918	6.05548	5.90254	5.99407
ENSGALG00000033087	127.275	3.43191	0.569385	2.36745e-10	7.1604e-08	STAT4	7:7937367-7974968	signal transducer and activator of transcription 4 [Source:NCBI gene;Acc:768406]	protein_coding	7.78422	8.80643	7.66329	4.80532	4.54598	5.01139
ENSGALG00000002570	12.2245	3.42283	1.33711	3.54184e-05	0.000822752	ENSGALG00000002570	13:2687360-2689815	proteinase-activated receptor 2-like [Source:NCBI gene;Acc:416197]	protein_coding	4.52638	5.33608	4.29607	2.4527	1.68711	1.72546
ENSGALG00000013546	39.7925	3.41972	0.729234	2.22801e-07	1.61525e-05	ENSGALG00000013546	Z:16648999-16663409	granzyme K [Source:NCBI gene;Acc:426168]	protein_coding	5.18112	5.97227	6.65012	3.24413	2.88588	2.81287
ENSGALG00000002982	81.4766	3.41521	0.721531	1.87615e-07	1.41273e-05	SLC2A6	17:7235916-7240174	solute carrier family 2 member 6 [Source:NCBI gene;Acc:425954]	protein_coding	6.31632	7.28313	8.43703	4.25073	4.25611	3.91087
ENSGALG00000007546	71.1106	3.39645	0.726014	2.36981e-07	1.68668e-05	ENSGALG00000007546	4:11345577-11367340	exocyst complex component 1-like [Source:NCBI gene;Acc:422308]	protein_coding	6.9207	7.24523	6.35268	3.45334	3.60578	3.83474
ENSGALG00000009479	1545.67	3.38932	0.614462	4.6445e-09	7.70147e-07	ENSGALG00000009479	2:22911382-22916121	sterile alpha motif domain containing 9 like [Source:NCBI gene;Acc:420559]	protein_coding	10.3484	11.5658	12.5567	9.02137	7.43537	7.56144
ENSGALG00000010152	104.601	3.38217	0.869774	2.97309e-06	0.000120681	TSPAN8	1:36249788-36266933	tetraspanin 8 [Source:NCBI gene;Acc:417854]	protein_coding	4.44035	5.67056	6.52945	2.7208	2.78454	2.43156
ENSGALG00000013481	47.4045	3.37327	0.61419	5.3583e-09	8.35199e-07	IKZF3	27:7069465-7091251	IKAROS family zinc finger 3 [Source:NCBI gene;Acc:395614]	protein_coding	6.50807	7.25783	5.60766	3.69586	3.4736	3.3705
ENSGALG00000019147	183.299	3.34689	1.00013	1.01548e-05	0.000309751	ENSGALG00000019147	1:130499848-130512773	granulocyte-macrophage colony-stimulating factor receptor subunit alpha-like [Source:NCBI gene;Acc:418667]	protein_coding	7.16349	7.93516	9.56446	5.3084	4.40609	4.4389
ENSGALG00000016258	105.08	3.34548	0.657368	4.17655e-08	4.38195e-06	SYTL5	1:114353222-114397787	synaptotagmin like 5 [Source:NCBI gene;Acc:427990]	protein_coding	5.71307	7.39196	7.93565	3.62488	4.16208	4.16614
ENSGALG00000030005	74.3377	3.33734	0.699409	1.6988e-07	1.31085e-05	IGSF1	20:72048-75589	immunoglobulin superfamily member 1 [Source:NCBI gene;Acc:419114]	protein_coding	6.11135	7.94853	8.11451	4.24613	4.31169	4.21419
ENSGALG00000043064	3524.64	3.334	1.06901	1.5683e-05	0.000441298	EXFABP	17:865358-868425	extracellular fatty acid-binding protein [Source:NCBI gene;Acc:396393]	protein_coding	10.7602	12.4779	14.3972	9.1341	8.83594	9.56408
ENSGALG00000050875	10.7578	3.32852	1.01948	1.20236e-05	0.000357657	ITGB7	33:7212689-7217376	integrin beta-7-like [Source:NCBI gene;Acc:107049666]	protein_coding	4.37203	6.13959	4.28631	2.26158	2.04648	2.7754
ENSGALG00000011222	38.425	3.32023	0.668973	7.58095e-08	6.99197e-06	IL12RB2	8:28999313-29014127	interleukin 12 receptor subunit beta 2 [Source:NCBI gene;Acc:424705]	protein_coding	5.73931	6.32244	6.05383	2.64571	3.41001	3.06932
ENSGALG00000002383	27.2141	3.27896	0.947215	8.37859e-06	0.000271819	CD72AG	Z:9066022-9069155	CD72 antigen [Source:NCBI gene;Acc:427415]	protein_coding	4.67401	6.10657	6.34129	2.81432	2.50475	3.00183
ENSGALG00000011551	1409.26	3.25389	0.697406	2.72669e-07	1.90587e-05	JCHAIN	4:50012279-50018146	joining chain of multimeric IgA and IgM [Source:NCBI gene;Acc:374117]	protein_coding	9.50228	9.10347	8.04436	5.8117	5.26361	5.74385
ENSGALG00000006229	141.39	3.24711	0.618882	2.11275e-08	2.55282e-06	ENSGALG00000006229	25:2452489-2458591	T-lymphocyte surface antigen Ly-9-like [Source:NCBI gene;Acc:100857714]	protein_coding	8.0224	9.00867	8.41837	5.63354	5.2253	4.71585
ENSGALG00000006443	23.7738	3.23692	1.43887	6.38274e-05	0.00131598	MADPRT1	1:195587654-195590524	mono(ADP-ribosyl)transferase 1 [Source:NCBI gene;Acc:428123]	protein_coding	3.38655	5.50291	6.68311	2.34077	2.14368	2.31601
ENSGALG00000008660	29.7224	3.22255	0.800805	2.25569e-06	9.76651e-05	CST7	3:15917270-15922608	cystatin F [Source:NCBI gene;Acc:416716]	protein_coding	5.8623	6.63001	5.88631	2.98483	2.63458	3.75758
ENSGALG00000046192	242.044	3.19854	0.506654	5.15095e-11	2.00719e-08	CCL21	Z:8370305-8373001	c-C motif chemokine 26-like [Source:NCBI gene;Acc:100857191]	protein_coding	9.00772	9.77581	8.88467	6.33518	5.88824	5.96789
ENSGALG00000038000	51.9811	3.18047	0.528028	3.13479e-10	9.21924e-08	CX3CR1	2:44330678-44340445	C-X3-C motif chemokine receptor 1 [Source:NCBI gene;Acc:420719]	protein_coding	6.36802	7.05768	6.30425	4.04041	3.65741	3.35216
ENSGALG00000049589	13.127	3.16236	1.87458	0.000113485	0.00205208	ENSGALG00000049589	26:2592435-2598146	polymeric immunoglobulin receptor-like [Source:NCBI gene;Acc:101748581]	protein_coding	5.78455	5.56955	2.76309	1.99426	1.83335	2.30429
ENSGALG00000049068	61.2492	3.12249	0.593079	2.09861e-08	2.55282e-06	ZNF831	20:10842258-10853983	zinc finger protein 831 [Source:NCBI gene;Acc:419309]	protein_coding	6.80585	7.24594	6.74943	4.04319	4.05743	3.78191
ENSGALG00000043947	13.6895	3.11162	1.23173	4.84127e-05	0.00104372	ENSGALG00000043947	1:145976515-145979531	G-protein coupled receptor 183-like [Source:NCBI gene;Acc:431250]	protein_coding	5.50363	5.29129	4.90845	2.53466	2.03742	2.50753
ENSGALG00000002192	1976.43	3.10891	0.616067	5.93151e-08	5.74251e-06	PTPRC	8:2418766-2492350	protein tyrosine phosphatase, receptor type C [Source:NCBI gene;Acc:386580]	protein_coding	11.4535	12.4479	12.576	8.98186	8.97759	8.95846
ENSGALG00000008722	22.997	3.09845	1.03955	2.30876e-05	0.000599777	MCOLN2	8:16782846-16802543	mucolipin 2 [Source:NCBI gene;Acc:424531]	protein_coding	5.21773	6.05901	6.35661	2.3717	3.59344	2.34466
ENSGALG00000000731	94.5587	3.09015	1.01503	2.06699e-05	0.000550739	THEMIS2	23:1564116-1568510	thymocyte selection associated family member 2 [Source:NCBI gene;Acc:419565]	protein_coding	5.6285	7.00985	8.69065	4.19391	4.27646	4.06429
ENSGALG00000012830	138.272	3.07347	0.576662	1.56309e-08	1.98998e-06	IRF4	2:66457756-66470687	interferon regulatory factor 4 [Source:NCBI gene;Acc:374179]	protein_coding	7.43145	8.34467	7.36333	4.49191	5.07124	4.61124
ENSGALG00000007418	248.697	3.06387	0.543329	3.1118e-09	5.56507e-07	CD3D	24:5487325-5489870	CD3d molecule [Source:NCBI gene;Acc:396518]	protein_coding	8.58197	9.521	8.65332	5.7953	5.96885	5.91826
ENSGALG00000014750	29.7771	3.04219	0.706944	1.04608e-06	5.38538e-05	ENSGALG00000014750	1:78771732-78773515	NA	protein_coding	5.3887	6.25637	5.24757	3.28174	2.90058	2.85945
ENSGALG00000010915	22.3153	3.03649	1.65364	0.000124219	0.00219774	IL6	2:30863310-30866004	interleukin 6 [Source:NCBI gene;Acc:395337]	protein_coding	2.5804	4.69986	6.09585	1.90816	1.52806	1.5117
ENSGALG00000011544	56.3984	3.02876	0.872591	9.11709e-06	0.000289718	BCL2L14	1:71628882-71641293	BCL2 like 14 [Source:NCBI gene;Acc:419096]	protein_coding	5.18633	6.75341	7.81875	4.26779	3.17597	3.8254
ENSGALG00000013086	204.798	3.02479	0.559654	1.09666e-08	1.51271e-06	IKZF1	2:80659236-80730292	IKAROS family zinc finger 1 [Source:NCBI gene;Acc:395974]	protein_coding	8.50368	9.32399	8.73562	5.82202	6.05524	5.57943
ENSGALG00000022750	33.4412	3.00617	1.10286	3.75933e-05	0.000861717	GPR18	1:146060187-146065582	G protein-coupled receptor 18 [Source:NCBI gene;Acc:100858263]	protein_coding	5.68865	7.16958	5.82822	3.3452	3.53482	2.71463
ENSGALG00000046559	57.3191	3.00457	0.612827	1.15397e-07	9.31969e-06	ENSGALG00000046559	9:15045849-15050281	programmed cell death 1 [Source:NCBI gene;Acc:424913]	protein_coding	6.52441	6.76526	7.89457	3.99062	4.59385	4.16247
ENSGALG00000011717	237.371	2.98465	0.650516	3.99878e-07	2.55446e-05	ENSGALG00000011717	1:47862544-47884993	solute carrier family 23 member 1-like [Source:NCBI gene;Acc:417937]	protein_coding	6.61693	8.89147	9.6808	5.43681	6.04911	5.7774
ENSGALG00000007416	533.828	2.98367	0.472949	6.35304e-11	2.35773e-08	CD3E	24:5480338-5485277	CD3e molecule [Source:NCBI gene;Acc:396062]	protein_coding	9.90412	10.5663	9.68031	6.94704	7.16833	7.18545
ENSGALG00000012456	231.673	2.96893	0.568852	2.80076e-08	3.25193e-06	RAC2	1:51413962-51423737	ras-related C3 botulinum toxin substrate 2 (rho family, small GTP binding protein Rac2) [Source:NCBI gene;Acc:418044]	protein_coding	8.7012	9.38765	9.25488	6.32663	6.01499	5.98722
ENSGALG00000035589	66.63	2.96085	0.820238	6.80482e-06	0.000233627	ENSGALG00000035589	19:9178482-9181084	NA	protein_coding	6.21222	7.29412	8.0623	4.15797	4.37437	4.3115
ENSGALG00000001882	111.236	2.95519	0.591169	7.70635e-08	7.06582e-06	TNFRSF18	21:2563494-2569802	TNF receptor superfamily member 18 [Source:NCBI gene;Acc:419424]	protein_coding	7.56401	8.3573	7.98331	5.20805	4.70035	5.17511
ENSGALG00000030629	156.418	2.94206	0.648806	4.86368e-07	2.99645e-05	KRT6A	33:5249338-5254464	keratin 6A [Source:NCBI gene;Acc:408041]	protein_coding	6.54627	6.47007	8.32195	3.46005	4.9777	4.16876
ENSGALG00000019555	560.209	2.92409	0.492577	6.29134e-10	1.60759e-07	SERPINB1	2:67621788-67629938	serpin family B member 1 [Source:NCBI gene;Acc:420894]	protein_coding	7.10593	8.70184	8.807	5.12663	5.55097	5.70404
ENSGALG00000016986	1813.66	2.9124	0.643153	4.97285e-07	3.05165e-05	LCP1	1:169350498-169399736	lymphocyte cytosolic protein 1 [Source:NCBI gene;Acc:418852]	protein_coding	11.2423	12.313	12.4835	9.03398	9.10415	8.92692
ENSGALG00000006480	62.6775	2.91049	0.632206	3.79096e-07	2.46207e-05	TCF7	13:16620708-16679055	transcription factor 7 (T-cell specific, HMG-box) [Source:NCBI gene;Acc:395229]	protein_coding	7.57223	8.02774	6.02376	4.35087	4.88878	4.22928
ENSGALG00000024490	24.2602	2.89954	0.795923	6.34288e-06	0.000220684	ENSGALG00000024490	4:69443374-69469660	transmembrane protein 156 [Source:NCBI gene;Acc:426317]	protein_coding	5.34696	6.3172	6.00196	2.6872	3.41286	3.4388
ENSGALG00000000466	43.3153	2.89888	0.657282	7.45114e-07	4.1594e-05	LCK	23:5273969-5292034	LCK proto-oncogene, Src family tyrosine kinase [Source:NCBI gene;Acc:396460]	protein_coding	6.36108	7.30842	6.03845	3.52211	3.73592	4.28699
ENSGALG00000006785	2168.26	2.88561	0.647234	6.33117e-07	3.64147e-05	IRF1	13:17591206-17597339	interferon regulatory factor 1 [Source:NCBI gene;Acc:396384]	protein_coding	10.7843	12.1102	12.9074	9.45079	9.1065	8.68946
ENSGALG00000012421	264.903	2.88198	0.493843	1.14125e-09	2.57807e-07	ARHGAP15	7:32698930-33027332	Rho GTPase activating protein 15 [Source:NCBI gene;Acc:424303]	protein_coding	8.76977	9.71575	8.99611	6.44093	6.3881	6.15248
ENSGALG00000002113	370.657	2.87254	0.520613	6.46565e-09	9.59811e-07	LCP2	13:4598169-4629140	lymphocyte cytosolic protein 2 [Source:NCBI gene;Acc:395438]	protein_coding	9.04893	10.0812	9.95457	6.88253	7.05826	6.55542
ENSGALG00000014508	137.083	2.87213	0.534232	1.32982e-08	1.72732e-06	CD38	4:76602399-76622926	CD38 molecule [Source:NCBI gene;Acc:422827]	protein_coding	7.75526	9.03271	7.84186	5.77238	5.05764	5.52347
ENSGALG00000039264	286.2	2.86946	0.583308	1.092e-07	9.14414e-06	SLA	2:141829134-141867820	Src like adaptor [Source:NCBI gene;Acc:378908]	protein_coding	8.41323	9.75804	9.67614	5.80458	6.53039	6.83579
ENSGALG00000001409	30.1085	2.85655	1.25102	8.33946e-05	0.00162079	IL12B	13:8854546-8878613	interleukin 12B [Source:NCBI gene;Acc:404671]	protein_coding	3.1975	5.59505	7.83125	2.8865	3.64545	3.51923
ENSGALG00000037826	18.7002	2.85276	1.17098	6.56925e-05	0.00134553	ENSGALG00000037826	33:6001570-6007297	thymocyte expressed, positive selection associated 1 [Source:NCBI gene;Acc:107055393]	protein_coding	3.97157	4.87164	4.03552	2.17074	1.71054	2.4549
ENSGALG00000004700	65.7854	2.85036	1.31859	0.000100468	0.00185544	NCF2	8:7994109-8002276	neutrophil cytosolic factor 2 [Source:NCBI gene;Acc:424445]	protein_coding	4.98195	6.53841	8.28716	3.27682	3.59711	4.03964
ENSGALG00000038943	226.645	2.81775	0.553666	5.19363e-08	5.12362e-06	RASSF5	26:2489952-2508040	Ras association domain family member 5 [Source:NCBI gene;Acc:419844]	protein_coding	8.29756	9.37268	9.10749	5.95321	6.28938	6.13888
ENSGALG00000008127	651.21	2.81528	0.563415	7.80718e-08	7.1164e-06	SPI1	5:23185094-23206765	Spi-1 proto-oncogene [Source:NCBI gene;Acc:395879]	protein_coding	9.4154	10.7907	11.3317	7.88359	7.89828	7.6237
ENSGALG00000003863	324.928	2.80878	0.469664	5.08991e-10	1.39187e-07	P2RX7	15:5714657-5727150	purinergic receptor P2X 7 [Source:NCBI gene;Acc:771952]	protein_coding	8.3442	9.97625	9.32277	6.80789	6.39885	6.44468
ENSGALG00000012056	100.135	2.80527	0.518532	1.12933e-08	1.54411e-06	GRAP2	1:50298523-50339266	GRB2-related adaptor protein 2 [Source:NCBI gene;Acc:770756]	protein_coding	7.27355	8.1112	7.38584	4.47559	5.1951	4.9201
ENSGALG00000013372	147.375	2.80382	0.544023	3.8676e-08	4.18641e-06	IL7R	Z:10886978-10900701	interleukin 7 receptor [Source:NCBI gene;Acc:426054]	protein_coding	7.75553	9.06212	7.37883	5.40178	5.20013	5.74659
ENSGALG00000005194	12.7533	2.79982	1.89325	0.000206975	0.00321647	CD72	Z:9056639-9060366	CD72 molecule [Source:NCBI gene;Acc:395923]	protein_coding	4.02764	4.85914	2.84276	1.75331	1.32654	2.1139
ENSGALG00000016661	65.7802	2.77932	0.621221	5.88166e-07	3.49914e-05	BLK	3:107236167-107271386	BLK proto-oncogene, Src family tyrosine kinase [Source:NCBI gene;Acc:422035]	protein_coding	6.4532	7.58355	7.00604	4.34181	4.62916	4.02186
ENSGALG00000020331	66.8768	2.74937	0.713477	3.72683e-06	0.000144863	ENSGALG00000020331	4:1435125-1442502	purinergic receptor P2Y, G-protein coupled, 10 [Source:NCBI gene;Acc:422148]	protein_coding	6.49276	7.20699	6.36001	4.36226	4.07863	3.5554
ENSGALG00000040002	87.6353	2.73838	0.56105	1.25059e-07	9.99642e-06	ENSGALG00000040002	25:2471754-2479000	CD244 molecule [Source:NCBI gene;Acc:425935]	protein_coding	6.87008	7.81599	8.09483	5.04145	4.85875	5.00871
ENSGALG00000015441	123.122	2.72519	0.552609	1.00836e-07	8.54204e-06	CD247	1:93019252-93065622	CD247 molecule [Source:NCBI gene;Acc:395911]	protein_coding	7.68303	8.34528	7.80272	5.33218	5.04399	5.38623
ENSGALG00000002766	63.4572	2.71924	1.76221	0.000229815	0.00348796	MLKL	11:1886612-1890948	mixed lineage kinase domain like pseudokinase [Source:NCBI gene;Acc:415686]	protein_coding	3.86069	6.29245	8.56428	2.57687	3.56688	3.01127
ENSGALG00000035856	429.277	2.70811	0.537011	6.21392e-08	5.90587e-06	CD48	25:2468024-2470555	CD48 molecule [Source:NCBI gene;Acc:100859319]	protein_coding	9.20561	10.139	10.3854	7.31704	7.16727	7.1877
ENSGALG00000037929	123.125	2.70293	0.6303	1.0534e-06	5.40109e-05	BIN2	33:5033336-5044090	bridging integrator 2 [Source:NCBI gene;Acc:777552]	protein_coding	7.32609	8.55665	8.36921	5.50315	5.5739	5.10811
ENSGALG00000003792	291.937	2.69262	0.63246	1.15541e-06	5.77222e-05	FYB	Z:12272880-12313334	FYN binding protein [Source:NCBI gene;Acc:427448]	protein_coding	8.52552	9.77407	9.69452	6.69381	6.89439	6.17875
ENSGALG00000004111	62.6495	2.68894	0.52858	5.0743e-08	5.10278e-06	GPR174	4:1453967-1459823	G protein-coupled receptor 174 [Source:NCBI gene;Acc:422146]	protein_coding	6.49382	7.701	6.92292	4.52838	4.4435	4.64275
ENSGALG00000032530	34.9265	2.68211	0.659776	2.04312e-06	8.99606e-05	SASH3	4:1634846-1637992	SAM and SH3 domain containing 3 [Source:NCBI gene;Acc:422138]	protein_coding	6.16516	6.91825	6.14308	3.5149	3.72904	4.28129
ENSGALG00000001571	533.269	2.67972	0.564889	2.10515e-07	1.55738e-05	MYO1F	28:1844413-1858231	myosin IF [Source:NCBI gene;Acc:396187]	protein_coding	9.34131	10.6852	10.6979	7.73391	7.49779	7.56412
ENSGALG00000052425	147.343	2.67202	0.713264	4.79211e-06	0.000179987	BATF3	3:21915154-21919280	basic leucine zipper ATF-like transcription factor 3 [Source:NCBI gene;Acc:421368]	protein_coding	6.55861	7.91604	9.4327	5.3929	5.63762	5.84654
ENSGALG00000027247	18.9146	2.6701	1.31801	0.000139316	0.00239947	EOMES	2:38541856-38546582	eomesodermin [Source:NCBI gene;Acc:428443]	protein_coding	4.54742	5.1641	4.30522	2.60937	2.09708	2.29799
ENSGALG00000027165	909.038	2.66772	0.697148	3.89493e-06	0.000149533	RSFR	6:9958422-9959631	leukocyte ribonuclease A-2 [Source:NCBI gene;Acc:423668]	protein_coding	9.67492	11.1778	11.9149	8.25054	8.55935	8.11117
ENSGALG00000021025	50.5438	2.66573	0.97118	4.09681e-05	0.000920947	ENSGALG00000021025	20:10009760-10015306	bactericidal permeability-increasing protein-like [Source:NCBI gene;Acc:419276]	protein_coding	5.79634	6.64637	7.01545	3.63356	4.29834	3.00446
ENSGALG00000006106	265.503	2.64484	0.973665	4.33398e-05	0.000958208	TNFRSF6B	20:9650082-9655443	TNF receptor superfamily member 6b [Source:NCBI gene;Acc:395096]	protein_coding	6.97785	8.7256	10.0104	6.05213	5.90433	5.94271
ENSGALG00000037223	13.9145	2.63656	1.87183	0.000269066	0.00391888	ENSGALG00000037223	9:5485166-5487957	G protein-coupled receptor 35 [Source:NCBI gene;Acc:424833]	protein_coding	4.10549	5.70157	5.30798	1.78845	1.99253	2.14223
ENSGALG00000002112	138.693	2.63159	0.962639	4.20314e-05	0.000935809	CSF3R	23:4160678-4166175	colony stimulating factor 3 receptor [Source:NCBI gene;Acc:419620]	protein_coding	6.34186	8.49748	9.33539	5.61567	5.54248	5.25794
ENSGALG00000007028	134.49	2.62969	0.493147	1.5831e-08	1.98998e-06	ENSGALG00000007028	4:8732666-8906442	connector enhancer of kinase suppressor of ras 2-like [Source:NCBI gene;Acc:101749809]	protein_coding	7.86328	8.72778	7.46267	5.75312	5.59402	5.15178
ENSGALG00000026152	737.499	2.62544	0.569642	3.38291e-07	2.26762e-05	ENSGALG00000026152	12:2699650-2704153	guanylate-binding protein 4-like [Source:NCBI gene;Acc:415922]	protein_coding	9.10224	10.7597	11.3672	8.09407	8.02428	7.7704
ENSGALG00000050893	441.837	2.62262	0.605702	8.82345e-07	4.80878e-05	CCR2	2:42632317-42640047	C-C motif chemokine receptor 2 [Source:NCBI gene;Acc:420696]	protein_coding	8.65044	9.67123	10.7429	7.50959	7.09792	6.93962
ENSGALG00000011735	19.2894	2.6153	1.12039	8.6748e-05	0.00166931	XCR1	2:42681277-42683185	X-C motif chemokine receptor 1 [Source:NCBI gene;Acc:428452]	protein_coding	5.13847	5.07255	5.26024	3.05629	2.32155	2.57099
ENSGALG00000008669	93.2369	2.61499	0.519104	6.05737e-08	5.82816e-06	CD28	7:13436135-13454946	CD28 molecule [Source:NCBI gene;Acc:396249]	protein_coding	7.48451	8.26479	7.58863	5.51244	4.50776	5.5179
ENSGALG00000053121	40.6255	2.61478	1.45137	0.000200019	0.00313262	ENSGALG00000053121	19:4963041-4964040	chemokine ah221 [Source:NCBI gene;Acc:417536]	protein_coding	3.5628	5.05259	8.23875	3.48809	3.70618	2.93728
ENSGALG00000040621	197.814	2.60962	0.589903	6.41116e-07	3.66046e-05	IL18R1	1:135205160-135223617	interleukin 18 receptor 1 [Source:NCBI gene;Acc:418717]	protein_coding	7.65466	8.91901	9.38625	6.40268	6.09099	5.8917
ENSGALG00000053601	49.7351	2.60889	0.639427	1.88355e-06	8.41229e-05	LPXN	5:17046436-17193688	leupaxin [Source:NCBI gene;Acc:423129]	protein_coding	6.41086	7.36368	6.56868	4.41997	4.36828	4.01423
ENSGALG00000012357	290.334	2.60481	0.523931	7.97605e-08	7.152e-06	CXCR4	7:30761616-30764299	C-X-C motif chemokine receptor 4 [Source:NCBI gene;Acc:395324]	protein_coding	8.3903	9.91463	9.23496	6.54245	6.92496	6.50857
ENSGALG00000016128	39.9287	2.59493	1.11536	8.85641e-05	0.00169173	B3GALT5	1:109397569-109410287	beta-1,3-galactosyltransferase 5 [Source:NCBI gene;Acc:427985]	protein_coding	4.86027	6.0562	6.03246	2.31118	2.48729	3.60857
ENSGALG00000016687	210.593	2.59458	0.543256	1.7572e-07	1.33607e-05	P2RY8	1:130386938-130414561	purinergic receptor P2Y8 [Source:NCBI gene;Acc:418665]	protein_coding	8.67965	9.44452	8.89173	6.22937	6.32463	6.63479
ENSGALG00000040926	216.066	2.58965	0.696564	4.97522e-06	0.000183765	SAMSN1	1:99493728-99545821	SAM domain, SH3 domain and nuclear localization signals 1 [Source:NCBI gene;Acc:418470]	protein_coding	7.70672	8.79181	9.47237	6.01956	6.11392	6.11964
ENSGALG00000002080	758.585	2.58709	0.473087	7.91899e-09	1.16447e-06	DOCK2	13:4712213-4872139	dedicator of cytokinesis 2 [Source:NCBI gene;Acc:427612]	protein_coding	10.1294	11.1816	10.5019	8.09306	8.01543	8.07893
ENSGALG00000052643	772.951	2.58609	0.576371	5.07713e-07	3.0913e-05	C15orf48	10:11117010-11120725	chromosome 15 open reading frame 48 [Source:HGNC Symbol;Acc:HGNC:29898]	protein_coding	9.00349	10.7676	11.1469	8.27814	7.76961	7.49098
ENSGALG00000052524	12.7869	2.58494	1.87926	0.000291944	0.00414635	ENSGALG00000052524	1:130533402-130556897	uncharacterized LOC101749641 [Source:NCBI gene;Acc:101749641]	protein_coding	4.13096	4.29639	5.28916	1.68166	1.63072	2.05524
ENSGALG00000010926	91.879	2.57827	1.08992	8.31581e-05	0.00161821	SPP1	4:45655850-45659023	secreted phosphoprotein 1 [Source:NCBI gene;Acc:395210]	protein_coding	5.07583	7.04433	8.56743	4.13319	4.60628	4.69324
ENSGALG00000001373	96.4777	2.54624	0.566644	4.79764e-07	2.97932e-05	TRAF3IP3	26:3154638-3288987	TRAF3 interacting protein 3 [Source:NCBI gene;Acc:419862]	protein_coding	7.24425	8.32507	6.92495	4.97804	5.41783	4.82522
ENSGALG00000040557	58.6858	2.54306	0.943883	4.56322e-05	0.000992007	TFEC	1:25367738-25492784	transcription factor EC [Source:NCBI gene;Acc:417773]	protein_coding	5.75494	6.95824	8.26911	4.69571	4.29342	4.52113
ENSGALG00000042227	791.774	2.54084	0.460758	6.08532e-09	9.20892e-07	GNLY	22:5262428-5263904	granulysin [Source:NCBI gene;Acc:693257]	protein_coding	9.90783	10.5273	10.1994	7.42758	7.68147	7.89291
ENSGALG00000014477	74.4615	2.53782	0.690975	5.42148e-06	0.000196603	CD4	1:77873930-77885897	CD4 molecule [Source:NCBI gene;Acc:395362]	protein_coding	7.16592	7.85242	7.41595	4.81835	4.65024	5.1731
ENSGALG00000035505	65.2202	2.53621	0.795537	1.67181e-05	0.000463395	AOAH	2:46604093-46670393	acyloxyacyl hydrolase [Source:NCBI gene;Acc:420737]	protein_coding	6.33712	7.88021	7.81664	4.59052	4.76521	4.99961
ENSGALG00000031978	169.079	2.52568	0.665758	3.94268e-06	0.000150994	TARP	2:49030132-49126360	TCR gamma alternate reading frame protein [Source:NCBI gene;Acc:776306]	protein_coding	7.36729	8.44343	7.88205	5.34194	5.15488	5.55537
ENSGALG00000011961	262.829	2.5256	0.659156	3.56558e-06	0.00013964	TNIP3	4:54109012-54173032	TNFAIP3 interacting protein 3 [Source:NCBI gene;Acc:771693]	protein_coding	7.05081	9.65313	9.8267	6.5746	6.85182	6.42838
ENSGALG00000039682	262.778	2.52297	0.509236	7.99679e-08	7.152e-06	HCLS1	1:359020-371025	hematopoietic cell-specific Lyn substrate 1 [Source:NCBI gene;Acc:426867]	protein_coding	8.93919	9.36065	9.37647	6.89481	6.71802	6.41109
ENSGALG00000017485	36.2244	2.51881	1.38034	0.000208882	0.00323643	TLR1A	4:69518863-69524197	toll-like receptor 1 family member A [Source:NCBI gene;Acc:426274]	protein_coding	6.07827	7.02071	5.7486	2.5616	2.48901	4.21279
ENSGALG00000039708	20.2493	2.51347	1.05686	8.26888e-05	0.00161109	ENSGALG00000039708	28:1003379-1008537	PML-RARA regulated adaptor molecule 1 [Source:NCBI gene;Acc:420067]	protein_coding	4.92774	5.19063	6.23777	2.78845	2.84681	3.34165
ENSGALG00000025886	43.272	2.5108	0.930608	4.53266e-05	0.00098674	SUSD3	12:7057412-7082243	sushi domain containing 3 [Source:NCBI gene;Acc:415988]	protein_coding	6.00912	7.00671	6.65802	4.01876	3.89345	3.87562
ENSGALG00000051068	23.3581	2.50742	0.92235	4.35513e-05	0.000958805	ENSGALG00000051068	4:91264001-91278824	NA	protein_coding	5.91044	7.26227	4.85341	4.47914	2.83906	3.19451
ENSGALG00000040351	32.3236	2.49682	0.721505	8.89205e-06	0.0002846	ACAP1	KZ626839.1:660043-672952	arf-GAP with coiled-coil, ANK repeat and PH domain-containing protein 1-like [Source:NCBI gene;Acc:776173]	protein_coding	6.00112	6.68786	6.0562	4.29626	3.62615	3.45879
ENSGALG00000028448	17.1747	2.49431	1.33251	0.000197834	0.00311164	SH2D1B	1:88856191-88866344	SH2 domain containing 1B [Source:NCBI gene;Acc:418411]	protein_coding	4.44361	4.53886	6.28748	2.70161	2.23691	2.90084
ENSGALG00000002329	38.0977	2.48016	0.869369	3.32623e-05	0.000796689	CCL1	19:4939772-4941235	C-C motif chemokine ligand 1 [Source:NCBI gene;Acc:395552]	protein_coding	5.51065	5.68632	5.59142	3.0599	3.59048	2.81775
ENSGALG00000015216	100.727	2.47972	0.558839	5.45795e-07	3.25951e-05	SYK	Z:44075509-44125480	spleen associated tyrosine kinase [Source:NCBI gene;Acc:427272]	protein_coding	7.20873	8.32929	7.84666	5.2348	5.26987	5.61633
ENSGALG00000004252	60.5148	2.4783	0.708464	8.04749e-06	0.00026519	ENSGALG00000004252	28:5030693-5034171	cathepsin L1-like [Source:NCBI gene;Acc:420160]	protein_coding	6.67671	7.43865	6.97489	4.81022	4.27461	4.49758
ENSGALG00000014455	99.386	2.46837	0.465761	1.61958e-08	2.00352e-06	LPAR5	1:77694435-77702350	lysophosphatidic acid receptor 5 [Source:NCBI gene;Acc:418279]	protein_coding	7.20224	7.90381	7.46983	5.12628	5.29391	5.04062
ENSGALG00000025881	207.263	2.46655	0.668161	4.93595e-06	0.000183182	ENSGALG00000025881	1:51541954-51569755	colony stimulating factor 2 receptor beta common subunit [Source:NCBI gene;Acc:101750812]	protein_coding	7.49778	8.74481	9.72525	6.36144	6.38497	6.21318
ENSGALG00000035325	71.347	2.46489	0.773066	1.63021e-05	0.000454563	PMAIP1	Z:9445555-9446532	phorbol-12-myristate-13-acetate-induced protein 1 [Source:NCBI gene;Acc:770077]	protein_coding	5.63987	7.41575	7.60843	4.47862	4.30248	4.8539
ENSGALG00000003196	326.884	2.45064	0.630664	2.90075e-06	0.000118672	RNASE6	6:9949854-9959635	ribonuclease A family member k6 [Source:NCBI gene;Acc:396194]	protein_coding	8.20593	9.78785	10.3039	6.79754	7.5309	6.84226
ENSGALG00000051101	49.1493	2.44985	0.81045	2.32095e-05	0.00060194	ENSGALG00000051101	23:5959344-6092916	NA	protein_coding	5.73433	8.17818	6.29324	4.82482	4.28974	4.44329
ENSGALG00000027961	50.9037	2.44966	0.603432	1.76203e-06	7.97704e-05	PCASP2	28:1074042-1081172	paracaspase 2 [Source:NCBI gene;Acc:429451]	protein_coding	6.85362	7.67406	5.90027	4.28821	4.60054	4.78503
ENSGALG00000039269	7745.95	2.4471	0.47985	3.92745e-08	4.22187e-06	RNF213	18:9489328-9537525	ring finger protein 213 [Source:NCBI gene;Acc:422080]	protein_coding	12.6172	13.8092	14.6501	11.9506	10.8651	11.2493
ENSGALG00000027305	29.0423	2.4412	0.57678	1.02791e-06	5.32291e-05	SKAP1	27:6335894-6459922	src kinase associated phosphoprotein 1 [Source:NCBI gene;Acc:101752206]	protein_coding	5.80067	6.53697	5.48507	4.09486	3.52349	3.5892
ENSGALG00000054971	113.969	2.43314	0.496426	8.9788e-08	7.64768e-06	ENSGALG00000054971	25:20565-29413	rho GTPase-activating protein 30-like [Source:NCBI gene;Acc:101749378]	protein_coding	7.53121	8.5549	7.85209	5.58316	5.62372	5.69359
ENSGALG00000011646	23.6668	2.42919	1.10518	0.000117139	0.00209867	PLD4	5:51984130-51996689	phospholipase D family member 4 [Source:NCBI gene;Acc:423496]	protein_coding	6.01605	6.52132	4.29938	2.995	3.33673	3.49076
ENSGALG00000010156	630.883	2.41845	0.457455	1.61587e-08	2.00352e-06	DOCK8	Z:25744347-25805121	dedicator of cytokinesis 8 [Source:NCBI gene;Acc:427348]	protein_coding	9.79347	10.9008	10.1895	8.08012	7.80253	7.92498
ENSGALG00000026422	1507.08	2.40098	0.488424	8.08635e-08	7.16147e-06	ENSGALG00000026422	7:28217915-28235171	poly(ADP-ribose) polymerase family member 14 [Source:NCBI gene;Acc:101747378]	protein_coding	10.3679	11.527	12.2373	9.47166	8.93508	8.89625
ENSGALG00000039084	128.378	2.38705	0.583486	1.49756e-06	7.11661e-05	EVI2A	19:9173852-9177498	ecotropic viral integration site 2A [Source:NCBI gene;Acc:776037]	protein_coding	7.13291	8.26144	8.53927	5.68306	5.66352	5.64964
ENSGALG00000007511	870.587	2.37661	0.465421	3.44876e-08	3.81247e-06	ITGB2	7:7177686-7189495	integrin subunit beta 2 [Source:NCBI gene;Acc:396181]	protein_coding	10.3188	11.4527	10.9605	8.74177	8.60502	8.38117
ENSGALG00000001189	110.06	2.37648	0.589654	1.77475e-06	7.97704e-05	NCF1C	19:2800480-2807394	neutrophil cytosolic factor 1C pseudogene [Source:NCBI gene;Acc:417485]	protein_coding	7.00457	7.78245	7.84266	5.39383	5.3709	4.72779
ENSGALG00000027407	131.357	2.36934	1.03192	9.87807e-05	0.00182862	ENSGALG00000027407	5:52154934-52170189	G protein-coupled receptor 132 [Source:NCBI gene;Acc:100859188]	protein_coding	7.17495	8.37847	8.48269	4.6317	6.2169	3.97716
ENSGALG00000012119	405.225	2.35604	0.689355	8.99746e-06	0.000287384	MARCO	7:28482051-28491954	macrophage receptor with collagenous structure [Source:NCBI gene;Acc:395488]	protein_coding	9.20789	10.2681	10.3158	7.24754	7.22303	7.86103
ENSGALG00000008346	98.7857	2.3485	0.506013	2.2014e-07	1.61095e-05	CASP18	7:11436085-11444574	initiator caspase [Source:NCBI gene;Acc:693266]	protein_coding	6.9143	8.077	7.91965	5.55766	5.40049	5.22953
ENSGALG00000016693	216.738	2.33678	0.720818	1.34898e-05	0.000387944	CSF2RA	1:130482654-130498132	colony stimulating factor 2 receptor alpha subunit [Source:NCBI gene;Acc:418666]	protein_coding	7.61561	8.83046	9.80584	6.48127	6.44738	6.52578
ENSGALG00000049356	103.58	2.33448	0.427941	6.32126e-09	9.47399e-07	ENSGALG00000049356	14:9466527-9473409	NA	protein_coding	7.69681	7.78192	7.6315	5.69116	5.49863	5.05656
ENSGALG00000051628	19.4686	2.31903	1.20767	0.000200344	0.00313262	ENSGALG00000051628	25:2473278-2475688	NA	protein_coding	4.5579	5.55582	6.00604	3.36354	2.98789	2.19179
ENSGALG00000050257	24.6212	2.3151	0.903774	5.84867e-05	0.00122696	ENSGALG00000050257	1:62089715-62111215	NA	protein_coding	4.75057	4.80738	6.44125	3.87916	2.98301	2.7369
ENSGALG00000009520	255.539	2.30827	0.759587	2.10803e-05	0.000559759	MARCH1	4:23437223-23636944	membrane associated ring-CH-type finger 1 [Source:NCBI gene;Acc:422420]	protein_coding	7.80738	8.9426	9.93755	6.70213	6.70331	6.38009
ENSGALG00000021656	123.774	2.30592	0.560257	1.24651e-06	6.09073e-05	PTPN22	26:3746839-3760199	protein tyrosine phosphatase, non-receptor type 22 [Source:NCBI gene;Acc:772032]	protein_coding	7.23686	8.42577	7.62614	5.79372	5.04673	5.65868
ENSGALG00000048063	49.1166	2.29831	0.813722	3.35877e-05	0.000799285	ENSGALG00000048063	16:2019863-2057283	NA	protein_coding	7.05318	5.4468	7.52439	4.16147	4.52228	4.73727
ENSGALG00000034975	16.8401	2.28674	0.971829	8.87823e-05	0.00169382	FUT7	17:817872-821031	fucosyltransferase 7 [Source:NCBI gene;Acc:427782]	protein_coding	5.2549	5.48661	5.79522	3.55488	3.25887	2.55742
ENSGALG00000012472	138.575	2.27617	0.497136	2.45095e-07	1.7365e-05	IL2RB	1:51457537-51470895	interleukin 2 receptor subunit beta [Source:NCBI gene;Acc:100859707]	protein_coding	7.52238	8.21733	8.30359	5.79312	5.97861	5.54889
ENSGALG00000051766	128.93	2.27581	0.491558	2.02212e-07	1.51533e-05	ENSGALG00000051766	11:45851-56216	NA	protein_coding	7.40327	9.02564	8.5292	6.17147	6.10733	6.28102
ENSGALG00000026086	107.084	2.27394	1.0771	0.000142597	0.00243446	CRYBB2	15:7284658-7286811	crystallin beta B2 [Source:NCBI gene;Acc:396088]	protein_coding	7.82072	6.6728	3.49302	3.76013	4.24164	4.1191
ENSGALG00000013748	37.2128	2.2724	0.486618	1.72529e-07	1.31824e-05	CD226	2:93679817-93715007	CD226 molecule [Source:NCBI gene;Acc:772097]	protein_coding	6.21975	7.11161	5.75926	4.1078	4.50454	4.35155
ENSGALG00000032428	333.271	2.26383	0.444759	3.00646e-08	3.39578e-06	ENSGALG00000032428	11:8389347-8396105	chromosome 11 open reading frame, human C19orf12-like [Source:NCBI gene;Acc:100858381]	protein_coding	8.33597	9.32365	9.90495	7.4921	6.82515	6.7873
ENSGALG00000042471	65.0436	2.25835	0.62567	5.02671e-06	0.000185228	IL2RA	1:4077855-4094276	interleukin 2 receptor subunit alpha [Source:NCBI gene;Acc:395294]	protein_coding	6.16443	7.59163	7.2814	4.87853	4.9412	4.71865
ENSGALG00000021442	40.6295	2.25672	0.69947	1.31841e-05	0.000379853	CARMIL2	11:1139950-1156764	RGD motif, leucine rich repeats, tropomodulin domain and proline-rich containing [Source:NCBI gene;Acc:415666]	protein_coding	6.18993	7.0697	5.41696	4.14329	4.30619	3.89824
ENSGALG00000001149	15.158	2.2557	0.960439	8.94623e-05	0.00170182	ADGRG5	11:543433-548011	adhesion G protein-coupled receptor G5 [Source:NCBI gene;Acc:415634]	protein_coding	4.84884	6.01301	4.54098	3.23392	2.85301	3.01656
ENSGALG00000007466	47.9622	2.24142	1.44364	0.000384065	0.00501796	EDNRB2	4:11158706-11169798	endothelin receptor B subtype 2 [Source:NCBI gene;Acc:373909]	protein_coding	6.26455	8.8513	3.80253	4.85278	3.74197	3.89535
ENSGALG00000007651	5449.91	2.23206	0.37931	5.54203e-10	1.46413e-07	STAT1	7:7912708-7932691	signal transducer and activator of transcription 1 [Source:NCBI gene;Acc:424044]	protein_coding	12.5381	13.4772	13.8345	11.4003	11.0606	10.981
ENSGALG00000004243	222.293	2.23054	0.518246	5.95948e-07	3.51744e-05	ENSGALG00000004243	5:1817672-1819250	interferon-induced transmembrane protein 3-like [Source:NCBI gene;Acc:422993]	protein_coding	7.1551	8.58694	9.0104	6.5827	6.13055	5.7258
ENSGALG00000005589	238.228	2.22631	0.526818	7.68211e-07	4.26125e-05	SYNGR3	14:6572269-6596578	synaptogyrin 3 [Source:NCBI gene;Acc:416548]	protein_coding	8.71849	9.61596	8.30901	6.86076	6.78112	6.49022
ENSGALG00000005638	362.609	2.2181	0.614945	4.81938e-06	0.000180143	IL2RG	4:2390550-2394261	interleukin 2 receptor subunit gamma [Source:NCBI gene;Acc:395199]	protein_coding	8.85664	10.0244	9.85858	7.11361	7.5217	7.29971
ENSGALG00000011190	1154.8	2.21566	0.295762	1.74279e-14	2.0896e-11	ENSGALG00000011190	4:46423727-46424857	Placenta-specific gene 8-like 2 [Source:NCBI gene;Acc:100857411]	protein_coding	10.4804	11.5644	10.9684	9.29478	8.685	8.66898
ENSGALG00000016788	10.3952	2.212	1.65064	0.000505562	0.0061564	IL18RAP	1:135229034-135244807	interleukin 18 receptor accessory protein [Source:NCBI gene;Acc:101750396]	protein_coding	4.04935	4.83823	5.0943	2.06908	1.64247	2.37003
ENSGALG00000012791	163.611	2.20913	0.900904	7.18938e-05	0.00145157	TBXAS1	1:55750244-55990181	thromboxane A synthase 1 [Source:NCBI gene;Acc:418101]	protein_coding	7.19736	8.45679	9.44465	6.24853	5.911	5.98203
ENSGALG00000038141	115.212	2.19619	0.655899	9.22849e-06	0.000292367	NCF4	1:51574103-51584520	neutrophil cytosolic factor 4 [Source:NCBI gene;Acc:418052]	protein_coding	6.89092	7.93659	8.65971	5.75453	5.41471	5.87928
ENSGALG00000016964	486.069	2.18481	0.416927	1.26461e-08	1.70557e-06	ENSGALG00000016964	1:167989491-168020290	NA	protein_coding	8.97401	9.83478	10.2924	8.00109	7.2932	7.48403
ENSGALG00000035914	175.907	2.16441	2.00871	0.000503138	0.00613648	ENSGALG00000035914	9:13354574-13380712	NA	protein_coding	2.40299	4.03832	5.88278	0.367985	1.05574	0.350704
ENSGALG00000045596	35.8998	2.15524	1.36931	0.000396481	0.00513712	ENSGALG00000045596	1:89944361-89954039	OX-2 membrane glycoprotein-like [Source:NCBI gene;Acc:770026]	protein_coding	4.66782	6.316	7.03712	3.61294	3.05235	3.43571
ENSGALG00000030571	292.328	2.14816	0.373647	9.17802e-10	2.20089e-07	ENSGALG00000030571	1:168025737-168042111	NA	protein_coding	8.23197	9.08354	9.54097	7.35075	6.51103	6.86068
ENSGALG00000038393	196.055	2.13754	0.503083	5.95638e-07	3.51744e-05	DMB2	16:2589290-2592336	major histocompatibility complex, class II, DM beta 2 [Source:NCBI gene;Acc:417051]	protein_coding	7.63461	9.28665	8.57248	6.35491	6.43938	6.65671
ENSGALG00000032658	144.027	2.1228	0.520709	1.02433e-06	5.32209e-05	FMNL1	27:3775310-3882647	formin like 1 [Source:NCBI gene;Acc:419965]	protein_coding	8.01567	8.81008	8.12555	6.31406	6.15668	6.13695
ENSGALG00000019231	37.0578	2.12009	0.845372	6.21837e-05	0.00128549	CD200R1	1:84562942-84585088	CD200 receptor 1 [Source:NCBI gene;Acc:768673]	protein_coding	5.52118	6.21938	7.03713	4.07177	3.70537	4.54721
ENSGALG00000024272	201.786	2.11283	1.878	0.000602042	0.0069306	S100A12	25:3296971-3298411	S100 calcium binding protein A12 [Source:NCBI gene;Acc:426356]	protein_coding	3.8857	6.52189	10.3882	3.96809	3.59337	4.81881
ENSGALG00000033694	667.83	2.11003	0.409688	1.54362e-08	1.98846e-06	IFI30	28:4098288-4100719	IFI30, lysosomal thiol reductase [Source:NCBI gene;Acc:420129]	protein_coding	10.1026	10.9621	10.4114	8.38312	8.52367	8.37056
ENSGALG00000048035	24.5279	2.1077	0.95619	0.000119045	0.00212794	GCNT2	2:63255948-63271625	glucosaminyl (N-acetyl) transferase 2, I-branching enzyme (I blood group) [Source:NCBI gene;Acc:428479]	protein_coding	5.16527	5.06292	5.97754	3.14884	3.37939	3.40862
ENSGALG00000053964	189.828	2.09865	0.586056	4.37507e-06	0.000165923	GIMAP1-GIMAP5	2:511301-514049	Gallus gallus GIMAP1-GIMAP5 readthrough (GIMAP1-GIMAP5), mRNA. [Source:RefSeq mRNA;Acc:NM_001369065]	protein_coding	7.93408	8.83829	9.13619	6.25112	6.38269	6.8932
ENSGALG00000009239	66.2638	2.08755	0.637806	9.88253e-06	0.000305924	TLR2B	4:20021540-20038962	toll-like receptor 2 family member B [Source:NCBI gene;Acc:769014]	protein_coding	6.31609	7.38379	7.64472	4.99053	5.21188	4.95766
ENSGALG00000007171	164.146	2.08066	0.511151	9.5577e-07	5.08887e-05	ENSGALG00000007171	14:9474126-9492269	class II major histocompatibility complex transactivator [Source:NCBI gene;Acc:416633]	protein_coding	8.02327	8.68103	8.19337	6.16575	6.3991	6.0534
ENSGALG00000029035	12.1505	2.07894	1.50666	0.000561655	0.0066022	ENSGALG00000029035	Z:9069756-9071860	C-type lectin domain family 5, member A [Source:NCBI gene;Acc:100859051]	protein_coding	3.08659	4.9293	5.03136	2.09744	1.94625	2.39245
ENSGALG00000045021	50.2722	2.05707	0.484835	5.03913e-07	3.08019e-05	ENSGALG00000045021	2:431018-442278	GTPase IMAP family member 5-like [Source:NCBI gene;Acc:101751844]	protein_coding	6.45528	7.1751	6.63332	5.01579	4.95412	4.29813
ENSGALG00000016400	1268.38	2.04829	0.890002	9.55631e-05	0.00179031	RSAD2	3:94991681-95016338	radical S-adenosyl methionine domain containing 2 [Source:NCBI gene;Acc:428650]	protein_coding	9.64288	10.845	12.443	9.49785	8.68507	8.39149
ENSGALG00000037077	58.0747	2.0347	0.590726	5.79837e-06	0.000205407	CCR5	2:42617494-42623187	C-C motif chemokine receptor 5 [Source:NCBI gene;Acc:420695]	protein_coding	6.15829	6.59817	7.15513	4.56363	4.75217	4.67317
ENSGALG00000044525	60.1762	2.03467	0.528537	1.75797e-06	7.97704e-05	NFKBIE	3:30373847-30381379	NFKB inhibitor epsilon [Source:NCBI gene;Acc:421438]	protein_coding	6.15697	6.67565	6.81903	4.65247	4.32011	4.81728
ENSGALG00000030940	660.415	2.03023	0.454965	2.10821e-07	1.55738e-05	BLB2	16:2572332-2573868	Major histocompatibility complex class II beta chain BLB2, (similar to HLA class II, D beta chain) [Source:NCBI gene;Acc:101747454]	protein_coding	10.1856	10.9341	10.4766	8.60274	8.53465	8.35584
ENSGALG00000023936	47.1573	2.02126	1.00461	0.000178154	0.00287462	ENSGALG00000023936	21:2230310-2238408	C-factor-like [Source:NCBI gene;Acc:771069]	protein_coding	5.01093	6.03009	7.38059	4.47212	4.23433	3.30986
ENSGALG00000026499	50.1635	2.0191	0.436968	1.10348e-07	9.14414e-06	TNFRSF25	21:604215-606588	TNF receptor superfamily member 25 [Source:NCBI gene;Acc:425564]	protein_coding	6.30773	7.06021	6.56239	4.90561	4.6716	4.68453
ENSGALG00000030291	147.099	2.01843	0.512024	1.26488e-06	6.16117e-05	IRF9	20:10063682-10066572	interferon regulatory factor 9 [Source:NCBI gene;Acc:395243]	protein_coding	7.25385	8.29019	8.6966	6.39158	6.04764	6.00164
ENSGALG00000013218	170.597	2.01192	0.606723	7.97026e-06	0.000263204	C3AR1	1:66793430-66796768	complement C3a receptor 1 [Source:NCBI gene;Acc:418198]	protein_coding	7.60059	8.69368	9.09485	6.35227	6.77409	6.17997
ENSGALG00000004594	11258.3	2.00524	0.391991	1.26989e-08	1.70557e-06	CD74	13:13851648-13855558	CD74 molecule [Source:NCBI gene;Acc:414741]	protein_coding	13.8053	14.7325	14.4956	12.5431	12.3665	12.2285
ENSGALG00000002160	6445.14	2.00024	0.371147	3.40723e-09	5.8361e-07	B2M	10:1784065-1786985	beta-2-microglobulin [Source:NCBI gene;Acc:414830]	protein_coding	13.2094	13.9542	13.5484	11.7073	11.7805	11.2861
ENSGALG00000023411	17.8714	1.99231	0.959544	0.000154874	0.00258185	CD180	Z:21298598-21307258	CD180 molecule [Source:NCBI gene;Acc:431584]	protein_coding	4.53973	6.19913	5.04829	2.82748	3.57577	3.37149
ENSGALG00000017239	2403.14	1.97902	0.460328	3.33804e-07	2.25238e-05	CTSC	1:189543239-189559491	cathepsin C [Source:NCBI gene;Acc:419014]	protein_coding	11.4219	12.5327	12.9537	10.5669	10.4061	10.231
ENSGALG00000037943	255.771	1.97402	0.60371	8.55254e-06	0.000276001	PRKCB	14:7057348-7132158	protein kinase C beta [Source:NCBI gene;Acc:416567]	protein_coding	8.25184	9.50404	9.09031	7.06642	6.95269	6.76269
ENSGALG00000002786	341.151	1.97073	0.485849	7.70963e-07	4.26135e-05	PSTPIP1	10:3594815-3641597	proline-serine-threonine phosphatase interacting protein 1 [Source:NCBI gene;Acc:415349]	protein_coding	8.90628	9.56307	9.80965	7.77599	7.45435	7.02918
ENSGALG00000015662	112.773	1.96697	0.598696	8.10926e-06	0.000266103	ENSGALG00000015662	1:99391578-99407800	lipase member I [Source:NCBI gene;Acc:418466]	protein_coding	6.75381	7.93198	8.38402	5.81895	5.86491	5.72388
ENSGALG00000013575	1613.11	1.95897	0.634798	1.37104e-05	0.000392837	IFI6	2:89717661-89722211	interferon alpha inducible protein 6 [Source:NCBI gene;Acc:403120]	protein_coding	10.4398	11.6922	11.5451	9.78267	8.60771	8.87251
ENSGALG00000015032	438.508	1.94658	0.715639	3.42538e-05	0.000805301	ENSGALG00000015032	Z:27663890-27681451	CD274 molecule [Source:NCBI gene;Acc:427224]	protein_coding	8.29983	9.70263	10.3656	7.61054	7.45278	7.41083
ENSGALG00000006511	96.7685	1.9383	0.661389	2.00314e-05	0.000535556	BCL2A1	10:13078381-13081323	BCL2 related protein A1 [Source:NCBI gene;Acc:395673]	protein_coding	6.83905	7.73852	8.20565	5.28204	5.95691	5.53661
ENSGALG00000006415	14.4306	1.93071	1.14328	0.000356714	0.00476443	CD40LG	4:4365859-4369906	CD40 ligand [Source:NCBI gene;Acc:395485]	protein_coding	4.80156	4.64487	4.74087	2.27116	2.68846	3.0039
ENSGALG00000024466	38.1409	1.92075	0.590041	8.21233e-06	0.000268356	CCL17	11:782460-783685	C-C motif chemokine ligand 17 [Source:NCBI gene;Acc:415652]	protein_coding	5.0078	6.97473	6.19152	4.0712	4.6205	4.39712
ENSGALG00000054264	13.5501	1.91707	1.35669	0.000611218	0.00700519	ENSGALG00000054264	2:1043157-1061857	NA	protein_coding	3.98548	5.62947	4.32561	2.51075	2.26591	2.74067
ENSGALG00000036093	153.161	1.91456	0.532887	3.02811e-06	0.000121647	PTPN7	26:367531-376406	protein tyrosine phosphatase, non-receptor type 7 [Source:NCBI gene;Acc:770905]	protein_coding	8.00558	8.66786	7.74029	6.30097	6.31959	5.988
ENSGALG00000011203	128.089	1.90954	0.475227	7.47181e-07	4.1594e-05	HPSE	4:46439548-46444745	heparanase [Source:NCBI gene;Acc:373981]	protein_coding	6.76926	8.39413	8.31155	6.05911	6.23031	5.88333
ENSGALG00000015528	41.4287	1.89082	0.536375	3.5465e-06	0.000139243	JAKMIP1	4:79331087-79416639	janus kinase and microtubule interacting protein 1 [Source:NCBI gene;Acc:422854]	protein_coding	5.80279	6.88637	6.02084	4.231	4.8727	4.10274
ENSGALG00000021143	205.227	1.88946	0.528061	3.00701e-06	0.000121522	RGS18	8:4037595-4046218	regulator of G-protein signaling 18 [Source:NCBI gene;Acc:424361]	protein_coding	7.89642	9.00914	9.19098	6.92534	6.86033	6.70135
ENSGALG00000012454	244.302	1.88736	0.544817	4.23454e-06	0.000161378	CYTH4	1:51385635-51405059	cytohesin 4 [Source:NCBI gene;Acc:418043]	protein_coding	8.33661	9.25937	9.30535	7.11813	7.18625	6.7934
ENSGALG00000000158	73.6894	1.88296	0.526988	3.01283e-06	0.000121522	DMA	16:2584405-2586614	major histocompatibility complex, class II, DM alpha [Source:NCBI gene;Acc:417050]	protein_coding	6.58022	7.71704	7.25322	5.46522	5.389	5.16686
ENSGALG00000040136	124.701	1.87825	1.04003	0.000280332	0.00404961	PSTPIP2	Z:2160803-2176161	proline-serine-threonine phosphatase interacting protein 2 [Source:NCBI gene;Acc:770399]	protein_coding	5.93766	7.68736	8.64928	5.18573	5.17167	5.60737
ENSGALG00000014127	60.029	1.87058	0.508101	2.08302e-06	9.14594e-05	ENSGALG00000014127	4:66556118-66563523	NA	protein_coding	6.88417	7.38911	6.65843	5.33718	4.93717	5.11564
ENSGALG00000052552	16.4643	1.86145	0.733739	5.03131e-05	0.00107429	ENSGALG00000052552	30:614511-621897	NA	protein_coding	4.87422	5.62237	5.07061	3.5394	3.13071	3.50971
ENSGALG00000012015	27.4294	1.86005	0.717097	4.36192e-05	0.000958946	NDST4	4:56092083-56195330	N-deacetylase and N-sulfotransferase 4 [Source:NCBI gene;Acc:422686]	protein_coding	5.94187	6.71999	4.94455	3.91473	3.89476	4.45148
ENSGALG00000029381	291.615	1.85734	0.539523	4.26358e-06	0.000162089	ENSGALG00000029381	16:2592345-2605843	NA	protein_coding	8.25238	9.42291	9.49704	7.43045	7.14669	7.00919
ENSGALG00000014713	9.45106	1.83644	1.88935	0.000875216	0.00911289	DDX4	Z:16929403-16961191	DEAD-box helicase 4 [Source:NCBI gene;Acc:395447]	protein_coding	4.09566	5.89353	3.50165	1.76739	1.32437	2.42941
ENSGALG00000010595	117.113	1.83604	0.548646	5.46342e-06	0.00019667	GPR65	5:43100745-43106712	G protein-coupled receptor 65 [Source:NCBI gene;Acc:423395]	protein_coding	7.29307	8.45481	7.99551	6.30429	5.9376	5.93897
ENSGALG00000014659	1657.43	1.82996	0.336351	1.20866e-09	2.65343e-07	C1R	1:78058485-78065761	complement C1r [Source:NCBI gene;Acc:418295]	protein_coding	10.9739	11.8416	12.1229	9.96151	9.7337	10.0103
ENSGALG00000006165	512.051	1.82927	0.574511	8.6858e-06	0.000279145	ENSGALG00000006165	6:19271811-19318331	NA	protein_coding	9.54203	10.581	9.54059	7.98708	7.94924	8.07846
ENSGALG00000006728	715.086	1.82797	0.493923	1.76788e-06	7.97704e-05	SLC5A1	15:9054070-9080058	solute carrier family 5 member 1 [Source:NCBI gene;Acc:395496]	protein_coding	9.19349	10.2091	10.6397	8.4325	8.08086	8.12762
ENSGALG00000010901	260.315	1.82733	0.686283	3.56216e-05	0.000825013	ENSGALG00000010901	2:30069508-30103222	ATP binding cassette subfamily B member 5 [Source:NCBI gene;Acc:420606]	protein_coding	7.69654	8.95076	9.78549	6.81692	7.07582	7.103
ENSGALG00000001231	2016.03	1.82047	0.456093	6.37549e-07	3.65348e-05	SAMHD1	20:630016-655765	SAM and HD domain containing deoxynucleoside triphosphate triphosphohydrolase 1 [Source:NCBI gene;Acc:419125]	protein_coding	10.8638	11.6367	12.4603	9.90587	9.87301	9.96434
ENSGALG00000033932	3481.28	1.80482	0.334741	1.36179e-09	2.84582e-07	BF1	16:2565405-2595262	MHC BF1 class I [Source:NCBI gene;Acc:693260]	protein_coding	12.0907	12.583	12.499	10.9584	10.5283	10.2449
ENSGALG00000049755	42.1218	1.80261	1.25532	0.000629011	0.0071471	IL22RA2	3:54924896-54930168	interleukin 22 receptor subunit alpha 2 [Source:NCBI gene;Acc:770428]	protein_coding	4.11195	5.09226	7.34303	3.50013	3.60515	3.82288
ENSGALG00000052624	6.71556	1.79725	1.68831	0.00103156	0.0102414	ENSGALG00000052624	13:12127186-12127326	NA	protein_coding	3.97846	4.26555	3.2815	1.6385	1.61563	2.02317
ENSGALG00000013747	474.841	1.79375	0.754719	7.16093e-05	0.00145146	TAGAP	3:52304980-52312768	T-cell activation RhoGTPase activating protein [Source:NCBI gene;Acc:421662]	protein_coding	8.64969	9.59844	10.217	7.51841	7.40398	7.59828
ENSGALG00000038636	1193.31	1.79104	0.566643	8.72996e-06	0.000279987	LAPTM5	23:380586-395018	lysosomal protein transmembrane 5 [Source:NCBI gene;Acc:419552]	protein_coding	10.4541	11.4472	11.7146	9.41157	9.36598	9.2804
ENSGALG00000025948	30.566	1.77344	0.675422	3.73177e-05	0.000856659	ENSGALG00000025948	20:899945-902370	Src like adaptor 2 [Source:NCBI gene;Acc:100858750]	protein_coding	5.64242	6.57184	5.45225	4.01362	4.34807	3.98221
ENSGALG00000004771	497.945	1.77096	0.661371	3.24595e-05	0.000781988	C1QB	21:6073556-6075682	complement C1q B chain [Source:NCBI gene;Acc:428197]	protein_coding	8.87363	10.0239	10.9992	8.02773	8.45075	8.09416
ENSGALG00000004449	940.871	1.76274	0.480882	1.69378e-06	7.81669e-05	CYP3A5	14:4323045-4332386	cytochrome P450 family 3 subfamily A member 5 [Source:NCBI gene;Acc:414832]	protein_coding	9.20087	10.753	10.3419	8.3356	8.53722	8.26523
ENSGALG00000050240	72.55	1.75846	0.457714	9.10138e-07	4.90876e-05	TBX21	27:6538026-6545277	T-box 21 [Source:NCBI gene;Acc:100858002]	protein_coding	6.90746	7.57957	6.93353	5.25219	5.33612	5.62516
ENSGALG00000041577	613.06	1.74152	0.489087	2.28577e-06	9.84206e-05	ITGA4	7:14320204-14351730	integrin subunit alpha 4 [Source:NCBI gene;Acc:424121]	protein_coding	9.80784	10.7328	10.1537	8.34904	8.55351	8.4284
ENSGALG00000047211	58.5127	1.737	1.09135	0.000463377	0.00577812	FCER1G	25:152758-153848	Fc fragment of IgE receptor Ig [Source:NCBI gene;Acc:100049618]	protein_coding	5.83442	6.53405	8.16757	4.88414	4.60759	4.79128
ENSGALG00000014561	842.943	1.7347	0.44947	7.99046e-07	4.38547e-05	PTPN6	1:77994636-78014698	protein tyrosine phosphatase, non-receptor type 6 [Source:NCBI gene;Acc:427947]	protein_coding	10.1782	10.99	10.8707	8.89168	8.94042	8.9177
ENSGALG00000045085	4432.62	1.72973	0.923941	0.000240755	0.00359982	IFIT5	6:20187816-20191669	interferon induced protein with tetratricopeptide repeats 5 [Source:NCBI gene;Acc:423790]	protein_coding	11.3546	12.5406	14.0316	11.4907	10.1147	10.161
ENSGALG00000026995	17.9733	1.72719	1.22071	0.000682926	0.00761442	RHOG	1:197093201-197097605	ras homolog family member G [Source:HGNC Symbol;Acc:HGNC:672]	protein_coding	4.45679	6.10618	5.81979	2.97313	3.42742	3.13848
ENSGALG00000050324	24.2518	1.72408	0.686975	4.84987e-05	0.00104413	ENSGALG00000050324	4:66546130-66552689	NA	protein_coding	5.52222	5.98422	5.49856	4.44278	3.41359	3.70965
ENSGALG00000007158	180.813	1.72315	0.881287	0.00019673	0.0030974	SOCS1	14:9342202-9344743	suppressor of cytokine signaling 1 [Source:NCBI gene;Acc:416630]	protein_coding	7.18831	8.43406	9.26833	6.4874	6.27984	6.26593
ENSGALG00000051754	89.6418	1.72175	0.671226	4.18075e-05	0.0009336	KRT17	27:7445506-7449624	keratin 17 [Source:NCBI gene;Acc:100858439]	protein_coding	7.02203	6.92864	7.8221	5.82769	5.43547	4.83678
ENSGALG00000000720	1603.99	1.71413	0.354182	1.28369e-08	1.70557e-06	ENSGALG00000000720	23:1516302-1523141	guanylate binding protein 1 [Source:NCBI gene;Acc:419563]	protein_coding	10.5927	11.7077	11.9686	9.99923	9.75318	9.65387
ENSGALG00000041192	2049.27	1.70989	0.540087	7.50414e-06	0.000250601	IFIH1	7:21044187-21071090	interferon induced with helicase C domain 1 [Source:NCBI gene;Acc:424185]	protein_coding	10.6922	11.5775	12.5932	10.2874	9.82155	9.72869
ENSGALG00000045511	841.993	1.70417	0.349771	1.05147e-08	1.46332e-06	PARP9	7:28261411-28270003	poly(ADP-ribose) polymerase family member 9 [Source:NCBI gene;Acc:424269]	protein_coding	9.89287	10.4156	11.2683	8.97729	8.9197	8.88548
ENSGALG00000011684	10.5246	1.70264	1.0898	0.000499571	0.0061073	STAP1	4:51603053-51612923	signal transducing adaptor family member 1 [Source:NCBI gene;Acc:428761]	protein_coding	3.89488	4.64648	4.69132	2.47453	2.80909	2.4488
ENSGALG00000012200	90.2271	1.70019	0.923321	0.000258695	0.00380403	GCH1	5:56530534-56547633	GTP cyclohydrolase 1 [Source:NCBI gene;Acc:396146]	protein_coding	6.02992	6.69991	8.28867	5.21222	5.26685	5.08644
ENSGALG00000007123	77.8487	1.69843	0.841896	0.000167953	0.00274123	ENSGALG00000007123	4:9336822-9341547	uncharacterized LOC101750621 [Source:NCBI gene;Acc:101750621]	protein_coding	6.33057	7.17633	8.16723	5.08452	5.40589	5.49697
ENSGALG00000030270	17.0545	1.69326	0.967408	0.000322139	0.00444911	CD1C	16:2665728-2668557	CD1c molecule [Source:NCBI gene;Acc:425801]	protein_coding	5.06566	6.1114	4.62852	3.55547	3.1398	3.52544
ENSGALG00000008756	215.266	1.69265	0.456145	1.21162e-06	5.95757e-05	PLEK	3:11941428-11957951	pleckstrin [Source:NCBI gene;Acc:395669]	protein_coding	8.07786	9.01755	9.22051	6.81826	7.30843	7.10113
ENSGALG00000013861	824.294	1.67766	0.479227	2.41258e-06	0.00010331	TNFAIP3	3:54664503-54683327	TNF alpha induced protein 3 [Source:NCBI gene;Acc:421684]	protein_coding	9.80989	10.4258	10.6125	8.59888	8.46941	8.55524
ENSGALG00000001256	925.004	1.67731	0.593201	1.93737e-05	0.000522835	NLRC5	11:631380-666403	NLR family CARD domain containing 5 [Source:NCBI gene;Acc:100857413]	protein_coding	9.80023	10.6773	11.3089	9.09414	8.90574	8.46027
ENSGALG00000012072	3986.72	1.67252	0.361372	2.81652e-08	3.25193e-06	ENSGALG00000012072	7:28237978-28253588	poly(ADP-ribose) polymerase family member 14 [Source:NCBI gene;Acc:101747378]	protein_coding	11.9792	12.6306	13.3152	11.4017	10.8903	10.7567
ENSGALG00000012080	16.4299	1.66748	1.03098	0.000443162	0.00560224	ENSGALG00000012080	2:46175212-46178881	NA	protein_coding	4.51072	5.70124	5.6284	3.09527	2.55567	4.03938
ENSGALG00000020986	7.05039	1.66164	1.45877	0.00117433	0.0112989	ENSGALG00000020986	9:5471584-5475630	G-protein coupled receptor 35-like [Source:NCBI gene;Acc:112532977]	protein_coding	3.28067	3.60711	3.9908	2.02316	1.92848	1.58766
ENSGALG00000001894	84.5502	1.64601	0.745358	0.000101411	0.00186851	ENSGALG00000001894	21:2571445-2579572	NA	protein_coding	6.57567	7.63725	7.11966	5.05644	5.22127	5.44142
ENSGALG00000003876	80.6464	1.64088	0.593827	2.23074e-05	0.000584674	TIMD4	13:12172827-12188986	T-cell immunoglobulin and mucin domain containing 4 [Source:NCBI gene;Acc:416250]	protein_coding	6.91999	7.91641	7.13361	5.89409	5.8056	4.89638
ENSGALG00000011443	183.604	1.64044	0.314695	1.41252e-09	2.84582e-07	EXOC3L4	5:50298314-50318822	exocyst complex component 3 like 4 [Source:NCBI gene;Acc:423476]	protein_coding	7.67851	8.4193	8.26235	6.78986	6.2529	6.56401
ENSGALG00000007059	68.2039	1.62398	0.596753	2.46841e-05	0.000631776	IGSF6	14:9142666-9148845	immunoglobulin superfamily member 6 [Source:NCBI gene;Acc:771906]	protein_coding	6.67925	7.54173	7.45503	5.82556	5.24701	5.35373
ENSGALG00000000775	2456.7	1.62273	0.290978	1.8013e-10	5.72998e-08	CTSS	25:165228-169865	cathepsin S [Source:NCBI gene;Acc:425657]	protein_coding	11.6937	12.4886	12.303	10.7005	10.6164	10.4257
ENSGALG00000032854	27.3737	1.62201	0.775223	0.000135665	0.0023548	ACP5	30:397120-399963	acid phosphatase 5, tartrate resistant [Source:NCBI gene;Acc:107057619]	protein_coding	5.98225	6.49417	5.63025	4.91569	3.70293	3.71237
ENSGALG00000000504	58.1033	1.61564	0.719222	9.0406e-05	0.00171222	ETV7	26:1539943-1544102	ETS variant 7 [Source:NCBI gene;Acc:419813]	protein_coding	5.35611	6.95679	7.01144	5.25469	4.33816	4.6971
ENSGALG00000042321	1819.29	1.61385	0.56176	1.56848e-05	0.000441298	LYN	2:111134283-111181422	LYN proto-oncogene, Src family tyrosine kinase [Source:NCBI gene;Acc:421127]	protein_coding	10.8889	11.7654	12.3518	9.82921	10.0925	10.011
ENSGALG00000049326	20.0204	1.61039	0.808607	0.000175266	0.00283683	ENSGALG00000049326	KZ626839.1:184908-194031	claudin 7 [Source:NCBI gene;Acc:101749442]	protein_coding	4.39207	4.60586	4.20041	3.05061	3.19711	1.84622
ENSGALG00000002549	693.435	1.59411	0.611266	3.31073e-05	0.000795135	RGS1	8:3999641-4003821	regulator of G-protein signaling 1 [Source:NCBI gene;Acc:424360]	protein_coding	9.08385	10.5335	10.4836	7.85814	8.2864	8.75112
ENSGALG00000014603	2798.37	1.59225	0.358414	4.69445e-08	4.84859e-06	C1S	1:78045961-78055022	complement C1s [Source:NCBI gene;Acc:418294]	protein_coding	11.7754	12.4839	12.886	10.7559	10.7599	10.9402
ENSGALG00000045581	59.076	1.57578	0.851742	0.000250338	0.00371976	ENSGALG00000045581	2:505017-507099	GTPase IMAP family member 8-like [Source:NCBI gene;Acc:420368]	protein_coding	6.9771	6.87702	7.25083	4.71577	5.5241	4.68363
ENSGALG00000015712	170.374	1.56947	0.640402	5.04567e-05	0.00107588	SLBP	4:83930355-83937106	stem-loop binding protein [Source:NCBI gene;Acc:422902]	protein_coding	7.59283	8.51382	9.04587	6.79324	6.58882	6.65995
ENSGALG00000050564	118.272	1.56709	0.602585	3.29892e-05	0.000793522	ENSGALG00000050564	6:19358682-19386012	NA	protein_coding	7.408	8.37093	7.46782	5.67994	6.26392	6.15221
ENSGALG00000050503	118.491	1.56537	0.855401	0.000263291	0.0038607	TNFRSF4	21:2550327-2557418	TNF receptor superfamily member 4 [Source:NCBI gene;Acc:101751037]	protein_coding	7.02246	7.86655	8.56335	6.26041	5.76421	5.6456
ENSGALG00000037611	151.089	1.56218	0.569779	2.17851e-05	0.00057651	ENSGALG00000037611	Z:9259275-9283017	myosin IIIA-like [Source:NCBI gene;Acc:427419]	protein_coding	7.3032	8.53805	8.46058	6.43178	6.60238	6.33467
ENSGALG00000012075	760.528	1.55431	0.409155	6.08827e-07	3.54097e-05	DTX3L	7:28256073-28261454	deltex E3 ubiquitin ligase 3L [Source:NCBI gene;Acc:424267]	protein_coding	9.57841	10.3326	10.9841	8.84939	8.7498	8.73952
ENSGALG00000027483	54.9583	1.54231	0.80966	0.00021637	0.00332348	GLRX	Z:57547979-57556623	glutaredoxin [Source:NCBI gene;Acc:396069]	protein_coding	5.92434	6.87029	7.13921	4.79321	4.28292	5.31066
ENSGALG00000011418	13.9882	1.53552	1.06019	0.000685681	0.00762863	CCR6	3:42572589-42580049	C-C motif chemokine receptor 6 [Source:NCBI gene;Acc:769278]	protein_coding	4.31323	4.36839	4.90629	3.01022	2.49156	2.76351
ENSGALG00000023780	84.553	1.53462	0.457436	2.96089e-06	0.000120681	TREM-B2	26:4755127-4761551	triggering receptor expressed on myeloid cells B2 [Source:NCBI gene;Acc:768582]	protein_coding	6.92776	7.63431	7.68468	5.5515	6.04437	5.88564
ENSGALG00000053549	39.5021	1.53263	1.12094	0.000831561	0.00879816	ADAM8	6:10021089-10029590	ADAM metallopeptidase domain 8 [Source:NCBI gene;Acc:423672]	protein_coding	4.63348	6.22176	7.17839	4.22826	3.69676	4.35555
ENSGALG00000046032	241.246	1.53255	0.628167	5.07289e-05	0.00108021	CD83	2:60692920-60705622	CD83 molecule [Source:NCBI gene;Acc:420838]	protein_coding	7.95568	9.01277	9.22091	6.73039	7.05711	7.26669
ENSGALG00000005408	232.788	1.52902	0.634058	5.47964e-05	0.00116048	BCO1	11:15458803-15472631	Gallus gallus beta-carotene oxygenase 1 (BCO1), mRNA. [Source:RefSeq mRNA;Acc:NM_001364902]	protein_coding	7.86373	8.92281	9.19751	7.13704	7.16485	6.53309
ENSGALG00000048129	20.0311	1.5247	0.935202	0.000438173	0.00555269	TEX12	24:6163550-6165951	testis expressed 12 [Source:NCBI gene;Acc:771186]	protein_coding	5.09947	5.52493	4.47701	3.7984	2.81955	3.25937
ENSGALG00000002021	2274.08	1.51804	0.48828	6.59503e-06	0.000228437	ZC3H12A	23:3918293-3926741	zinc finger CCCH-type containing 12A [Source:NCBI gene;Acc:419618]	protein_coding	11.098	11.7096	12.3258	10.2719	10.0518	10.0385
ENSGALG00000032041	7.2207	1.51437	0.969373	0.000521075	0.00628428	ENSGALG00000032041	31:3014597-3015686	NA	protein_coding	3.75276	4.09399	4.73636	2.38501	2.59977	2.85607
ENSGALG00000053321	17.8748	1.50967	0.737021	0.000147043	0.00248048	DOK2	22:1692013-1697453	docking protein 2 [Source:NCBI gene;Acc:100857332]	protein_coding	5.20029	5.75992	5.06026	4.05226	3.58486	3.38831
ENSGALG00000029669	556.955	1.49897	0.582949	3.3951e-05	0.000801192	C1QC	21:6076987-6078857	complement C1q C chain [Source:NCBI gene;Acc:419503]	protein_coding	9.39865	10.2088	10.7769	8.29841	8.70003	8.45254
ENSGALG00000013371	9.11451	1.49741	1.54987	0.00171149	0.0148041	S1PR4	28:1380917-1382110	sphingosine-1-phosphate receptor 4 [Source:NCBI gene;Acc:430495]	protein_coding	4.47178	5.2615	4.22561	2.53664	2.26562	1.85965
ENSGALG00000011872	155.471	1.48947	0.610255	4.92142e-05	0.00105516	ENSGALG00000011872	1:49252184-49267900	NFAT activating protein with ITAM motif 1 [Source:NCBI gene;Acc:417979]	protein_coding	7.55964	8.47481	8.62922	6.53374	6.60417	6.53809
ENSGALG00000003106	19.0084	1.48247	0.7662	0.000198166	0.00311272	TOX2	20:2300399-2414076	TOX high mobility group box family member 2 [Source:NCBI gene;Acc:419156]	protein_coding	5.04602	5.54926	4.94209	3.54628	3.01454	4.00019
ENSGALG00000015666	383.601	1.47224	0.690071	0.000115481	0.00207444	TNIP2	4:82441244-82449180	TNFAIP3 interacting protein 2 [Source:NCBI gene;Acc:422884]	protein_coding	8.43139	9.40535	9.89752	7.40807	7.39411	7.78364
ENSGALG00000051203	35.7044	1.47113	1.87055	0.00130861	0.0121848	ENSGALG00000051203	5:103145-107720	MAS-related GPR, member H [Source:NCBI gene;Acc:425998]	protein_coding	3.61406	4.93719	6.85292	2.08303	1.92372	1.66543
ENSGALG00000026167	229.368	1.47091	0.784459	0.000232115	0.00351601	PIK3R5	18:1984539-2033615	phosphoinositide-3-kinase regulatory subunit 5 [Source:NCBI gene;Acc:417319]	protein_coding	8.02299	9.04945	9.29031	7.07555	6.9459	6.80879
ENSGALG00000015347	24.6642	1.47059	0.556574	2.69492e-05	0.000684132	ZPLD1	1:86683391-86712815	zona pellucida like domain containing 1 [Source:NCBI gene;Acc:418405]	protein_coding	4.91904	5.53408	5.29418	4.02644	3.68212	3.78132
ENSGALG00000000736	62.5295	1.45979	0.702163	0.000133634	0.00233254	MATK	28:1056317-1061333	megakaryocyte-associated tyrosine kinase [Source:NCBI gene;Acc:769076]	protein_coding	6.12574	7.08504	7.022	5.36094	4.76316	4.99087
ENSGALG00000021569	685.42	1.45822	0.560831	3.02887e-05	0.000745829	C1QA	21:6079357-6081398	complement C1q A chain [Source:NCBI gene;Acc:419504]	protein_coding	9.66042	10.5632	10.8973	8.37822	9.04769	8.79937
ENSGALG00000026192	249.632	1.45669	0.463253	5.40299e-06	0.000196603	ST8SIA4	Z:50730982-50785339	ST8 alpha-N-acetyl-neuraminide alpha-2,8-sialyltransferase 4 [Source:NCBI gene;Acc:374155]	protein_coding	8.15768	9.39462	8.92671	7.27389	7.49835	7.18052
ENSGALG00000050065	88.5636	1.45131	0.664869	0.000100111	0.00185104	CYSLTR2	1:170225814-170235083	cysteinyl leukotriene receptor 2 [Source:NCBI gene;Acc:428071]	protein_coding	6.84041	8.40276	7.65398	6.19705	5.82753	6.00668
ENSGALG00000032469	341.499	1.44908	0.459848	5.23312e-06	0.000191926	ARHGAP45	28:3019600-3031885	Rho GTPase activating protein 45 [Source:NCBI gene;Acc:420102]	protein_coding	9.13019	9.93096	9.09066	7.71956	7.97989	7.84036
ENSGALG00000021355	90.1845	1.44816	0.74447	0.000191863	0.00304849	ENSGALG00000021355	Z:9015759-9024777	receptor-type tyrosine-protein phosphatase S-like [Source:NCBI gene;Acc:100858919]	protein_coding	7.11619	7.96101	7.24959	5.59965	5.69961	5.6734
ENSGALG00000044313	127.974	1.44325	0.559338	3.18201e-05	0.000772554	ENSGALG00000044313	5:16056642-16063897	malignant fibrous histiocytoma-amplified sequence 1 homolog [Source:NCBI gene;Acc:425462]	protein_coding	7.13093	8.29702	8.45227	6.4552	6.25741	6.55571
ENSGALG00000012761	241.043	1.44144	0.509546	1.48559e-05	0.000421782	DRAM1	1:55492486-55507806	DNA damage regulated autophagy modulator 1 [Source:NCBI gene;Acc:418095]	protein_coding	8.25574	8.78379	9.48853	7.37732	7.17927	7.37515
ENSGALG00000037170	20.0318	1.4409	1.03199	0.000805755	0.00860226	TRIM39.2	16:2499936-2503957	tripartite motif containing 39.2 [Source:NCBI gene;Acc:417041]	protein_coding	4.22569	5.94927	4.8333	3.57546	3.27451	2.83331
ENSGALG00000032260	65.3055	1.43539	0.802331	0.000291615	0.00414635	IL10RA	24:5431090-5435123	interleukin 10 receptor subunit alpha [Source:NCBI gene;Acc:419771]	protein_coding	6.08289	7.32928	7.34522	4.85884	5.13937	5.41947
ENSGALG00000021079	51.7634	1.42431	0.660535	0.00010701	0.00194984	RGS19	20:9335909-9349311	regulator of G-protein signaling 19 [Source:NCBI gene;Acc:374070]	protein_coding	6.13771	7.32003	6.61186	5.19011	5.14054	4.88986
ENSGALG00000005349	2959.24	1.42234	0.282332	1.37986e-09	2.84582e-07	MSLN	14:6400336-6409625	mesothelin [Source:NCBI gene;Acc:416534]	protein_coding	11.124	12.0639	11.9007	10.3419	10.3588	10.2127
ENSGALG00000044841	212.358	1.42129	0.361935	2.70608e-07	1.89999e-05	ENSGALG00000044841	19:9717099-9722490	tapasin-related protein-like [Source:NCBI gene;Acc:100857331]	protein_coding	7.93792	8.83726	8.67308	7.25831	6.70909	7.16573
ENSGALG00000044505	9.59331	1.42122	1.31562	0.00164956	0.0144124	ENSGALG00000044505	25:2602871-2608347	SH2 domain containing 2A [Source:NCBI gene;Acc:425978]	protein_coding	3.21212	4.78243	3.40182	2.09785	2.19895	2.07357
ENSGALG00000026677	60.0581	1.42057	0.972671	0.000690389	0.00767006	F10	1:138924431-138937050	coagulation factor X [Source:NCBI gene;Acc:395876]	protein_coding	5.86156	7.26409	7.36971	5.00751	4.70214	4.91747
ENSGALG00000012422	67.8193	1.41404	0.623875	7.82215e-05	0.00154139	ENSGALG00000012422	1:51186462-51193519	SH3 domain binding protein 1 [Source:NCBI gene;Acc:430939]	protein_coding	6.46871	7.33585	6.40013	5.54482	5.08272	4.71424
ENSGALG00000029857	367.381	1.40884	0.425215	2.84345e-06	0.000116941	ENSGALG00000029857	2:4138557-4140735	GTPase, IMAP family member 6 [Source:NCBI gene;Acc:420413]	protein_coding	8.91923	9.25675	9.3663	7.61942	7.53976	7.8262
ENSGALG00000012292	36.9571	1.39008	1.05546	0.00100212	0.0100192	BANK1	4:60568176-60699388	B-cell scaffold protein with ankyrin repeats 1 [Source:NCBI gene;Acc:422711]	protein_coding	5.49969	5.86954	6.33326	4.76381	2.9534	3.14697
ENSGALG00000037413	11.0805	1.37765	0.955964	0.000736086	0.00801774	IL7	2:120316700-120326139	interleukin 7 [Source:NCBI gene;Acc:420193]	protein_coding	3.90284	4.59365	3.61766	2.75114	2.02148	2.94667
ENSGALG00000035726	29.6002	1.37451	1.08825	0.00115263	0.0111313	FLT3	1:177364966-177389179	fms related tyrosine kinase 3 [Source:NCBI gene;Acc:100858422]	protein_coding	5.46346	5.4665	5.53791	3.32637	3.52537	3.45618
ENSGALG00000013993	1135.79	1.36969	0.594523	6.95223e-05	0.00141653	VNN1	3:56889501-56916337	vanin 1 [Source:NCBI gene;Acc:421702]	protein_coding	10.0109	10.9542	11.8111	9.54421	9.24169	9.50285
ENSGALG00000011046	477.274	1.35631	0.479041	1.3947e-05	0.000398155	SNX10	2:32217070-32251177	sorting nexin 10 [Source:NCBI gene;Acc:420628]	protein_coding	8.9598	9.43068	10.4313	8.35118	8.16881	8.0695
ENSGALG00000034085	39.7941	1.34225	0.881935	0.000602745	0.0069315	ENSGALG00000034085	20:1160252-1181245	development and differentiation enhancing factor-like 1 [Source:NCBI gene;Acc:769389]	protein_coding	5.72883	7.28506	6.43126	4.99649	4.51011	4.59114
ENSGALG00000014011	75.906	1.3406	0.659342	0.000149696	0.00251435	LRMP	1:67126380-67162894	lymphoid restricted membrane protein [Source:NCBI gene;Acc:418205]	protein_coding	6.73249	7.39572	7.01014	4.89203	5.74095	5.44766
ENSGALG00000031593	777.066	1.33668	0.41886	4.13602e-06	0.00015801	TMSB15B	4:1985097-1986199	thymosin beta 15B [Source:NCBI gene;Acc:100502566]	protein_coding	9.97144	10.6335	10.7656	9.00473	9.05284	8.98443
ENSGALG00000014428	247.677	1.33603	0.354353	4.64784e-07	2.90947e-05	TAPBPL	1:77546387-77554991	TAP binding protein like [Source:NCBI gene;Acc:426340]	protein_coding	8.17131	9.02067	9.17232	7.41012	7.60304	7.27928
ENSGALG00000042001	1611.97	1.32773	0.365067	7.87712e-07	4.33854e-05	ENSGALG00000042001	4:35025993-35044154	hect domain and RLD 4-like [Source:NCBI gene;Acc:422513]	protein_coding	10.683	10.8604	11.8932	10.3101	9.54224	9.42784
ENSGALG00000002167	96.6442	1.32152	0.554719	5.49514e-05	0.00116218	PATL2	10:1778245-1784620	PAT1 homolog 2 [Source:NCBI gene;Acc:415327]	protein_coding	6.86119	7.56802	8.04318	6.27299	5.54783	6.14571
ENSGALG00000015122	39.5019	1.31973	0.911992	0.000740359	0.00804741	TAF4B	2:104150943-104221821	TATA-box binding protein associated factor 4b [Source:NCBI gene;Acc:421086]	protein_coding	5.52067	6.8241	6.34838	4.21575	4.90134	3.87078
ENSGALG00000041380	4469.72	1.31933	0.455934	1.12561e-05	0.000337402	BF2	16:2606528-2609057	Major histocompatibility complex class I antigen BF2 [Source:NCBI gene;Acc:425389]	protein_coding	12.4717	13.5198	12.4563	11.2169	11.465	11.5118
ENSGALG00000035498	713.517	1.31011	0.444534	9.4231e-06	0.000295529	INPP5D	9:1294733-1337979	inositol polyphosphate-5-phosphatase D [Source:NCBI gene;Acc:424745]	protein_coding	9.83306	10.6965	10.5446	8.92346	8.85115	8.97955
ENSGALG00000037629	2824.58	1.30929	0.447874	1.01929e-05	0.000310306	TRANK1	2:45896594-45935972	tetratricopeptide repeat and ankyrin repeat containing 1 [Source:NCBI gene;Acc:420728]	protein_coding	11.3287	11.9373	12.9873	10.9565	10.6074	10.6868
ENSGALG00000013409	41.9703	1.30419	0.457957	1.30367e-05	0.000376999	ENSGALG00000013409	23:2220746-2229123	NA	protein_coding	6.24283	6.88738	6.58864	5.30592	5.12343	5.08366
ENSGALG00000011309	806.404	1.30412	0.503327	2.93054e-05	0.000730514	PLXNC1	1:45094960-45161493	plexin C1 [Source:NCBI gene;Acc:417901]	protein_coding	10.0551	10.9095	11.0226	9.16613	9.13143	9.25004
ENSGALG00000021627	1349.74	1.30235	0.224448	1.41164e-11	6.876e-09	IFI27L2	23:4490448-4491440	interferon, alpha-inducible protein 27-like 2 [Source:NCBI gene;Acc:403121]	protein_coding	10.7474	11.4524	10.8728	9.8937	9.90125	9.39453
ENSGALG00000032231	167.099	1.30128	0.449502	1.11791e-05	0.000336389	C4	16:2609635-2624278	complement 4 [Source:NCBI gene;Acc:426611]	protein_coding	8.14251	8.28905	8.32597	6.84961	6.79636	6.71984
ENSGALG00000032363	10.0097	1.28935	1.18241	0.00182509	0.0154271	GPR141	2:46196971-46214555	G protein-coupled receptor 141 [Source:NCBI gene;Acc:420733]	protein_coding	4.2419	5.11943	4.59897	2.20195	2.81171	2.95593
ENSGALG00000016142	2696.37	1.28836	0.374278	1.64424e-06	7.67329e-05	MX1	1:110239567-110260524	myxovirus (influenza virus) resistance 1, interferon-inducible protein p78 (mouse) [Source:NCBI gene;Acc:395313]	protein_coding	11.424	11.7014	12.4631	10.9705	10.1257	10.3099
ENSGALG00000008666	86.518	1.28811	0.624944	0.000139194	0.00239947	CTLA4	7:13408731-13412887	cytotoxic T-lymphocyte associated protein 4 [Source:NCBI gene;Acc:424106]	protein_coding	6.54795	7.7344	7.94393	5.5804	6.23763	5.89629
ENSGALG00000047864	58.5361	1.28755	0.600593	0.000110065	0.00199719	ENSGALG00000047864	5:256620-258240	NA	protein_coding	6.38337	7.09206	7.2877	5.21638	5.54502	5.44161
ENSGALG00000004398	358.367	1.28751	0.474417	1.9998e-05	0.000535556	CARD11	14:3830739-3870033	caspase recruitment domain family member 11 [Source:NCBI gene;Acc:416476]	protein_coding	9.10425	9.66293	9.43996	7.9704	8.00376	7.79121
ENSGALG00000032672	2110.62	1.28594	0.439429	1.00755e-05	0.000308967	KRT5	33:5260250-5267112	keratin 5 [Source:NCBI gene;Acc:407779]	protein_coding	10.3208	10.7873	11.3182	9.22443	9.65766	9.24634
ENSGALG00000006378	1176.69	1.28446	0.493134	2.81146e-05	0.000706809	LIPA	6:20166929-20179294	lipase A, lysosomal acid type [Source:NCBI gene;Acc:423789]	protein_coding	10.3295	10.9751	11.6386	9.62497	9.64931	9.39406
ENSGALG00000039146	14.513	1.28405	1.05735	0.00137071	0.0125941	CCR4	2:44348127-44354228	C-C motif chemokine receptor 4 [Source:NCBI gene;Acc:428457]	protein_coding	4.51367	5.59021	5.13251	3.00379	3.64671	2.75662
ENSGALG00000002583	737.951	1.27745	0.504828	3.53191e-05	0.00082167	PIK3CD	21:3475568-3498330	phosphatidylinositol-4,5-bisphosphate 3-kinase catalytic subunit delta [Source:NCBI gene;Acc:419444]	protein_coding	9.91275	10.7593	10.4709	8.85934	9.06638	8.75268
ENSGALG00000030432	337.565	1.27363	0.66117	0.000203957	0.00317908	RASSF2	22:559504-571288	Ras association domain family member 2 [Source:NCBI gene;Acc:419521]	protein_coding	9.0444	9.69402	9.96823	7.15307	8.34009	8.03511
ENSGALG00000027747	99.4031	1.26658	0.604993	0.000127611	0.00224248	TROJANZ	Z:9025003-9030333	phosphotyrosine phosphatase kappa-like-Z [Source:NCBI gene;Acc:427414]	protein_coding	6.80017	8.07683	7.59749	6.1695	5.90562	5.95573
ENSGALG00000052537	39.5056	1.25658	0.87788	0.00079314	0.00849085	ENSGALG00000052537	8:4097967-4100381	NA	protein_coding	5.43078	6.91328	6.93787	4.77875	4.75242	4.53885
ENSGALG00000029983	160.5	1.25357	0.992148	0.00123426	0.0117004	ANGPT1	2:131756078-131920640	angiopoietin 1 [Source:NCBI gene;Acc:395129]	protein_coding	6.69434	7.81717	9.62003	6.40644	6.47515	6.21703
ENSGALG00000044226	39.6381	1.24354	0.712833	0.00034099	0.00460972	ENSGALG00000044226	30:600218-605036	C-type lectin domain family 17 member A [Source:NCBI gene;Acc:426106]	protein_coding	6.05127	6.5866	5.95803	4.92023	4.20067	4.63084
ENSGALG00000000299	444.328	1.23806	0.68663	0.000290761	0.00414267	PKP1	26:827967-854048	plakophilin 1 [Source:NCBI gene;Acc:421158]	protein_coding	6.59781	7.123	7.49372	4.99661	5.87605	5.15368
ENSGALG00000003003	429.666	1.23524	0.811936	0.000629103	0.0071471	CCL20	9:9693543-9695640	C-C motif chemokine ligand 20 [Source:NCBI gene;Acc:395082]	protein_coding	8.35919	8.36476	8.22584	7.28198	6.12154	5.07949
ENSGALG00000051312	151.132	1.22864	1.00034	0.00137215	0.0125941	ENSGALG00000051312	2:148318571-148320313	NA	protein_coding	6.38269	7.40833	7.49349	3.66265	6.03277	4.05392
ENSGALG00000006138	1847.95	1.22688	0.626339	0.000189394	0.0030185	HELZ2	20:9732482-9752786	helicase with zinc finger 2 [Source:NCBI gene;Acc:419265]	protein_coding	10.4682	11.3116	12.5789	10.3892	9.89256	9.90885
ENSGALG00000015404	165.185	1.22283	0.594114	0.000143366	0.00244223	ENSGALG00000015404	2:111182778-111199494	kinesin family member 20A-like [Source:NCBI gene;Acc:430761]	protein_coding	7.98199	8.28166	7.83708	6.63673	6.39388	6.436
ENSGALG00000028016	35.4516	1.2216	1.08134	0.00176245	0.015061	ENSGALG00000028016	1:49166331-49172940	eye-globin [Source:NCBI gene;Acc:417972]	protein_coding	5.66225	4.7921	6.29289	2.59831	3.82035	4.08749
ENSGALG00000008022	905.042	1.20953	0.275728	3.31721e-08	3.7198e-06	TAPBP	16:2567828-2571359	TAP binding protein [Source:NCBI gene;Acc:417048]	protein_coding	10.2476	11.0459	10.4551	9.62203	9.23979	9.15479
ENSGALG00000001806	229.106	1.20817	0.486948	4.20865e-05	0.000935809	ENSGALG00000001806	28:1615042-1616784	fucosyltransferase 6 [Source:NCBI gene;Acc:428341]	protein_coding	7.84883	8.63031	8.22275	7.03768	6.66374	6.74801
ENSGALG00000041621	8462.42	1.20718	0.295097	1.25813e-07	1.00054e-05	LY6E	2:148338397-148344678	lymphocyte antigen 6 family member E [Source:NCBI gene;Acc:395550]	protein_coding	13.3323	13.9481	13.5373	12.6628	12.219	12.0631
ENSGALG00000028304	784.995	1.19826	0.446623	2.28092e-05	0.000594527	MMR1L4	2:19542337-19568271	macrophage mannose receptor 1-like 4 [Source:NCBI gene;Acc:771888]	protein_coding	9.94523	10.7294	10.9594	9.25698	9.23055	9.07125
ENSGALG00000050946	52.8568	1.19633	0.734513	0.000479217	0.00591883	ENSGALG00000050946	31:4750522-4752709	uncharacterized LOC426064 [Source:NCBI gene;Acc:426064]	protein_coding	6.24687	7.23714	6.45956	5.21917	4.91671	4.9836
ENSGALG00000003837	485.396	1.19126	0.377775	4.89165e-06	0.000181972	ADCY7	11:6526571-6580958	adenylate cyclase 7 [Source:NCBI gene;Acc:415732]	protein_coding	9.09324	9.73713	9.86883	8.24843	8.1886	8.34486
ENSGALG00000032190	431.387	1.18114	0.443857	2.47574e-05	0.000632612	MICAL1	26:32473-39771	microtubule associated monooxygenase, calponin and LIM domain containing 1 [Source:NCBI gene;Acc:429474]	protein_coding	9.21029	9.93323	9.28169	8.00813	8.14768	8.18347
ENSGALG00000048671	749.124	1.18083	0.223301	3.63956e-10	1.03145e-07	ENSGALG00000048671	13:9077075-9083870	E3 ubiquitin/ISG15 ligase TRIM25-like [Source:NCBI gene;Acc:416147]	protein_coding	9.63333	10.1612	10.4633	9.10579	8.87265	8.75559
ENSGALG00000052196	20.5543	1.18057	0.748277	0.00055587	0.00656887	ENSGALG00000052196	23:6036756-6053909	semaphorin-4A-like [Source:NCBI gene;Acc:112530215]	protein_coding	5.21482	6.30835	4.98372	3.81122	4.29217	3.89656
ENSGALG00000027786	386.056	1.18049	0.856493	0.000953338	0.00966169	SOCS3	18:9837554-9839601	suppressor of cytokine signaling 3 [Source:NCBI gene;Acc:395299]	protein_coding	7.92105	9.23558	10.569	7.72259	7.48061	7.87201
ENSGALG00000005757	1762.76	1.17643	0.327538	1.01073e-06	5.31165e-05	IRF8	11:17590414-17597150	interferon regulatory factor 8 [Source:NCBI gene;Acc:396385]	protein_coding	11.1984	11.4266	11.8482	10.2901	10.1874	10.1835
ENSGALG00000004346	13.3583	1.17617	1.32697	0.00299716	0.022246	P2RY4	4:1223375-1228842	pyrimidinergic receptor P2Y4 [Source:NCBI gene;Acc:100857687]	protein_coding	3.36727	5.31806	3.77434	2.51002	2.25599	2.18077
ENSGALG00000028115	361.333	1.17559	0.466818	3.85295e-05	0.00087976	SFN	23:1905027-1905821	stratifin [Source:NCBI gene;Acc:408037]	protein_coding	7.50845	7.78736	8.54194	6.33358	6.67593	6.76653
ENSGALG00000016590	233.255	1.17469	0.395482	9.2496e-06	0.000292441	TLR7	1:124490191-124497611	toll like receptor 7 [Source:NCBI gene;Acc:418638]	protein_coding	8.63809	9.06955	8.84885	7.53645	7.75688	7.20279
ENSGALG00000023689	3206.4	1.17318	0.469146	4.07215e-05	0.000918357	ASS1	17:6180976-6201571	argininosuccinate synthase 1 [Source:NCBI gene;Acc:417185]	protein_coding	11.5792	12.5805	12.8806	10.9982	11.0534	11.0003
ENSGALG00000026884	238.461	1.17295	0.655097	0.000311715	0.00435771	ENSGALG00000026884	Z:7161279-7165204	phospholipase A2 inhibitor and LY6/PLAUR domain containing [Source:NCBI gene;Acc:426893]	protein_coding	8.03479	9.35893	8.88478	7.02101	7.1189	7.51995
ENSGALG00000002643	107.557	1.17285	0.780711	0.00068562	0.00762863	ENSGALG00000002643	8:4090730-4097363	NA	protein_coding	6.92736	7.9696	8.35467	6.24184	5.76151	6.20804
ENSGALG00000036547	121.468	1.16621	0.534524	0.000104446	0.00191982	ENSGALG00000036547	4:90839747-90892554	dedicator of cytokinesis protein 2-like [Source:NCBI gene;Acc:429518]	protein_coding	7.4971	8.43735	8.03939	6.6496	6.63099	6.42473
ENSGALG00000033171	1983.07	1.16583	0.940607	0.00139122	0.0127259	TGM4	2:43102691-43113228	transglutaminase 4 [Source:NCBI gene;Acc:420706]	protein_coding	9.89154	11.4852	12.718	10.2638	9.34506	9.17894
ENSGALG00000019063	18.9435	1.16471	1.6516	0.00261516	0.0200999	MMP10	1:183766300-183772932	matrix metallopeptidase 10 [Source:NCBI gene;Acc:418981]	protein_coding	0.934365	3.0476	5.6554	1.2342	1.27895	0.678191
ENSGALG00000048672	2303.09	1.16413	0.34052	1.96917e-06	8.71973e-05	ENSGALG00000048672	1:110587792-110605006	uncharacterized LOC112530909 [Source:NCBI gene;Acc:112530909]	protein_coding	11.3717	11.5616	12.2911	10.1192	10.7537	10.5434
ENSGALG00000013057	2477.24	1.16315	0.432516	2.30764e-05	0.000599777	ENSGALG00000013057	1:62069663-62083647	ubiquitin specific peptidase 41 [Source:NCBI gene;Acc:418167]	protein_coding	11.2011	11.6883	12.5775	11.0426	10.2594	10.1884
ENSGALG00000012545	150.709	1.15993	0.440257	2.7423e-05	0.000691654	CYTIP	7:36217989-36226734	cytohesin 1 interacting protein [Source:NCBI gene;Acc:429052]	protein_coding	7.78807	8.52389	7.91285	6.52717	6.51761	7.11563
ENSGALG00000013253	53.6511	1.15876	0.497706	6.88104e-05	0.00140386	INSRR	25:2589277-2598489	insulin receptor related receptor [Source:NCBI gene;Acc:100857811]	protein_coding	6.35936	7.04246	6.27009	5.47579	5.12672	5.03548
ENSGALG00000013468	565.82	1.15792	0.268545	5.24258e-08	5.13937e-06	TLR3	4:61315317-61322880	toll like receptor 3 [Source:NCBI gene;Acc:422720]	protein_coding	9.15298	9.9298	10.2741	8.87929	8.64365	8.33892
ENSGALG00000032618	168.829	1.15628	0.645442	0.000314542	0.00438033	DUSP5	6:26933849-26942958	dual specificity phosphatase 5 [Source:NCBI gene;Acc:423890]	protein_coding	7.15448	7.79201	8.14309	5.94684	6.23065	6.29601
ENSGALG00000004196	112.964	1.15358	0.674541	0.00039404	0.00510973	UGT1A1	7:5831611-5843614	UDP glucuronosyltransferase family 1 member A1 [Source:NCBI gene;Acc:424028]	protein_coding	6.55224	7.73377	7.39992	5.45096	5.87137	5.78402
ENSGALG00000033557	773.973	1.14972	0.275931	1.01853e-07	8.58151e-06	CTSH	10:20363519-20369576	cathepsin H [Source:NCBI gene;Acc:770109]	protein_coding	10.0462	10.7091	10.3768	9.24244	9.10486	9.18138
ENSGALG00000019094	601.65	1.14862	0.366996	5.59721e-06	0.000199312	PHF11	1:170550122-170564885	PHD finger protein 11 [Source:HGNC Symbol;Acc:HGNC:17024]	protein_coding	9.2839	9.80123	10.4763	8.78893	8.58985	8.50737
ENSGALG00000014971	618.939	1.14673	0.465421	4.66632e-05	0.00100879	SLC2A9	4:78383025-78453860	solute carrier family 2 member 9 [Source:NCBI gene;Acc:422843]	protein_coding	9.4294	10.2078	10.6079	8.84326	8.57789	8.84637
ENSGALG00000043650	14.7807	1.14653	0.926486	0.00141815	0.0129079	GFI1	8:14533300-14542952	growth factor independent 1 transcriptional repressor [Source:NCBI gene;Acc:429088]	protein_coding	4.92246	5.22322	4.1706	3.19262	3.1199	3.16442
ENSGALG00000044799	216.78	1.14543	0.331483	1.77586e-06	7.97704e-05	VSIG4	4:268905-277022	V-set and immunoglobulin domain containing 4 [Source:NCBI gene;Acc:422170]	protein_coding	8.38746	8.84089	8.71	7.38589	7.38627	7.41482
ENSGALG00000003690	598.762	1.1425	0.648723	0.000345482	0.00464435	KRT14	27:7438735-7442565	keratin 14 [Source:NCBI gene;Acc:408039]	protein_coding	8.98225	9.52446	10.6972	7.90631	8.48481	8.4448
ENSGALG00000012480	1205.74	1.14249	0.308083	6.855e-07	3.85736e-05	NMI	7:35101444-35110812	N-myc and STAT interactor [Source:NCBI gene;Acc:424314]	protein_coding	10.3065	11.0242	11.4403	9.90348	9.67717	9.64605
ENSGALG00000014203	207.724	1.14164	0.390711	1.1298e-05	0.000338009	PARVG	1:69176886-69198132	parvin gamma [Source:NCBI gene;Acc:418236]	protein_coding	8.14947	8.8109	8.56477	7.0779	7.2368	7.33352
ENSGALG00000000783	423.715	1.13948	0.640544	0.000329829	0.00452159	PTAFR	23:1627960-1636790	platelet activating factor receptor [Source:NCBI gene;Acc:428209]	protein_coding	8.77731	9.40141	10.3198	7.92248	8.03955	8.14459
ENSGALG00000028341	161.347	1.13377	0.789765	0.000843554	0.00887212	ENSGALG00000028341	28:2756226-2762064	mucosal vascular addressin cell adhesion molecule 1 [Source:NCBI gene;Acc:100858236]	protein_coding	7.62958	8.56277	7.81454	5.7595	6.03279	6.81405
ENSGALG00000014684	1651.17	1.1295	0.486011	7.17743e-05	0.00145157	ERAP1	Z:57207629-57222063	endoplasmic reticulum aminopeptidase 1 [Source:NCBI gene;Acc:427122]	protein_coding	10.8219	11.9174	11.2259	10.0092	9.78282	10.1206
ENSGALG00000002170	8.65877	1.12809	1.66531	0.00258876	0.0199784	ENSGALG00000002170	26:3944966-3951972	bile acid receptor-like [Source:NCBI gene;Acc:419888]	protein_coding	3.88158	6.30211	1.80716	2.08508	1.8964	2.37753
ENSGALG00000004958	200.359	1.1249	0.630597	0.000329409	0.00452159	BTK	4:2028580-2039548	Bruton tyrosine kinase [Source:NCBI gene;Acc:374075]	protein_coding	8.08269	8.89378	8.62706	7.06935	6.90452	7.02166
ENSGALG00000047283	398.61	1.11405	0.679232	0.000492291	0.006042	ENSGALG00000047283	31:4827950-4839801	deleted in malignant brain tumors 1 [Source:NCBI gene;Acc:426819]	protein_coding	8.51231	9.59341	10.3013	7.87205	8.15483	7.95571
ENSGALG00000005550	1551.66	1.10017	0.270635	1.81632e-07	1.37432e-05	ST6GAL1	9:5412062-5444046	ST6 beta-galactoside alpha-2,6-sialyltransferase 1 [Source:NCBI gene;Acc:396169]	protein_coding	10.8167	11.3386	11.271	9.71392	10.0025	10.1669
ENSGALG00000006402	79.2619	1.10011	0.644862	0.000416984	0.00532312	NRROS	9:4855404-4859977	negative regulator of reactive oxygen species [Source:NCBI gene;Acc:424857]	protein_coding	6.50769	7.62417	7.70725	5.86867	5.90588	5.67277
ENSGALG00000028982	1793.25	1.09865	0.372569	1.11193e-05	0.000335235	CMPK2	3:94980479-94986009	cytidine/uridine monophosphate kinase 2 [Source:NCBI gene;Acc:421921]	protein_coding	10.6657	11.2438	11.9901	10.4988	9.92851	9.83838
ENSGALG00000001525	2350.73	1.09589	0.246288	3.44262e-08	3.81247e-06	ENSGALG00000001525	27:6118078-6127639	calcium binding and coiled-coil domain 2 [Source:NCBI gene;Acc:419993]	protein_coding	11.2884	11.8973	12.1587	10.7521	10.6312	10.6026
ENSGALG00000006681	38.4186	1.09475	0.482517	8.79131e-05	0.00168135	BRSK1	5:14526605-14822859	BR serine/threonine kinase 1 [Source:NCBI gene;Acc:423098]	protein_coding	5.73613	6.36826	5.65665	4.40284	4.78956	4.73588
ENSGALG00000006522	21.3604	1.09382	0.917613	0.00166669	0.0145133	HCK	20:10105874-10112326	HCK proto-oncogene, Src family tyrosine kinase [Source:NCBI gene;Acc:419280]	protein_coding	4.92787	6.47361	5.2397	3.76693	4.02162	3.85713
ENSGALG00000023909	201.046	1.09224	0.588355	0.000278884	0.00403244	ENSGALG00000023909	17:2251947-2263808	ectonucleoside triphosphate diphosphohydrolase 2-like [Source:NCBI gene;Acc:427773]	protein_coding	7.70003	7.77311	8.93043	6.83097	6.67585	6.76567
ENSGALG00000003818	314.056	1.09037	0.410026	2.80019e-05	0.000705115	CYFIP2	13:12072751-12112751	cytoplasmic FMR1 interacting protein 2 [Source:NCBI gene;Acc:416246]	protein_coding	8.80313	9.43605	8.48208	7.47756	7.67546	7.80346
ENSGALG00000012550	390.024	1.08989	0.507338	0.000124569	0.00220143	HMOX1	1:52103308-52109433	heme oxygenase 1 [Source:NCBI gene;Acc:396287]	protein_coding	8.73827	9.56689	9.8829	8.18438	7.89975	8.07336
ENSGALG00000000141	399.927	1.0889	0.437157	4.65185e-05	0.00100706	BLB1	16:2565094-2566926	Major histocompatibility complex class II beta chain BLB1 [Source:NCBI gene;Acc:693256]	protein_coding	9.25366	9.14932	9.09237	8.21598	7.63271	7.54312
ENSGALG00000027345	62.6972	1.07888	0.783453	0.00103286	0.0102477	SLC46A2	Z:66053892-66060597	solute carrier family 46 member 2 [Source:NCBI gene;Acc:431636]	protein_coding	5.78745	7.36452	7.02237	5.31176	4.84168	5.27909
ENSGALG00000001605	56.6749	1.07405	0.545133	0.000208602	0.00323643	PPM1J	26:3558395-3564832	protein phosphatase, Mg2+/Mn2+ dependent 1J [Source:NCBI gene;Acc:419873]	protein_coding	5.87968	6.94185	7.10584	5.18519	5.48395	5.33514
ENSGALG00000007768	162.175	1.06848	0.501727	0.000135238	0.00235243	AURKA	20:12020474-12027221	aurora kinase B [Source:NCBI gene;Acc:428167]	protein_coding	7.87381	8.68898	8.25453	6.60414	6.93333	7.19394
ENSGALG00000011531	703.001	1.06749	0.335976	5.60073e-06	0.000199312	APAF1	1:46718130-46743511	apoptotic peptidase activating factor 1 [Source:NCBI gene;Acc:417926]	protein_coding	9.4536	10.1314	10.5709	9.01747	8.85189	8.83135
ENSGALG00000016299	193.643	1.066	0.253606	1.1433e-07	9.31969e-06	FAM83B	3:87700116-87743877	family with sequence similarity 83 member B [Source:NCBI gene;Acc:428645]	protein_coding	7.50553	8.17857	8.26847	6.874	7.06051	6.75032
ENSGALG00000010243	7631.4	1.05652	0.575181	0.000307122	0.00432055	PRDX1	8:21501345-21528251	peroxiredoxin 1 [Source:NCBI gene;Acc:424598]	protein_coding	12.543	13.4972	14.5529	12.23	12.2279	12.336
ENSGALG00000015388	180.924	1.05417	0.55346	0.000256312	0.00377969	PRDM1	3:68350477-68445504	PR/SET domain 1 [Source:NCBI gene;Acc:445340]	protein_coding	7.13709	7.48598	7.88569	6.01952	6.16574	6.16398
ENSGALG00000034722	221.726	1.05148	0.460907	9.07728e-05	0.00171708	TLR2A	4:20020334-20028633	toll-like receptor 2 family member A [Source:NCBI gene;Acc:374141]	protein_coding	8.04802	8.92685	9.23013	7.55323	7.36846	7.51914
ENSGALG00000020895	63.8282	1.05141	0.779719	0.00114438	0.0110723	ENSGALG00000020895	20:12079635-12100294	formin-like protein 16-like [Source:NCBI gene;Acc:419333]	protein_coding	6.82414	7.49501	5.36378	5.08918	5.17891	5.056
ENSGALG00000044155	392.597	1.04758	0.449626	7.96448e-05	0.00156548	TMEM140	1:47922457-47927316	transmembrane protein 140 [Source:NCBI gene;Acc:417940]	protein_coding	8.55456	9.40959	9.68131	7.98698	7.94967	7.96677
ENSGALG00000005964	179.407	1.0441	0.379941	2.34315e-05	0.00060669	ENSGALG00000005964	4:3068330-3073413	family with sequence similarity 162, member B [Source:NCBI gene;Acc:422224]	protein_coding	7.22826	7.913	8.3204	6.8037	6.56131	6.62043
ENSGALG00000005594	22.0705	1.04214	1.04908	0.00288764	0.0216289	OMG	19:9182682-9186458	oligodendrocyte myelin glycoprotein [Source:NCBI gene;Acc:101751011]	protein_coding	4.44874	5.83517	6.19421	3.94427	2.8769	3.79856
ENSGALG00000011141	291.079	1.04175	0.36163	1.5632e-05	0.000441298	ITGB6	7:21793549-21822090	integrin subunit beta 6 [Source:NCBI gene;Acc:424191]	protein_coding	7.82436	8.74843	8.41772	7.29273	7.08865	7.106
ENSGALG00000008014	322.348	1.03029	0.557543	0.000309292	0.00433558	CEBPB	20:13708222-13709555	CCAAT/enhancer binding protein beta [Source:NCBI gene;Acc:396185]	protein_coding	8.28624	8.62233	9.58747	7.66819	7.39756	7.43074
ENSGALG00000005257	588.181	1.02997	0.583972	0.000387698	0.00505488	ENSGALG00000005257	8:12271795-12279181	vascular cell adhesion molecule 1 [Source:NCBI gene;Acc:424467]	protein_coding	9.34789	10.3117	10.5572	8.70512	8.75586	8.5425
ENSGALG00000014362	32.5658	1.02936	0.798788	0.00137186	0.0125941	CD86	1:77307980-77318936	CD86 molecule [Source:NCBI gene;Acc:427944]	protein_coding	5.71245	6.57587	6.34185	4.92088	4.4935	4.1599
ENSGALG00000008554	30.6279	1.02858	0.901307	0.00202282	0.0166471	IL17REL	1:20198062-20240989	interleukin 17 receptor E like [Source:NCBI gene;Acc:769256]	protein_coding	5.24299	6.0822	5.57563	3.73171	3.86404	4.04464
ENSGALG00000033507	496.221	1.02318	0.241179	1.15176e-07	9.31969e-06	PLCG2	11:15678088-15728004	phospholipase C gamma 2 [Source:NCBI gene;Acc:415805]	protein_coding	9.46621	9.86711	9.65594	8.4319	8.47192	8.79803
ENSGALG00000026163	26.2568	1.01461	0.894867	0.0020921	0.0170642	TNFSF11	1:167840281-167860165	tumor necrosis factor superfamily member 11 [Source:NCBI gene;Acc:428067]	protein_coding	5.07505	6.07854	5.94455	4.38273	3.42835	3.97069
ENSGALG00000007001	166.767	1.01215	0.757483	0.00123269	0.0116944	TLR4	17:3938812-3944462	toll like receptor 4 [Source:NCBI gene;Acc:417241]	protein_coding	7.06676	8.15363	9.04055	6.7487	6.44203	6.53846
ENSGALG00000016227	383.083	1.01011	0.333069	1.05141e-05	0.000318219	GPR34	1:113198416-113202575	G protein-coupled receptor 34 [Source:NCBI gene;Acc:771199]	protein_coding	9.26617	9.58586	8.66135	7.84645	8.1764	8.08793
ENSGALG00000043372	73.5608	1.00096	0.60737	0.000549759	0.00652614	RUNX3	23:2591781-2635428	runt related transcription factor 3 [Source:NCBI gene;Acc:769687]	protein_coding	6.97673	7.63107	6.74849	5.64545	5.63372	5.84022
ENSGALG00000002312	92.3799	-1.00038	0.315434	6.90424e-06	0.000235485	TMEM132E	19:4900519-4918418	transmembrane protein 132E [Source:NCBI gene;Acc:771389]	protein_coding	6.21284	6.16217	5.75376	7.26312	7.41595	6.9506
ENSGALG00000011468	457.375	-1.01184	0.21058	9.59712e-09	1.35991e-06	IGFBP5	7:23232312-23248990	insulin like growth factor binding protein 5 [Source:NCBI gene;Acc:424220]	protein_coding	8.87947	8.28382	8.28972	9.70878	9.71339	9.47744
ENSGALG00000038399	371.192	-1.01994	0.1682	9.8287e-12	5.10667e-09	PLEKHA6	26:1736524-1776457	pleckstrin homology domain containing A6 [Source:NCBI gene;Acc:419821]	protein_coding	8.15355	7.97288	7.62167	9.04752	9.06867	8.94176
ENSGALG00000023626	42.1816	-1.0241	0.77382	0.00125818	0.0118497	NTN1	18:2045332-2093589	netrin 1 [Source:NCBI gene;Acc:396389]	protein_coding	4.56762	4.38019	3.73448	6.05139	6.11448	5.53715
ENSGALG00000014016	32.6327	-1.02416	0.359039	1.78387e-05	0.000485257	MEX3A	25:723875-738551	mex-3 RNA binding family member A [Source:NCBI gene;Acc:101747646]	protein_coding	4.99223	4.56882	4.14655	5.75699	5.7251	5.78005
ENSGALG00000006221	104.381	-1.02458	0.60848	0.000483365	0.00595119	KIF1A	9:5010321-5043013	kinesin family member 1A [Source:NCBI gene;Acc:424849]	protein_coding	6.12635	5.71282	5.27285	7.29009	7.38989	7.0988
ENSGALG00000018998	14.1289	-1.03237	0.673098	0.000713198	0.00786167	UNC5A	13:11039033-11049134	unc-5 netrin receptor A [Source:NCBI gene;Acc:426419]	protein_coding	3.08325	2.80049	2.54624	4.00133	3.57953	4.56448
ENSGALG00000012011	98.7947	-1.03745	0.326593	6.07793e-06	0.000213371	L3HYPDH	5:55000990-55004165	trans-L-3-hydroxyproline dehydratase [Source:NCBI gene;Acc:423531]	protein_coding	6.26855	5.69653	6.01523	7.05238	7.31263	7.27356
ENSGALG00000006260	143.652	-1.04215	0.477053	0.000121046	0.00215628	KLHL30	9:4998020-5005575	kelch like family member 30 [Source:NCBI gene;Acc:424851]	protein_coding	6.40849	5.68492	6.50249	7.96939	7.42534	7.44396
ENSGALG00000026264	40.6773	-1.04546	0.631345	0.000506762	0.0061662	MAFA	2:148652448-148654580	MAF bZIP transcription factor A [Source:NCBI gene;Acc:395881]	protein_coding	4.57537	4.42747	4.77479	6.5142	5.96124	5.68981
ENSGALG00000034860	1027.29	-1.05208	0.312235	3.0172e-06	0.000121522	BCHE	9:21107790-21154158	butyrylcholinesterase [Source:NCBI gene;Acc:395358]	protein_coding	9.40665	9.02687	9.24177	10.2594	10.7526	10.4216
ENSGALG00000029072	176.23	-1.06203	0.405819	3.35301e-05	0.000799134	NTN3	14:14359154-14386623	netrin 1 [Source:NCBI gene;Acc:396387]	protein_coding	7.16165	7.38467	6.5084	8.4295	8.49289	8.25741
ENSGALG00000005347	25.6017	-1.0655	0.474654	9.83208e-05	0.00182227	ADAMTS18	11:13794910-13862852	ADAM metallopeptidase with thrombospondin type 1 motif 18 [Source:NCBI gene;Acc:100858277]	protein_coding	4.22398	2.76558	4.33027	5.14406	5.3948	4.95906
ENSGALG00000017197	7.83888	-1.07257	1.1225	0.00303956	0.0224965	CNTN5	1:184782914-185386260	contactin 5 [Source:NCBI gene;Acc:395317]	protein_coding	1.85906	1.62202	1.78526	3.05396	2.94309	3.87136
ENSGALG00000030377	22.9135	-1.0765	0.59814	0.000331347	0.00452621	MDFI	26:4904800-4905285	MyoD family inhibitor [Source:HGNC Symbol;Acc:HGNC:6967]	protein_coding	3.8943	3.44185	2.93296	5.03903	4.61027	4.65774
ENSGALG00000017271	58.9977	-1.08282	0.617992	0.000374402	0.0049456	ANO2	1:74343324-74478720	anoctamin 2 [Source:HGNC Symbol;Acc:HGNC:1183]	protein_coding	5.48877	4.16816	4.85073	6.68623	5.76409	6.69683
ENSGALG00000031895	222.581	-1.08953	0.28398	4.75406e-07	2.96406e-05	SDK2	18:9012993-9054883	sidekick cell adhesion molecule 2 [Source:NCBI gene;Acc:395215]	protein_coding	7.85939	7.42384	7.30775	8.95631	8.71495	8.67892
ENSGALG00000030372	71.3904	-1.09347	0.284353	4.53613e-07	2.86254e-05	MPZ	25:3913006-3917776	myelin protein zero [Source:NCBI gene;Acc:100859605]	protein_coding	5.97424	5.69916	5.85148	7.26936	6.92859	6.89392
ENSGALG00000053055	227.382	-1.09391	0.355075	7.28211e-06	0.000244625	ENSGALG00000053055	32:190-6972	ryanodine receptor 1-like [Source:NCBI gene;Acc:112530475]	protein_coding	7.56677	6.57448	7.20351	8.71882	8.47558	8.20597
ENSGALG00000010258	3057.95	-1.11382	0.144174	4.40415e-17	1.14412e-13	LTBP2	5:38139299-38205852	latent transforming growth factor beta binding protein 2 [Source:NCBI gene;Acc:428888]	protein_coding	11.3737	11.1495	11.2711	12.5292	12.2525	12.52
ENSGALG00000010497	69.1726	-1.11458	0.643408	0.000382849	0.00500626	SLC29A4	14:4479913-4485230	solute carrier family 29 member 4 [Source:NCBI gene;Acc:425593]	protein_coding	6.04281	5.43639	5.1675	6.94151	7.1383	7.42047
ENSGALG00000010050	43.8529	-1.1228	0.99277	0.0019035	0.0159773	LRFN2	3:28348991-28495437	leucine rich repeat and fibronectin type III domain containing 2 [Source:NCBI gene;Acc:428571]	protein_coding	4.47548	4.11515	2.4405	5.87134	5.93173	6.0783
ENSGALG00000027330	282.287	-1.12441	0.178474	1.11138e-12	7.53175e-10	SYNPO	13:13797199-13806846	synaptopodin [Source:NCBI gene;Acc:770421]	protein_coding	8.022	8.03672	7.82683	9.22869	9.0263	9.2002
ENSGALG00000031860	141.664	-1.12666	0.310639	9.71783e-07	5.1521e-05	ENSGALG00000031860	2:115083826-115099513	alcohol dehydrogenase, iron containing 1 [Source:NCBI gene;Acc:426446]	protein_coding	6.78276	6.03069	6.71769	7.97873	7.68513	7.79922
ENSGALG00000011242	78.0674	-1.13064	0.433386	3.07236e-05	0.000755346	OBSL1	7:22058182-22070812	obscurin like 1 [Source:NCBI gene;Acc:424198]	protein_coding	5.81843	5.6625	5.63055	7.40566	7.05779	6.57874
ENSGALG00000009641	109946	-1.14029	0.151177	1.48463e-16	3.30586e-13	COL1A2	2:23572966-23610978	collagen type I alpha 2 chain [Source:NCBI gene;Acc:396243]	protein_coding	16.4741	16.154	16.3744	17.5646	17.4254	17.6279
ENSGALG00000003118	406.534	-1.14386	0.237129	4.80364e-09	7.719e-07	ADGRA2	22:2510164-2527342	adhesion G protein-coupled receptor A2 [Source:NCBI gene;Acc:426771]	protein_coding	8.73978	8.19718	7.85498	9.63173	9.50931	9.54598
ENSGALG00000002886	35.5204	-1.148	0.41329	1.77913e-05	0.000484813	NKX2-5	13:9921886-9924100	NK2 homeobox 5 [Source:NCBI gene;Acc:396073]	protein_coding	5.02794	4.90819	4.18571	6.33485	5.66147	6.13148
ENSGALG00000047182	81.8517	-1.15581	0.330331	1.48425e-06	7.07495e-05	ACHE	31:2208184-2214141	acetylcholinesterase (Cartwright blood group) [Source:NCBI gene;Acc:396388]	protein_coding	6.28762	5.61391	6.25454	7.14152	7.37273	7.55879
ENSGALG00000005031	107.2	-1.1597	0.421265	1.89759e-05	0.000513504	DRP2	4:2056879-2068479	dystrophin related protein 2 [Source:NCBI gene;Acc:422193]	protein_coding	6.43488	5.75185	5.80337	7.74012	7.00038	7.40477
ENSGALG00000035945	121.984	-1.1693	0.405494	1.23587e-05	0.000365533	ENSGALG00000035945	11:1196515-1201519	fibulin 7 [Source:NCBI gene;Acc:427533]	protein_coding	6.46053	6.2836	5.82285	7.90005	7.22161	7.57844
ENSGALG00000017334	973.036	-1.1726	0.196145	6.54925e-12	3.64583e-09	ENSGALG00000017334	1:197487500-197530937	dachsous cadherin-related 1 [Source:NCBI gene;Acc:419073]	protein_coding	9.85489	9.65327	9.48669	10.9575	10.8932	10.929
ENSGALG00000030012	107.383	-1.18512	0.391865	7.64021e-06	0.000254461	EMILIN3	20:4974113-4980108	elastin microfibril interfacer 3 [Source:NCBI gene;Acc:428137]	protein_coding	6.45348	6.0928	5.86597	7.5714	7.49684	7.52439
ENSGALG00000010977	41.3562	-1.19029	0.932878	0.00124327	0.0117422	FAM221A	2:31327774-31334403	family with sequence similarity 221 member A [Source:NCBI gene;Acc:420620]	protein_coding	4.6247	3.44958	2.04238	5.63102	5.72587	5.52094
ENSGALG00000021074	66.2393	-1.20725	0.425431	1.38575e-05	0.000396324	MYOC	8:5107267-5109258	myocilin [Source:NCBI gene;Acc:424391]	protein_coding	5.93452	5.52266	4.9264	7.2405	6.56888	6.78154
ENSGALG00000007515	14.7343	-1.23363	0.932295	0.00106915	0.0105207	SFRP5	6:23251548-23253727	secreted frizzled related protein 5 [Source:NCBI gene;Acc:423838]	protein_coding	2.31507	2.72815	3.16714	4.5812	4.69755	3.74624
ENSGALG00000003123	297.448	-1.24352	0.243081	7.95866e-10	1.93831e-07	CNTNAP1	27:7823872-7832297	contactin associated protein 1 [Source:NCBI gene;Acc:428309]	protein_coding	8.26845	7.46212	7.68691	9.16088	9.27712	9.08597
ENSGALG00000010978	26.232	-1.25857	0.860363	0.000728479	0.00797388	ANGPTL3	8:27897264-27905006	angiopoietin like 3 [Source:NCBI gene;Acc:100189558]	protein_coding	4.27399	3.01699	3.32768	4.91516	5.38315	5.73455
ENSGALG00000006796	80.4272	-1.28595	0.315012	1.22645e-07	9.85397e-06	SRPX2	4:5171035-5178153	sushi repeat containing protein, X-linked 2 [Source:NCBI gene;Acc:422261]	protein_coding	5.96967	5.18858	5.6862	7.01724	7.08299	6.90789
ENSGALG00000003403	115.336	-1.28701	0.504889	3.33339e-05	0.000796689	ZNF385C	27:7580080-7589611	zinc finger protein 385C [Source:NCBI gene;Acc:420031]	protein_coding	6.49827	6.00583	6.05885	7.84072	7.61398	7.77709
ENSGALG00000009682	12.816	-1.29689	0.952735	0.000936379	0.0095332	VEPH1	9:22884604-22895776	ventricular zone expressed PH domain containing 1 [Source:HGNC Symbol;Acc:HGNC:25735]	protein_coding	1.96699	2.21044	2.16951	2.89064	3.72622	4.17953
ENSGALG00000006543	230.313	-1.304	0.265582	2.27891e-09	4.17899e-07	PFKL	9:4551587-4557627	phosphofructokinase, liver type [Source:NCBI gene;Acc:769850]	protein_coding	7.82881	7.1274	6.97802	8.75274	8.79258	8.69574
ENSGALG00000038775	909.985	-1.34665	0.322956	8.53693e-08	7.40777e-06	SPON1	5:6640438-6815435	spondin 1 [Source:NCBI gene;Acc:395657]	protein_coding	9.57507	8.87044	8.97912	10.4087	10.6091	10.9103
ENSGALG00000020975	29.3779	-1.39006	0.795046	0.000326017	0.00449304	TMEM233	15:9936603-9950264	transmembrane protein 233 [Source:NCBI gene;Acc:101748111]	protein_coding	3.65063	2.84369	3.98924	5.8104	5.24997	4.61543
ENSGALG00000004028	561.73	-1.39617	0.220601	5.61683e-13	4.16903e-10	MATN4	20:5162754-5167745	matrilin 4 [Source:NCBI gene;Acc:428140]	protein_coding	8.58475	8.66845	8.38201	10.0942	9.98588	9.91484
ENSGALG00000005616	111.441	-1.45988	0.297031	2.95158e-09	5.34957e-07	ARSI	13:13888545-13891555	arylsulfatase family member I [Source:NCBI gene;Acc:427639]	protein_coding	6.40075	6.27566	6.20228	7.76871	7.83958	7.74845
ENSGALG00000032220	6894.12	-1.46945	0.220732	8.48172e-14	8.26279e-11	ELN	19:943341-962273	elastin [Source:NCBI gene;Acc:396441]	protein_coding	12.5892	12.0245	12.0132	14.0264	13.4415	13.7431
ENSGALG00000047356	287.488	-1.48773	0.146089	7.45965e-27	5.81367e-23	VASN	14:13108126-13110213	vasorin [Source:NCBI gene;Acc:101749629]	protein_coding	7.55044	7.73276	7.55639	9.06154	9.05184	9.16277
ENSGALG00000034067	1773.79	-1.51696	0.182229	3.47733e-19	1.35503e-15	FMOD	26:5133300-5139900	fibromodulin [Source:NCBI gene;Acc:395814]	protein_coding	10.5105	9.80858	10.0308	11.8485	11.4455	11.7519
ENSGALG00000000112	137.552	-1.52473	0.292431	7.86529e-10	1.93831e-07	PLP1	4:1997678-2003292	proteolipid protein 1 [Source:NCBI gene;Acc:396214]	protein_coding	6.42522	6.07969	6.60199	7.82873	7.79883	8.17168
ENSGALG00000002675	24.4025	-1.54403	0.438444	1.6729e-06	7.76057e-05	SCUBE3	26:4137342-4159954	signal peptide, CUB domain and EGF like domain containing 3 [Source:NCBI gene;Acc:419896]	protein_coding	3.88437	3.88947	4.14994	5.80565	5.28259	5.4216
ENSGALG00000019715	207.382	-1.56969	0.39564	3.26716e-07	2.21414e-05	KRT12	27:7329801-7334241	keratin 12 [Source:HGNC Symbol;Acc:HGNC:6414]	protein_coding	6.96355	6.59286	6.21468	8.11908	8.42133	8.33608
ENSGALG00000010737	180.235	-1.82467	0.795981	8.96384e-05	0.00170182	PLD5	3:35569976-35737294	phospholipase D family member 5 [Source:NCBI gene;Acc:421501]	protein_coding	6.65774	5.2573	5.05895	8.20709	7.93473	8.03788
ENSGALG00000020982	57768.6	-2.02195	0.808126	6.03622e-05	0.00125282	ENSGALG00000020982	20:10310829-10316294	bactericidal/permeability-increasing protein-like 3 [Source:NCBI gene;Acc:419290]	protein_coding	15.0919	13.7412	13.885	16.9848	16.5284	16.9384
ENSGALG00000023760	10103.3	-2.05236	0.647785	1.24113e-05	0.000365866	CHIA	26:5081076-5100133	chitinase, acidic [Source:NCBI gene;Acc:395072]	protein_coding	12.3377	10.7771	12.3753	14.061	14.4148	14.44
ENSGALG00000010881	508.415	-2.08625	0.244644	3.58447e-18	1.11742e-14	ASB2	5:45556294-45580842	ankyrin repeat and SOCS box containing 2 [Source:NCBI gene;Acc:423428]	protein_coding	7.45334	7.42542	7.67157	9.84862	9.45187	9.4575
ENSGALG00000042664	59.7986	-2.23375	0.718563	1.7108e-05	0.000471968	CBLN1	11:7039119-7041568	cerebellin 1 precursor [Source:NCBI gene;Acc:771265]	protein_coding	5.16451	4.01265	3.7547	6.69106	6.63966	7.0218
ENSGALG00000003519	447.288	-2.29654	0.94885	7.76448e-05	0.00153841	ENSGALG00000003519	26:5083108-5085044	NA	protein_coding	7.20781	5.78789	7.64142	9.4069	10.3443	9.79937
ENSGALG00000034621	34.8663	-2.84262	0.600751	2.32626e-07	1.66327e-05	KCNIP4	4:74767885-74948420	potassium voltage-gated channel interacting protein 4 [Source:NCBI gene;Acc:395239]	protein_coding	4.4187	2.12465	3.08593	6.20122	6.1825	6.15504
ENSGALG00000054183	6.12787	-2.90109	1.34845	9.81227e-05	0.00182076	ENSGALG00000054183	13:2474870-2477506	protocadherin gamma-A5-like [Source:NCBI gene;Acc:112533402]	protein_coding	1.18609	1.03713	0.858365	3.43163	3.04688	3.06325
Count	536
Count up-regulated	476
Count down-regulated	60

## Sheet: M41_Trach_11.v.CTRL_Trach_11 mR
Gene	baseMean	log2FoldChange	lfcSE	pvalue	padj	Symbol	Locus	Gene_description	Gene_type	M41_Trachea_11_dpi_R1.rlogCounts	M41_Trachea_11_dpi_R2.rlogCounts	M41_Trachea_11_dpi_R3.rlogCounts	CTRL_Trachea_11_dpi_R1.rlogCounts	CTRL_Trachea_11_dpi_R2.rlogCounts	CTRL_Trachea_11_dpi_R3.rlogCounts
ENSGALG00000006527	36.354	5.91288	1.97367	2.85402e-07	2.46176e-05	CRTAM	24:3151297-3163767	cytotoxic and regulatory T-cell molecule [Source:NCBI gene;Acc:395342]	protein_coding	6.00142	5.84096	3.77445	1.8586	2.26118	1.93195
ENSGALG00000015902	37.6817	4.79453	1.9942	1.24279e-06	8.49677e-05	CD8BP	4:85919110-85924985	CD8b molecule pseudogene [Source:NCBI gene;Acc:396175]	protein_coding	5.18558	6.2811	4.46432	1.90353	2.31005	2.28922
ENSGALG00000049024	102.777	3.63167	0.842831	7.71092e-08	7.94439e-06	CD7	18:3703058-3711715	CD7 molecule [Source:NCBI gene;Acc:417346]	protein_coding	7.2715	7.59693	5.55568	3.32305	3.64877	3.54707
ENSGALG00000009479	1545.67	3.55147	0.643641	8.09631e-10	1.66829e-07	ENSGALG00000009479	2:22911382-22916121	sterile alpha motif domain containing 9 like [Source:NCBI gene;Acc:420559]	protein_coding	10.495	10.5104	10.6314	6.3006	7.33055	6.52513
ENSGALG00000015235	65.7501	3.51647	0.989634	4.64115e-07	3.76262e-05	XCL1	1:85121273-85126277	X-C motif chemokine ligand 1 [Source:NCBI gene;Acc:395914]	protein_coding	6.68399	6.85134	5.25984	3.79055	2.47988	2.66882
ENSGALG00000005544	14.9807	3.10013	2.50857	1.33798e-05	0.00062656	GPR55	9:5509855-5510772	G protein-coupled receptor 55 [Source:NCBI gene;Acc:770641]	protein_coding	4.05364	5.09964	3.0446	1.49208	1.82879	1.55366
ENSGALG00000009639	1988.18	3.0149	0.303201	3.0892e-24	9.16627e-21	DDX60	4:24959132-24997825	DExD/H-box helicase 60 [Source:NCBI gene;Acc:422427]	protein_coding	11.5178	11.8444	11.9085	8.66787	9.05347	8.52982
ENSGALG00000036395	210.1	3.00367	0.689194	5.07987e-08	5.58259e-06	ENSGALG00000036395	27:2272709-2649530	Ig heavy chain Mem5-like [Source:NCBI gene;Acc:769232]	protein_coding	8.00561	8.17379	6.91451	4.47238	4.76299	4.86755
ENSGALG00000038559	82.0986	2.88557	0.853683	6.33177e-07	4.76843e-05	CD8A	4:85657238-85736578	CD8a molecule [Source:NCBI gene;Acc:403158]	protein_coding	6.90862	7.23707	5.74669	3.79145	3.25497	4.16577
ENSGALG00000006318	92.4003	2.85527	1.32754	6.60433e-06	0.000353725	IL21R	14:7710463-7723251	interleukin 21 receptor [Source:NCBI gene;Acc:416586]	protein_coding	6.67789	7.00795	5.70347	2.97093	3.01605	3.76261
ENSGALG00000042227	791.774	2.77625	0.487662	1.33966e-10	3.89711e-08	GNLY	22:5262428-5263904	granulysin [Source:NCBI gene;Acc:693257]	protein_coding	10.1752	10.6332	9.42816	7.51222	7.11346	7.21348
ENSGALG00000013575	1613.11	2.72761	0.573792	7.25553e-09	1.08601e-06	IFI6	2:89717661-89722211	interferon alpha inducible protein 6 [Source:NCBI gene;Acc:403120]	protein_coding	11.0794	10.2601	11.0024	7.26452	8.54898	7.63141
ENSGALG00000038000	51.9811	2.56478	0.692257	1.9253e-07	1.7207e-05	CX3CR1	2:44330678-44340445	C-X3-C motif chemokine receptor 1 [Source:NCBI gene;Acc:420719]	protein_coding	5.94398	6.54779	5.19274	3.1262	3.75719	3.75263
ENSGALG00000002329	38.0977	2.4589	1.05583	5.49754e-06	0.000307779	CCL1	19:4939772-4941235	C-C motif chemokine ligand 1 [Source:NCBI gene;Acc:395552]	protein_coding	6.13113	6.37814	4.86357	3.68672	2.48297	3.25145
ENSGALG00000013548	82.6428	2.44086	1.71979	2.43201e-05	0.00101068	GZMA	Z:16643589-16666277	granzyme A [Source:NCBI gene;Acc:395108]	protein_coding	6.64709	6.77357	5.80464	3.17396	2.80528	2.69966
ENSGALG00000011222	38.425	2.38928	1.03758	5.85071e-06	0.0003203	IL12RB2	8:28999313-29014127	interleukin 12 receptor subunit beta 2 [Source:NCBI gene;Acc:424705]	protein_coding	5.71592	6.04732	4.5213	2.65016	2.54706	3.6838
ENSGALG00000001486	106.866	2.33274	1.00925	5.7823e-06	0.000317726	ZAP70	28:1911962-1933263	zeta-chain (TCR) associated protein kinase 70kDa [Source:NCBI gene;Acc:420086]	protein_coding	6.93042	7.17678	5.97999	4.11175	4.10431	3.923
ENSGALG00000044763	48.3166	2.31423	1.24309	1.40842e-05	0.000654985	GPR82	1:113186826-113189961	G protein-coupled receptor 82 [Source:NCBI gene;Acc:101750076]	protein_coding	5.76401	6.28925	5.1449	3.21085	2.86583	3.1336
ENSGALG00000014754	170.382	2.3078	1.11537	9.54946e-06	0.000475422	ENSGALG00000014754	1:78777330-78971694	NA	protein_coding	7.84662	7.62642	6.3426	3.96982	4.02745	5.09715
ENSGALG00000005543	33.4306	2.25201	1.21645	1.48164e-05	0.000676355	ENSGALG00000005543	9:5529446-5532957	lysophosphatidic acid receptor 6-like [Source:NCBI gene;Acc:101748451]	protein_coding	5.73194	5.75981	4.81625	2.30918	3.39598	2.84993
ENSGALG00000032428	333.271	2.07606	0.545617	4.97629e-08	5.50957e-06	ENSGALG00000032428	11:8389347-8396105	chromosome 11 open reading frame, human C19orf12-like [Source:NCBI gene;Acc:100858381]	protein_coding	8.29486	8.08762	8.62796	5.94283	6.48902	5.68764
ENSGALG00000016142	2696.37	2.05877	0.355664	1.43523e-12	5.91474e-10	MX1	1:110239567-110260524	myxovirus (influenza virus) resistance 1, interferon-inducible protein p78 (mouse) [Source:NCBI gene;Acc:395313]	protein_coding	11.6815	11.7024	11.7411	9.24282	9.97659	9.34682
ENSGALG00000016964	486.069	1.9748	0.500093	2.23953e-08	2.75145e-06	ENSGALG00000016964	1:167989491-168020290	NA	protein_coding	8.87173	9.2133	9.05843	6.15724	7.2474	6.99792
ENSGALG00000041541	16.0502	1.96538	1.81456	5.33655e-05	0.0018076	ENSGALG00000041541	18:332908-334903	NA	protein_coding	1.57178	2.80661	7.87976	0.973584	1.62784	1.64372
ENSGALG00000030571	292.328	1.81051	0.450093	1.46714e-08	1.94343e-06	ENSGALG00000030571	1:168025737-168042111	NA	protein_coding	8.18047	8.45773	8.24685	6.0019	6.45446	6.38668
ENSGALG00000013723	1324.46	1.59604	0.454129	2.1141e-07	1.86695e-05	OASL	12:3635427-3637460	2'-5'-oligoadenylate synthetase like [Source:NCBI gene;Acc:395908]	protein_coding	10.2051	10.5395	10.4793	8.14942	8.92548	8.29667
ENSGALG00000043582	2314.7	1.5292	0.776286	1.94646e-05	0.000837112	ENSGALG00000043582	2:148366525-148371835	lymphocyte antigen 6 complex, locus E-like [Source:NCBI gene;Acc:420301]	protein_coding	11.5533	11.3816	11.7344	9.18697	9.46522	9.15699
ENSGALG00000045085	4432.62	1.52322	0.985196	4.65954e-05	0.00163835	IFIT5	6:20187816-20191669	interferon induced protein with tetratricopeptide repeats 5 [Source:NCBI gene;Acc:423790]	protein_coding	11.7423	11.9293	12.1265	8.62968	9.77399	9.41532
ENSGALG00000031978	169.079	1.51397	0.903092	3.65365e-05	0.00137577	TARP	2:49030132-49126360	TCR gamma alternate reading frame protein [Source:NCBI gene;Acc:776306]	protein_coding	7.64249	8.55618	6.54009	5.44929	5.2227	5.61026
ENSGALG00000048671	749.124	1.48606	0.216918	5.04142e-15	3.73973e-12	ENSGALG00000048671	13:9077075-9083870	E3 ubiquitin/ISG15 ligase TRIM25-like [Source:NCBI gene;Acc:416147]	protein_coding	10.2024	9.98827	9.90907	8.28819	8.61509	8.48811
ENSGALG00000013546	39.7925	1.44461	1.09011	7.70554e-05	0.00239663	ENSGALG00000013546	Z:16648999-16663409	granzyme K [Source:NCBI gene;Acc:426168]	protein_coding	6.11616	5.7079	5.29653	3.31545	3.77005	3.08411
ENSGALG00000041621	8462.42	1.43048	0.271822	2.04298e-10	5.42218e-08	LY6E	2:148338397-148344678	lymphocyte antigen 6 family member E [Source:NCBI gene;Acc:395550]	protein_coding	13.5274	13.176	12.9292	11.3146	12.0066	11.4841
ENSGALG00000046217	64.9236	1.41126	1.2104	0.000103605	0.00296864	PIT54	31:4922652-4930376	PIT54 protein [Source:NCBI gene;Acc:395364]	protein_coding	5.59484	5.16081	8.25884	4.15691	4.18821	4.38894
ENSGALG00000014280	15.3378	1.41116	1.4356	0.00012638	0.00344031	AICDA	1:75632084-75637754	activation induced cytidine deaminase [Source:NCBI gene;Acc:418257]	protein_coding	4.37254	4.96134	3.75266	1.89744	2.61196	1.96775
ENSGALG00000011190	1154.8	1.3984	0.315537	1.64836e-08	2.14518e-06	ENSGALG00000011190	4:46423727-46424857	Placenta-specific gene 8-like 2 [Source:NCBI gene;Acc:100857411]	protein_coding	10.4069	10.6732	10.2548	8.58961	9.10551	8.76146
ENSGALG00000042001	1611.97	1.39809	0.330255	3.83068e-08	4.43999e-06	ENSGALG00000042001	4:35025993-35044154	hect domain and RLD 4-like [Source:NCBI gene;Acc:422513]	protein_coding	10.7365	10.7604	10.6299	8.8347	9.33764	8.9879
ENSGALG00000003863	324.928	1.38869	0.629146	1.5481e-05	0.000700231	P2RX7	15:5714657-5727150	purinergic receptor P2X 7 [Source:NCBI gene;Acc:771952]	protein_coding	8.2003	8.58039	8.33208	6.47083	6.28963	6.44314
ENSGALG00000033278	118.708	1.37538	0.956095	6.99924e-05	0.00225251	NLRC3	14:13150266-13163527	NLR family CARD domain containing 3 [Source:NCBI gene;Acc:416673]	protein_coding	6.843	7.38567	6.25802	4.94833	4.13578	4.52871
ENSGALG00000028982	1793.25	1.37141	0.331041	6.8146e-08	7.17031e-06	CMPK2	3:94980479-94986009	cytidine/uridine monophosphate kinase 2 [Source:NCBI gene;Acc:421921]	protein_coding	10.8913	11.2038	11.0548	9.09992	9.69718	9.43977
ENSGALG00000029569	262.068	1.36395	0.632119	1.82503e-05	0.000801068	ENSGALG00000029569	2:519057-520883	GTPase IMAP family member 7-like [Source:NCBI gene;Acc:429682]	protein_coding	7.6648	7.82214	7.99719	5.62712	6.21049	5.78108
ENSGALG00000039269	7745.95	1.34671	0.611412	1.74473e-05	0.000770382	RNF213	18:9489328-9537525	ring finger protein 213 [Source:NCBI gene;Acc:422080]	protein_coding	12.4861	12.7779	12.973	10.613	11.1424	10.5227
ENSGALG00000028256	128.729	1.31488	1.04197	0.00010365	0.00296864	CCL19	Z:8363698-8366694	C-C motif chemokine ligand 19 [Source:NCBI gene;Acc:427406]	protein_coding	6.09928	4.9144	6.88972	3.88842	3.77066	4.07512
ENSGALG00000007171	164.146	1.30518	0.615625	2.30373e-05	0.000962765	ENSGALG00000007171	14:9474126-9492269	class II major histocompatibility complex transactivator [Source:NCBI gene;Acc:416633]	protein_coding	6.76866	7.897	6.97632	5.661	5.19477	5.42369
ENSGALG00000013057	2477.24	1.24741	0.377761	2.22088e-06	0.000139614	ENSGALG00000013057	1:62069663-62083647	ubiquitin specific peptidase 41 [Source:NCBI gene;Acc:418167]	protein_coding	11.2976	11.478	11.507	9.25157	10.2497	9.85107
ENSGALG00000049068	61.2492	1.24193	0.879616	9.30054e-05	0.00274866	ZNF831	20:10842258-10853983	zinc finger protein 831 [Source:NCBI gene;Acc:419309]	protein_coding	6.00594	6.44453	5.39832	3.97353	3.75888	4.06315
ENSGALG00000011612	15.8663	1.17871	1.46951	0.00020077	0.00498001	GC	4:50399945-50405933	GC, vitamin D binding protein [Source:NCBI gene;Acc:395696]	protein_coding	4.2195	2.66843	6.00078	2.13601	1.31676	2.43477
ENSGALG00000007651	5449.91	1.16646	0.425113	1.15429e-05	0.000556008	STAT1	7:7912708-7932691	signal transducer and activator of transcription 1 [Source:NCBI gene;Acc:424044]	protein_coding	12.2659	12.3079	12.5719	10.6793	10.9263	10.7646
ENSGALG00000054951	22.1523	1.15695	1.62036	0.00019098	0.0047942	ENSGALG00000054951	18:322440-327016	NA	protein_coding	1.67866	3.18881	6.61401	0.615493	2.28463	1.98409
ENSGALG00000011443	183.604	1.13697	0.301052	1.12229e-06	7.81703e-05	EXOC3L4	5:50298314-50318822	exocyst complex component 3 like 4 [Source:NCBI gene;Acc:423476]	protein_coding	7.4589	7.95823	7.53822	6.07531	6.78447	6.00781
ENSGALG00000007418	248.697	1.11746	0.742021	0.00010856	0.00307364	CD3D	24:5487325-5489870	CD3d molecule [Source:NCBI gene;Acc:396518]	protein_coding	8.35276	8.47881	7.39076	5.88603	6.00131	6.39638
ENSGALG00000038069	34.5279	1.10524	0.981373	0.000186579	0.00470894	CCR8	2:44316108-44319487	C-C motif chemokine receptor 8 [Source:NCBI gene;Acc:420718]	protein_coding	5.74843	5.90456	4.88784	3.58932	2.53396	3.78882
ENSGALG00000016491	72.0879	1.07534	1.23459	0.000251765	0.00598589	APOB	3:102199405-102233660	apolipoprotein B [Source:NCBI gene;Acc:396535]	protein_coding	5.53593	4.73041	8.83221	4.44254	3.84081	4.81475
ENSGALG00000013741	146.385	1.07411	0.221311	3.33699e-08	3.99255e-06	SYTL3	3:52171021-52200623	synaptotagmin like 3 [Source:NCBI gene;Acc:100858462]	protein_coding	7.62484	8.29318	7.66778	6.93614	6.76199	6.44477
ENSGALG00000012056	100.135	1.07247	0.693484	0.000117331	0.00324762	GRAP2	1:50298523-50339266	GRB2-related adaptor protein 2 [Source:NCBI gene;Acc:770756]	protein_coding	6.78053	7.27685	5.98449	4.88943	4.86036	4.98245
ENSGALG00000046393	28.1684	1.05311	1.48217	0.000248394	0.00591521	ENSGALG00000046393	25:2461040-2465729	signaling lymphocytic activation molecule family member 1 [Source:HGNC Symbol;Acc:HGNC:10903]	protein_coding	5.22386	4.655	4.14598	1.85362	2.25707	2.7455
ENSGALG00000007028	134.49	1.03961	0.637032	0.000116991	0.00324762	ENSGALG00000007028	4:8732666-8906442	connector enhancer of kinase suppressor of ras 2-like [Source:NCBI gene;Acc:101749809]	protein_coding	7.34727	7.46437	6.75207	5.17515	5.14567	5.83725
ENSGALG00000026970	4912.74	1.02682	0.453742	4.97406e-05	0.00171978	ENSGALG00000026970	5:1814210-1815550	interferon-induced transmembrane protein 1-like [Source:NCBI gene;Acc:770612]	protein_coding	12.8612	12.3806	12.0391	11.3883	11.109	9.8983
ENSGALG00000054784	156.681	-1.00506	0.214801	8.35084e-08	8.48583e-06	ENSGALG00000054784	7:36200377-36205013	NA	protein_coding	7.05467	6.7144	6.84946	7.87746	8.1166	7.90252
ENSGALG00000034973	250.556	-1.01116	0.120838	6.44234e-18	6.82704e-15	FZD7	7:11682384-11685456	frizzled class receptor 7 [Source:NCBI gene;Acc:374060]	protein_coding	7.73034	7.42211	7.48629	8.64121	8.4258	8.57445
ENSGALG00000034067	1773.79	-1.01552	0.170311	1.60505e-10	4.47971e-08	FMOD	26:5133300-5139900	fibromodulin [Source:NCBI gene;Acc:395814]	protein_coding	10.5662	10.3062	10.5323	11.6785	11.5739	11.3989
ENSGALG00000003123	297.448	-1.0163	0.221733	1.18966e-07	1.17665e-05	CNTNAP1	27:7823872-7832297	contactin associated protein 1 [Source:NCBI gene;Acc:428309]	protein_coding	8.19534	7.75533	7.87195	9.23	8.94259	9.04515
ENSGALG00000043727	260.655	-1.02359	0.359123	1.71511e-05	0.000761839	NR4A1	33:3308221-3313864	nuclear receptor subfamily 4 group A member 1 [Source:NCBI gene;Acc:100857380]	protein_coding	7.61068	7.01906	8.25407	9.289	8.94104	8.91408
ENSGALG00000009641	109946	-1.02857	0.142212	4.18902e-14	2.48593e-11	COL1A2	2:23572966-23610978	collagen type I alpha 2 chain [Source:NCBI gene;Acc:396243]	protein_coding	16.5608	16.2935	16.4562	17.6245	17.3269	17.5623
ENSGALG00000053250	452.964	-1.03383	0.152056	8.36e-13	3.54369e-10	ESYT1	33:7021635-7030952	extended synaptotagmin 1 [Source:NCBI gene;Acc:107055399]	protein_coding	8.53484	8.5931	8.4749	9.63605	9.54353	9.64864
ENSGALG00000031895	222.581	-1.03673	0.260682	9.31191e-07	6.6419e-05	SDK2	18:9012993-9054883	sidekick cell adhesion molecule 2 [Source:NCBI gene;Acc:395215]	protein_coding	7.08637	7.12116	7.77221	8.74643	8.58862	8.30136
ENSGALG00000030712	2499.18	-1.04202	0.278777	1.86396e-06	0.000121822	COL2A1	33:7292614-7310596	collagen type II alpha 1 chain [Source:NCBI gene;Acc:395069]	protein_coding	10.7514	10.3401	10.7968	11.8221	12.0728	11.7957
ENSGALG00000004028	561.73	-1.05482	0.20035	5.57402e-09	8.89207e-07	MATN4	20:5162754-5167745	matrilin 4 [Source:NCBI gene;Acc:428140]	protein_coding	8.79683	8.77796	8.7351	10.2136	9.67588	9.81797
ENSGALG00000035717	7749.65	-1.05658	0.175845	1.06977e-10	3.30649e-08	HSPG2	21:6542875-6568734	heparan sulfate proteoglycan 2 [Source:NCBI gene;Acc:429806]	protein_coding	12.6041	12.3499	12.934	13.8686	13.5899	13.8731
ENSGALG00000050176	82.7765	-1.06158	0.433461	3.14099e-05	0.00122309	ENSGALG00000050176	19:5799449-5801482	NA	protein_coding	6.03907	5.96396	5.63293	7.18261	7.62114	7.14212
ENSGALG00000017334	973.036	-1.06285	0.18044	2.04666e-10	5.42218e-08	ENSGALG00000017334	1:197487500-197530937	dachsous cadherin-related 1 [Source:NCBI gene;Acc:419073]	protein_coding	9.67313	9.30419	9.66105	10.7823	10.6133	10.6785
ENSGALG00000011799	163.615	-1.06526	0.179683	1.63052e-10	4.47971e-08	ENSGALG00000011799	1:48252389-48259629	heme binding protein 1 [Source:NCBI gene;Acc:417961]	protein_coding	7.15019	6.91682	7.11951	8.39139	7.84232	8.20245
ENSGALG00000042213	563.015	-1.073	0.102177	7.78715e-27	2.88825e-23	AP1B1	15:11413717-11427176	adaptor related protein complex 1 beta 1 subunit [Source:NCBI gene;Acc:417021]	protein_coding	8.8147	8.80012	8.80403	9.86505	9.93614	9.83734
ENSGALG00000021620	12.2156	-1.07511	0.669174	0.000107305	0.00304393	TMEM59L	28:3971267-3976292	transmembrane protein 59 like [Source:NCBI gene;Acc:420122]	protein_coding	2.44547	2.12188	2.46599	3.78662	3.82237	3.61477
ENSGALG00000007543	343.667	-1.08696	0.299482	2.1298e-06	0.000135033	APCDD1L	20:11158900-11172710	APC down-regulated 1 like [Source:NCBI gene;Acc:419316]	protein_coding	8.10041	7.691	7.4677	9.30764	8.71947	9.18306
ENSGALG00000043909	992.513	-1.09961	0.730615	0.000114361	0.00318591	ENSGALG00000043909	6:18666888-18670807	microseminoprotein, beta- [Source:NCBI gene;Acc:101750594]	protein_coding	9.59252	8.48425	8.78049	9.03208	11.8923	11.1386
ENSGALG00000036142	697.688	-1.11628	0.159171	1.23489e-13	6.31751e-11	LOXL3	4:90807622-90816116	lysyl oxidase like 3 [Source:NCBI gene;Acc:425986]	protein_coding	9.10672	8.77577	9.34273	10.3531	10.2803	10.1293
ENSGALG00000054865	20.0746	-1.13586	0.502396	3.19055e-05	0.0012359	ENSGALG00000054865	12:11951567-11954327	NA	protein_coding	4.01079	4.15508	3.66025	5.54741	5.5646	5.13504
ENSGALG00000012254	21.8022	-1.14093	0.500257	3.02378e-05	0.00119629	KCNJ4	1:50905908-50917205	Potassium inwardly rectifying channel subfamily J member 4 [Source:NCBI gene;Acc:395903]	protein_coding	3.80593	3.30172	3.72906	5.11904	4.76376	5.00771
ENSGALG00000032220	6894.12	-1.1567	0.200874	2.42523e-10	6.3124e-08	ELN	19:943341-962273	elastin [Source:NCBI gene;Acc:396441]	protein_coding	12.6329	12.0336	12.4988	13.6708	13.6985	13.6588
ENSGALG00000041834	838.237	-1.16402	0.222775	3.67803e-09	6.27209e-07	AEBP1	22:5268107-5279496	AE binding protein 1 [Source:NCBI gene;Acc:100859431]	protein_coding	9.7156	8.84682	9.31329	10.642	10.5355	10.6999
ENSGALG00000001450	27.8691	-1.16805	0.354989	3.45362e-06	0.000201724	IGSF9B	24:2458724-2497695	immunoglobulin superfamily member 9B [Source:NCBI gene;Acc:428237]	protein_coding	3.65509	4.22939	4.29029	5.22219	5.31955	5.51381
ENSGALG00000002792	528.102	-1.16951	0.282761	3.06996e-07	2.60262e-05	SPDEF	26:4351853-4357451	SAM pointed domain containing ETS transcription factor [Source:NCBI gene;Acc:428271]	protein_coding	8.23611	8.62412	8.328	9.14954	10.1832	9.86355
ENSGALG00000008393	540.579	-1.18387	0.173317	2.53444e-13	1.21294e-10	CREB3L1	5:23934630-23975322	cAMP responsive element binding protein 3 like 1 [Source:NCBI gene;Acc:100859610]	protein_coding	8.77876	8.32437	8.6458	9.88063	9.92654	9.69582
ENSGALG00000017021	24.1	-1.19171	1.16846	0.000177904	0.00452724	ATP7B	1:171640608-171674156	ATPase copper transporting beta [Source:NCBI gene;Acc:418879]	protein_coding	2.15233	1.81888	2.46908	3.172	4.37896	4.81673
ENSGALG00000003939	1013.89	-1.2235	0.141505	1.32111e-19	1.95999e-16	KLF2	28:4484819-4487194	Kruppel like factor 2 [Source:NCBI gene;Acc:420148]	protein_coding	9.57603	9.36455	9.47469	10.6394	10.7306	10.8151
ENSGALG00000054999	490.979	-1.229	0.199858	1.31035e-11	4.74155e-09	ENSGALG00000054999	23:5128924-5136732	NA	protein_coding	8.45879	8.36685	8.69308	10.0026	9.76834	9.70503
ENSGALG00000020982	57768.6	-1.2563	0.877452	8.7501e-05	0.00264392	ENSGALG00000020982	20:10310829-10316294	bactericidal/permeability-increasing protein-like 3 [Source:NCBI gene;Acc:419290]	protein_coding	15.2143	13.5376	14.6291	16.9515	17.0738	16.9379
ENSGALG00000041471	546.655	-1.2628	0.267365	1.61019e-08	2.11405e-06	TUBB	16:2738933-2745467	tubulin beta class I [Source:NCBI gene;Acc:396254]	protein_coding	8.58755	8.1705	8.46439	10.0096	9.87197	9.68931
ENSGALG00000032915	260.091	-1.26403	0.170603	1.80015e-15	1.40563e-12	CHPF	7:22076940-22080290	chondroitin polymerizing factor [Source:NCBI gene;Acc:769112]	protein_coding	7.71139	7.59117	7.53002	8.86305	8.92232	8.96988
ENSGALG00000031807	170.134	-1.26543	1.43057	0.000170245	0.00435475	ENSGALG00000031807	26:5096691-5103540	NA	protein_coding	4.63595	5.63236	4.17142	9.34811	8.73432	5.7231
ENSGALG00000012538	68.5084	-1.29492	0.374126	1.11435e-06	7.79835e-05	NR4A2	7:36032926-36038300	nuclear receptor subfamily 4 group A member 2 [Source:NCBI gene;Acc:424320]	protein_coding	4.81654	5.40857	5.90586	6.88566	7.16365	6.82202
ENSGALG00000041296	181.677	-1.31619	0.185586	9.48577e-15	6.39686e-12	ENSGALG00000041296	3:106816449-106818809	SRY-box 7 [Source:NCBI gene;Acc:771337]	protein_coding	7.00622	6.89172	6.53779	8.17228	8.12511	8.25323
ENSGALG00000047139	94.5383	-1.32288	0.211166	2.20814e-12	8.45544e-10	ENSGALG00000047139	26:5436273-5442401	NA	protein_coding	6.10198	5.90372	6.33833	7.60312	7.30294	7.51645
ENSGALG00000046461	33.5807	-1.3273	0.31018	5.72036e-08	6.19328e-06	LRRC15	9:13067941-13069632	leucine rich repeat containing 15 [Source:HGNC Symbol;Acc:HGNC:20818]	protein_coding	4.5267	4.26868	4.87946	6.06324	5.72908	5.97103
ENSGALG00000030904	11546.5	-1.34262	0.128102	6.61639e-28	4.90804e-24	LRP1	33:4683782-4739424	LDL receptor related protein 1 [Source:NCBI gene;Acc:396170]	protein_coding	13.1642	12.7454	13.0395	14.4899	14.226	14.3491
ENSGALG00000006543	230.313	-1.35584	0.246072	1.25009e-10	3.70926e-08	PFKL	9:4551587-4557627	phosphofructokinase, liver type [Source:NCBI gene;Acc:769850]	protein_coding	7.5463	7.16971	7.31151	8.84275	8.88249	8.74784
ENSGALG00000037011	136.578	-1.36302	0.297856	1.20586e-08	1.62638e-06	CILP2	28:3540874-3544871	cartilage intermediate layer protein 2 [Source:HGNC Symbol;Acc:HGNC:24213]	protein_coding	6.66481	6.11619	6.43249	8.25319	7.4364	8.02598
ENSGALG00000000608	1129.47	-1.40292	0.186769	1.30439e-16	1.2095e-13	CDH1	11:18870452-18879210	cadherin 1 [Source:NCBI gene;Acc:415860]	protein_coding	9.81717	9.56205	8.9386	10.8002	10.9626	11.1029
ENSGALG00000050532	56.0042	-1.42967	0.360055	8.63366e-08	8.71354e-06	B3GNT3	28:3421308-3424534	UDP-GlcNAc:betaGal beta-1,3-N-acetylglucosaminyltransferase 3 [Source:NCBI gene;Acc:112530425]	protein_coding	5.42556	4.65472	4.67997	6.52765	6.515	6.51855
ENSGALG00000005099	88.4229	-1.47229	0.862603	3.64801e-05	0.00137577	ORM1	17:5160792-5162562	orosomucoid 1 (ovoglycoprotein) [Source:NCBI gene;Acc:395220]	protein_coding	4.51649	3.9583	4.81668	6.6011	6.06605	7.21588
ENSGALG00000023626	42.1816	-1.48571	0.85407	3.35044e-05	0.00128111	NTN1	18:2045332-2093589	netrin 1 [Source:NCBI gene;Acc:396389]	protein_coding	4.27145	3.66175	4.63441	5.94029	6.70168	6.40367
ENSGALG00000005616	111.441	-1.51123	0.302952	3.93552e-10	9.57169e-08	ARSI	13:13888545-13891555	arylsulfatase family member I [Source:NCBI gene;Acc:427639]	protein_coding	6.42846	5.28145	5.47518	7.70186	7.37577	7.17162
ENSGALG00000034144	8962.65	-1.53539	0.381811	3.5653e-08	4.16495e-06	ENSGALG00000034144	5:14925899-14930919	NA	protein_coding	12.273	12.0853	12.3887	13.5884	14.5278	13.9365
ENSGALG00000029073	130.947	-1.53801	0.320781	8.70735e-10	1.76962e-07	ENSGALG00000029073	Z:42336632-42348496	uncharacterized LOC770548 [Source:NCBI gene;Acc:770548]	protein_coding	6.62713	6.46499	6.52288	8.45701	7.75035	8.36108
ENSGALG00000047356	287.488	-1.59927	0.154243	3.35016e-29	4.9703e-25	VASN	14:13108126-13110213	vasorin [Source:NCBI gene;Acc:101749629]	protein_coding	7.47257	7.35828	7.36112	9.02333	8.86221	9.06995
ENSGALG00000029072	176.23	-1.63742	0.387914	8.50262e-09	1.22471e-06	NTN3	14:14359154-14386623	netrin 1 [Source:NCBI gene;Acc:396387]	protein_coding	7.28835	6.34937	6.42998	8.82097	8.36507	8.51599
ENSGALG00000044418	5824.29	-1.64495	0.395822	1.12666e-08	1.53349e-06	ENSGALG00000044418	5:14892238-14898052	NA	protein_coding	11.93	11.2502	11.5621	13.1333	13.9663	13.2875
ENSGALG00000035945	121.984	-1.6484	0.39173	8.65122e-09	1.23362e-06	ENSGALG00000035945	11:1196515-1201519	fibulin 7 [Source:NCBI gene;Acc:427533]	protein_coding	6.07485	5.5649	6.00484	7.53786	7.96959	7.61839
ENSGALG00000033314	21.4178	-4.64607	2.13457	1.79895e-06	0.000118094	ENSGALG00000033314	19:267870-272209	tenascin XB [Source:NCBI gene;Acc:427816]	protein_coding	1.61601	0.893342	0.593033	1.94328	5.24163	7.20358
ENSGALG00000041833	24.0827	-7.96956	1.81028	5.65613e-09	8.92706e-07	ENSGALG00000041833	19:260878-275236	NA	protein_coding	0.539184	0.316727	0.552575	1.92255	5.23954	7.34061
Count	110
Count up-regulated	57
Count down-regulated	53
