# Supplementary material for: Host Immune Response Modulation in Avian Coronavirus Infection: Tracheal Transcriptome Profiling In Vitro and In Vivo
Source: Viruses. 2024 Apr 14;16(4):605. doi: 10.3390/v16040605 (PMC11053446; doi:10.3390/v16040605)
Supplement: Supplementary file 1 [file viruses-16-00605-s001.zip › Table_S8_venn_results_trachea_in_vivo_mRNA.xlsx]

## Sheet: trachea_mRNA_DOWN
Overlapping Treatment Groups	Total	Elements (ENSEMBL ID)	Elements (Gene Symbol)
DMV/1639 11 dpi, DMV/1639 4 dpi, Mass41 11 dpi, Mass41 4 dpi	7	ENSGALG00000003123	CNTNAP1
		ENSGALG00000034067	FMOD
		ENSGALG00000031895	SDK2
		ENSGALG00000004028	MATN4
		ENSGALG00000047356	VASN
		ENSGALG00000032220	ELN
		ENSGALG00000006543	PFKL
DMV/1639 11 dpi, DMV/1639 4 dpi, Mass41 11 dpi	5	ENSGALG00000035717	HSPG2
		ENSGALG00000030712	COL2A1
		ENSGALG00000036142	LOXL3
		ENSGALG00000054999	ENSGALG00000054999
		ENSGALG00000041834	AEBP1
DMV/1639 11 dpi, Mass41 11 dpi, Mass41 4 dpi	6	ENSGALG00000029072	NTN3
		ENSGALG00000005616	ARSI
		ENSGALG00000023626	NTN1
		ENSGALG00000020982	ENSGALG00000020982
		ENSGALG00000017334	ENSGALG00000017334
		ENSGALG00000035945	ENSGALG00000035945
DMV/1639 11 dpi, DMV/1639 4 dpi	2	ENSGALG00000026836	ENSGALG00000026836
		ENSGALG00000039786	FGFR1
DMV/1639 4 dpi, Mass41 4 dpi	4	ENSGALG00000034621	KCNIP4
		ENSGALG00000006796	SRPX2
		ENSGALG00000030012	EMILIN3
		ENSGALG00000030372	MPZ
DMV/1639 11 dpi, Mass41 4 dpi	8	ENSGALG00000038775	SPON1
		ENSGALG00000010497	SLC29A4
		ENSGALG00000011242	OBSL1
		ENSGALG00000053055	ENSGALG00000053055
		ENSGALG00000010258	LTBP2
		ENSGALG00000003519	ENSGALG00000003519
		ENSGALG00000042664	CBLN1
		ENSGALG00000023760	CHIA
DMV/1639 11 dpi, Mass41 11 dpi	15	ENSGALG00000041471	TUBB
		ENSGALG00000046461	LRRC15
		ENSGALG00000030904	LRP1
		ENSGALG00000047139	ENSGALG00000047139
		ENSGALG00000054865	ENSGALG00000054865
		ENSGALG00000050176	ENSGALG00000050176
		ENSGALG00000031807	ENSGALG00000031807
		ENSGALG00000044418	ENSGALG00000044418
		ENSGALG00000032915	CHPF
		ENSGALG00000029073	ENSGALG00000029073
		ENSGALG00000005099	ORM1
		ENSGALG00000043727	NR4A1
		ENSGALG00000000608	CDH1
		ENSGALG00000034144	ENSGALG00000034144
		ENSGALG00000037011	CILP2
Mass41 11 dpi, Mass41 4 dpi	1	ENSGALG00000009641	COL1A2
DMV/1639 4 dpi	7	ENSGALG00000022718	FUT4
		ENSGALG00000006725	ACAN
		ENSGALG00000006958	ENSGALG00000006958
		ENSGALG00000011970	CHADL
		ENSGALG00000043185	MATN1
		ENSGALG00000021362	GPRC5C
		ENSGALG00000003435	PGC
DMV/1639 11 dpi	45	ENSGALG00000037975	CA3B
		ENSGALG00000006802	LAMB2
		ENSGALG00000027501	ANPEP
		ENSGALG00000033867	PCOLCE
		ENSGALG00000047052	ENSGALG00000047052
		ENSGALG00000012544	ENSGALG00000012544
		ENSGALG00000006453	TF
		ENSGALG00000007038	ASTN2
		ENSGALG00000021092	ENSGALG00000021092
		ENSGALG00000038396	ENSGALG00000038396
		ENSGALG00000028005	GADD45G
		ENSGALG00000033271	PFKM
		ENSGALG00000003689	PAPSS2
		ENSGALG00000002503	SFTPA2
		ENSGALG00000016105	DYSF
		ENSGALG00000040992	C1QL2
		ENSGALG00000053543	ENSGALG00000053543
		ENSGALG00000032893	SHISA4
		ENSGALG00000045218	MYO18B
		ENSGALG00000050763	PBXIP1
		ENSGALG00000002496	SFTPA1
		ENSGALG00000031496	SPINK5
		ENSGALG00000002358	CDO1
		ENSGALG00000032404	MYH1C
		ENSGALG00000003193	CRABP-I
		ENSGALG00000001626	ENSGALG00000001626
		ENSGALG00000000184	SLC27A6
		ENSGALG00000041273	KIAA0319
		ENSGALG00000009514	NRCAM
		ENSGALG00000003025	ENSGALG00000003025
		ENSGALG00000006693	ENSGALG00000006693
		ENSGALG00000009095	LHCGR
		ENSGALG00000016761	LYG2
		ENSGALG00000053794	ENSGALG00000053794
		ENSGALG00000048064	ENSGALG00000048064
		ENSGALG00000027716	ENSGALG00000027716
		ENSGALG00000004386	SOX9
		ENSGALG00000049432	ENSGALG00000049432
		ENSGALG00000009262	FGB
		ENSGALG00000014917	VGLL2
		ENSGALG00000034456	PRELP
		ENSGALG00000003644	ENSGALG00000003644
		ENSGALG00000034474	CRISP3
		ENSGALG00000031341	ENSGALG00000031341
		ENSGALG00000053705	ENSGALG00000053705
Mass41 4 dpi	34	ENSGALG00000038399	PLEKHA6
		ENSGALG00000010978	ANGPTL3
		ENSGALG00000002886	NKX2-5
		ENSGALG00000020975	TMEM233
		ENSGALG00000002312	TMEM132E
		ENSGALG00000030377	MDFI
		ENSGALG00000026264	MAFA
		ENSGALG00000034860	BCHE
		ENSGALG00000017271	ANO2
		ENSGALG00000021074	MYOC
		ENSGALG00000010050	LRFN2
		ENSGALG00000054183	ENSGALG00000054183
		ENSGALG00000006260	KLHL30
		ENSGALG00000031860	ENSGALG00000031860
		ENSGALG00000010977	FAM221A
		ENSGALG00000010881	ASB2
		ENSGALG00000003403	ZNF385C
		ENSGALG00000003118	ADGRA2
		ENSGALG00000007515	SFRP5
		ENSGALG00000027330	SYNPO
		ENSGALG00000012011	L3HYPDH
		ENSGALG00000010737	PLD5
		ENSGALG00000017197	CNTN5
		ENSGALG00000006221	KIF1A
		ENSGALG00000000112	PLP1
		ENSGALG00000005031	DRP2
		ENSGALG00000019715	KRT12
		ENSGALG00000011468	IGFBP5
		ENSGALG00000047182	ACHE
		ENSGALG00000014016	MEX3A
		ENSGALG00000002675	SCUBE3
		ENSGALG00000018998	UNC5A
		ENSGALG00000005347	ADAMTS18
		ENSGALG00000009682	VEPH1
Mass41 11 dpi	19	ENSGALG00000042213	AP1B1
		ENSGALG00000012254	KCNJ4
		ENSGALG00000011799	ENSGALG00000011799
		ENSGALG00000054784	ENSGALG00000054784
		ENSGALG00000021620	TMEM59L
		ENSGALG00000041833	ENSGALG00000041833
		ENSGALG00000017021	ATP7B
		ENSGALG00000043909	ENSGALG00000043909
		ENSGALG00000008393	CREB3L1
		ENSGALG00000034973	FZD7
		ENSGALG00000002792	SPDEF
		ENSGALG00000012538	NR4A2
		ENSGALG00000053250	ESYT1
		ENSGALG00000041296	ENSGALG00000041296
		ENSGALG00000050532	B3GNT3
		ENSGALG00000007543	APCDD1L
		ENSGALG00000033314	ENSGALG00000033314
		ENSGALG00000001450	IGSF9B
		ENSGALG00000003939	KLF2

## Sheet: trachea_mRNA_UP
Overlapping Treatment Groups	Total	Elements (ENSEMBL ID)	Elements (Gene Symbol)
DMV/1639 11 dpi, DMV/1639 4 dpi, Mass41 11 dpi, Mass41 4 dpi	44	ENSGALG00000044763	GPR82
		ENSGALG00000007028	ENSGALG00000007028
		ENSGALG00000015902	CD8BP
		ENSGALG00000016964	ENSGALG00000016964
		ENSGALG00000006318	IL21R
		ENSGALG00000005543	ENSGALG00000005543
		ENSGALG00000039269	RNF213
		ENSGALG00000013575	IFI6
		ENSGALG00000003863	P2RX7
		ENSGALG00000009479	ENSGALG00000009479
		ENSGALG00000007171	ENSGALG00000007171
		ENSGALG00000041621	LY6E
		ENSGALG00000013546	ENSGALG00000013546
		ENSGALG00000038559	CD8A
		ENSGALG00000011443	EXOC3L4
		ENSGALG00000014754	ENSGALG00000014754
		ENSGALG00000028256	CCL19
		ENSGALG00000001486	ZAP70
		ENSGALG00000046393	ENSGALG00000046393
		ENSGALG00000013548	GZMA
		ENSGALG00000042001	ENSGALG00000042001
		ENSGALG00000011222	IL12RB2
		ENSGALG00000029569	ENSGALG00000029569
		ENSGALG00000016142	MX1
		ENSGALG00000048671	ENSGALG00000048671
		ENSGALG00000038000	CX3CR1
		ENSGALG00000036395	ENSGALG00000036395
		ENSGALG00000013057	ENSGALG00000013057
		ENSGALG00000038069	CCR8
		ENSGALG00000007651	STAT1
		ENSGALG00000049068	ZNF831
		ENSGALG00000033278	NLRC3
		ENSGALG00000005544	GPR55
		ENSGALG00000007418	CD3D
		ENSGALG00000028982	CMPK2
		ENSGALG00000012056	GRAP2
		ENSGALG00000011190	ENSGALG00000011190
		ENSGALG00000006527	CRTAM
		ENSGALG00000030571	ENSGALG00000030571
		ENSGALG00000042227	GNLY
		ENSGALG00000031978	TARP
		ENSGALG00000032428	ENSGALG00000032428
		ENSGALG00000015235	XCL1
		ENSGALG00000049024	CD7
DMV/1639 11 dpi, DMV/1639 4 dpi, Mass41 4 dpi	125	ENSGALG00000002160	B2M
		ENSGALG00000013372	IL7R
		ENSGALG00000015362	TRAT1
		ENSGALG00000016431	PAX5
		ENSGALG00000001835	SCNN1D
		ENSGALG00000046032	CD83
		ENSGALG00000004111	GPR174
		ENSGALG00000043016	ENSGALG00000043016
		ENSGALG00000049356	ENSGALG00000049356
		ENSGALG00000053788	TNFSF8
		ENSGALG00000003857	ENSGALG00000003857
		ENSGALG00000037943	PRKCB
		ENSGALG00000010338	CXCL13L2
		ENSGALG00000045607	CXCL13
		ENSGALG00000037413	IL7
		ENSGALG00000002192	PTPRC
		ENSGALG00000014821	THEMIS
		ENSGALG00000004398	CARD11
		ENSGALG00000047316	ENSGALG00000047316
		ENSGALG00000016261	CYBB
		ENSGALG00000004958	BTK
		ENSGALG00000008656	ICOS
		ENSGALG00000007511	ITGB2
		ENSGALG00000011735	XCR1
		ENSGALG00000004243	ENSGALG00000004243
		ENSGALG00000054971	ENSGALG00000054971
		ENSGALG00000016687	P2RY8
		ENSGALG00000038943	RASSF5
		ENSGALG00000039084	EVI2A
		ENSGALG00000023780	TREM-B2
		ENSGALG00000000466	LCK
		ENSGALG00000014962	CALHM6
		ENSGALG00000012830	IRF4
		ENSGALG00000020331	ENSGALG00000020331
		ENSGALG00000004594	CD74
		ENSGALG00000037077	CCR5
		ENSGALG00000007546	ENSGALG00000007546
		ENSGALG00000007675	CXCR5
		ENSGALG00000012454	CYTH4
		ENSGALG00000008447	SH2D1A
		ENSGALG00000032658	FMNL1
		ENSGALG00000050564	ENSGALG00000050564
		ENSGALG00000005638	IL2RG
		ENSGALG00000013481	IKZF3
		ENSGALG00000015216	SYK
		ENSGALG00000014477	CD4
		ENSGALG00000016258	SYTL5
		ENSGALG00000010156	DOCK8
		ENSGALG00000012357	CXCR4
		ENSGALG00000027247	EOMES
		ENSGALG00000012292	BANK1
		ENSGALG00000027305	SKAP1
		ENSGALG00000030005	IGSF1
		ENSGALG00000029857	ENSGALG00000029857
		ENSGALG00000015441	CD247
		ENSGALG00000035726	FLT3
		ENSGALG00000035825	ENSGALG00000035825
		ENSGALG00000005094	GRAPL
		ENSGALG00000027407	ENSGALG00000027407
		ENSGALG00000008669	CD28
		ENSGALG00000024490	ENSGALG00000024490
		ENSGALG00000025886	SUSD3
		ENSGALG00000016852	TNFSF13B
		ENSGALG00000005194	CD72
		ENSGALG00000016661	BLK
		ENSGALG00000054799	SPIC
		ENSGALG00000021627	IFI27L2
		ENSGALG00000014455	LPAR5
		ENSGALG00000053860	ENSGALG00000053860
		ENSGALG00000012421	ARHGAP15
		ENSGALG00000002570	ENSGALG00000002570
		ENSGALG00000016986	LCP1
		ENSGALG00000023709	ENSGALG00000023709
		ENSGALG00000012456	RAC2
		ENSGALG00000008722	MCOLN2
		ENSGALG00000037929	BIN2
		ENSGALG00000016173	UBASH3A
		ENSGALG00000002080	DOCK2
		ENSGALG00000005589	SYNGR3
		ENSGALG00000010595	GPR65
		ENSGALG00000011551	JCHAIN
		ENSGALG00000006229	ENSGALG00000006229
		ENSGALG00000000158	DMA
		ENSGALG00000044449	LAG3
		ENSGALG00000004252	ENSGALG00000004252
		ENSGALG00000014508	CD38
		ENSGALG00000040002	ENSGALG00000040002
		ENSGALG00000015461	ENSGALG00000015461
		ENSGALG00000004336	INPPL1
		ENSGALG00000035856	CD48
		ENSGALG00000001571	MYO1F
		ENSGALG00000000544	ENSGALG00000000544
		ENSGALG00000052571	ENSGALG00000052571
		ENSGALG00000019147	ENSGALG00000019147
		ENSGALG00000039682	HCLS1
		ENSGALG00000038636	LAPTM5
		ENSGALG00000032701	LY96
		ENSGALG00000012472	IL2RB
		ENSGALG00000032530	SASH3
		ENSGALG00000053601	LPXN
		ENSGALG00000002113	LCP2
		ENSGALG00000022750	GPR18
		ENSGALG00000035733	CCR7
		ENSGALG00000013086	IKZF1
		ENSGALG00000033932	BF1
		ENSGALG00000050893	CCR2
		ENSGALG00000001882	TNFRSF18
		ENSGALG00000033087	STAT4
		ENSGALG00000008660	CST7
		ENSGALG00000015712	SLBP
		ENSGALG00000007416	CD3E
		ENSGALG00000000251	CD79B
		ENSGALG00000003876	TIMD4
		ENSGALG00000026422	ENSGALG00000026422
		ENSGALG00000046192	CCL21
		ENSGALG00000014750	ENSGALG00000014750
		ENSGALG00000006165	ENSGALG00000006165
		ENSGALG00000000081	IL4I1
		ENSGALG00000005757	IRF8
		ENSGALG00000019555	SERPINB1
		ENSGALG00000031794	PDCD1LG2
		ENSGALG00000016556	ENSGALG00000016556
		ENSGALG00000040561	GPR171
		ENSGALG00000021656	PTPN22
		ENSGALG00000040926	SAMSN1
DMV/1639 11 dpi, DMV/1639 4 dpi, Mass41 11 dpi	2	ENSGALG00000013723	OASL
		ENSGALG00000009639	DDX60
DMV/1639 4 dpi, Mass41 11 dpi, Mass41 4 dpi	1	ENSGALG00000045085	IFIT5
DMV/1639 11 dpi, Mass41 11 dpi, Mass41 4 dpi	1	ENSGALG00000002329	CCL1
DMV/1639 11 dpi, DMV/1639 4 dpi	3	ENSGALG00000020193	PLAC8L1
		ENSGALG00000017362	HAVCR1
		ENSGALG00000052737	ENSGALG00000052737
DMV/1639 4 dpi, Mass41 4 dpi	201	ENSGALG00000001525	ENSGALG00000001525
		ENSGALG00000001231	SAMHD1
		ENSGALG00000016128	B3GALT5
		ENSGALG00000035498	INPP5D
		ENSGALG00000016693	CSF2RA
		ENSGALG00000001256	NLRC5
		ENSGALG00000012119	MARCO
		ENSGALG00000007059	IGSF6
		ENSGALG00000000775	CTSS
		ENSGALG00000026152	ENSGALG00000026152
		ENSGALG00000005257	ENSGALG00000005257
		ENSGALG00000050503	TNFRSF4
		ENSGALG00000026192	ST8SIA4
		ENSGALG00000010901	ENSGALG00000010901
		ENSGALG00000011544	BCL2L14
		ENSGALG00000004771	C1QB
		ENSGALG00000006415	CD40LG
		ENSGALG00000010152	TSPAN8
		ENSGALG00000009520	MARCH1
		ENSGALG00000013861	TNFAIP3
		ENSGALG00000006443	MADPRT1
		ENSGALG00000005408	BCO1
		ENSGALG00000001189	NCF1C
		ENSGALG00000014561	PTPN6
		ENSGALG00000044226	ENSGALG00000044226
		ENSGALG00000015032	ENSGALG00000015032
		ENSGALG00000050065	CYSLTR2
		ENSGALG00000021355	ENSGALG00000021355
		ENSGALG00000017485	TLR1A
		ENSGALG00000029669	C1QC
		ENSGALG00000025945	AVD
		ENSGALG00000026167	PIK3R5
		ENSGALG00000029381	ENSGALG00000029381
		ENSGALG00000000783	PTAFR
		ENSGALG00000047864	ENSGALG00000047864
		ENSGALG00000043064	EXFABP
		ENSGALG00000009904	IL22
		ENSGALG00000024272	S100A12
		ENSGALG00000019063	MMP10
		ENSGALG00000053549	ADAM8
		ENSGALG00000012200	GCH1
		ENSGALG00000011046	SNX10
		ENSGALG00000006728	SLC5A1
		ENSGALG00000027345	SLC46A2
		ENSGALG00000011309	PLXNC1
		ENSGALG00000040621	IL18R1
		ENSGALG00000004700	NCF2
		ENSGALG00000008127	SPI1
		ENSGALG00000008022	TAPBP
		ENSGALG00000033557	CTSH
		ENSGALG00000052643	C15orf48
		ENSGALG00000044799	VSIG4
		ENSGALG00000046160	ENSGALG00000046160
		ENSGALG00000009903	IFNG
		ENSGALG00000043257	ENSGALG00000043257
		ENSGALG00000026995	RHOG
		ENSGALG00000041978	K123
		ENSGALG00000030629	KRT6A
		ENSGALG00000000504	ETV7
		ENSGALG00000013993	VNN1
		ENSGALG00000006402	NRROS
		ENSGALG00000051203	ENSGALG00000051203
		ENSGALG00000033694	IFI30
		ENSGALG00000016788	IL18RAP
		ENSGALG00000047211	FCER1G
		ENSGALG00000035914	ENSGALG00000035914
		ENSGALG00000014971	SLC2A9
		ENSGALG00000007001	TLR4
		ENSGALG00000021143	RGS18
		ENSGALG00000049589	ENSGALG00000049589
		ENSGALG00000000736	MATK
		ENSGALG00000002766	MLKL
		ENSGALG00000019231	CD200R1
		ENSGALG00000027747	TROJANZ
		ENSGALG00000011668	IL8L1
		ENSGALG00000027786	SOCS3
		ENSGALG00000002982	SLC2A6
		ENSGALG00000006511	BCL2A1
		ENSGALG00000002383	CD72AG
		ENSGALG00000010915	IL6
		ENSGALG00000014684	ERAP1
		ENSGALG00000043947	ENSGALG00000043947
		ENSGALG00000026677	F10
		ENSGALG00000020986	ENSGALG00000020986
		ENSGALG00000028016	ENSGALG00000028016
		ENSGALG00000014603	C1S
		ENSGALG00000012761	DRAM1
		ENSGALG00000045511	PARP9
		ENSGALG00000052524	ENSGALG00000052524
		ENSGALG00000038393	DMB2
		ENSGALG00000046326	IL1R2
		ENSGALG00000042471	IL2RA
		ENSGALG00000025881	ENSGALG00000025881
		ENSGALG00000035325	PMAIP1
		ENSGALG00000040136	PSTPIP2
		ENSGALG00000015388	PRDM1
		ENSGALG00000039264	SLA
		ENSGALG00000008756	PLEK
		ENSGALG00000041192	IFIH1
		ENSGALG00000044155	TMEM140
		ENSGALG00000032618	DUSP5
		ENSGALG00000008346	CASP18
		ENSGALG00000044313	ENSGALG00000044313
		ENSGALG00000042321	LYN
		ENSGALG00000016919	ACOD1
		ENSGALG00000017184	MMP7
		ENSGALG00000015662	ENSGALG00000015662
		ENSGALG00000011203	HPSE
		ENSGALG00000003837	ADCY7
		ENSGALG00000006378	LIPA
		ENSGALG00000023689	ASS1
		ENSGALG00000033520	DCSTAMP
		ENSGALG00000011531	APAF1
		ENSGALG00000011961	TNIP3
		ENSGALG00000023411	CD180
		ENSGALG00000002112	CSF3R
		ENSGALG00000019094	PHF11
		ENSGALG00000039708	ENSGALG00000039708
		ENSGALG00000012480	NMI
		ENSGALG00000049755	IL22RA2
		ENSGALG00000012075	DTX3L
		ENSGALG00000052537	ENSGALG00000052537
		ENSGALG00000027165	RSFR
		ENSGALG00000048325	GBP
		ENSGALG00000050257	ENSGALG00000050257
		ENSGALG00000052425	BATF3
		ENSGALG00000002021	ZC3H12A
		ENSGALG00000029940	IL1B
		ENSGALG00000003196	RNASE6
		ENSGALG00000045596	ENSGALG00000045596
		ENSGALG00000044841	ENSGALG00000044841
		ENSGALG00000006992	MMP9
		ENSGALG00000002643	ENSGALG00000002643
		ENSGALG00000015347	ZPLD1
		ENSGALG00000027483	GLRX
		ENSGALG00000046559	ENSGALG00000046559
		ENSGALG00000007123	ENSGALG00000007123
		ENSGALG00000012072	ENSGALG00000012072
		ENSGALG00000006106	TNFRSF6B
		ENSGALG00000048035	GCNT2
		ENSGALG00000011872	ENSGALG00000011872
		ENSGALG00000038141	NCF4
		ENSGALG00000029035	ENSGALG00000029035
		ENSGALG00000047283	ENSGALG00000047283
		ENSGALG00000002167	PATL2
		ENSGALG00000013869	IL20RA
		ENSGALG00000034478	CCL4
		ENSGALG00000032260	IL10RA
		ENSGALG00000000141	BLB1
		ENSGALG00000007158	SOCS1
		ENSGALG00000035589	ENSGALG00000035589
		ENSGALG00000028448	SH2D1B
		ENSGALG00000028304	MMR1L4
		ENSGALG00000008166	TLR15
		ENSGALG00000030291	IRF9
		ENSGALG00000040557	TFEC
		ENSGALG00000000720	ENSGALG00000000720
		ENSGALG00000009239	TLR2B
		ENSGALG00000021569	C1QA
		ENSGALG00000053964	GIMAP1-GIMAP5
		ENSGALG00000048672	ENSGALG00000048672
		ENSGALG00000026098	IL8
		ENSGALG00000029983	ANGPT1
		ENSGALG00000014659	C1R
		ENSGALG00000017239	CTSC
		ENSGALG00000044525	NFKBIE
		ENSGALG00000037629	TRANK1
		ENSGALG00000011717	ENSGALG00000011717
		ENSGALG00000005550	ST6GAL1
		ENSGALG00000053121	ENSGALG00000053121
		ENSGALG00000006138	HELZ2
		ENSGALG00000010223	ENSGALG00000010223
		ENSGALG00000002786	PSTPIP1
		ENSGALG00000041380	BF2
		ENSGALG00000016400	RSAD2
		ENSGALG00000012791	TBXAS1
		ENSGALG00000001605	PPM1J
		ENSGALG00000019553	SERPINB10B
		ENSGALG00000051766	ENSGALG00000051766
		ENSGALG00000006785	IRF1
		ENSGALG00000013218	C3AR1
		ENSGALG00000010926	SPP1
		ENSGALG00000013468	TLR3
		ENSGALG00000005964	ENSGALG00000005964
		ENSGALG00000008014	CEBPB
		ENSGALG00000023936	ENSGALG00000023936
		ENSGALG00000023909	ENSGALG00000023909
		ENSGALG00000000731	THEMIS2
		ENSGALG00000003792	FYB
		ENSGALG00000035505	AOAH
		ENSGALG00000021025	ENSGALG00000021025
		ENSGALG00000014585	ENSGALG00000014585
		ENSGALG00000013747	TAGAP
		ENSGALG00000037611	ENSGALG00000037611
		ENSGALG00000030432	RASSF2
		ENSGALG00000028341	ENSGALG00000028341
		ENSGALG00000015666	TNIP2
		ENSGALG00000026499	TNFRSF25
		ENSGALG00000021079	RGS19
		ENSGALG00000015404	ENSGALG00000015404
		ENSGALG00000014428	TAPBPL
DMV/1639 11 dpi, Mass41 4 dpi	36	ENSGALG00000003818	CYFIP2
		ENSGALG00000044505	ENSGALG00000044505
		ENSGALG00000037223	ENSGALG00000037223
		ENSGALG00000037170	TRIM39.2
		ENSGALG00000020895	ENSGALG00000020895
		ENSGALG00000006681	BRSK1
		ENSGALG00000011646	PLD4
		ENSGALG00000045021	ENSGALG00000045021
		ENSGALG00000021442	CARMIL2
		ENSGALG00000014011	LRMP
		ENSGALG00000024466	CCL17
		ENSGALG00000011418	CCR6
		ENSGALG00000051312	ENSGALG00000051312
		ENSGALG00000016227	GPR34
		ENSGALG00000043650	GFI1
		ENSGALG00000001373	TRAF3IP3
		ENSGALG00000036093	PTPN7
		ENSGALG00000051628	ENSGALG00000051628
		ENSGALG00000015528	JAKMIP1
		ENSGALG00000003106	TOX2
		ENSGALG00000031735	CD5
		ENSGALG00000002549	RGS1
		ENSGALG00000001149	ADGRG5
		ENSGALG00000041577	ITGA4
		ENSGALG00000037826	ENSGALG00000037826
		ENSGALG00000008554	IL17REL
		ENSGALG00000050240	TBX21
		ENSGALG00000006480	TCF7
		ENSGALG00000013748	CD226
		ENSGALG00000002583	PIK3CD
		ENSGALG00000050946	ENSGALG00000050946
		ENSGALG00000040351	ACAP1
		ENSGALG00000032231	C4
		ENSGALG00000012422	ENSGALG00000012422
		ENSGALG00000026086	CRYBB2
		ENSGALG00000027961	PCASP2
DMV/1639 11 dpi, Mass41 11 dpi	6	ENSGALG00000046217	PIT54
		ENSGALG00000043582	ENSGALG00000043582
		ENSGALG00000013741	SYTL3
		ENSGALG00000011612	GC
		ENSGALG00000026970	ENSGALG00000026970
		ENSGALG00000014280	AICDA
DMV/1639 4 dpi	78	ENSGALG00000009856	GNS
		ENSGALG00000039432	P2RY13
		ENSGALG00000008098	NAMPTP1
		ENSGALG00000015474	CD80
		ENSGALG00000045534	ENSGALG00000045534
		ENSGALG00000043208	TRAFD1
		ENSGALG00000005572	NOXO1
		ENSGALG00000004859	ZNFX1
		ENSGALG00000050943	RNF19B
		ENSGALG00000016325	GSTA3
		ENSGALG00000045199	ENSGALG00000045199
		ENSGALG00000053052	ENSGALG00000053052
		ENSGALG00000017186	BIRC3
		ENSGALG00000053278	SUCNR1
		ENSGALG00000003319	ADAP2
		ENSGALG00000009179	TNFSF10
		ENSGALG00000007052	PXK
		ENSGALG00000026768	ENSGALG00000026768
		ENSGALG00000003179	ANGPTL7
		ENSGALG00000000521	SPIRE2
		ENSGALG00000011220	SLC25A29
		ENSGALG00000007713	CD300LG
		ENSGALG00000045478	ENSGALG00000045478
		ENSGALG00000030661	STAT2
		ENSGALG00000005857	ALOX5
		ENSGALG00000001470	STOML1
		ENSGALG00000052026	ENSGALG00000052026
		ENSGALG00000045115	ENSGALG00000045115
		ENSGALG00000014297	IRF7
		ENSGALG00000043027	HEPHL1
		ENSGALG00000017327	P2RY6
		ENSGALG00000047807	DMBT1L
		ENSGALG00000050441	ENSGALG00000050441
		ENSGALG00000044326	ENSGALG00000044326
		ENSGALG00000032887	CHIR-B3
		ENSGALG00000013625	ENSGALG00000013625
		ENSGALG00000005599	ENSGALG00000005599
		ENSGALG00000010943	SCN1A
		ENSGALG00000013911	ZC3HAV1
		ENSGALG00000006756	ENSGALG00000006756
		ENSGALG00000009805	PPM1H
		ENSGALG00000036627	CXCR1
		ENSGALG00000010149	CMTR1
		ENSGALG00000027093	TLR1B
		ENSGALG00000037686	NBN
		ENSGALG00000006565	ENSGALG00000006565
		ENSGALG00000003144	TRIM25
		ENSGALG00000046331	ENSGALG00000046331
		ENSGALG00000005547	PIK3AP1
		ENSGALG00000046187	PARP12
		ENSGALG00000017185	TMEM123
		ENSGALG00000054765	ENSGALG00000054765
		ENSGALG00000005609	OGFR
		ENSGALG00000015141	GDA
		ENSGALG00000033635	PTGS2
		ENSGALG00000039164	ENSGALG00000039164
		ENSGALG00000002832	IFI35
		ENSGALG00000041129	TMEM173
		ENSGALG00000030016	CTSB
		ENSGALG00000010560	EIF2AK2
		ENSGALG00000007356	MAP3K8
		ENSGALG00000028318	CDKN1A
		ENSGALG00000011324	ENSGALG00000011324
		ENSGALG00000012117	STEAP3
		ENSGALG00000013356	IKBKE
		ENSGALG00000035386	NCKAP1L
		ENSGALG00000015132	CDH2
		ENSGALG00000036747	ENSGALG00000036747
		ENSGALG00000040504	GGT5
		ENSGALG00000010903	RASGEF1B
		ENSGALG00000037166	ENSGALG00000037166
		ENSGALG00000046098	ENSGALG00000046098
		ENSGALG00000023821	DHX58
		ENSGALG00000016286	CXorf21
		ENSGALG00000006375	TM4SF19
		ENSGALG00000002234	UNC13D
		ENSGALG00000014811	SMCHD1
		ENSGALG00000006775	TGM2
DMV/1639 11 dpi	30	ENSGALG00000005809	SEPTIN2
		ENSGALG00000003213	LGALS2
		ENSGALG00000010623	ORC1
		ENSGALG00000011275	DEPDC1
		ENSGALG00000030461	ADIRF
		ENSGALG00000031340	E2F7
		ENSGALG00000005078	NUP210
		ENSGALG00000038969	ENSGALG00000038969
		ENSGALG00000010195	PLK4
		ENSGALG00000029532	CXCL13L3
		ENSGALG00000002263	KLHL6
		ENSGALG00000011281	SGO1
		ENSGALG00000025941	RGS20
		ENSGALG00000038782	ZC3H12D
		ENSGALG00000027064	HIST1H3H
		ENSGALG00000026914	DOK3
		ENSGALG00000039576	KNSTRN
		ENSGALG00000027090	ENSGALG00000027090
		ENSGALG00000010793	SLC24A4
		ENSGALG00000000293	ENSGALG00000000293
		ENSGALG00000028496	ENSGALG00000028496
		ENSGALG00000001559	ZP3
		ENSGALG00000040276	RUNX2
		ENSGALG00000040159	ENSGALG00000040159
		ENSGALG00000043302	LAT2
		ENSGALG00000041400	ENSGALG00000041400
		ENSGALG00000037558	MEF2B
		ENSGALG00000043606	ENSGALG00000043606
		ENSGALG00000043654	ENSGALG00000043654
		ENSGALG00000010068	KCNK17
Mass41 4 dpi	68	ENSGALG00000043372	RUNX3
		ENSGALG00000051754	KRT17
		ENSGALG00000033171	TGM4
		ENSGALG00000005349	MSLN
		ENSGALG00000054264	ENSGALG00000054264
		ENSGALG00000031593	TMSB15B
		ENSGALG00000053321	DOK2
		ENSGALG00000052624	ENSGALG00000052624
		ENSGALG00000032469	ARHGAP45
		ENSGALG00000048063	ENSGALG00000048063
		ENSGALG00000015122	TAF4B
		ENSGALG00000004346	P2RY4
		ENSGALG00000012545	CYTIP
		ENSGALG00000002170	ENSGALG00000002170
		ENSGALG00000026884	ENSGALG00000026884
		ENSGALG00000001894	ENSGALG00000001894
		ENSGALG00000032672	KRT5
		ENSGALG00000001409	IL12B
		ENSGALG00000003690	KRT14
		ENSGALG00000032190	MICAL1
		ENSGALG00000003003	CCL20
		ENSGALG00000032363	GPR141
		ENSGALG00000008666	CTLA4
		ENSGALG00000034975	FUT7
		ENSGALG00000011684	STAP1
		ENSGALG00000006522	HCK
		ENSGALG00000014713	DDX4
		ENSGALG00000012080	ENSGALG00000012080
		ENSGALG00000012550	HMOX1
		ENSGALG00000016590	TLR7
		ENSGALG00000049326	ENSGALG00000049326
		ENSGALG00000001806	ENSGALG00000001806
		ENSGALG00000036547	ENSGALG00000036547
		ENSGALG00000013253	INSRR
		ENSGALG00000039146	CCR4
		ENSGALG00000045581	ENSGALG00000045581
		ENSGALG00000051101	ENSGALG00000051101
		ENSGALG00000030940	BLB2
		ENSGALG00000032041	ENSGALG00000032041
		ENSGALG00000028115	SFN
		ENSGALG00000010243	PRDX1
		ENSGALG00000013409	ENSGALG00000013409
		ENSGALG00000048129	TEX12
		ENSGALG00000007768	AURKA
		ENSGALG00000030270	CD1C
		ENSGALG00000007466	EDNRB2
		ENSGALG00000005594	OMG
		ENSGALG00000034722	TLR2A
		ENSGALG00000014362	CD86
		ENSGALG00000032854	ACP5
		ENSGALG00000014203	PARVG
		ENSGALG00000026163	TNFSF11
		ENSGALG00000011141	ITGB6
		ENSGALG00000014127	ENSGALG00000014127
		ENSGALG00000050324	ENSGALG00000050324
		ENSGALG00000016299	FAM83B
		ENSGALG00000050875	ITGB7
		ENSGALG00000034085	ENSGALG00000034085
		ENSGALG00000052196	ENSGALG00000052196
		ENSGALG00000013371	S1PR4
		ENSGALG00000012015	NDST4
		ENSGALG00000025948	ENSGALG00000025948
		ENSGALG00000000299	PKP1
		ENSGALG00000052552	ENSGALG00000052552
		ENSGALG00000004196	UGT1A1
		ENSGALG00000033507	PLCG2
		ENSGALG00000004449	CYP3A5
		ENSGALG00000051068	ENSGALG00000051068
Mass41 11 dpi	3	ENSGALG00000041541	ENSGALG00000041541
		ENSGALG00000054951	ENSGALG00000054951
		ENSGALG00000016491	APOB

## Sheet: trachea_mRNA_all_DEG
Overlapping Treatment Groups	Total	Elements (ENSEMBL ID)	Elements (Gene Symbol)
DMV/1639 11 dpi, DMV/1639 4 dpi, Mass41 11 dpi, Mass41 4 dpi	51	ENSGALG00000044763	GPR82
		ENSGALG00000007028	ENSGALG00000007028
		ENSGALG00000015902	CD8BP
		ENSGALG00000016964	ENSGALG00000016964
		ENSGALG00000006318	IL21R
		ENSGALG00000005543	ENSGALG00000005543
		ENSGALG00000034067	FMOD
		ENSGALG00000039269	RNF213
		ENSGALG00000013575	IFI6
		ENSGALG00000003863	P2RX7
		ENSGALG00000009479	ENSGALG00000009479
		ENSGALG00000007171	ENSGALG00000007171
		ENSGALG00000004028	MATN4
		ENSGALG00000041621	LY6E
		ENSGALG00000013546	ENSGALG00000013546
		ENSGALG00000038559	CD8A
		ENSGALG00000011443	EXOC3L4
		ENSGALG00000003123	CNTNAP1
		ENSGALG00000014754	ENSGALG00000014754
		ENSGALG00000028256	CCL19
		ENSGALG00000001486	ZAP70
		ENSGALG00000046393	ENSGALG00000046393
		ENSGALG00000013548	GZMA
		ENSGALG00000042001	ENSGALG00000042001
		ENSGALG00000011222	IL12RB2
		ENSGALG00000029569	ENSGALG00000029569
		ENSGALG00000016142	MX1
		ENSGALG00000048671	ENSGALG00000048671
		ENSGALG00000038000	CX3CR1
		ENSGALG00000036395	ENSGALG00000036395
		ENSGALG00000013057	ENSGALG00000013057
		ENSGALG00000038069	CCR8
		ENSGALG00000007651	STAT1
		ENSGALG00000049068	ZNF831
		ENSGALG00000033278	NLRC3
		ENSGALG00000005544	GPR55
		ENSGALG00000007418	CD3D
		ENSGALG00000028982	CMPK2
		ENSGALG00000031895	SDK2
		ENSGALG00000012056	GRAP2
		ENSGALG00000011190	ENSGALG00000011190
		ENSGALG00000047356	VASN
		ENSGALG00000006527	CRTAM
		ENSGALG00000030571	ENSGALG00000030571
		ENSGALG00000042227	GNLY
		ENSGALG00000032220	ELN
		ENSGALG00000031978	TARP
		ENSGALG00000006543	PFKL
		ENSGALG00000032428	ENSGALG00000032428
		ENSGALG00000015235	XCL1
		ENSGALG00000049024	CD7
DMV/1639 11 dpi, DMV/1639 4 dpi, Mass41 4 dpi	125	ENSGALG00000002160	B2M
		ENSGALG00000013372	IL7R
		ENSGALG00000015362	TRAT1
		ENSGALG00000016431	PAX5
		ENSGALG00000001835	SCNN1D
		ENSGALG00000046032	CD83
		ENSGALG00000004111	GPR174
		ENSGALG00000043016	ENSGALG00000043016
		ENSGALG00000049356	ENSGALG00000049356
		ENSGALG00000053788	TNFSF8
		ENSGALG00000003857	ENSGALG00000003857
		ENSGALG00000037943	PRKCB
		ENSGALG00000010338	CXCL13L2
		ENSGALG00000045607	CXCL13
		ENSGALG00000037413	IL7
		ENSGALG00000002192	PTPRC
		ENSGALG00000014821	THEMIS
		ENSGALG00000004398	CARD11
		ENSGALG00000047316	ENSGALG00000047316
		ENSGALG00000016261	CYBB
		ENSGALG00000004958	BTK
		ENSGALG00000008656	ICOS
		ENSGALG00000007511	ITGB2
		ENSGALG00000011735	XCR1
		ENSGALG00000004243	ENSGALG00000004243
		ENSGALG00000054971	ENSGALG00000054971
		ENSGALG00000016687	P2RY8
		ENSGALG00000038943	RASSF5
		ENSGALG00000039084	EVI2A
		ENSGALG00000023780	TREM-B2
		ENSGALG00000000466	LCK
		ENSGALG00000014962	CALHM6
		ENSGALG00000012830	IRF4
		ENSGALG00000020331	ENSGALG00000020331
		ENSGALG00000004594	CD74
		ENSGALG00000037077	CCR5
		ENSGALG00000007546	ENSGALG00000007546
		ENSGALG00000007675	CXCR5
		ENSGALG00000012454	CYTH4
		ENSGALG00000008447	SH2D1A
		ENSGALG00000032658	FMNL1
		ENSGALG00000050564	ENSGALG00000050564
		ENSGALG00000005638	IL2RG
		ENSGALG00000013481	IKZF3
		ENSGALG00000015216	SYK
		ENSGALG00000014477	CD4
		ENSGALG00000016258	SYTL5
		ENSGALG00000010156	DOCK8
		ENSGALG00000012357	CXCR4
		ENSGALG00000027247	EOMES
		ENSGALG00000012292	BANK1
		ENSGALG00000027305	SKAP1
		ENSGALG00000030005	IGSF1
		ENSGALG00000029857	ENSGALG00000029857
		ENSGALG00000015441	CD247
		ENSGALG00000035726	FLT3
		ENSGALG00000035825	ENSGALG00000035825
		ENSGALG00000005094	GRAPL
		ENSGALG00000027407	ENSGALG00000027407
		ENSGALG00000008669	CD28
		ENSGALG00000024490	ENSGALG00000024490
		ENSGALG00000025886	SUSD3
		ENSGALG00000016852	TNFSF13B
		ENSGALG00000005194	CD72
		ENSGALG00000016661	BLK
		ENSGALG00000054799	SPIC
		ENSGALG00000021627	IFI27L2
		ENSGALG00000014455	LPAR5
		ENSGALG00000053860	ENSGALG00000053860
		ENSGALG00000012421	ARHGAP15
		ENSGALG00000002570	ENSGALG00000002570
		ENSGALG00000016986	LCP1
		ENSGALG00000023709	ENSGALG00000023709
		ENSGALG00000012456	RAC2
		ENSGALG00000008722	MCOLN2
		ENSGALG00000037929	BIN2
		ENSGALG00000016173	UBASH3A
		ENSGALG00000002080	DOCK2
		ENSGALG00000005589	SYNGR3
		ENSGALG00000010595	GPR65
		ENSGALG00000011551	JCHAIN
		ENSGALG00000006229	ENSGALG00000006229
		ENSGALG00000000158	DMA
		ENSGALG00000044449	LAG3
		ENSGALG00000004252	ENSGALG00000004252
		ENSGALG00000014508	CD38
		ENSGALG00000040002	ENSGALG00000040002
		ENSGALG00000015461	ENSGALG00000015461
		ENSGALG00000004336	INPPL1
		ENSGALG00000035856	CD48
		ENSGALG00000001571	MYO1F
		ENSGALG00000000544	ENSGALG00000000544
		ENSGALG00000052571	ENSGALG00000052571
		ENSGALG00000019147	ENSGALG00000019147
		ENSGALG00000039682	HCLS1
		ENSGALG00000038636	LAPTM5
		ENSGALG00000032701	LY96
		ENSGALG00000012472	IL2RB
		ENSGALG00000032530	SASH3
		ENSGALG00000053601	LPXN
		ENSGALG00000002113	LCP2
		ENSGALG00000022750	GPR18
		ENSGALG00000035733	CCR7
		ENSGALG00000013086	IKZF1
		ENSGALG00000033932	BF1
		ENSGALG00000050893	CCR2
		ENSGALG00000001882	TNFRSF18
		ENSGALG00000033087	STAT4
		ENSGALG00000008660	CST7
		ENSGALG00000015712	SLBP
		ENSGALG00000007416	CD3E
		ENSGALG00000000251	CD79B
		ENSGALG00000003876	TIMD4
		ENSGALG00000026422	ENSGALG00000026422
		ENSGALG00000046192	CCL21
		ENSGALG00000014750	ENSGALG00000014750
		ENSGALG00000006165	ENSGALG00000006165
		ENSGALG00000000081	IL4I1
		ENSGALG00000005757	IRF8
		ENSGALG00000019555	SERPINB1
		ENSGALG00000031794	PDCD1LG2
		ENSGALG00000016556	ENSGALG00000016556
		ENSGALG00000040561	GPR171
		ENSGALG00000021656	PTPN22
		ENSGALG00000040926	SAMSN1
DMV/1639 11 dpi, DMV/1639 4 dpi, Mass41 11 dpi	7	ENSGALG00000035717	HSPG2
		ENSGALG00000036142	LOXL3
		ENSGALG00000054999	ENSGALG00000054999
		ENSGALG00000013723	OASL
		ENSGALG00000041834	AEBP1
		ENSGALG00000030712	COL2A1
		ENSGALG00000009639	DDX60
DMV/1639 4 dpi, Mass41 11 dpi, Mass41 4 dpi	1	ENSGALG00000045085	IFIT5
DMV/1639 11 dpi, Mass41 11 dpi, Mass41 4 dpi	7	ENSGALG00000005616	ARSI
		ENSGALG00000023626	NTN1
		ENSGALG00000020982	ENSGALG00000020982
		ENSGALG00000002329	CCL1
		ENSGALG00000029072	NTN3
		ENSGALG00000017334	ENSGALG00000017334
		ENSGALG00000035945	ENSGALG00000035945
DMV/1639 11 dpi, DMV/1639 4 dpi	5	ENSGALG00000026836	ENSGALG00000026836
		ENSGALG00000020193	PLAC8L1
		ENSGALG00000017362	HAVCR1
		ENSGALG00000052737	ENSGALG00000052737
		ENSGALG00000039786	FGFR1
DMV/1639 4 dpi, Mass41 4 dpi	205	ENSGALG00000001525	ENSGALG00000001525
		ENSGALG00000001231	SAMHD1
		ENSGALG00000016128	B3GALT5
		ENSGALG00000035498	INPP5D
		ENSGALG00000016693	CSF2RA
		ENSGALG00000001256	NLRC5
		ENSGALG00000012119	MARCO
		ENSGALG00000007059	IGSF6
		ENSGALG00000000775	CTSS
		ENSGALG00000026152	ENSGALG00000026152
		ENSGALG00000005257	ENSGALG00000005257
		ENSGALG00000050503	TNFRSF4
		ENSGALG00000026192	ST8SIA4
		ENSGALG00000010901	ENSGALG00000010901
		ENSGALG00000011544	BCL2L14
		ENSGALG00000004771	C1QB
		ENSGALG00000006415	CD40LG
		ENSGALG00000010152	TSPAN8
		ENSGALG00000009520	MARCH1
		ENSGALG00000013861	TNFAIP3
		ENSGALG00000006443	MADPRT1
		ENSGALG00000005408	BCO1
		ENSGALG00000001189	NCF1C
		ENSGALG00000014561	PTPN6
		ENSGALG00000044226	ENSGALG00000044226
		ENSGALG00000015032	ENSGALG00000015032
		ENSGALG00000050065	CYSLTR2
		ENSGALG00000021355	ENSGALG00000021355
		ENSGALG00000017485	TLR1A
		ENSGALG00000029669	C1QC
		ENSGALG00000025945	AVD
		ENSGALG00000026167	PIK3R5
		ENSGALG00000029381	ENSGALG00000029381
		ENSGALG00000000783	PTAFR
		ENSGALG00000047864	ENSGALG00000047864
		ENSGALG00000043064	EXFABP
		ENSGALG00000009904	IL22
		ENSGALG00000024272	S100A12
		ENSGALG00000019063	MMP10
		ENSGALG00000053549	ADAM8
		ENSGALG00000012200	GCH1
		ENSGALG00000011046	SNX10
		ENSGALG00000006728	SLC5A1
		ENSGALG00000027345	SLC46A2
		ENSGALG00000011309	PLXNC1
		ENSGALG00000040621	IL18R1
		ENSGALG00000004700	NCF2
		ENSGALG00000008127	SPI1
		ENSGALG00000008022	TAPBP
		ENSGALG00000033557	CTSH
		ENSGALG00000052643	C15orf48
		ENSGALG00000044799	VSIG4
		ENSGALG00000046160	ENSGALG00000046160
		ENSGALG00000009903	IFNG
		ENSGALG00000043257	ENSGALG00000043257
		ENSGALG00000026995	RHOG
		ENSGALG00000041978	K123
		ENSGALG00000034621	KCNIP4
		ENSGALG00000030629	KRT6A
		ENSGALG00000000504	ETV7
		ENSGALG00000013993	VNN1
		ENSGALG00000006402	NRROS
		ENSGALG00000051203	ENSGALG00000051203
		ENSGALG00000033694	IFI30
		ENSGALG00000016788	IL18RAP
		ENSGALG00000047211	FCER1G
		ENSGALG00000035914	ENSGALG00000035914
		ENSGALG00000006796	SRPX2
		ENSGALG00000014971	SLC2A9
		ENSGALG00000007001	TLR4
		ENSGALG00000021143	RGS18
		ENSGALG00000049589	ENSGALG00000049589
		ENSGALG00000000736	MATK
		ENSGALG00000002766	MLKL
		ENSGALG00000019231	CD200R1
		ENSGALG00000027747	TROJANZ
		ENSGALG00000011668	IL8L1
		ENSGALG00000027786	SOCS3
		ENSGALG00000002982	SLC2A6
		ENSGALG00000006511	BCL2A1
		ENSGALG00000002383	CD72AG
		ENSGALG00000010915	IL6
		ENSGALG00000014684	ERAP1
		ENSGALG00000043947	ENSGALG00000043947
		ENSGALG00000026677	F10
		ENSGALG00000020986	ENSGALG00000020986
		ENSGALG00000028016	ENSGALG00000028016
		ENSGALG00000014603	C1S
		ENSGALG00000012761	DRAM1
		ENSGALG00000045511	PARP9
		ENSGALG00000052524	ENSGALG00000052524
		ENSGALG00000038393	DMB2
		ENSGALG00000046326	IL1R2
		ENSGALG00000042471	IL2RA
		ENSGALG00000025881	ENSGALG00000025881
		ENSGALG00000035325	PMAIP1
		ENSGALG00000040136	PSTPIP2
		ENSGALG00000015388	PRDM1
		ENSGALG00000039264	SLA
		ENSGALG00000008756	PLEK
		ENSGALG00000041192	IFIH1
		ENSGALG00000044155	TMEM140
		ENSGALG00000032618	DUSP5
		ENSGALG00000008346	CASP18
		ENSGALG00000044313	ENSGALG00000044313
		ENSGALG00000042321	LYN
		ENSGALG00000016919	ACOD1
		ENSGALG00000017184	MMP7
		ENSGALG00000015662	ENSGALG00000015662
		ENSGALG00000030012	EMILIN3
		ENSGALG00000011203	HPSE
		ENSGALG00000003837	ADCY7
		ENSGALG00000006378	LIPA
		ENSGALG00000023689	ASS1
		ENSGALG00000033520	DCSTAMP
		ENSGALG00000011531	APAF1
		ENSGALG00000011961	TNIP3
		ENSGALG00000023411	CD180
		ENSGALG00000002112	CSF3R
		ENSGALG00000019094	PHF11
		ENSGALG00000039708	ENSGALG00000039708
		ENSGALG00000012480	NMI
		ENSGALG00000049755	IL22RA2
		ENSGALG00000012075	DTX3L
		ENSGALG00000052537	ENSGALG00000052537
		ENSGALG00000027165	RSFR
		ENSGALG00000048325	GBP
		ENSGALG00000050257	ENSGALG00000050257
		ENSGALG00000052425	BATF3
		ENSGALG00000002021	ZC3H12A
		ENSGALG00000030372	MPZ
		ENSGALG00000029940	IL1B
		ENSGALG00000003196	RNASE6
		ENSGALG00000045596	ENSGALG00000045596
		ENSGALG00000044841	ENSGALG00000044841
		ENSGALG00000006992	MMP9
		ENSGALG00000002643	ENSGALG00000002643
		ENSGALG00000015347	ZPLD1
		ENSGALG00000027483	GLRX
		ENSGALG00000046559	ENSGALG00000046559
		ENSGALG00000007123	ENSGALG00000007123
		ENSGALG00000012072	ENSGALG00000012072
		ENSGALG00000006106	TNFRSF6B
		ENSGALG00000048035	GCNT2
		ENSGALG00000011872	ENSGALG00000011872
		ENSGALG00000038141	NCF4
		ENSGALG00000029035	ENSGALG00000029035
		ENSGALG00000047283	ENSGALG00000047283
		ENSGALG00000002167	PATL2
		ENSGALG00000013869	IL20RA
		ENSGALG00000034478	CCL4
		ENSGALG00000032260	IL10RA
		ENSGALG00000000141	BLB1
		ENSGALG00000007158	SOCS1
		ENSGALG00000035589	ENSGALG00000035589
		ENSGALG00000028448	SH2D1B
		ENSGALG00000028304	MMR1L4
		ENSGALG00000008166	TLR15
		ENSGALG00000030291	IRF9
		ENSGALG00000040557	TFEC
		ENSGALG00000000720	ENSGALG00000000720
		ENSGALG00000009239	TLR2B
		ENSGALG00000021569	C1QA
		ENSGALG00000053964	GIMAP1-GIMAP5
		ENSGALG00000048672	ENSGALG00000048672
		ENSGALG00000026098	IL8
		ENSGALG00000029983	ANGPT1
		ENSGALG00000014659	C1R
		ENSGALG00000017239	CTSC
		ENSGALG00000044525	NFKBIE
		ENSGALG00000037629	TRANK1
		ENSGALG00000011717	ENSGALG00000011717
		ENSGALG00000005550	ST6GAL1
		ENSGALG00000053121	ENSGALG00000053121
		ENSGALG00000006138	HELZ2
		ENSGALG00000010223	ENSGALG00000010223
		ENSGALG00000002786	PSTPIP1
		ENSGALG00000041380	BF2
		ENSGALG00000016400	RSAD2
		ENSGALG00000012791	TBXAS1
		ENSGALG00000001605	PPM1J
		ENSGALG00000019553	SERPINB10B
		ENSGALG00000051766	ENSGALG00000051766
		ENSGALG00000006785	IRF1
		ENSGALG00000013218	C3AR1
		ENSGALG00000010926	SPP1
		ENSGALG00000013468	TLR3
		ENSGALG00000005964	ENSGALG00000005964
		ENSGALG00000008014	CEBPB
		ENSGALG00000023936	ENSGALG00000023936
		ENSGALG00000023909	ENSGALG00000023909
		ENSGALG00000000731	THEMIS2
		ENSGALG00000003792	FYB
		ENSGALG00000035505	AOAH
		ENSGALG00000021025	ENSGALG00000021025
		ENSGALG00000014585	ENSGALG00000014585
		ENSGALG00000013747	TAGAP
		ENSGALG00000037611	ENSGALG00000037611
		ENSGALG00000030432	RASSF2
		ENSGALG00000028341	ENSGALG00000028341
		ENSGALG00000015666	TNIP2
		ENSGALG00000026499	TNFRSF25
		ENSGALG00000021079	RGS19
		ENSGALG00000015404	ENSGALG00000015404
		ENSGALG00000014428	TAPBPL
DMV/1639 11 dpi, Mass41 4 dpi	44	ENSGALG00000003818	CYFIP2
		ENSGALG00000044505	ENSGALG00000044505
		ENSGALG00000037223	ENSGALG00000037223
		ENSGALG00000037170	TRIM39.2
		ENSGALG00000020895	ENSGALG00000020895
		ENSGALG00000006681	BRSK1
		ENSGALG00000011646	PLD4
		ENSGALG00000011242	OBSL1
		ENSGALG00000003519	ENSGALG00000003519
		ENSGALG00000042664	CBLN1
		ENSGALG00000045021	ENSGALG00000045021
		ENSGALG00000021442	CARMIL2
		ENSGALG00000014011	LRMP
		ENSGALG00000023760	CHIA
		ENSGALG00000024466	CCL17
		ENSGALG00000011418	CCR6
		ENSGALG00000051312	ENSGALG00000051312
		ENSGALG00000016227	GPR34
		ENSGALG00000043650	GFI1
		ENSGALG00000001373	TRAF3IP3
		ENSGALG00000036093	PTPN7
		ENSGALG00000051628	ENSGALG00000051628
		ENSGALG00000015528	JAKMIP1
		ENSGALG00000003106	TOX2
		ENSGALG00000038775	SPON1
		ENSGALG00000031735	CD5
		ENSGALG00000002549	RGS1
		ENSGALG00000001149	ADGRG5
		ENSGALG00000041577	ITGA4
		ENSGALG00000037826	ENSGALG00000037826
		ENSGALG00000008554	IL17REL
		ENSGALG00000050240	TBX21
		ENSGALG00000006480	TCF7
		ENSGALG00000010497	SLC29A4
		ENSGALG00000013748	CD226
		ENSGALG00000002583	PIK3CD
		ENSGALG00000053055	ENSGALG00000053055
		ENSGALG00000010258	LTBP2
		ENSGALG00000050946	ENSGALG00000050946
		ENSGALG00000040351	ACAP1
		ENSGALG00000032231	C4
		ENSGALG00000012422	ENSGALG00000012422
		ENSGALG00000026086	CRYBB2
		ENSGALG00000027961	PCASP2
DMV/1639 11 dpi, Mass41 11 dpi	21	ENSGALG00000041471	TUBB
		ENSGALG00000046217	PIT54
		ENSGALG00000047139	ENSGALG00000047139
		ENSGALG00000054865	ENSGALG00000054865
		ENSGALG00000050176	ENSGALG00000050176
		ENSGALG00000044418	ENSGALG00000044418
		ENSGALG00000032915	CHPF
		ENSGALG00000046461	LRRC15
		ENSGALG00000030904	LRP1
		ENSGALG00000005099	ORM1
		ENSGALG00000043582	ENSGALG00000043582
		ENSGALG00000000608	CDH1
		ENSGALG00000013741	SYTL3
		ENSGALG00000011612	GC
		ENSGALG00000029073	ENSGALG00000029073
		ENSGALG00000031807	ENSGALG00000031807
		ENSGALG00000026970	ENSGALG00000026970
		ENSGALG00000014280	AICDA
		ENSGALG00000043727	NR4A1
		ENSGALG00000034144	ENSGALG00000034144
		ENSGALG00000037011	CILP2
Mass41 11 dpi, Mass41 4 dpi	1	ENSGALG00000009641	COL1A2
DMV/1639 4 dpi	85	ENSGALG00000009856	GNS
		ENSGALG00000039432	P2RY13
		ENSGALG00000008098	NAMPTP1
		ENSGALG00000015474	CD80
		ENSGALG00000045534	ENSGALG00000045534
		ENSGALG00000043208	TRAFD1
		ENSGALG00000005572	NOXO1
		ENSGALG00000004859	ZNFX1
		ENSGALG00000050943	RNF19B
		ENSGALG00000016325	GSTA3
		ENSGALG00000045199	ENSGALG00000045199
		ENSGALG00000053052	ENSGALG00000053052
		ENSGALG00000017186	BIRC3
		ENSGALG00000053278	SUCNR1
		ENSGALG00000003319	ADAP2
		ENSGALG00000009179	TNFSF10
		ENSGALG00000007052	PXK
		ENSGALG00000026768	ENSGALG00000026768
		ENSGALG00000003179	ANGPTL7
		ENSGALG00000000521	SPIRE2
		ENSGALG00000011220	SLC25A29
		ENSGALG00000007713	CD300LG
		ENSGALG00000022718	FUT4
		ENSGALG00000006958	ENSGALG00000006958
		ENSGALG00000045478	ENSGALG00000045478
		ENSGALG00000030661	STAT2
		ENSGALG00000005857	ALOX5
		ENSGALG00000001470	STOML1
		ENSGALG00000052026	ENSGALG00000052026
		ENSGALG00000045115	ENSGALG00000045115
		ENSGALG00000014297	IRF7
		ENSGALG00000043027	HEPHL1
		ENSGALG00000017327	P2RY6
		ENSGALG00000047807	DMBT1L
		ENSGALG00000050441	ENSGALG00000050441
		ENSGALG00000044326	ENSGALG00000044326
		ENSGALG00000032887	CHIR-B3
		ENSGALG00000013625	ENSGALG00000013625
		ENSGALG00000005599	ENSGALG00000005599
		ENSGALG00000010943	SCN1A
		ENSGALG00000013911	ZC3HAV1
		ENSGALG00000006756	ENSGALG00000006756
		ENSGALG00000009805	PPM1H
		ENSGALG00000036627	CXCR1
		ENSGALG00000010149	CMTR1
		ENSGALG00000027093	TLR1B
		ENSGALG00000037686	NBN
		ENSGALG00000006565	ENSGALG00000006565
		ENSGALG00000003144	TRIM25
		ENSGALG00000043185	MATN1
		ENSGALG00000046331	ENSGALG00000046331
		ENSGALG00000005547	PIK3AP1
		ENSGALG00000046187	PARP12
		ENSGALG00000017185	TMEM123
		ENSGALG00000054765	ENSGALG00000054765
		ENSGALG00000005609	OGFR
		ENSGALG00000015141	GDA
		ENSGALG00000033635	PTGS2
		ENSGALG00000039164	ENSGALG00000039164
		ENSGALG00000002832	IFI35
		ENSGALG00000041129	TMEM173
		ENSGALG00000030016	CTSB
		ENSGALG00000010560	EIF2AK2
		ENSGALG00000007356	MAP3K8
		ENSGALG00000028318	CDKN1A
		ENSGALG00000011324	ENSGALG00000011324
		ENSGALG00000006725	ACAN
		ENSGALG00000012117	STEAP3
		ENSGALG00000013356	IKBKE
		ENSGALG00000035386	NCKAP1L
		ENSGALG00000015132	CDH2
		ENSGALG00000036747	ENSGALG00000036747
		ENSGALG00000011970	CHADL
		ENSGALG00000040504	GGT5
		ENSGALG00000010903	RASGEF1B
		ENSGALG00000021362	GPRC5C
		ENSGALG00000037166	ENSGALG00000037166
		ENSGALG00000046098	ENSGALG00000046098
		ENSGALG00000023821	DHX58
		ENSGALG00000016286	CXorf21
		ENSGALG00000006375	TM4SF19
		ENSGALG00000002234	UNC13D
		ENSGALG00000014811	SMCHD1
		ENSGALG00000006775	TGM2
		ENSGALG00000003435	PGC
DMV/1639 11 dpi	75	ENSGALG00000005809	SEPTIN2
		ENSGALG00000003213	LGALS2
		ENSGALG00000033867	PCOLCE
		ENSGALG00000010623	ORC1
		ENSGALG00000012544	ENSGALG00000012544
		ENSGALG00000011275	DEPDC1
		ENSGALG00000006453	TF
		ENSGALG00000021092	ENSGALG00000021092
		ENSGALG00000033271	PFKM
		ENSGALG00000030461	ADIRF
		ENSGALG00000031340	E2F7
		ENSGALG00000040992	C1QL2
		ENSGALG00000045218	MYO18B
		ENSGALG00000050763	PBXIP1
		ENSGALG00000041273	KIAA0319
		ENSGALG00000009514	NRCAM
		ENSGALG00000005078	NUP210
		ENSGALG00000048064	ENSGALG00000048064
		ENSGALG00000038969	ENSGALG00000038969
		ENSGALG00000006802	LAMB2
		ENSGALG00000027501	ANPEP
		ENSGALG00000010195	PLK4
		ENSGALG00000029532	CXCL13L3
		ENSGALG00000007038	ASTN2
		ENSGALG00000002263	KLHL6
		ENSGALG00000003689	PAPSS2
		ENSGALG00000011281	SGO1
		ENSGALG00000032893	SHISA4
		ENSGALG00000025941	RGS20
		ENSGALG00000003025	ENSGALG00000003025
		ENSGALG00000006693	ENSGALG00000006693
		ENSGALG00000038782	ZC3H12D
		ENSGALG00000027064	HIST1H3H
		ENSGALG00000004386	SOX9
		ENSGALG00000026914	DOK3
		ENSGALG00000014917	VGLL2
		ENSGALG00000034456	PRELP
		ENSGALG00000039576	KNSTRN
		ENSGALG00000034474	CRISP3
		ENSGALG00000027090	ENSGALG00000027090
		ENSGALG00000010793	SLC24A4
		ENSGALG00000031341	ENSGALG00000031341
		ENSGALG00000000293	ENSGALG00000000293
		ENSGALG00000047052	ENSGALG00000047052
		ENSGALG00000028496	ENSGALG00000028496
		ENSGALG00000038396	ENSGALG00000038396
		ENSGALG00000001559	ZP3
		ENSGALG00000028005	GADD45G
		ENSGALG00000040276	RUNX2
		ENSGALG00000002503	SFTPA2
		ENSGALG00000016105	DYSF
		ENSGALG00000002496	SFTPA1
		ENSGALG00000040159	ENSGALG00000040159
		ENSGALG00000032404	MYH1C
		ENSGALG00000003193	CRABP-I
		ENSGALG00000043302	LAT2
		ENSGALG00000009095	LHCGR
		ENSGALG00000016761	LYG2
		ENSGALG00000049432	ENSGALG00000049432
		ENSGALG00000041400	ENSGALG00000041400
		ENSGALG00000053705	ENSGALG00000053705
		ENSGALG00000037975	CA3B
		ENSGALG00000037558	MEF2B
		ENSGALG00000043606	ENSGALG00000043606
		ENSGALG00000053543	ENSGALG00000053543
		ENSGALG00000031496	SPINK5
		ENSGALG00000002358	CDO1
		ENSGALG00000043654	ENSGALG00000043654
		ENSGALG00000001626	ENSGALG00000001626
		ENSGALG00000000184	SLC27A6
		ENSGALG00000010068	KCNK17
		ENSGALG00000053794	ENSGALG00000053794
		ENSGALG00000027716	ENSGALG00000027716
		ENSGALG00000009262	FGB
		ENSGALG00000003644	ENSGALG00000003644
Mass41 4 dpi	102	ENSGALG00000043372	RUNX3
		ENSGALG00000051754	KRT17
		ENSGALG00000033171	TGM4
		ENSGALG00000005349	MSLN
		ENSGALG00000054264	ENSGALG00000054264
		ENSGALG00000031593	TMSB15B
		ENSGALG00000053321	DOK2
		ENSGALG00000017271	ANO2
		ENSGALG00000021074	MYOC
		ENSGALG00000052624	ENSGALG00000052624
		ENSGALG00000054183	ENSGALG00000054183
		ENSGALG00000010977	FAM221A
		ENSGALG00000032469	ARHGAP45
		ENSGALG00000048063	ENSGALG00000048063
		ENSGALG00000015122	TAF4B
		ENSGALG00000004346	P2RY4
		ENSGALG00000012545	CYTIP
		ENSGALG00000002170	ENSGALG00000002170
		ENSGALG00000005031	DRP2
		ENSGALG00000019715	KRT12
		ENSGALG00000026884	ENSGALG00000026884
		ENSGALG00000002675	SCUBE3
		ENSGALG00000001894	ENSGALG00000001894
		ENSGALG00000032672	KRT5
		ENSGALG00000002886	NKX2-5
		ENSGALG00000001409	IL12B
		ENSGALG00000003690	KRT14
		ENSGALG00000026264	MAFA
		ENSGALG00000032190	MICAL1
		ENSGALG00000003003	CCL20
		ENSGALG00000032363	GPR141
		ENSGALG00000008666	CTLA4
		ENSGALG00000034975	FUT7
		ENSGALG00000011684	STAP1
		ENSGALG00000006522	HCK
		ENSGALG00000014713	DDX4
		ENSGALG00000012080	ENSGALG00000012080
		ENSGALG00000012550	HMOX1
		ENSGALG00000016590	TLR7
		ENSGALG00000049326	ENSGALG00000049326
		ENSGALG00000001806	ENSGALG00000001806
		ENSGALG00000010737	PLD5
		ENSGALG00000036547	ENSGALG00000036547
		ENSGALG00000013253	INSRR
		ENSGALG00000047182	ACHE
		ENSGALG00000039146	CCR4
		ENSGALG00000009682	VEPH1
		ENSGALG00000045581	ENSGALG00000045581
		ENSGALG00000038399	PLEKHA6
		ENSGALG00000051101	ENSGALG00000051101
		ENSGALG00000030940	BLB2
		ENSGALG00000020975	TMEM233
		ENSGALG00000032041	ENSGALG00000032041
		ENSGALG00000028115	SFN
		ENSGALG00000034860	BCHE
		ENSGALG00000010243	PRDX1
		ENSGALG00000013409	ENSGALG00000013409
		ENSGALG00000048129	TEX12
		ENSGALG00000006260	KLHL30
		ENSGALG00000007768	AURKA
		ENSGALG00000030270	CD1C
		ENSGALG00000007466	EDNRB2
		ENSGALG00000005594	OMG
		ENSGALG00000010881	ASB2
		ENSGALG00000003118	ADGRA2
		ENSGALG00000027330	SYNPO
		ENSGALG00000034722	TLR2A
		ENSGALG00000014362	CD86
		ENSGALG00000011468	IGFBP5
		ENSGALG00000032854	ACP5
		ENSGALG00000014203	PARVG
		ENSGALG00000026163	TNFSF11
		ENSGALG00000005347	ADAMTS18
		ENSGALG00000011141	ITGB6
		ENSGALG00000014127	ENSGALG00000014127
		ENSGALG00000010978	ANGPTL3
		ENSGALG00000050324	ENSGALG00000050324
		ENSGALG00000016299	FAM83B
		ENSGALG00000002312	TMEM132E
		ENSGALG00000030377	MDFI
		ENSGALG00000050875	ITGB7
		ENSGALG00000034085	ENSGALG00000034085
		ENSGALG00000052196	ENSGALG00000052196
		ENSGALG00000010050	LRFN2
		ENSGALG00000031860	ENSGALG00000031860
		ENSGALG00000013371	S1PR4
		ENSGALG00000012015	NDST4
		ENSGALG00000003403	ZNF385C
		ENSGALG00000025948	ENSGALG00000025948
		ENSGALG00000007515	SFRP5
		ENSGALG00000012011	L3HYPDH
		ENSGALG00000017197	CNTN5
		ENSGALG00000006221	KIF1A
		ENSGALG00000000112	PLP1
		ENSGALG00000000299	PKP1
		ENSGALG00000014016	MEX3A
		ENSGALG00000052552	ENSGALG00000052552
		ENSGALG00000004196	UGT1A1
		ENSGALG00000033507	PLCG2
		ENSGALG00000018998	UNC5A
		ENSGALG00000004449	CYP3A5
		ENSGALG00000051068	ENSGALG00000051068
Mass41 11 dpi	22	ENSGALG00000011799	ENSGALG00000011799
		ENSGALG00000034973	FZD7
		ENSGALG00000050532	B3GNT3
		ENSGALG00000001450	IGSF9B
		ENSGALG00000003939	KLF2
		ENSGALG00000041541	ENSGALG00000041541
		ENSGALG00000042213	AP1B1
		ENSGALG00000012254	KCNJ4
		ENSGALG00000054784	ENSGALG00000054784
		ENSGALG00000021620	TMEM59L
		ENSGALG00000043909	ENSGALG00000043909
		ENSGALG00000008393	CREB3L1
		ENSGALG00000012538	NR4A2
		ENSGALG00000041833	ENSGALG00000041833
		ENSGALG00000017021	ATP7B
		ENSGALG00000054951	ENSGALG00000054951
		ENSGALG00000007543	APCDD1L
		ENSGALG00000033314	ENSGALG00000033314
		ENSGALG00000002792	SPDEF
		ENSGALG00000053250	ESYT1
		ENSGALG00000041296	ENSGALG00000041296
		ENSGALG00000016491	APOB

## Sheet: trachea_mRNA_DOWN_UP
Overlapping Treatment Groups	Total	Elements (ENSEMBL ID)	Elements (Gene Symbol)
UP	598	ENSGALG00000001525	ENSGALG00000001525
		ENSGALG00000001231	SAMHD1
		ENSGALG00000002160	B2M
		ENSGALG00000016128	B3GALT5
		ENSGALG00000005809	SEPTIN2
		ENSGALG00000013372	IL7R
		ENSGALG00000035498	INPP5D
		ENSGALG00000015362	TRAT1
		ENSGALG00000043372	RUNX3
		ENSGALG00000016431	PAX5
		ENSGALG00000001835	SCNN1D
		ENSGALG00000003818	CYFIP2
		ENSGALG00000003213	LGALS2
		ENSGALG00000044505	ENSGALG00000044505
		ENSGALG00000009856	GNS
		ENSGALG00000051754	KRT17
		ENSGALG00000010623	ORC1
		ENSGALG00000033171	TGM4
		ENSGALG00000005349	MSLN
		ENSGALG00000046032	CD83
		ENSGALG00000039432	P2RY13
		ENSGALG00000004111	GPR174
		ENSGALG00000011275	DEPDC1
		ENSGALG00000037223	ENSGALG00000037223
		ENSGALG00000016693	CSF2RA
		ENSGALG00000043016	ENSGALG00000043016
		ENSGALG00000001256	NLRC5
		ENSGALG00000037170	TRIM39.2
		ENSGALG00000046217	PIT54
		ENSGALG00000012119	MARCO
		ENSGALG00000007059	IGSF6
		ENSGALG00000049356	ENSGALG00000049356
		ENSGALG00000008098	NAMPTP1
		ENSGALG00000054264	ENSGALG00000054264
		ENSGALG00000020895	ENSGALG00000020895
		ENSGALG00000053788	TNFSF8
		ENSGALG00000015474	CD80
		ENSGALG00000003857	ENSGALG00000003857
		ENSGALG00000000775	CTSS
		ENSGALG00000026152	ENSGALG00000026152
		ENSGALG00000005257	ENSGALG00000005257
		ENSGALG00000050503	TNFRSF4
		ENSGALG00000026192	ST8SIA4
		ENSGALG00000037943	PRKCB
		ENSGALG00000010901	ENSGALG00000010901
		ENSGALG00000006681	BRSK1
		ENSGALG00000044763	GPR82
		ENSGALG00000011544	BCL2L14
		ENSGALG00000004771	C1QB
		ENSGALG00000045534	ENSGALG00000045534
		ENSGALG00000031593	TMSB15B
		ENSGALG00000006415	CD40LG
		ENSGALG00000030461	ADIRF
		ENSGALG00000010152	TSPAN8
		ENSGALG00000011646	PLD4
		ENSGALG00000010338	CXCL13L2
		ENSGALG00000009520	MARCH1
		ENSGALG00000053321	DOK2
		ENSGALG00000013861	TNFAIP3
		ENSGALG00000043208	TRAFD1
		ENSGALG00000005572	NOXO1
		ENSGALG00000045607	CXCL13
		ENSGALG00000006443	MADPRT1
		ENSGALG00000037413	IL7
		ENSGALG00000002192	PTPRC
		ENSGALG00000005408	BCO1
		ENSGALG00000001189	NCF1C
		ENSGALG00000007028	ENSGALG00000007028
		ENSGALG00000014821	THEMIS
		ENSGALG00000004398	CARD11
		ENSGALG00000031340	E2F7
		ENSGALG00000047316	ENSGALG00000047316
		ENSGALG00000014561	PTPN6
		ENSGALG00000044226	ENSGALG00000044226
		ENSGALG00000015032	ENSGALG00000015032
		ENSGALG00000004859	ZNFX1
		ENSGALG00000050065	CYSLTR2
		ENSGALG00000016261	CYBB
		ENSGALG00000021355	ENSGALG00000021355
		ENSGALG00000004958	BTK
		ENSGALG00000017485	TLR1A
		ENSGALG00000050943	RNF19B
		ENSGALG00000052624	ENSGALG00000052624
		ENSGALG00000029669	C1QC
		ENSGALG00000008656	ICOS
		ENSGALG00000025945	AVD
		ENSGALG00000026167	PIK3R5
		ENSGALG00000007511	ITGB2
		ENSGALG00000032469	ARHGAP45
		ENSGALG00000029381	ENSGALG00000029381
		ENSGALG00000011735	XCR1
		ENSGALG00000004243	ENSGALG00000004243
		ENSGALG00000000783	PTAFR
		ENSGALG00000054971	ENSGALG00000054971
		ENSGALG00000016325	GSTA3
		ENSGALG00000047864	ENSGALG00000047864
		ENSGALG00000043064	EXFABP
		ENSGALG00000045199	ENSGALG00000045199
		ENSGALG00000009904	IL22
		ENSGALG00000016687	P2RY8
		ENSGALG00000038943	RASSF5
		ENSGALG00000024272	S100A12
		ENSGALG00000048063	ENSGALG00000048063
		ENSGALG00000015902	CD8BP
		ENSGALG00000019063	MMP10
		ENSGALG00000039084	EVI2A
		ENSGALG00000015122	TAF4B
		ENSGALG00000004346	P2RY4
		ENSGALG00000045021	ENSGALG00000045021
		ENSGALG00000005078	NUP210
		ENSGALG00000021442	CARMIL2
		ENSGALG00000053549	ADAM8
		ENSGALG00000012545	CYTIP
		ENSGALG00000023780	TREM-B2
		ENSGALG00000038969	ENSGALG00000038969
		ENSGALG00000012200	GCH1
		ENSGALG00000053052	ENSGALG00000053052
		ENSGALG00000002170	ENSGALG00000002170
		ENSGALG00000000466	LCK
		ENSGALG00000017186	BIRC3
		ENSGALG00000016964	ENSGALG00000016964
		ENSGALG00000053278	SUCNR1
		ENSGALG00000014962	CALHM6
		ENSGALG00000011046	SNX10
		ENSGALG00000026884	ENSGALG00000026884
		ENSGALG00000006728	SLC5A1
		ENSGALG00000012830	IRF4
		ENSGALG00000020331	ENSGALG00000020331
		ENSGALG00000027345	SLC46A2
		ENSGALG00000011309	PLXNC1
		ENSGALG00000040621	IL18R1
		ENSGALG00000014011	LRMP
		ENSGALG00000002329	CCL1
		ENSGALG00000004594	CD74
		ENSGALG00000006318	IL21R
		ENSGALG00000037077	CCR5
		ENSGALG00000005543	ENSGALG00000005543
		ENSGALG00000007546	ENSGALG00000007546
		ENSGALG00000004700	NCF2
		ENSGALG00000003319	ADAP2
		ENSGALG00000007675	CXCR5
		ENSGALG00000024466	CCL17
		ENSGALG00000008127	SPI1
		ENSGALG00000008022	TAPBP
		ENSGALG00000041541	ENSGALG00000041541
		ENSGALG00000001894	ENSGALG00000001894
		ENSGALG00000033557	CTSH
		ENSGALG00000052643	C15orf48
		ENSGALG00000009179	TNFSF10
		ENSGALG00000044799	VSIG4
		ENSGALG00000011418	CCR6
		ENSGALG00000007052	PXK
		ENSGALG00000026768	ENSGALG00000026768
		ENSGALG00000003179	ANGPTL7
		ENSGALG00000046160	ENSGALG00000046160
		ENSGALG00000009903	IFNG
		ENSGALG00000043257	ENSGALG00000043257
		ENSGALG00000032672	KRT5
		ENSGALG00000010195	PLK4
		ENSGALG00000012454	CYTH4
		ENSGALG00000000521	SPIRE2
		ENSGALG00000011220	SLC25A29
		ENSGALG00000026995	RHOG
		ENSGALG00000041978	K123
		ENSGALG00000007713	CD300LG
		ENSGALG00000039269	RNF213
		ENSGALG00000013575	IFI6
		ENSGALG00000030629	KRT6A
		ENSGALG00000029532	CXCL13L3
		ENSGALG00000000504	ETV7
		ENSGALG00000013993	VNN1
		ENSGALG00000001409	IL12B
		ENSGALG00000002263	KLHL6
		ENSGALG00000003863	P2RX7
		ENSGALG00000051312	ENSGALG00000051312
		ENSGALG00000045478	ENSGALG00000045478
		ENSGALG00000006402	NRROS
		ENSGALG00000016227	GPR34
		ENSGALG00000051203	ENSGALG00000051203
		ENSGALG00000008447	SH2D1A
		ENSGALG00000032658	FMNL1
		ENSGALG00000030661	STAT2
		ENSGALG00000033694	IFI30
		ENSGALG00000009479	ENSGALG00000009479
		ENSGALG00000050564	ENSGALG00000050564
		ENSGALG00000016788	IL18RAP
		ENSGALG00000047211	FCER1G
		ENSGALG00000003690	KRT14
		ENSGALG00000005638	IL2RG
		ENSGALG00000035914	ENSGALG00000035914
		ENSGALG00000007171	ENSGALG00000007171
		ENSGALG00000014971	SLC2A9
		ENSGALG00000013481	IKZF3
		ENSGALG00000015216	SYK
		ENSGALG00000007001	TLR4
		ENSGALG00000032190	MICAL1
		ENSGALG00000014477	CD4
		ENSGALG00000016258	SYTL5
		ENSGALG00000021143	RGS18
		ENSGALG00000010156	DOCK8
		ENSGALG00000003003	CCL20
		ENSGALG00000032363	GPR141
		ENSGALG00000049589	ENSGALG00000049589
		ENSGALG00000012357	CXCR4
		ENSGALG00000027247	EOMES
		ENSGALG00000012292	BANK1
		ENSGALG00000027305	SKAP1
		ENSGALG00000030005	IGSF1
		ENSGALG00000005857	ALOX5
		ENSGALG00000008666	CTLA4
		ENSGALG00000000736	MATK
		ENSGALG00000029857	ENSGALG00000029857
		ENSGALG00000043650	GFI1
		ENSGALG00000002766	MLKL
		ENSGALG00000015441	CD247
		ENSGALG00000034975	FUT7
		ENSGALG00000011281	SGO1
		ENSGALG00000011684	STAP1
		ENSGALG00000035726	FLT3
		ENSGALG00000019231	CD200R1
		ENSGALG00000027747	TROJANZ
		ENSGALG00000006522	HCK
		ENSGALG00000011668	IL8L1
		ENSGALG00000027786	SOCS3
		ENSGALG00000001470	STOML1
		ENSGALG00000002982	SLC2A6
		ENSGALG00000035825	ENSGALG00000035825
		ENSGALG00000006511	BCL2A1
		ENSGALG00000020193	PLAC8L1
		ENSGALG00000052026	ENSGALG00000052026
		ENSGALG00000001373	TRAF3IP3
		ENSGALG00000005094	GRAPL
		ENSGALG00000027407	ENSGALG00000027407
		ENSGALG00000045115	ENSGALG00000045115
		ENSGALG00000014297	IRF7
		ENSGALG00000002383	CD72AG
		ENSGALG00000025941	RGS20
		ENSGALG00000014713	DDX4
		ENSGALG00000010915	IL6
		ENSGALG00000012080	ENSGALG00000012080
		ENSGALG00000014684	ERAP1
		ENSGALG00000041621	LY6E
		ENSGALG00000043027	HEPHL1
		ENSGALG00000013546	ENSGALG00000013546
		ENSGALG00000012550	HMOX1
		ENSGALG00000043947	ENSGALG00000043947
		ENSGALG00000017327	P2RY6
		ENSGALG00000047807	DMBT1L
		ENSGALG00000050441	ENSGALG00000050441
		ENSGALG00000008669	CD28
		ENSGALG00000024490	ENSGALG00000024490
		ENSGALG00000026677	F10
		ENSGALG00000038782	ZC3H12D
		ENSGALG00000016590	TLR7
		ENSGALG00000049326	ENSGALG00000049326
		ENSGALG00000036093	PTPN7
		ENSGALG00000001806	ENSGALG00000001806
		ENSGALG00000044326	ENSGALG00000044326
		ENSGALG00000027064	HIST1H3H
		ENSGALG00000025886	SUSD3
		ENSGALG00000038559	CD8A
		ENSGALG00000020986	ENSGALG00000020986
		ENSGALG00000032887	CHIR-B3
		ENSGALG00000013625	ENSGALG00000013625
		ENSGALG00000028016	ENSGALG00000028016
		ENSGALG00000036547	ENSGALG00000036547
		ENSGALG00000011443	EXOC3L4
		ENSGALG00000043582	ENSGALG00000043582
		ENSGALG00000014603	C1S
		ENSGALG00000026914	DOK3
		ENSGALG00000013253	INSRR
		ENSGALG00000012761	DRAM1
		ENSGALG00000045511	PARP9
		ENSGALG00000052524	ENSGALG00000052524
		ENSGALG00000038393	DMB2
		ENSGALG00000005599	ENSGALG00000005599
		ENSGALG00000010943	SCN1A
		ENSGALG00000046326	IL1R2
		ENSGALG00000039576	KNSTRN
		ENSGALG00000013741	SYTL3
		ENSGALG00000016852	TNFSF13B
		ENSGALG00000042471	IL2RA
		ENSGALG00000027090	ENSGALG00000027090
		ENSGALG00000010793	SLC24A4
		ENSGALG00000051628	ENSGALG00000051628
		ENSGALG00000005194	CD72
		ENSGALG00000016661	BLK
		ENSGALG00000039146	CCR4
		ENSGALG00000025881	ENSGALG00000025881
		ENSGALG00000054799	SPIC
		ENSGALG00000021627	IFI27L2
		ENSGALG00000015528	JAKMIP1
		ENSGALG00000035325	PMAIP1
		ENSGALG00000014455	LPAR5
		ENSGALG00000053860	ENSGALG00000053860
		ENSGALG00000040136	PSTPIP2
		ENSGALG00000045581	ENSGALG00000045581
		ENSGALG00000013911	ZC3HAV1
		ENSGALG00000000293	ENSGALG00000000293
		ENSGALG00000012421	ARHGAP15
		ENSGALG00000015388	PRDM1
		ENSGALG00000006756	ENSGALG00000006756
		ENSGALG00000002570	ENSGALG00000002570
		ENSGALG00000028496	ENSGALG00000028496
		ENSGALG00000009805	PPM1H
		ENSGALG00000051101	ENSGALG00000051101
		ENSGALG00000014754	ENSGALG00000014754
		ENSGALG00000028256	CCL19
		ENSGALG00000030940	BLB2
		ENSGALG00000039264	SLA
		ENSGALG00000008756	PLEK
		ENSGALG00000041192	IFIH1
		ENSGALG00000044155	TMEM140
		ENSGALG00000032618	DUSP5
		ENSGALG00000008346	CASP18
		ENSGALG00000016986	LCP1
		ENSGALG00000023709	ENSGALG00000023709
		ENSGALG00000003106	TOX2
		ENSGALG00000001486	ZAP70
		ENSGALG00000044313	ENSGALG00000044313
		ENSGALG00000012456	RAC2
		ENSGALG00000001559	ZP3
		ENSGALG00000008722	MCOLN2
		ENSGALG00000037929	BIN2
		ENSGALG00000042321	LYN
		ENSGALG00000016173	UBASH3A
		ENSGALG00000032041	ENSGALG00000032041
		ENSGALG00000002080	DOCK2
		ENSGALG00000005589	SYNGR3
		ENSGALG00000046393	ENSGALG00000046393
		ENSGALG00000016919	ACOD1
		ENSGALG00000036627	CXCR1
		ENSGALG00000017184	MMP7
		ENSGALG00000015662	ENSGALG00000015662
		ENSGALG00000028115	SFN
		ENSGALG00000031735	CD5
		ENSGALG00000013548	GZMA
		ENSGALG00000040276	RUNX2
		ENSGALG00000011612	GC
		ENSGALG00000010149	CMTR1
		ENSGALG00000027093	TLR1B
		ENSGALG00000002549	RGS1
		ENSGALG00000011203	HPSE
		ENSGALG00000010595	GPR65
		ENSGALG00000003837	ADCY7
		ENSGALG00000006378	LIPA
		ENSGALG00000023689	ASS1
		ENSGALG00000033520	DCSTAMP
		ENSGALG00000042001	ENSGALG00000042001
		ENSGALG00000037686	NBN
		ENSGALG00000011531	APAF1
		ENSGALG00000006565	ENSGALG00000006565
		ENSGALG00000003144	TRIM25
		ENSGALG00000054951	ENSGALG00000054951
		ENSGALG00000010243	PRDX1
		ENSGALG00000011222	IL12RB2
		ENSGALG00000001149	ADGRG5
		ENSGALG00000013409	ENSGALG00000013409
		ENSGALG00000011961	TNIP3
		ENSGALG00000023411	CD180
		ENSGALG00000011551	JCHAIN
		ENSGALG00000002112	CSF3R
		ENSGALG00000048129	TEX12
		ENSGALG00000007768	AURKA
		ENSGALG00000030270	CD1C
		ENSGALG00000007466	EDNRB2
		ENSGALG00000006229	ENSGALG00000006229
		ENSGALG00000019094	PHF11
		ENSGALG00000029569	ENSGALG00000029569
		ENSGALG00000039708	ENSGALG00000039708
		ENSGALG00000000158	DMA
		ENSGALG00000044449	LAG3
		ENSGALG00000012480	NMI
		ENSGALG00000040159	ENSGALG00000040159
		ENSGALG00000049755	IL22RA2
		ENSGALG00000005594	OMG
		ENSGALG00000004252	ENSGALG00000004252
		ENSGALG00000014508	CD38
		ENSGALG00000012075	DTX3L
		ENSGALG00000016142	MX1
		ENSGALG00000052537	ENSGALG00000052537
		ENSGALG00000027165	RSFR
		ENSGALG00000041577	ITGA4
		ENSGALG00000048325	GBP
		ENSGALG00000048671	ENSGALG00000048671
		ENSGALG00000050257	ENSGALG00000050257
		ENSGALG00000052425	BATF3
		ENSGALG00000038000	CX3CR1
		ENSGALG00000040002	ENSGALG00000040002
		ENSGALG00000002021	ZC3H12A
		ENSGALG00000036395	ENSGALG00000036395
		ENSGALG00000015461	ENSGALG00000015461
		ENSGALG00000043302	LAT2
		ENSGALG00000046331	ENSGALG00000046331
		ENSGALG00000004336	INPPL1
		ENSGALG00000029940	IL1B
		ENSGALG00000003196	RNASE6
		ENSGALG00000017362	HAVCR1
		ENSGALG00000035856	CD48
		ENSGALG00000045596	ENSGALG00000045596
		ENSGALG00000013723	OASL
		ENSGALG00000044841	ENSGALG00000044841
		ENSGALG00000005547	PIK3AP1
		ENSGALG00000001571	MYO1F
		ENSGALG00000046187	PARP12
		ENSGALG00000017185	TMEM123
		ENSGALG00000013057	ENSGALG00000013057
		ENSGALG00000000544	ENSGALG00000000544
		ENSGALG00000006992	MMP9
		ENSGALG00000034722	TLR2A
		ENSGALG00000002643	ENSGALG00000002643
		ENSGALG00000014362	CD86
		ENSGALG00000054765	ENSGALG00000054765
		ENSGALG00000015347	ZPLD1
		ENSGALG00000052571	ENSGALG00000052571
		ENSGALG00000038069	CCR8
		ENSGALG00000019147	ENSGALG00000019147
		ENSGALG00000027483	GLRX
		ENSGALG00000039682	HCLS1
		ENSGALG00000005609	OGFR
		ENSGALG00000046559	ENSGALG00000046559
		ENSGALG00000007651	STAT1
		ENSGALG00000007123	ENSGALG00000007123
		ENSGALG00000015141	GDA
		ENSGALG00000012072	ENSGALG00000012072
		ENSGALG00000038636	LAPTM5
		ENSGALG00000033635	PTGS2
		ENSGALG00000032854	ACP5
		ENSGALG00000032701	LY96
		ENSGALG00000006106	TNFRSF6B
		ENSGALG00000014203	PARVG
		ENSGALG00000039164	ENSGALG00000039164
		ENSGALG00000048035	GCNT2
		ENSGALG00000041400	ENSGALG00000041400
		ENSGALG00000002832	IFI35
		ENSGALG00000011872	ENSGALG00000011872
		ENSGALG00000038141	NCF4
		ENSGALG00000037826	ENSGALG00000037826
		ENSGALG00000029035	ENSGALG00000029035
		ENSGALG00000047283	ENSGALG00000047283
		ENSGALG00000012472	IL2RB
		ENSGALG00000008554	IL17REL
		ENSGALG00000026163	TNFSF11
		ENSGALG00000002167	PATL2
		ENSGALG00000013869	IL20RA
		ENSGALG00000032530	SASH3
		ENSGALG00000053601	LPXN
		ENSGALG00000050240	TBX21
		ENSGALG00000011141	ITGB6
		ENSGALG00000034478	CCL4
		ENSGALG00000032260	IL10RA
		ENSGALG00000002113	LCP2
		ENSGALG00000022750	GPR18
		ENSGALG00000014127	ENSGALG00000014127
		ENSGALG00000035733	CCR7
		ENSGALG00000041129	TMEM173
		ENSGALG00000013086	IKZF1
		ENSGALG00000006480	TCF7
		ENSGALG00000000141	BLB1
		ENSGALG00000037558	MEF2B
		ENSGALG00000033932	BF1
		ENSGALG00000007158	SOCS1
		ENSGALG00000050893	CCR2
		ENSGALG00000035589	ENSGALG00000035589
		ENSGALG00000030016	CTSB
		ENSGALG00000028448	SH2D1B
		ENSGALG00000001882	TNFRSF18
		ENSGALG00000028304	MMR1L4
		ENSGALG00000008166	TLR15
		ENSGALG00000030291	IRF9
		ENSGALG00000010560	EIF2AK2
		ENSGALG00000040557	TFEC
		ENSGALG00000000720	ENSGALG00000000720
		ENSGALG00000050324	ENSGALG00000050324
		ENSGALG00000009239	TLR2B
		ENSGALG00000007356	MAP3K8
		ENSGALG00000033087	STAT4
		ENSGALG00000028318	CDKN1A
		ENSGALG00000021569	C1QA
		ENSGALG00000049068	ZNF831
		ENSGALG00000011324	ENSGALG00000011324
		ENSGALG00000053964	GIMAP1-GIMAP5
		ENSGALG00000048672	ENSGALG00000048672
		ENSGALG00000016299	FAM83B
		ENSGALG00000008660	CST7
		ENSGALG00000026098	IL8
		ENSGALG00000029983	ANGPT1
		ENSGALG00000033278	NLRC3
		ENSGALG00000014659	C1R
		ENSGALG00000050875	ITGB7
		ENSGALG00000043606	ENSGALG00000043606
		ENSGALG00000017239	CTSC
		ENSGALG00000015712	SLBP
		ENSGALG00000044525	NFKBIE
		ENSGALG00000005544	GPR55
		ENSGALG00000037629	TRANK1
		ENSGALG00000011717	ENSGALG00000011717
		ENSGALG00000007418	CD3D
		ENSGALG00000007416	CD3E
		ENSGALG00000013748	CD226
		ENSGALG00000034085	ENSGALG00000034085
		ENSGALG00000028982	CMPK2
		ENSGALG00000052196	ENSGALG00000052196
		ENSGALG00000000251	CD79B
		ENSGALG00000052737	ENSGALG00000052737
		ENSGALG00000002583	PIK3CD
		ENSGALG00000012117	STEAP3
		ENSGALG00000005550	ST6GAL1
		ENSGALG00000013356	IKBKE
		ENSGALG00000053121	ENSGALG00000053121
		ENSGALG00000003876	TIMD4
		ENSGALG00000006138	HELZ2
		ENSGALG00000026422	ENSGALG00000026422
		ENSGALG00000035386	NCKAP1L
		ENSGALG00000015132	CDH2
		ENSGALG00000010223	ENSGALG00000010223
		ENSGALG00000036747	ENSGALG00000036747
		ENSGALG00000002786	PSTPIP1
		ENSGALG00000009639	DDX60
		ENSGALG00000041380	BF2
		ENSGALG00000046192	CCL21
		ENSGALG00000040504	GGT5
		ENSGALG00000016400	RSAD2
		ENSGALG00000012791	TBXAS1
		ENSGALG00000010903	RASGEF1B
		ENSGALG00000050946	ENSGALG00000050946
		ENSGALG00000026970	ENSGALG00000026970
		ENSGALG00000014750	ENSGALG00000014750
		ENSGALG00000001605	PPM1J
		ENSGALG00000040351	ACAP1
		ENSGALG00000019553	SERPINB10B
		ENSGALG00000012056	GRAP2
		ENSGALG00000043654	ENSGALG00000043654
		ENSGALG00000037166	ENSGALG00000037166
		ENSGALG00000051766	ENSGALG00000051766
		ENSGALG00000013371	S1PR4
		ENSGALG00000011190	ENSGALG00000011190
		ENSGALG00000046098	ENSGALG00000046098
		ENSGALG00000006785	IRF1
		ENSGALG00000013218	C3AR1
		ENSGALG00000023821	DHX58
		ENSGALG00000010926	SPP1
		ENSGALG00000012015	NDST4
		ENSGALG00000032231	C4
		ENSGALG00000006165	ENSGALG00000006165
		ENSGALG00000013468	TLR3
		ENSGALG00000006527	CRTAM
		ENSGALG00000005964	ENSGALG00000005964
		ENSGALG00000008014	CEBPB
		ENSGALG00000014280	AICDA
		ENSGALG00000016286	CXorf21
		ENSGALG00000023936	ENSGALG00000023936
		ENSGALG00000012422	ENSGALG00000012422
		ENSGALG00000000081	IL4I1
		ENSGALG00000005757	IRF8
		ENSGALG00000023909	ENSGALG00000023909
		ENSGALG00000025948	ENSGALG00000025948
		ENSGALG00000000731	THEMIS2
		ENSGALG00000010068	KCNK17
		ENSGALG00000030571	ENSGALG00000030571
		ENSGALG00000003792	FYB
		ENSGALG00000035505	AOAH
		ENSGALG00000019555	SERPINB1
		ENSGALG00000042227	GNLY
		ENSGALG00000021025	ENSGALG00000021025
		ENSGALG00000014585	ENSGALG00000014585
		ENSGALG00000045085	IFIT5
		ENSGALG00000006375	TM4SF19
		ENSGALG00000031794	PDCD1LG2
		ENSGALG00000026086	CRYBB2
		ENSGALG00000002234	UNC13D
		ENSGALG00000016556	ENSGALG00000016556
		ENSGALG00000016491	APOB
		ENSGALG00000013747	TAGAP
		ENSGALG00000027961	PCASP2
		ENSGALG00000031978	TARP
		ENSGALG00000037611	ENSGALG00000037611
		ENSGALG00000014811	SMCHD1
		ENSGALG00000000299	PKP1
		ENSGALG00000032428	ENSGALG00000032428
		ENSGALG00000030432	RASSF2
		ENSGALG00000028341	ENSGALG00000028341
		ENSGALG00000006775	TGM2
		ENSGALG00000015666	TNIP2
		ENSGALG00000052552	ENSGALG00000052552
		ENSGALG00000040561	GPR171
		ENSGALG00000026499	TNFRSF25
		ENSGALG00000015235	XCL1
		ENSGALG00000004196	UGT1A1
		ENSGALG00000033507	PLCG2
		ENSGALG00000021656	PTPN22
		ENSGALG00000004449	CYP3A5
		ENSGALG00000021079	RGS19
		ENSGALG00000015404	ENSGALG00000015404
		ENSGALG00000014428	TAPBPL
		ENSGALG00000040926	SAMSN1
		ENSGALG00000051068	ENSGALG00000051068
		ENSGALG00000049024	CD7
DOWN	153	ENSGALG00000033867	PCOLCE
		ENSGALG00000011799	ENSGALG00000011799
		ENSGALG00000012544	ENSGALG00000012544
		ENSGALG00000006453	TF
		ENSGALG00000041471	TUBB
		ENSGALG00000005616	ARSI
		ENSGALG00000021092	ENSGALG00000021092
		ENSGALG00000033271	PFKM
		ENSGALG00000023626	NTN1
		ENSGALG00000047139	ENSGALG00000047139
		ENSGALG00000017271	ANO2
		ENSGALG00000054865	ENSGALG00000054865
		ENSGALG00000050176	ENSGALG00000050176
		ENSGALG00000021074	MYOC
		ENSGALG00000011242	OBSL1
		ENSGALG00000020982	ENSGALG00000020982
		ENSGALG00000040992	C1QL2
		ENSGALG00000044418	ENSGALG00000044418
		ENSGALG00000026836	ENSGALG00000026836
		ENSGALG00000054183	ENSGALG00000054183
		ENSGALG00000034973	FZD7
		ENSGALG00000045218	MYO18B
		ENSGALG00000050763	PBXIP1
		ENSGALG00000010977	FAM221A
		ENSGALG00000032915	CHPF
		ENSGALG00000009641	COL1A2
		ENSGALG00000003519	ENSGALG00000003519
		ENSGALG00000041273	KIAA0319
		ENSGALG00000042664	CBLN1
		ENSGALG00000050532	B3GNT3
		ENSGALG00000009514	NRCAM
		ENSGALG00000048064	ENSGALG00000048064
		ENSGALG00000005031	DRP2
		ENSGALG00000019715	KRT12
		ENSGALG00000001450	IGSF9B
		ENSGALG00000002675	SCUBE3
		ENSGALG00000023760	CHIA
		ENSGALG00000003939	KLF2
		ENSGALG00000042213	AP1B1
		ENSGALG00000012254	KCNJ4
		ENSGALG00000006802	LAMB2
		ENSGALG00000027501	ANPEP
		ENSGALG00000054784	ENSGALG00000054784
		ENSGALG00000002886	NKX2-5
		ENSGALG00000034621	KCNIP4
		ENSGALG00000034067	FMOD
		ENSGALG00000022718	FUT4
		ENSGALG00000046461	LRRC15
		ENSGALG00000007038	ASTN2
		ENSGALG00000006958	ENSGALG00000006958
		ENSGALG00000021620	TMEM59L
		ENSGALG00000003689	PAPSS2
		ENSGALG00000026264	MAFA
		ENSGALG00000006796	SRPX2
		ENSGALG00000030904	LRP1
		ENSGALG00000043909	ENSGALG00000043909
		ENSGALG00000032893	SHISA4
		ENSGALG00000008393	CREB3L1
		ENSGALG00000004028	MATN4
		ENSGALG00000012538	NR4A2
		ENSGALG00000005099	ORM1
		ENSGALG00000003025	ENSGALG00000003025
		ENSGALG00000006693	ENSGALG00000006693
		ENSGALG00000010737	PLD5
		ENSGALG00000004386	SOX9
		ENSGALG00000000608	CDH1
		ENSGALG00000047182	ACHE
		ENSGALG00000014917	VGLL2
		ENSGALG00000034456	PRELP
		ENSGALG00000034474	CRISP3
		ENSGALG00000031341	ENSGALG00000031341
		ENSGALG00000009682	VEPH1
		ENSGALG00000003123	CNTNAP1
		ENSGALG00000038399	PLEKHA6
		ENSGALG00000047052	ENSGALG00000047052
		ENSGALG00000029072	NTN3
		ENSGALG00000035717	HSPG2
		ENSGALG00000020975	TMEM233
		ENSGALG00000038775	SPON1
		ENSGALG00000038396	ENSGALG00000038396
		ENSGALG00000028005	GADD45G
		ENSGALG00000041833	ENSGALG00000041833
		ENSGALG00000034860	BCHE
		ENSGALG00000036142	LOXL3
		ENSGALG00000030012	EMILIN3
		ENSGALG00000017021	ATP7B
		ENSGALG00000002503	SFTPA2
		ENSGALG00000016105	DYSF
		ENSGALG00000006260	KLHL30
		ENSGALG00000054999	ENSGALG00000054999
		ENSGALG00000043185	MATN1
		ENSGALG00000002496	SFTPA1
		ENSGALG00000032404	MYH1C
		ENSGALG00000003193	CRABP-I
		ENSGALG00000029073	ENSGALG00000029073
		ENSGALG00000010881	ASB2
		ENSGALG00000030372	MPZ
		ENSGALG00000003118	ADGRA2
		ENSGALG00000009095	LHCGR
		ENSGALG00000027330	SYNPO
		ENSGALG00000016761	LYG2
		ENSGALG00000007543	APCDD1L
		ENSGALG00000041834	AEBP1
		ENSGALG00000049432	ENSGALG00000049432
		ENSGALG00000033314	ENSGALG00000033314
		ENSGALG00000011468	IGFBP5
		ENSGALG00000053705	ENSGALG00000053705
		ENSGALG00000005347	ADAMTS18
		ENSGALG00000037975	CA3B
		ENSGALG00000010978	ANGPTL3
		ENSGALG00000006725	ACAN
		ENSGALG00000030712	COL2A1
		ENSGALG00000002312	TMEM132E
		ENSGALG00000010497	SLC29A4
		ENSGALG00000030377	MDFI
		ENSGALG00000031895	SDK2
		ENSGALG00000031807	ENSGALG00000031807
		ENSGALG00000053055	ENSGALG00000053055
		ENSGALG00000053543	ENSGALG00000053543
		ENSGALG00000010258	LTBP2
		ENSGALG00000017334	ENSGALG00000017334
		ENSGALG00000010050	LRFN2
		ENSGALG00000011970	CHADL
		ENSGALG00000031860	ENSGALG00000031860
		ENSGALG00000031496	SPINK5
		ENSGALG00000002358	CDO1
		ENSGALG00000021362	GPRC5C
		ENSGALG00000002792	SPDEF
		ENSGALG00000053250	ESYT1
		ENSGALG00000001626	ENSGALG00000001626
		ENSGALG00000000184	SLC27A6
		ENSGALG00000041296	ENSGALG00000041296
		ENSGALG00000047356	VASN
		ENSGALG00000035945	ENSGALG00000035945
		ENSGALG00000003403	ZNF385C
		ENSGALG00000007515	SFRP5
		ENSGALG00000039786	FGFR1
		ENSGALG00000053794	ENSGALG00000053794
		ENSGALG00000043727	NR4A1
		ENSGALG00000012011	L3HYPDH
		ENSGALG00000032220	ELN
		ENSGALG00000017197	CNTN5
		ENSGALG00000006221	KIF1A
		ENSGALG00000027716	ENSGALG00000027716
		ENSGALG00000006543	PFKL
		ENSGALG00000000112	PLP1
		ENSGALG00000009262	FGB
		ENSGALG00000014016	MEX3A
		ENSGALG00000034144	ENSGALG00000034144
		ENSGALG00000003644	ENSGALG00000003644
		ENSGALG00000018998	UNC5A
		ENSGALG00000037011	CILP2
		ENSGALG00000003435	PGC
