# Supplementary material for: Host Immune Response Modulation in Avian Coronavirus Infection: Tracheal Transcriptome Profiling In Vitro and In Vivo
Source: Viruses. 2024 Apr 14;16(4):605. doi: 10.3390/v16040605 (PMC11053446; doi:10.3390/v16040605)
Supplement: Supplementary file 1 [file viruses-16-00605-s001.zip › Table_S9_GO_KEGG_mRNA_trachea_in_vivo.xlsx]

## Sheet: DMV4dpi_DOWN_trachea_GO
source	term_name	term_id	highlighted	adjusted_p_value	negative_log10_of_adjusted_p_value	term_size	query_size	intersection_size	effective_domain_size	intersections
GO:BP	collagen fibril organization	GO:0030199	TRUE	7.87161e-06	5.10394	31	23	4	30108	CHADL,ACAN,AEBP1,FMOD
GO:BP	extracellular matrix organization	GO:0030198	FALSE	8.23729e-05	4.08422	148	23	5	30108	CHADL,ACAN,AEBP1,FMOD,ELN
GO:BP	external encapsulating structure organization	GO:0045229	FALSE	8.23729e-05	4.08422	148	23	5	30108	CHADL,ACAN,AEBP1,FMOD,ELN
GO:BP	extracellular structure organization	GO:0043062	FALSE	8.51905e-05	4.06961	149	23	5	30108	CHADL,ACAN,AEBP1,FMOD,ELN
GO:BP	animal organ development	GO:0048513	TRUE	0.000323107	3.49065	1350	23	9	30108	CHADL,FGFR1,MATN1,SDK2,ACAN,SLIT1,ELN,VASN,CNTNAP1
GO:BP	regulation of collagen fibril organization	GO:1904026	FALSE	0.00328056	2.48405	4	23	2	30108	CHADL,AEBP1
GO:BP	tissue development	GO:0009888	FALSE	0.0034165	2.46642	905	23	7	30108	CHADL,FGFR1,MATN1,ACAN,ELN,VASN,CNTNAP1
GO:BP	system development	GO:0048731	FALSE	0.00381163	2.41889	1815	23	9	30108	MPZ,CHADL,FGFR1,MATN1,SDK2,ACAN,SLIT1,ELN,CNTNAP1
GO:BP	supramolecular fiber organization	GO:0097435	FALSE	0.00549514	2.26002	347	23	5	30108	CHADL,ACAN,AEBP1,FMOD,ELN
GO:BP	anatomical structure development	GO:0048856	FALSE	0.0119707	1.92188	2689	23	10	30108	MPZ,CHADL,FGFR1,MATN1,SDK2,ACAN,SLIT1,ELN,VASN,CNTNAP1
GO:BP	multicellular organism development	GO:0007275	FALSE	0.0145895	1.83596	2140	23	9	30108	MPZ,CHADL,FGFR1,MATN1,SDK2,ACAN,SLIT1,ELN,CNTNAP1
GO:BP	chondrocyte differentiation	GO:0002062	FALSE	0.0154286	1.81167	64	23	3	30108	CHADL,MATN1,ACAN
GO:BP	developmental process	GO:0032502	FALSE	0.020582	1.68651	2859	23	10	30108	MPZ,CHADL,FGFR1,MATN1,SDK2,ACAN,SLIT1,ELN,VASN,CNTNAP1
GO:BP	cell aggregation	GO:0098743	TRUE	0.0299741	1.52325	11	23	2	30108	MPZ,ACAN
GO:BP	multicellular organismal process	GO:0032501	FALSE	0.0423591	1.37305	3105	23	10	30108	MPZ,CHADL,FGFR1,MATN1,SDK2,ACAN,SLIT1,ELN,VASN,CNTNAP1
GO:BP	cell differentiation	GO:0030154	FALSE	0.0427761	1.3688	1856	23	8	30108	CHADL,FGFR1,MATN1,SDK2,ACAN,SLIT1,VASN,CNTNAP1
GO:BP	cellular developmental process	GO:0048869	FALSE	0.0427761	1.3688	1856	23	8	30108	CHADL,FGFR1,MATN1,SDK2,ACAN,SLIT1,VASN,CNTNAP1
GO:CC	external encapsulating structure	GO:0030312	TRUE	0.000704476	3.15213	170	23	4	30108	CHADL,MATN1,ACAN,ELN
GO:CC	extracellular matrix	GO:0031012	FALSE	0.000704476	3.15213	170	23	4	30108	CHADL,MATN1,ACAN,ELN
GO:CC	cell periphery	GO:0071944	FALSE	0.00131724	2.88033	2141	23	9	30108	MPZ,FUT4,CHADL,FGFR1,MATN1,ACAN,ELN,VASN,KCNIP4
GO:CC	cellular anatomical entity	GO:0110165	FALSE	0.0263986	1.57842	8644	23	15	30108	MPZ,FUT4,CHADL,FGFR1,MATN1,SDK2,ACAN,SLIT1,EMILIN3,FMOD,PFKL,ELN,VASN,CNTNAP1,KCNIP4

## Sheet: DMV4dpi_UP_trachea_GO
source	term_name	term_id	highlighted	adjusted_p_value	negative_log10_of_adjusted_p_value	term_size	query_size	intersection_size	effective_domain_size	intersections
GO:MF	binding	GO:0005488	FALSE	4.5382e-24	23.3431	4974	334	137	30108	ACOD1,CCL4,IL1R2,IL8,IL6,CXCL13,IFNG,GZMA,MMP9,NCF2,SPIC,EXFABP,SERPINB10B,ZAP70,XCL1,CYBB,JCHAIN,CCL19,IL20RA,SYTL5,IRF1,TNFSF13B,GPR171,SPI1,IL22RA2,NCF1C,CSF3R,IL12RB2,P2RX7,MCOLN2,CSF2RA,CCL21,SAMSN1,STAT4,LCP1,AOAH,PTPRC,BLK,BATF3,STAT1,IL18R1,GCH1,TBXAS1,RNASE6,RSAD2,CCR7,TFEC,EOMES,IKZF1,PAX5,IFIH1,ETV7,TLR4,SAMHD1,CASP18,INPPL1,CRTAM,CEBPB,CST7,SNX10,MOV10,NLRC5,BANK1,CX3CR1,IKZF3,C1QB,CD…
GO:MF	protein binding	GO:0005515	FALSE	2.31779e-18	17.6349	3296	334	99	30108	ACOD1,CCL4,IL1R2,IL8,IL6,CXCL13,IFNG,GZMA,MMP9,NCF2,ZAP70,XCL1,CYBB,JCHAIN,CCL19,IL20RA,SYTL5,TNFSF13B,SPI1,IL22RA2,NCF1C,CSF3R,IL12RB2,P2RX7,MCOLN2,CSF2RA,CCL21,SAMSN1,LCP1,PTPRC,BLK,STAT1,IL18R1,RNASE6,RSAD2,CCR7,IKZF1,SAMHD1,CASP18,INPPL1,CRTAM,CEBPB,CST7,SNX10,BANK1,CX3CR1,IKZF3,C1QB,CD74,DOCK2,PSTPIP1,HCLS1,CD3E,PARP9,ANGPT1,LYN,C1S,SYK,DTX3L,ADAM8,UNC13D,PTPN22,LAPTM5,RNF19B,TNFAIP3,NAMPTP1…
GO:MF	immune receptor activity	GO:0140375	FALSE	7.69597e-13	12.1137	35	334	12	30108	IL1R2,IL21R,IL22RA2,CSF2RA,IL18R1,CCR7,CX3CR1,CD74,IL2RB,IL18RAP,IL7R,CTSH
GO:MF	cytokine receptor activity	GO:0004896	FALSE	1.13197e-11	10.9462	32	334	11	30108	IL1R2,IL21R,IL22RA2,CSF2RA,IL18R1,CCR7,CX3CR1,CD74,IL2RB,IL18RAP,IL7R
GO:MF	signaling receptor activity	GO:0038023	FALSE	3.57463e-11	10.4468	432	334	28	30108	IL1R2,IL21R,LY96,GPR55,GPR171,IL22RA2,IL12RB2,P2RX7,CSF2RA,IL18R1,CCR7,TLR4,SUCNR1,P2RY8,CX3CR1,CD74,GPR174,IL2RB,IL18RAP,PTAFR,GPR18,CD300LG,CYSLTR2,IL7R,P2RY6,TLR3,GPR65,CTSH
GO:MF	molecular transducer activity	GO:0060089	FALSE	3.57463e-11	10.4468	432	334	28	30108	IL1R2,IL21R,LY96,GPR55,GPR171,IL22RA2,IL12RB2,P2RX7,CSF2RA,IL18R1,CCR7,TLR4,SUCNR1,P2RY8,CX3CR1,CD74,GPR174,IL2RB,IL18RAP,PTAFR,GPR18,CD300LG,CYSLTR2,IL7R,P2RY6,TLR3,GPR65,CTSH
GO:MF	transmembrane signaling receptor activity	GO:0004888	FALSE	6.37017e-10	9.19585	349	334	24	30108	IL1R2,IL21R,GPR55,GPR171,IL22RA2,P2RX7,CSF2RA,IL18R1,CCR7,P2RY8,CX3CR1,CD74,GPR174,IL2RB,IL18RAP,PTAFR,GPR18,CD300LG,CYSLTR2,IL7R,P2RY6,TLR3,GPR65,CTSH
GO:MF	molecular function regulator activity	GO:0098772	FALSE	1.03924e-09	8.98328	775	334	35	30108	CCL4,IL8,IL6,CXCL13,IFNG,NCF2,SERPINB10B,XCL1,CCL19,TNFSF13B,CCL21,SOCS1,NCF4,SERPINB1,CYTH4,CST7,ARHGAP15,CTSC,DOCK2,DOCK8,PARP9,SOCS3,LYN,DTX3L,ADAP2,APAF1,IKBKE,RASGEF1B,NCKAP1L,BTK,TRIM25,TMEM173,EIF2AK2,LCK,CTSH
GO:MF	signaling receptor binding	GO:0005102	FALSE	7.23486e-07	6.14057	574	334	26	30108	CCL4,IL8,IL6,CXCL13,IFNG,XCL1,JCHAIN,CCL19,SYTL5,TNFSF13B,CCL21,LCP1,PTPRC,BLK,STAT1,CRTAM,BANK1,CX3CR1,CD74,DOCK2,ANGPT1,LYN,SYK,TRIM25,TNFSF10,LCK
GO:MF	cytokine binding	GO:0019955	FALSE	7.61709e-07	6.11821	63	334	10	30108	IL1R2,IL20RA,IL22RA2,CSF3R,CSF2RA,IL18R1,CCR7,CX3CR1,CD74,NRROS
GO:MF	identical protein binding	GO:0042802	FALSE	8.35682e-07	6.07796	993	334	35	30108	ACOD1,GZMA,MMP9,P2RX7,MCOLN2,STAT1,RNASE6,SAMHD1,CST7,IKZF3,C1QB,PSTPIP1,CD3E,ANGPT1,C1S,TNFAIP3,NAMPTP1,PLEK,PIK3AP1,NMI,APAF1,STAT2,ASS1,IKBKE,CD247,SMCHD1,BTK,ST6GAL1,TLR3,TNFSF10,TMEM173,PPM1H,EIF2AK2,PTGS2,LCK
GO:MF	catalytic activity	GO:0003824	FALSE	1.1462e-06	5.94074	2789	334	66	30108	ACOD1,GZMA,MMP9,NCF2,ZAP70,CYBB,NCF1C,RSFR,AOAH,PTPRC,BLK,MMP10,GCH1,TBXAS1,RNASE6,GLRX,SAMHD1,CASP18,PRKCB,MOV10,B3GALT5,CD38,CTSC,HEPHL1,PARP9,LYN,C1S,SYK,C1R,BCO1,DTX3L,ADAM8,CMPK2,PTPN22,RNF19B,DUSP5,TNFAIP3,NAMPTP1,DHX58,LIPA,RHOG,TGM2,GDA,ASS1,CMTR1,IKBKE,ZC3H12A,PARP12,PPM1J,ADCY7,HPSE,SMCHD1,ST8SIA4,ERAP1,GCNT2,ALOX5,BTK,ST6GAL1,TRIM25,PPM1H,EIF2AK2,PTGS2,GNS,CTSB,LCK,CTSH
GO:MF	chemokine activity	GO:0008009	FALSE	1.16429e-06	5.93394	13	334	6	30108	CCL4,IL8,CXCL13,XCL1,CCL19,CCL21
GO:MF	enzyme regulator activity	GO:0030234	FALSE	1.22624e-06	5.91143	505	334	24	30108	NCF2,SERPINB10B,SOCS1,NCF4,SERPINB1,CYTH4,CST7,ARHGAP15,CTSC,DOCK2,DOCK8,PARP9,SOCS3,LYN,DTX3L,ADAP2,APAF1,IKBKE,RASGEF1B,NCKAP1L,BTK,TMEM173,LCK,CTSH
GO:MF	MHC protein complex binding	GO:0023023	TRUE	1.36692e-06	5.86426	7	334	5	30108	CD74,B2M,DMA,BLB1,TAPBPL
GO:MF	molecular function activator activity	GO:0140677	FALSE	2.00727e-06	5.69739	437	334	22	30108	CCL4,IL8,IL6,CXCL13,IFNG,NCF2,XCL1,CCL19,TNFSF13B,CCL21,NCF4,ARHGAP15,CTSC,DOCK2,ADAP2,APAF1,NCKAP1L,BTK,TMEM173,EIF2AK2,LCK,CTSH
GO:MF	chemokine receptor binding	GO:0042379	FALSE	3.19614e-06	5.49537	25	334	7	30108	CCL4,IL8,CXCL13,XCL1,CCL19,CCL21,CX3CR1
GO:MF	hydrolase activity	GO:0016787	FALSE	6.28145e-06	5.20194	973	334	33	30108	GZMA,MMP9,RSFR,AOAH,PTPRC,MMP10,GCH1,RNASE6,SAMHD1,CASP18,CD38,CTSC,C1S,C1R,ADAM8,PTPN22,DUSP5,TNFAIP3,DHX58,LIPA,RHOG,TGM2,GDA,ZC3H12A,PPM1J,HPSE,SMCHD1,ERAP1,PPM1H,GNS,CTSB,LCK,CTSH
GO:MF	cytokine receptor binding	GO:0005126	FALSE	2.34907e-05	4.6291	89	334	10	30108	CCL4,IL8,CXCL13,XCL1,CCL19,CCL21,STAT1,CX3CR1,SYK,TNFSF10
GO:MF	MHC class II protein complex binding	GO:0023026	FALSE	2.99727e-05	4.52327	5	334	4	30108	CD74,B2M,DMA,BLB1
GO:MF	non-membrane spanning protein tyrosine kinase activity	GO:0004715	TRUE	3.41596e-05	4.46649	21	334	6	30108	ZAP70,BLK,LYN,SYK,BTK,LCK
GO:MF	enzyme binding	GO:0019899	FALSE	4.97997e-05	4.30277	958	334	31	30108	NCF2,SPI1,IL12RB2,LCP1,PTPRC,STAT1,SNX10,BANK1,IKZF3,CD74,HCLS1,PARP9,ANGPT1,SYK,DTX3L,UNC13D,PTPN22,LAPTM5,TNFAIP3,PLEK,RHOG,CD28,STAT2,IKBKE,CD247,SKAP1,BTK,TMEM173,PTGS2,PRDM1,LCK
GO:MF	cytokine activity	GO:0005125	FALSE	0.000195373	3.70914	63	334	8	30108	CCL4,IL8,IL6,CXCL13,IFNG,XCL1,CCL19,CCL21
GO:MF	catalytic activity, acting on a protein	GO:0140096	FALSE	0.000653465	3.18478	1137	334	32	30108	GZMA,MMP9,ZAP70,PTPRC,BLK,MMP10,CASP18,PRKCB,CTSC,PARP9,LYN,C1S,SYK,C1R,DTX3L,ADAM8,PTPN22,RNF19B,DUSP5,TNFAIP3,TGM2,IKBKE,PARP12,PPM1J,ERAP1,BTK,TRIM25,PPM1H,EIF2AK2,CTSB,LCK,CTSH
GO:MF	ion binding	GO:0043167	FALSE	0.00114868	2.9398	785	334	25	30108	EXFABP,CYBB,NCF1C,P2RX7,AOAH,GCH1,IFIH1,SAMHD1,PARP9,MYO1G,SYK,ADAM8,ADAP2,PLEK,DHX58,RHOG,TGM2,GDA,ASS1,ERAP1,ALOX5,BTK,TNFSF10,TMEM173,CDH2
GO:MF	phospholipase binding	GO:0043274	FALSE	0.00120467	2.91913	10	334	4	30108	BANK1,SYK,BTK,LCK
GO:MF	G protein-coupled receptor activity	GO:0004930	FALSE	0.00240936	2.6181	180	334	11	30108	GPR55,GPR171,CCR7,P2RY8,CX3CR1,GPR174,PTAFR,GPR18,CYSLTR2,P2RY6,GPR65
GO:MF	phosphotyrosine residue binding	GO:0001784	TRUE	0.0029344	2.53248	25	334	5	30108	ZAP70,SAMSN1,SYK,GRAP2,LCK
GO:MF	kinase binding	GO:0019900	FALSE	0.00321033	2.49345	343	334	15	30108	IL12RB2,PTPRC,BANK1,HCLS1,ANGPT1,SYK,PTPN22,TNFAIP3,PLEK,RHOG,CD28,CD247,SKAP1,TMEM173,LCK
GO:MF	protein phosphorylated amino acid binding	GO:0045309	FALSE	0.00752057	2.12375	30	334	5	30108	ZAP70,SAMSN1,SYK,GRAP2,LCK
GO:MF	enzyme activator activity	GO:0008047	FALSE	0.00761512	2.11832	242	334	12	30108	NCF2,NCF4,ARHGAP15,CTSC,DOCK2,ADAP2,APAF1,NCKAP1L,BTK,TMEM173,LCK,CTSH
GO:MF	heterocyclic compound binding	GO:1901363	FALSE	0.00821038	2.08564	1659	334	38	30108	SPIC,SERPINB10B,CYBB,IRF1,SPI1,P2RX7,STAT4,BATF3,STAT1,GCH1,TBXAS1,TFEC,EOMES,IKZF1,PAX5,IFIH1,ETV7,SAMHD1,CEBPB,MOV10,NLRC5,IKZF3,PARP9,SYK,IRF4,DDX60,DHX58,RHOG,TGM2,IRF8,ZC3H12A,TLR3,TMEM173,EIF2AK2,PTGS2,IRF7,PRDM1,NBN
GO:MF	pattern recognition receptor activity	GO:0038187	FALSE	0.010731	1.96936	6	334	3	30108	LY96,TLR4,TLR3
GO:MF	purinergic nucleotide receptor activity	GO:0001614	FALSE	0.010731	1.96936	6	334	3	30108	P2RX7,PTAFR,P2RY6
GO:MF	STAT family protein binding	GO:0097677	TRUE	0.010731	1.96936	6	334	3	30108	SPI1,PARP9,DTX3L
GO:MF	RNA polymerase II cis-regulatory region sequence-specific DNA binding	GO:0000978	TRUE	0.0139332	1.85595	436	334	16	30108	SPIC,IRF1,SPI1,STAT4,BATF3,STAT1,EOMES,IKZF1,PAX5,CEBPB,NLRC5,IKZF3,IRF4,IRF8,IRF7,PRDM1
GO:MF	organic cyclic compound binding	GO:0097159	FALSE	0.0142836	1.84516	1702	334	38	30108	SPIC,SERPINB10B,CYBB,IRF1,SPI1,P2RX7,STAT4,BATF3,STAT1,GCH1,TBXAS1,TFEC,EOMES,IKZF1,PAX5,IFIH1,ETV7,SAMHD1,CEBPB,MOV10,NLRC5,IKZF3,PARP9,SYK,IRF4,DDX60,DHX58,RHOG,TGM2,IRF8,ZC3H12A,TLR3,TMEM173,EIF2AK2,PTGS2,IRF7,PRDM1,NBN
GO:MF	anion binding	GO:0043168	FALSE	0.0147156	1.83222	438	334	16	30108	EXFABP,CYBB,NCF1C,P2RX7,GCH1,SAMHD1,PARP9,MYO1G,SYK,ADAP2,PLEK,RHOG,TGM2,ASS1,BTK,TMEM173
GO:MF	endopeptidase activity	GO:0004175	FALSE	0.0150214	1.82329	145	334	9	30108	GZMA,MMP9,MMP10,CASP18,CTSC,C1S,C1R,CTSB,CTSH
GO:MF	CCR chemokine receptor binding	GO:0048020	FALSE	0.0163631	1.78613	18	334	4	30108	CCL4,XCL1,CCL19,CCL21
GO:MF	double-stranded RNA binding	GO:0003725	TRUE	0.0163709	1.78593	35	334	5	30108	IFIH1,DDX60,DHX58,TLR3,EIF2AK2
GO:MF	protein kinase binding	GO:0019901	FALSE	0.0167932	1.77487	305	334	13	30108	IL12RB2,PTPRC,BANK1,HCLS1,ANGPT1,SYK,PLEK,RHOG,CD28,CD247,SKAP1,TMEM173,LCK
GO:MF	peptidase regulator activity	GO:0061134	FALSE	0.0180417	1.74372	58	334	6	30108	SERPINB10B,SERPINB1,CST7,CTSC,APAF1,CTSH
GO:MF	peptidase activity	GO:0008233	FALSE	0.0185037	1.73274	265	334	12	30108	GZMA,MMP9,MMP10,CASP18,CTSC,C1S,C1R,ADAM8,TNFAIP3,ERAP1,CTSB,CTSH
GO:MF	superoxide-generating NAD(P)H oxidase activity	GO:0016175	TRUE	0.0186246	1.72991	7	334	3	30108	NCF2,CYBB,NCF1C
GO:MF	nucleotide receptor activity	GO:0016502	FALSE	0.0186246	1.72991	7	334	3	30108	P2RX7,PTAFR,P2RY6
GO:MF	peptidase activator activity involved in apoptotic process	GO:0016505	TRUE	0.0186246	1.72991	7	334	3	30108	CTSC,APAF1,CTSH
GO:MF	DNA-binding transcription factor activity, RNA polymerase II-specific	GO:0000981	TRUE	0.0216847	1.66385	502	334	17	30108	SPIC,IRF1,SPI1,STAT4,BATF3,STAT1,TFEC,EOMES,PAX5,ETV7,CEBPB,IKZF3,IRF4,STAT2,IRF8,IRF7,PRDM1
GO:MF	DNA-binding transcription factor activity	GO:0003700	FALSE	0.0223637	1.65046	554	334	18	30108	SPIC,IRF1,SPI1,STAT4,BATF3,STAT1,TFEC,EOMES,IKZF1,PAX5,ETV7,CEBPB,IKZF3,IRF4,STAT2,IRF8,IRF7,PRDM1
GO:MF	cis-regulatory region sequence-specific DNA binding	GO:0000987	FALSE	0.0243185	1.61406	457	334	16	30108	SPIC,IRF1,SPI1,STAT4,BATF3,STAT1,EOMES,IKZF1,PAX5,CEBPB,NLRC5,IKZF3,IRF4,IRF8,IRF7,PRDM1
GO:MF	serine-type endopeptidase activity	GO:0004252	FALSE	0.0279993	1.55285	39	334	5	30108	GZMA,CTSC,C1S,C1R,CTSH
GO:MF	SH2 domain binding	GO:0042169	TRUE	0.0311741	1.50621	21	334	4	30108	INPPL1,SYK,SKAP1,LCK
GO:MF	receptor ligand activity	GO:0048018	FALSE	0.0355252	1.44946	162	334	9	30108	CCL4,IL8,IL6,CXCL13,IFNG,XCL1,CCL19,TNFSF13B,CCL21
GO:MF	RNA polymerase II transcription regulatory region sequence-specific DNA binding	GO:0000977	FALSE	0.0357121	1.44718	523	334	17	30108	SPIC,IRF1,SPI1,STAT4,BATF3,STAT1,EOMES,IKZF1,PAX5,ETV7,CEBPB,NLRC5,IKZF3,IRF4,IRF8,IRF7,PRDM1
GO:MF	signaling receptor activator activity	GO:0030546	FALSE	0.0390249	1.40866	164	334	9	30108	CCL4,IL8,IL6,CXCL13,IFNG,XCL1,CCL19,TNFSF13B,CCL21
GO:MF	zinc ion binding	GO:0008270	TRUE	0.0431028	1.36549	130	334	8	30108	GCH1,IFIH1,SAMHD1,ADAM8,DHX58,GDA,ERAP1,TNFSF10
GO:MF	lipopolysaccharide immune receptor activity	GO:0001875	FALSE	0.0498777	1.30209	2	334	2	30108	LY96,TLR4
GO:MF	interleukin-18 receptor activity	GO:0042008	FALSE	0.0498777	1.30209	2	334	2	30108	IL18R1,IL18RAP
GO:BP	immune system process	GO:0002376	TRUE	4.79845e-87	86.3189	892	334	115	30108	ACOD1,CCL4,PDCD1LG2,IL8,CD79B,IL21R,DCSTAMP,CXCL13,LY96,IFNG,TNFSF8,SERPINB10B,ZAP70,XCL1,CYBB,JCHAIN,CCL19,TRAT1,IRF1,TNFSF13B,GPR171,SPI1,FYB,CSF3R,UBASH3A,P2RX7,MCOLN2,CCL21,SAMSN1,LCP1,LCP2,THEMIS,PTPRC,BLK,STAT1,IL18R1,NLRC3,RSAD2,CCR7,EOMES,IKZF1,RASSF5,IFIH1,TLR4,SAMHD1,CRTAM,PRKCB,CST7,CXCR1,NLRC5,BANK1,CD38,CTSC,CCR8,CX3CR1,IKZF3,CD74,DOCK2,HCLS1,CD3E,DOCK8,C1QA,PARP9,ANGPT1,MYO1G,LYN,C1…
GO:BP	immune response	GO:0006955	FALSE	1.24016e-83	82.9065	504	334	93	30108	ACOD1,CCL4,PDCD1LG2,IL8,CD79B,IL21R,CXCL13,LY96,IFNG,ZAP70,XCL1,CYBB,JCHAIN,CCL19,TRAT1,IRF1,SPI1,FYB,UBASH3A,P2RX7,CCL21,LCP1,LCP2,THEMIS,PTPRC,BLK,STAT1,IL18R1,NLRC3,RSAD2,CCR7,EOMES,IFIH1,TLR4,SAMHD1,CRTAM,PRKCB,CXCR1,NLRC5,CTSC,CCR8,CX3CR1,CD74,DOCK2,CD3E,C1QA,PARP9,ANGPT1,MYO1G,LYN,C1QC,SYK,IL2RB,IL18RAP,ADAM8,IRF4,UNC13D,BF1,DDX60,PTPN22,RNF19B,CXCR4,TNFAIP3,CXCR5,CCR5,PIK3AP1,DHX58,LIPA,TN…
GO:BP	regulation of immune system process	GO:0002682	FALSE	2.38377e-63	62.6227	576	334	82	30108	ACOD1,PDCD1LG2,CD79B,DCSTAMP,LY96,ZAP70,TRAT1,IRF1,TNFSF13B,GPR171,SPI1,FYB,CSF3R,UBASH3A,P2RX7,SAMSN1,LCP2,THEMIS,PTPRC,STAT1,IL18R1,NLRC3,RSAD2,RASSF5,IFIH1,TLR4,SAMHD1,CRTAM,PRKCB,CST7,NLRC5,BANK1,CD38,CTSC,IKZF3,CD74,HCLS1,CD3E,DOCK8,C1QA,PARP9,ANGPT1,MYO1G,LYN,C1QC,SYK,IL18RAP,ADAM8,IRF4,B2M,UNC13D,DMA,BLB1,DDX60,PTPN22,TNFAIP3,PIK3AP1,DHX58,LIPA,TNIP2,CD28,NMI,STAT2,IKBKE,TAPBPL,CD247,TRAFD…
GO:BP	response to stimulus	GO:0050896	TRUE	1.10823e-54	53.9554	3620	334	158	30108	ACOD1,SCNN1D,CCL4,IL1R2,PDCD1LG2,IL8,CD79B,IL21R,DCSTAMP,IL6,CXCL13,LY96,IFNG,GZMA,MMP9,TNFSF8,EXFABP,ZAP70,XCL1,CYBB,JCHAIN,CCL19,IL20RA,GPR55,TRAT1,IRF1,GPR171,SPI1,IL22RA2,NCF1C,FYB,CSF3R,UBASH3A,IL12RB2,P2RX7,CSF2RA,CCL21,STAT4,RSFR,LCP1,AOAH,LCP2,THEMIS,PTPRC,BLK,STAT1,IL18R1,TNIP3,NLRC3,RNASE6,RSAD2,CCR7,TFEC,EOMES,RASSF5,IFIH1,TLR4,SAMHD1,XCR1,CASP18,CRTAM,SUCNR1,PRKCB,CST7,CXCR1,LPAR5,SNX…
GO:BP	regulation of immune response	GO:0050776	FALSE	4.04626e-54	53.3929	318	334	61	30108	ACOD1,CD79B,LY96,ZAP70,TRAT1,IRF1,SPI1,FYB,UBASH3A,P2RX7,LCP2,THEMIS,PTPRC,IL18R1,NLRC3,RSAD2,IFIH1,TLR4,SAMHD1,CRTAM,PRKCB,NLRC5,CD74,CD3E,C1QA,PARP9,MYO1G,LYN,C1QC,SYK,IL18RAP,ADAM8,IRF4,UNC13D,DDX60,PTPN22,TNFAIP3,PIK3AP1,DHX58,LIPA,TNIP2,CD28,NMI,STAT2,IKBKE,CD247,TRAFD1,SKAP1,ADCY7,INPP5D,NCKAP1L,CARD11,BTK,TRIM25,TLR3,SASH3,TMEM173,EIF2AK2,IRF7,LCK,CTSH
GO:BP	positive regulation of immune system process	GO:0002684	FALSE	1.81603e-53	52.7409	394	334	65	30108	ACOD1,PDCD1LG2,CD79B,DCSTAMP,LY96,ZAP70,TRAT1,IRF1,TNFSF13B,SPI1,FYB,UBASH3A,P2RX7,LCP2,THEMIS,PTPRC,IL18R1,NLRC3,RSAD2,IFIH1,TLR4,CRTAM,PRKCB,NLRC5,CD38,CTSC,CD74,HCLS1,CD3E,DOCK8,C1QA,PARP9,MYO1G,LYN,C1QC,SYK,IL18RAP,ADAM8,IRF4,B2M,UNC13D,DMA,BLB1,DDX60,PTPN22,TNFAIP3,PIK3AP1,DHX58,LIPA,TNIP2,CD28,NMI,IKBKE,CD247,SKAP1,INPP5D,NCKAP1L,CARD11,BTK,TRIM25,TLR3,SASH3,TMEM173,EIF2AK2,LCK
GO:BP	defense response	GO:0006952	FALSE	9.21173e-52	51.0357	560	334	72	30108	ACOD1,CCL4,IL1R2,IL8,CXCL13,LY96,IFNG,TNFSF8,EXFABP,XCL1,CYBB,CCL19,IRF1,SPI1,IL22RA2,P2RX7,CCL21,STAT4,RSFR,AOAH,PTPRC,BLK,STAT1,NLRC3,RNASE6,RSAD2,IFIH1,TLR4,SAMHD1,CRTAM,CST7,MOV10,NLRC5,CTSC,CX3CR1,CD74,C1QA,PARP9,LYN,SYK,DTX3L,IL18RAP,ADAM8,IRF4,UNC13D,DDX60,PTPN22,LAPTM5,RNF19B,TNFAIP3,CCR5,PIK3AP1,DHX58,LIPA,TNIP2,CD28,NMI,STAT2,ZNFX1,IKBKE,IRF8,TRAFD1,ADCY7,ALOX5,NRROS,BTK,TRIM25,TLR3,TME…
GO:BP	response to biotic stimulus	GO:0009607	FALSE	2.67857e-48	47.5721	492	334	66	30108	ACOD1,CCL4,PDCD1LG2,IL8,CXCL13,LY96,IFNG,GZMA,TNFSF8,EXFABP,XCL1,CYBB,CCL19,IRF1,SPI1,IL12RB2,P2RX7,CCL21,RSFR,PTPRC,BLK,STAT1,TNIP3,NLRC3,RNASE6,RSAD2,IFIH1,TLR4,SAMHD1,CRTAM,MOV10,NLRC5,BANK1,CX3CR1,IKZF3,CD74,PARP9,LYN,SYK,DTX3L,IL18RAP,ADAM8,IRF4,UNC13D,DDX60,PTPN22,LAPTM5,RNF19B,TNFAIP3,PIK3AP1,DHX58,TNIP2,NMI,STAT2,ZNFX1,IKBKE,IRF8,TRAFD1,CD180,BTK,TRIM25,TLR3,TMEM173,EIF2AK2,PTGS2,IRF7
GO:BP	response to external biotic stimulus	GO:0043207	FALSE	5.97579e-48	47.2236	477	334	65	30108	ACOD1,CCL4,PDCD1LG2,IL8,CXCL13,LY96,IFNG,GZMA,TNFSF8,EXFABP,XCL1,CYBB,CCL19,IRF1,SPI1,IL12RB2,P2RX7,CCL21,RSFR,PTPRC,BLK,STAT1,TNIP3,NLRC3,RNASE6,RSAD2,IFIH1,TLR4,SAMHD1,CRTAM,MOV10,NLRC5,BANK1,CX3CR1,IKZF3,CD74,PARP9,LYN,SYK,DTX3L,IL18RAP,ADAM8,IRF4,UNC13D,DDX60,PTPN22,RNF19B,TNFAIP3,PIK3AP1,DHX58,TNIP2,NMI,STAT2,ZNFX1,IKBKE,IRF8,TRAFD1,CD180,BTK,TRIM25,TLR3,TMEM173,EIF2AK2,PTGS2,IRF7
GO:BP	response to other organism	GO:0051707	FALSE	5.97579e-48	47.2236	477	334	65	30108	ACOD1,CCL4,PDCD1LG2,IL8,CXCL13,LY96,IFNG,GZMA,TNFSF8,EXFABP,XCL1,CYBB,CCL19,IRF1,SPI1,IL12RB2,P2RX7,CCL21,RSFR,PTPRC,BLK,STAT1,TNIP3,NLRC3,RNASE6,RSAD2,IFIH1,TLR4,SAMHD1,CRTAM,MOV10,NLRC5,BANK1,CX3CR1,IKZF3,CD74,PARP9,LYN,SYK,DTX3L,IL18RAP,ADAM8,IRF4,UNC13D,DDX60,PTPN22,RNF19B,TNFAIP3,PIK3AP1,DHX58,TNIP2,NMI,STAT2,ZNFX1,IKBKE,IRF8,TRAFD1,CD180,BTK,TRIM25,TLR3,TMEM173,EIF2AK2,PTGS2,IRF7
GO:BP	leukocyte activation	GO:0045321	FALSE	2.9204e-47	46.5346	352	334	58	30108	PDCD1LG2,IL8,CD79B,DCSTAMP,IFNG,TNFSF8,ZAP70,IRF1,TNFSF13B,SPI1,P2RX7,SAMSN1,LCP1,LCP2,THEMIS,PTPRC,IL18R1,NLRC3,RSAD2,EOMES,IKZF1,RASSF5,CRTAM,CST7,BANK1,CD38,CTSC,IKZF3,CD74,DOCK2,CD3E,DOCK8,C1QA,LYN,SYK,IL2RB,IL18RAP,ADAM8,IRF4,B2M,UNC13D,DMA,BLB1,PTPN22,TNFAIP3,LIPA,CD28,NMI,IRF8,CD180,INPP5D,NCKAP1L,CARD11,BTK,SASH3,PRDM1,NBN,LCK
GO:BP	positive regulation of immune response	GO:0050778	FALSE	8.32354e-47	46.0797	258	334	52	30108	ACOD1,CD79B,LY96,ZAP70,TRAT1,IRF1,SPI1,FYB,UBASH3A,P2RX7,LCP2,THEMIS,PTPRC,IL18R1,NLRC3,RSAD2,IFIH1,TLR4,CRTAM,PRKCB,NLRC5,CD74,CD3E,C1QA,PARP9,MYO1G,LYN,C1QC,SYK,IL18RAP,ADAM8,IRF4,DDX60,PTPN22,TNFAIP3,PIK3AP1,DHX58,LIPA,TNIP2,CD28,NMI,IKBKE,CD247,SKAP1,NCKAP1L,CARD11,BTK,TRIM25,TLR3,SASH3,TMEM173,EIF2AK2
GO:BP	positive regulation of response to stimulus	GO:0048584	FALSE	1.45782e-45	44.8363	958	334	82	30108	ACOD1,CCL4,IL8,CD79B,IL6,LY96,MMP9,ZAP70,XCL1,CCL19,IL20RA,GPR55,TRAT1,IRF1,SPI1,NCF1C,FYB,UBASH3A,P2RX7,CCL21,LCP2,THEMIS,PTPRC,IL18R1,NLRC3,RSAD2,IFIH1,TLR4,CRTAM,PRKCB,P2RY8,NLRC5,BANK1,CTSC,CD74,GPR174,HCLS1,CD3E,C1QA,PARP9,ANGPT1,MYO1G,LYN,C1QC,SYK,IL18RAP,ADAM8,IRF4,DDX60,PTPN22,TNFAIP3,GPR18,PIK3AP1,DHX58,LIPA,TNIP2,CD28,NMI,APAF1,IL7R,IKBKE,CD247,SPIRE2,CD180,SKAP1,HPSE,SMCHD1,NCKAP1L,GCN…
GO:BP	cell activation	GO:0001775	FALSE	1.73707e-45	44.7602	396	334	59	30108	PDCD1LG2,IL8,CD79B,DCSTAMP,IFNG,TNFSF8,ZAP70,IRF1,TNFSF13B,SPI1,P2RX7,SAMSN1,LCP1,LCP2,THEMIS,PTPRC,IL18R1,NLRC3,RSAD2,EOMES,IKZF1,RASSF5,CRTAM,CST7,BANK1,CD38,CTSC,IKZF3,CD74,DOCK2,CD3E,DOCK8,C1QA,LYN,SYK,IL2RB,IL18RAP,ADAM8,IRF4,B2M,UNC13D,DMA,BLB1,PTPN22,TNFAIP3,PLEK,LIPA,CD28,NMI,IRF8,CD180,INPP5D,NCKAP1L,CARD11,BTK,SASH3,PRDM1,NBN,LCK
GO:BP	biological process involved in interspecies interaction between organisms	GO:0044419	FALSE	2.55697e-45	44.5923	546	334	66	30108	ACOD1,CCL4,PDCD1LG2,IL8,CXCL13,LY96,IFNG,GZMA,TNFSF8,EXFABP,XCL1,CYBB,CCL19,IRF1,SPI1,IL12RB2,P2RX7,CCL21,RSFR,PTPRC,BLK,STAT1,TNIP3,NLRC3,RNASE6,RSAD2,IFIH1,TLR4,SAMHD1,CRTAM,MOV10,NLRC5,BANK1,CX3CR1,IKZF3,CD74,PARP9,LYN,SYK,DTX3L,IL18RAP,ADAM8,IRF4,UNC13D,DDX60,PTPN22,RNF19B,TNFAIP3,PIK3AP1,DHX58,TNIP2,NMI,STAT2,ZNFX1,IKBKE,IRF8,TRAFD1,CD180,BTK,TRIM25,TLR3,TMEM173,EIF2AK2,PTGS2,IRF7,CTSB
GO:BP	defense response to other organism	GO:0098542	FALSE	2.39823e-44	43.6201	356	334	56	30108	ACOD1,CCL4,IL8,CXCL13,LY96,IFNG,TNFSF8,XCL1,CYBB,CCL19,IRF1,SPI1,P2RX7,CCL21,RSFR,PTPRC,BLK,STAT1,NLRC3,RNASE6,RSAD2,IFIH1,TLR4,SAMHD1,CRTAM,MOV10,NLRC5,CX3CR1,CD74,PARP9,LYN,SYK,DTX3L,IL18RAP,ADAM8,IRF4,UNC13D,DDX60,PTPN22,RNF19B,TNFAIP3,PIK3AP1,DHX58,TNIP2,NMI,STAT2,ZNFX1,IKBKE,IRF8,TRAFD1,BTK,TRIM25,TLR3,TMEM173,EIF2AK2,IRF7
GO:BP	response to external stimulus	GO:0009605	FALSE	9.51017e-44	43.0218	981	334	81	30108	ACOD1,CCL4,PDCD1LG2,IL8,CXCL13,LY96,IFNG,GZMA,TNFSF8,EXFABP,XCL1,CYBB,CCL19,IRF1,SPI1,IL22RA2,CSF3R,IL12RB2,P2RX7,CCL21,RSFR,AOAH,PTPRC,BLK,STAT1,TNIP3,NLRC3,RNASE6,RSAD2,IFIH1,TLR4,SAMHD1,XCR1,CRTAM,CST7,CXCR1,MOV10,NLRC5,BANK1,CTSC,CX3CR1,IKZF3,CD74,DOCK2,PARP9,ANGPT1,LYN,SYK,DTX3L,IL18RAP,ADAM8,IRF4,UNC13D,DDX60,PTPN22,RNF19B,TNFAIP3,CXCR5,PIK3AP1,DHX58,LIPA,TNIP2,CD28,NMI,STAT2,ZNFX1,IKBKE,IR…
GO:BP	regulation of response to stimulus	GO:0048583	FALSE	4.38542e-42	41.358	1734	334	101	30108	ACOD1,CCL4,IL1R2,IL8,CD79B,IL6,LY96,IFNG,MMP9,ZAP70,XCL1,CCL19,IL20RA,GPR55,TRAT1,IRF1,SPI1,IL22RA2,NCF1C,FYB,UBASH3A,P2RX7,CCL21,AOAH,LCP2,THEMIS,PTPRC,STAT1,IL18R1,NLRC3,RSAD2,IFIH1,TLR4,SAMHD1,CRTAM,PRKCB,CST7,P2RY8,NLRC5,BANK1,CTSC,CD74,GPR174,HCLS1,CD3E,C1QA,PARP9,ANGPT1,MYO1G,LYN,C1QC,SYK,DTX3L,IL18RAP,ADAM8,IRF4,UNC13D,DDX60,PTPN22,DUSP5,TNFAIP3,PLEK,GPR18,PIK3AP1,DHX58,LIPA,TNIP2,CD28,NMI…
GO:BP	positive regulation of biological process	GO:0048518	FALSE	3.65588e-40	39.437	2885	334	125	30108	ACOD1,CCL4,PDCD1LG2,IL8,CD79B,DCSTAMP,IL6,LY96,IFNG,GZMA,MMP9,TNFSF8,SPIC,EXFABP,ZAP70,XCL1,CCL19,IL20RA,GPR55,TRAT1,IRF1,TNFSF13B,SPI1,NCF1C,FYB,UBASH3A,IL12RB2,P2RX7,MCOLN2,CCL21,LCP1,LCP2,THEMIS,PTPRC,STAT1,IL18R1,NLRC3,RSAD2,TFEC,GLRX,RASSF5,PAX5,IFIH1,TLR4,CASP18,HELZ2,CRTAM,CEBPB,PRKCB,CST7,P2RY8,MOV10,NLRC5,BANK1,CD38,CTSC,IKZF3,CD74,DOCK2,GPR174,HCLS1,CD3E,DOCK8,C1QA,PARP9,ANGPT1,MYO1G,LY…
GO:BP	regulation of biological process	GO:0050789	FALSE	4.86701e-39	38.3127	5354	334	168	30108	ACOD1,CCL4,IL1R2,PDCD1LG2,IL8,CD79B,IL21R,DCSTAMP,IL6,CXCL13,LY96,IFNG,GZMA,MMP9,TNFSF8,SLC2A6,SPIC,EXFABP,SERPINB10B,ZAP70,XCL1,CCL19,IL20RA,GPR55,TRAT1,IRF1,TNFSF13B,GPR171,SPI1,IL22RA2,NCF1C,FYB,CSF3R,UBASH3A,IL12RB2,P2RX7,MCOLN2,CSF2RA,CCL21,SAMSN1,STAT4,LCP1,AOAH,LCP2,THEMIS,PTPRC,BLK,BATF3,STAT1,IL18R1,TNIP3,NLRC3,RSAD2,TFEC,EOMES,GLRX,IKZF1,RASSF5,PAX5,IFIH1,ETV7,TLR4,SAMHD1,XCR1,SERPINB1,…
GO:BP	lymphocyte activation	GO:0046649	FALSE	2.31426e-38	37.6356	294	334	48	30108	PDCD1LG2,CD79B,TNFSF8,ZAP70,IRF1,TNFSF13B,SPI1,P2RX7,SAMSN1,LCP1,THEMIS,PTPRC,IL18R1,NLRC3,RSAD2,EOMES,IKZF1,RASSF5,CRTAM,BANK1,CD38,IKZF3,CD74,DOCK2,CD3E,DOCK8,LYN,SYK,IL2RB,ADAM8,IRF4,B2M,UNC13D,DMA,BLB1,PTPN22,TNFAIP3,LIPA,CD28,CD180,INPP5D,NCKAP1L,CARD11,BTK,SASH3,PRDM1,NBN,LCK
GO:BP	biological regulation	GO:0065007	FALSE	4.77032e-38	37.3215	5572	334	170	30108	ACOD1,CCL4,IL1R2,PDCD1LG2,IL8,CD79B,IL21R,DCSTAMP,IL6,CXCL13,LY96,IFNG,GZMA,MMP9,TNFSF8,SLC2A6,SPIC,EXFABP,SERPINB10B,ZAP70,XCL1,CCL19,IL20RA,GPR55,TRAT1,IRF1,TNFSF13B,GPR171,SPI1,IL22RA2,NCF1C,FYB,CSF3R,UBASH3A,IL12RB2,P2RX7,MCOLN2,CSF2RA,CCL21,SAMSN1,STAT4,LCP1,AOAH,LCP2,THEMIS,PTPRC,BLK,BATF3,STAT1,IL18R1,TNIP3,NLRC3,RSAD2,TFEC,EOMES,CXORF21,GLRX,IKZF1,RASSF5,PAX5,IFIH1,ETV7,TLR4,SAMHD1,XCR1,S…
GO:BP	cellular response to stimulus	GO:0051716	FALSE	6.34086e-38	37.1979	3080	334	126	30108	ACOD1,SCNN1D,CCL4,IL1R2,PDCD1LG2,IL8,CD79B,IL21R,DCSTAMP,IL6,CXCL13,LY96,IFNG,GZMA,MMP9,EXFABP,ZAP70,XCL1,CCL19,IL20RA,GPR55,TRAT1,IRF1,GPR171,SPI1,IL22RA2,NCF1C,FYB,CSF3R,UBASH3A,IL12RB2,P2RX7,CSF2RA,CCL21,STAT4,LCP1,LCP2,THEMIS,PTPRC,BLK,STAT1,IL18R1,TNIP3,NLRC3,RSAD2,TFEC,RASSF5,IFIH1,TLR4,SAMHD1,CASP18,SUCNR1,PRKCB,CXCR1,SNX10,P2RY8,NLRC5,BANK1,CTSC,CD74,GPR174,HCLS1,CD3E,DOCK8,PARP9,ANGPT1,M…
GO:BP	immune response-regulating signaling pathway	GO:0002764	FALSE	2.15136e-37	36.6673	178	334	40	30108	CD79B,LY96,ZAP70,TRAT1,IRF1,FYB,UBASH3A,LCP2,THEMIS,PTPRC,NLRC3,RSAD2,IFIH1,TLR4,PRKCB,CD3E,MYO1G,LYN,SYK,IRF4,DDX60,PTPN22,TNFAIP3,PIK3AP1,DHX58,LIPA,TNIP2,CD28,NMI,CD247,SKAP1,NCKAP1L,CARD11,BTK,TRIM25,TLR3,TMEM173,EIF2AK2,LCK,CTSH
GO:BP	cellular process	GO:0009987	FALSE	4.49988e-37	36.3468	8021	334	204	30108	ACOD1,SCNN1D,CCL4,IL1R2,PDCD1LG2,IL8,CD79B,IL21R,DCSTAMP,IL6,CXCL13,LY96,IFNG,GZMA,MMP9,TNFSF8,SLC2A6,NCF2,SPIC,EXFABP,SERPINB10B,ZAP70,XCL1,CYBB,JCHAIN,CCL19,IL20RA,GPR55,SYTL5,TRAT1,IRF1,TNFSF13B,GPR171,SPI1,IL22RA2,NCF1C,FYB,CSF3R,UBASH3A,IL12RB2,P2RX7,MCOLN2,CSF2RA,CCL21,SAMSN1,STAT4,LCP1,AOAH,S100A12,LCP2,THEMIS,SOCS1,PTPRC,BLK,BATF3,NCF4,STAT1,IL18R1,TNIP3,MMP10,GCH1,TBXAS1,NLRC3,RSAD2,TFEC…
GO:BP	regulation of cellular process	GO:0050794	FALSE	2.61074e-36	35.5832	5048	334	159	30108	ACOD1,CCL4,IL1R2,PDCD1LG2,IL8,CD79B,IL21R,DCSTAMP,IL6,CXCL13,LY96,IFNG,GZMA,MMP9,TNFSF8,SLC2A6,SPIC,EXFABP,ZAP70,XCL1,CCL19,IL20RA,GPR55,TRAT1,IRF1,TNFSF13B,GPR171,SPI1,IL22RA2,NCF1C,FYB,CSF3R,UBASH3A,IL12RB2,P2RX7,MCOLN2,CSF2RA,CCL21,SAMSN1,STAT4,LCP1,LCP2,THEMIS,PTPRC,BLK,BATF3,STAT1,IL18R1,TNIP3,NLRC3,RSAD2,TFEC,EOMES,GLRX,IKZF1,RASSF5,PAX5,IFIH1,ETV7,TLR4,SAMHD1,XCR1,SERPINB1,CASP18,HELZ2,CRT…
GO:BP	signal transduction	GO:0007165	FALSE	4.14882e-36	35.3821	2335	334	108	30108	ACOD1,CCL4,IL1R2,PDCD1LG2,IL8,CD79B,IL21R,IL6,CXCL13,LY96,IFNG,GZMA,MMP9,ZAP70,XCL1,CCL19,IL20RA,GPR55,TRAT1,IRF1,GPR171,SPI1,IL22RA2,NCF1C,FYB,UBASH3A,IL12RB2,P2RX7,CSF2RA,CCL21,STAT4,LCP1,LCP2,THEMIS,PTPRC,BLK,STAT1,IL18R1,NLRC3,RSAD2,RASSF5,IFIH1,TLR4,SAMHD1,CASP18,SUCNR1,PRKCB,P2RY8,NLRC5,BANK1,CTSC,CD74,GPR174,HCLS1,CD3E,PARP9,ANGPT1,MYO1G,LYN,SYK,IL2RB,DTX3L,IL18RAP,ADAM8,IRF4,DDX60,PTPN22,…
GO:BP	activation of immune response	GO:0002253	FALSE	1.3649e-35	34.8649	196	334	40	30108	CD79B,LY96,ZAP70,TRAT1,IRF1,FYB,UBASH3A,LCP2,THEMIS,PTPRC,NLRC3,RSAD2,IFIH1,TLR4,PRKCB,CD3E,C1QA,MYO1G,LYN,C1QC,SYK,IRF4,DDX60,PTPN22,TNFAIP3,PIK3AP1,DHX58,LIPA,TNIP2,CD28,NMI,CD247,SKAP1,NCKAP1L,CARD11,BTK,TRIM25,TLR3,TMEM173,EIF2AK2
GO:BP	innate immune response	GO:0045087	FALSE	1.4431e-35	34.8407	261	334	44	30108	CCL4,LY96,IFNG,XCL1,CYBB,CCL19,IRF1,SPI1,CCL21,BLK,STAT1,NLRC3,RSAD2,IFIH1,TLR4,SAMHD1,CRTAM,NLRC5,CX3CR1,CD74,PARP9,LYN,SYK,IL18RAP,ADAM8,IRF4,UNC13D,DDX60,PTPN22,RNF19B,TNFAIP3,PIK3AP1,DHX58,TNIP2,NMI,STAT2,IKBKE,IRF8,TRAFD1,BTK,TRIM25,TLR3,TMEM173,EIF2AK2
GO:BP	immune response-activating signaling pathway	GO:0002757	FALSE	8.67018e-35	34.062	175	334	38	30108	CD79B,LY96,ZAP70,TRAT1,IRF1,FYB,UBASH3A,LCP2,THEMIS,PTPRC,NLRC3,RSAD2,IFIH1,TLR4,PRKCB,CD3E,MYO1G,LYN,SYK,IRF4,DDX60,PTPN22,TNFAIP3,PIK3AP1,DHX58,LIPA,TNIP2,CD28,NMI,CD247,SKAP1,NCKAP1L,CARD11,BTK,TRIM25,TLR3,TMEM173,EIF2AK2
GO:BP	positive regulation of cellular process	GO:0048522	FALSE	4.88692e-33	32.311	2620	334	110	30108	CCL4,PDCD1LG2,IL8,DCSTAMP,IL6,LY96,IFNG,GZMA,MMP9,TNFSF8,SPIC,EXFABP,ZAP70,XCL1,CCL19,IL20RA,GPR55,TRAT1,IRF1,TNFSF13B,SPI1,NCF1C,IL12RB2,P2RX7,MCOLN2,CCL21,LCP1,LCP2,PTPRC,STAT1,IL18R1,RSAD2,TFEC,GLRX,PAX5,HELZ2,CRTAM,CEBPB,CST7,P2RY8,MOV10,NLRC5,BANK1,CD38,CTSC,IKZF3,CD74,DOCK2,GPR174,HCLS1,CD3E,DOCK8,PARP9,ANGPT1,LYN,SYK,DTX3L,IL18RAP,ADAM8,IRF4,B2M,UNC13D,DMA,BLB1,DDX60,PTPN22,LAPTM5,TNFAIP3,…
GO:BP	signaling	GO:0023052	FALSE	7.46934e-33	32.1267	2584	334	109	30108	ACOD1,CCL4,IL1R2,PDCD1LG2,IL8,CD79B,IL21R,IL6,CXCL13,LY96,IFNG,GZMA,MMP9,ZAP70,XCL1,CCL19,IL20RA,GPR55,TRAT1,IRF1,GPR171,SPI1,IL22RA2,NCF1C,FYB,UBASH3A,IL12RB2,P2RX7,CSF2RA,CCL21,STAT4,LCP1,LCP2,THEMIS,PTPRC,BLK,STAT1,IL18R1,NLRC3,RSAD2,RASSF5,IFIH1,TLR4,SAMHD1,CASP18,SUCNR1,PRKCB,P2RY8,NLRC5,BANK1,CTSC,CD74,GPR174,HCLS1,CD3E,PARP9,ANGPT1,MYO1G,LYN,SYK,IL2RB,DTX3L,IL18RAP,ADAM8,IRF4,DDX60,PTPN22,…
GO:BP	response to stress	GO:0006950	FALSE	6.59165e-32	31.181	1578	334	85	30108	ACOD1,CCL4,IL1R2,IL8,IL6,CXCL13,LY96,IFNG,MMP9,TNFSF8,EXFABP,XCL1,CYBB,CCL19,IRF1,SPI1,IL22RA2,NCF1C,P2RX7,CCL21,STAT4,RSFR,AOAH,PTPRC,BLK,STAT1,NLRC3,RNASE6,RSAD2,TFEC,IFIH1,TLR4,SAMHD1,CRTAM,CST7,LPAR5,MOV10,NLRC5,CTSC,CX3CR1,CD74,C1QA,PARP9,LYN,SYK,DTX3L,IL18RAP,ADAM8,IRF4,UNC13D,DDX60,PTPN22,LAPTM5,RNF19B,TNFAIP3,CCR5,PLEK,PIK3AP1,DHX58,LIPA,TNIP2,CD28,NMI,APAF1,STAT2,ASS1,ZNFX1,IKBKE,IRF8,TR…
GO:BP	cell communication	GO:0007154	FALSE	6.76742e-32	31.1696	2648	334	109	30108	ACOD1,CCL4,IL1R2,PDCD1LG2,IL8,CD79B,IL21R,IL6,CXCL13,LY96,IFNG,GZMA,MMP9,ZAP70,XCL1,CCL19,IL20RA,GPR55,TRAT1,IRF1,GPR171,SPI1,IL22RA2,NCF1C,FYB,UBASH3A,IL12RB2,P2RX7,CSF2RA,CCL21,STAT4,LCP1,LCP2,THEMIS,PTPRC,BLK,STAT1,IL18R1,NLRC3,RSAD2,RASSF5,IFIH1,TLR4,SAMHD1,CASP18,SUCNR1,PRKCB,P2RY8,NLRC5,BANK1,CTSC,CD74,GPR174,HCLS1,CD3E,PARP9,ANGPT1,MYO1G,LYN,SYK,IL2RB,DTX3L,IL18RAP,ADAM8,IRF4,DDX60,PTPN22,…
GO:BP	immune effector process	GO:0002252	FALSE	8.07559e-31	30.0928	203	334	37	30108	IL21R,SPI1,P2RX7,LCP1,PTPRC,IL18R1,RSAD2,EOMES,CRTAM,CTSC,CD74,DOCK2,C1QA,ANGPT1,MYO1G,LYN,C1QC,SYK,IL2RB,IL18RAP,IRF4,UNC13D,DDX60,PTPN22,RNF19B,DHX58,LIPA,CD28,NMI,CD180,INPP5D,NCKAP1L,BTK,TLR3,SASH3,NBN,CTSH
GO:BP	regulation of defense response	GO:0031347	FALSE	1.28442e-30	29.8913	296	334	42	30108	ACOD1,IL8,LY96,IRF1,SPI1,IL22RA2,AOAH,STAT1,NLRC3,RSAD2,IFIH1,TLR4,SAMHD1,CRTAM,CST7,NLRC5,CTSC,PARP9,LYN,SYK,DTX3L,IL18RAP,ADAM8,IRF4,DDX60,PTPN22,TNFAIP3,PIK3AP1,DHX58,TNIP2,CD28,NMI,STAT2,IKBKE,TRAFD1,ALOX5,BTK,TRIM25,TLR3,TMEM173,EIF2AK2,PTGS2
GO:BP	cytokine production	GO:0001816	FALSE	2.26708e-30	29.6445	300	334	42	30108	IL1R2,IL6,LY96,IRF1,UBASH3A,IL12RB2,P2RX7,MCOLN2,PTPRC,STAT1,IL18R1,NLRC3,RSAD2,SERPINB1,CRTAM,BANK1,CD74,CD3E,ANGPT1,LYN,SYK,ADAM8,IRF4,PTPN22,TNFAIP3,DHX58,CD28,NMI,IKBKE,IRF8,ADCY7,HPSE,INPP5D,NCKAP1L,CARD11,NRROS,BTK,TLR3,SASH3,TMEM173,EIF2AK2,IRF7
GO:BP	hemopoiesis	GO:0030097	FALSE	4.16909e-30	29.38	413	334	47	30108	IL8,CD79B,DCSTAMP,TNFSF8,SERPINB10B,ZAP70,IRF1,GPR171,SPI1,CSF3R,THEMIS,PTPRC,STAT1,IL18R1,RSAD2,EOMES,IKZF1,CASP18,CRTAM,SNX10,IKZF3,CD74,DOCK2,HCLS1,CD3E,ANGPT1,LYN,C1QC,SYK,ADAM8,IRF4,PTPN22,PLEK,LIPA,CD28,IL7R,IRF8,INPP5D,NCKAP1L,CARD11,NRROS,BTK,FLT3,SASH3,EIF2AK2,PRDM1,LCK
GO:BP	regulation of response to biotic stimulus	GO:0002831	FALSE	1.5268e-28	27.8162	198	334	35	30108	ACOD1,LY96,IRF1,SPI1,STAT1,NLRC3,RSAD2,IFIH1,TLR4,SAMHD1,CRTAM,NLRC5,PARP9,LYN,SYK,DTX3L,IL18RAP,ADAM8,IRF4,DDX60,PTPN22,TNFAIP3,PIK3AP1,DHX58,TNIP2,NMI,STAT2,IKBKE,TRAFD1,CD180,BTK,TRIM25,TLR3,TMEM173,EIF2AK2
GO:BP	regulation of cytokine production	GO:0001817	FALSE	2.62266e-28	27.5813	294	334	40	30108	IL1R2,LY96,IRF1,UBASH3A,IL12RB2,P2RX7,MCOLN2,PTPRC,STAT1,IL18R1,NLRC3,RSAD2,SERPINB1,CRTAM,BANK1,CD74,CD3E,ANGPT1,LYN,SYK,ADAM8,IRF4,PTPN22,TNFAIP3,DHX58,CD28,NMI,IKBKE,IRF8,ADCY7,HPSE,INPP5D,NCKAP1L,CARD11,BTK,TLR3,SASH3,TMEM173,EIF2AK2,IRF7
GO:BP	response to cytokine	GO:0034097	FALSE	4.28958e-28	27.3676	340	334	42	30108	CCL4,IL1R2,IL8,IL21R,DCSTAMP,IL6,CXCL13,IFNG,EXFABP,XCL1,CCL19,IL20RA,IRF1,SPI1,IL12RB2,CSF2RA,CCL21,STAT4,PTPRC,STAT1,IL18R1,SAMHD1,XCR1,SNX10,NLRC5,CD74,HCLS1,DOCK8,PARP9,ANGPT1,LYN,SYK,IL2RB,IL18RAP,STAT2,IL7R,IKBKE,IRF8,BTK,TRIM25,TMEM173,EIF2AK2
GO:BP	leukocyte differentiation	GO:0002521	FALSE	4.88755e-28	27.3109	240	334	37	30108	CD79B,DCSTAMP,TNFSF8,ZAP70,IRF1,SPI1,THEMIS,PTPRC,IL18R1,RSAD2,EOMES,IKZF1,CASP18,CRTAM,SNX10,IKZF3,CD74,DOCK2,HCLS1,CD3E,LYN,C1QC,SYK,ADAM8,IRF4,PTPN22,LIPA,CD28,IRF8,INPP5D,NCKAP1L,CARD11,NRROS,BTK,SASH3,PRDM1,LCK
GO:BP	regulation of response to external stimulus	GO:0032101	FALSE	6.1229e-28	27.213	436	334	46	30108	ACOD1,IL8,LY96,IRF1,SPI1,IL22RA2,AOAH,STAT1,NLRC3,RSAD2,IFIH1,TLR4,SAMHD1,CRTAM,CST7,NLRC5,CTSC,CD74,PARP9,LYN,SYK,DTX3L,IL18RAP,ADAM8,IRF4,DDX60,PTPN22,TNFAIP3,PIK3AP1,DHX58,TNIP2,CD28,NMI,STAT2,IKBKE,TRAFD1,CD180,HPSE,NCKAP1L,ALOX5,BTK,TRIM25,TLR3,TMEM173,EIF2AK2,PTGS2
GO:BP	positive regulation of defense response	GO:0031349	FALSE	6.27708e-28	27.2022	173	334	33	30108	ACOD1,IL8,LY96,IRF1,SPI1,NLRC3,RSAD2,IFIH1,TLR4,CRTAM,NLRC5,CTSC,PARP9,LYN,SYK,IL18RAP,ADAM8,IRF4,DDX60,PTPN22,TNFAIP3,PIK3AP1,DHX58,TNIP2,CD28,NMI,IKBKE,BTK,TRIM25,TLR3,TMEM173,EIF2AK2,PTGS2
GO:BP	cytokine-mediated signaling pathway	GO:0019221	FALSE	8.3301e-28	27.0793	159	334	32	30108	CCL4,IL1R2,IL8,IL21R,IL6,CXCL13,IFNG,XCL1,CCL19,IL20RA,IRF1,SPI1,IL12RB2,CSF2RA,CCL21,STAT4,PTPRC,STAT1,IL18R1,SAMHD1,NLRC5,CD74,PARP9,ANGPT1,LYN,SYK,IL2RB,IL18RAP,STAT2,IL7R,IKBKE,TMEM173
GO:BP	positive regulation of signal transduction	GO:0009967	FALSE	8.40324e-28	27.0756	685	334	55	30108	CCL4,IL6,LY96,MMP9,XCL1,CCL19,IL20RA,GPR55,TRAT1,SPI1,NCF1C,P2RX7,CCL21,PTPRC,IL18R1,RSAD2,P2RY8,NLRC5,BANK1,CTSC,CD74,GPR174,HCLS1,CD3E,PARP9,ANGPT1,LYN,SYK,ADAM8,DDX60,PTPN22,GPR18,DHX58,LIPA,TNIP2,CD28,NMI,APAF1,IL7R,IKBKE,CD180,HPSE,NCKAP1L,GCNT2,CARD11,BTK,TRIM25,TLR3,TNFSF10,TMEM173,EIF2AK2,GPR65,LCK,CTSH,RASSF2
GO:BP	response to chemical	GO:0042221	FALSE	1.48289e-27	26.8289	1355	334	74	30108	ACOD1,CCL4,IL1R2,PDCD1LG2,IL8,IL21R,DCSTAMP,IL6,CXCL13,LY96,IFNG,MMP9,EXFABP,XCL1,CCL19,IL20RA,IRF1,SPI1,NCF1C,CSF3R,IL12RB2,P2RX7,CSF2RA,CCL21,STAT4,PTPRC,STAT1,IL18R1,TNIP3,SAMHD1,XCR1,CXCR1,SNX10,NLRC5,CX3CR1,CD74,DOCK2,HCLS1,DOCK8,PARP9,ANGPT1,LYN,SYK,IL2RB,BCO1,IL18RAP,ADAM8,PTPN22,TNFAIP3,CXCR5,LIPA,SLC5A1,TNIP2,TGM2,STAT2,IL7R,IKBKE,IRF8,CD180,ADCY7,P2RY6,HPSE,NCKAP1L,ALOX5,BTK,TRIM25,TLR3…
GO:BP	cell surface receptor signaling pathway	GO:0007166	FALSE	3.18651e-27	26.4967	1179	334	69	30108	ACOD1,CCL4,IL1R2,PDCD1LG2,IL8,CD79B,IL21R,IL6,CXCL13,LY96,IFNG,MMP9,ZAP70,XCL1,CCL19,IL20RA,TRAT1,IRF1,SPI1,IL22RA2,FYB,UBASH3A,IL12RB2,P2RX7,CSF2RA,CCL21,STAT4,LCP2,THEMIS,PTPRC,BLK,STAT1,IL18R1,SAMHD1,CASP18,PRKCB,NLRC5,CD74,CD3E,PARP9,ANGPT1,MYO1G,LYN,SYK,IL2RB,IL18RAP,PTPN22,TNFAIP3,PLEK,PIK3AP1,LIPA,TNIP2,CD28,NMI,STAT2,IL7R,IKBKE,CD247,CD180,SKAP1,NCKAP1L,GCNT2,CARD11,NRROS,BTK,TLR3,TNFSF10…
GO:BP	positive regulation of response to external stimulus	GO:0032103	FALSE	4.07556e-27	26.3898	235	334	36	30108	ACOD1,IL8,LY96,IRF1,SPI1,NLRC3,RSAD2,IFIH1,TLR4,CRTAM,NLRC5,CTSC,CD74,PARP9,LYN,SYK,IL18RAP,ADAM8,IRF4,DDX60,PTPN22,TNFAIP3,PIK3AP1,DHX58,TNIP2,CD28,NMI,IKBKE,CD180,NCKAP1L,BTK,TRIM25,TLR3,TMEM173,EIF2AK2,PTGS2
GO:BP	immune response-regulating cell surface receptor signaling pathway	GO:0002768	FALSE	9.12988e-27	26.0395	101	334	27	30108	CD79B,LY96,ZAP70,TRAT1,FYB,UBASH3A,LCP2,THEMIS,PTPRC,PRKCB,CD3E,MYO1G,LYN,SYK,PTPN22,TNFAIP3,PIK3AP1,LIPA,TNIP2,CD28,NMI,CD247,SKAP1,NCKAP1L,CARD11,BTK,LCK
GO:BP	T cell activation	GO:0042110	FALSE	1.11204e-26	25.9539	188	334	33	30108	PDCD1LG2,TNFSF8,ZAP70,IRF1,SPI1,P2RX7,LCP1,THEMIS,PTPRC,IL18R1,NLRC3,RSAD2,EOMES,CRTAM,IKZF3,CD74,DOCK2,CD3E,DOCK8,SYK,ADAM8,IRF4,B2M,DMA,BLB1,PTPN22,LIPA,CD28,NCKAP1L,CARD11,SASH3,PRDM1,LCK
GO:BP	cellular response to chemical stimulus	GO:0070887	FALSE	1.24151e-26	25.906	1058	334	65	30108	ACOD1,CCL4,IL1R2,PDCD1LG2,IL8,IL21R,DCSTAMP,IL6,CXCL13,LY96,IFNG,MMP9,EXFABP,XCL1,CCL19,IL20RA,IRF1,SPI1,NCF1C,CSF3R,IL12RB2,P2RX7,CSF2RA,CCL21,STAT4,PTPRC,STAT1,IL18R1,TNIP3,SAMHD1,CXCR1,SNX10,NLRC5,CD74,HCLS1,DOCK8,PARP9,ANGPT1,LYN,SYK,IL2RB,IL18RAP,ADAM8,PTPN22,TNFAIP3,CXCR5,TNIP2,TGM2,STAT2,IL7R,IKBKE,IRF8,CD180,ADCY7,P2RY6,NCKAP1L,ALOX5,BTK,TRIM25,TMEM173,EIF2AK2,PTGS2,CTSB,CTSH,P2RY13
GO:BP	regulation of multicellular organismal process	GO:0051239	FALSE	1.74278e-26	25.7588	1251	334	70	30108	IL1R2,PDCD1LG2,DCSTAMP,LY96,MMP9,EXFABP,ZAP70,IL20RA,IRF1,TNFSF13B,GPR171,SPI1,CSF3R,UBASH3A,IL12RB2,P2RX7,MCOLN2,SAMSN1,PTPRC,STAT1,IL18R1,NLRC3,RSAD2,RASSF5,SERPINB1,CRTAM,CST7,BANK1,CD38,CTSC,IKZF3,CD74,HCLS1,CD3E,DOCK8,ANGPT1,LYN,C1QC,SYK,ADAM8,IRF4,B2M,UNC13D,DMA,BLB1,PTPN22,TNFAIP3,PLEK,DHX58,TGM2,CD28,NMI,IKBKE,IRF8,ADCY7,HPSE,INPP5D,NCKAP1L,GCNT2,CARD11,BTK,TLR3,SASH3,TMEM173,EIF2AK2,PTGS…
GO:BP	regulation of cell activation	GO:0050865	FALSE	2.47794e-26	25.6059	228	334	35	30108	PDCD1LG2,ZAP70,IRF1,TNFSF13B,SPI1,SAMSN1,PTPRC,RASSF5,CRTAM,CST7,BANK1,CD38,CTSC,IKZF3,CD74,CD3E,DOCK8,LYN,SYK,ADAM8,B2M,UNC13D,DMA,BLB1,PTPN22,TNFAIP3,PLEK,CD28,INPP5D,NCKAP1L,CARD11,BTK,SASH3,PRDM1,LCK
GO:BP	mononuclear cell differentiation	GO:1903131	FALSE	2.57002e-26	25.5901	176	334	32	30108	CD79B,DCSTAMP,TNFSF8,ZAP70,IRF1,SPI1,THEMIS,PTPRC,IL18R1,RSAD2,EOMES,IKZF1,CRTAM,IKZF3,CD74,DOCK2,CD3E,LYN,SYK,ADAM8,IRF4,PTPN22,LIPA,CD28,IRF8,INPP5D,NCKAP1L,CARD11,BTK,SASH3,PRDM1,LCK
GO:BP	regulation of leukocyte activation	GO:0002694	FALSE	3.00049e-26	25.5228	211	334	34	30108	PDCD1LG2,ZAP70,IRF1,TNFSF13B,SPI1,SAMSN1,PTPRC,RASSF5,CRTAM,CST7,BANK1,CD38,CTSC,IKZF3,CD74,CD3E,DOCK8,LYN,SYK,ADAM8,B2M,UNC13D,DMA,BLB1,PTPN22,TNFAIP3,CD28,INPP5D,NCKAP1L,CARD11,BTK,SASH3,PRDM1,LCK
GO:BP	regulation of innate immune response	GO:0045088	FALSE	3.07436e-26	25.5122	161	334	31	30108	LY96,IRF1,SPI1,NLRC3,RSAD2,IFIH1,TLR4,SAMHD1,CRTAM,NLRC5,PARP9,LYN,SYK,IL18RAP,ADAM8,IRF4,DDX60,PTPN22,TNFAIP3,PIK3AP1,DHX58,TNIP2,NMI,STAT2,IKBKE,TRAFD1,BTK,TRIM25,TLR3,TMEM173,EIF2AK2
GO:BP	cellular response to cytokine stimulus	GO:0071345	FALSE	3.64413e-26	25.4384	311	334	39	30108	CCL4,IL1R2,IL8,IL21R,DCSTAMP,IL6,CXCL13,IFNG,XCL1,CCL19,IL20RA,IRF1,SPI1,IL12RB2,CSF2RA,CCL21,STAT4,PTPRC,STAT1,IL18R1,SAMHD1,SNX10,NLRC5,CD74,HCLS1,DOCK8,PARP9,ANGPT1,LYN,SYK,IL2RB,IL18RAP,STAT2,IL7R,IKBKE,IRF8,BTK,TRIM25,TMEM173
GO:BP	positive regulation of response to biotic stimulus	GO:0002833	FALSE	4.92042e-26	25.308	148	334	30	30108	ACOD1,LY96,IRF1,SPI1,NLRC3,RSAD2,IFIH1,TLR4,CRTAM,NLRC5,PARP9,LYN,SYK,IL18RAP,ADAM8,IRF4,DDX60,PTPN22,TNFAIP3,PIK3AP1,DHX58,TNIP2,NMI,IKBKE,CD180,BTK,TRIM25,TLR3,TMEM173,EIF2AK2
GO:BP	regulation of signal transduction	GO:0009966	FALSE	5.0763e-26	25.2945	1352	334	72	30108	ACOD1,CCL4,IL1R2,IL6,LY96,IFNG,MMP9,XCL1,CCL19,IL20RA,GPR55,TRAT1,IRF1,SPI1,NCF1C,UBASH3A,P2RX7,CCL21,PTPRC,STAT1,IL18R1,NLRC3,RSAD2,SAMHD1,P2RY8,NLRC5,BANK1,CTSC,CD74,GPR174,HCLS1,CD3E,PARP9,ANGPT1,LYN,SYK,ADAM8,IRF4,DDX60,PTPN22,DUSP5,TNFAIP3,PLEK,GPR18,DHX58,LIPA,TNIP2,CD28,NMI,APAF1,STAT2,IL7R,IKBKE,GRAP2,CD180,HPSE,INPP5D,NCKAP1L,GCNT2,CARD11,NRROS,BTK,TRIM25,TLR3,TNFSF10,TMEM173,EIF2AK2,PTG…
GO:BP	immune response-activating cell surface receptor signaling pathway	GO:0002429	FALSE	1.7792e-25	24.7498	99	334	26	30108	CD79B,LY96,ZAP70,TRAT1,FYB,UBASH3A,LCP2,THEMIS,PTPRC,PRKCB,CD3E,MYO1G,LYN,SYK,PTPN22,TNFAIP3,PIK3AP1,LIPA,TNIP2,CD28,NMI,CD247,SKAP1,NCKAP1L,CARD11,BTK
GO:BP	positive regulation of cell communication	GO:0010647	FALSE	2.67095e-25	24.5733	768	334	55	30108	CCL4,IL6,LY96,MMP9,XCL1,CCL19,IL20RA,GPR55,TRAT1,SPI1,NCF1C,P2RX7,CCL21,PTPRC,IL18R1,RSAD2,P2RY8,NLRC5,BANK1,CTSC,CD74,GPR174,HCLS1,CD3E,PARP9,ANGPT1,LYN,SYK,ADAM8,DDX60,PTPN22,GPR18,DHX58,LIPA,TNIP2,CD28,NMI,APAF1,IL7R,IKBKE,CD180,HPSE,NCKAP1L,GCNT2,CARD11,BTK,TRIM25,TLR3,TNFSF10,TMEM173,EIF2AK2,GPR65,LCK,CTSH,RASSF2
GO:BP	cellular response to organic substance	GO:0071310	FALSE	2.7519e-25	24.5604	801	334	56	30108	ACOD1,CCL4,IL1R2,PDCD1LG2,IL8,IL21R,DCSTAMP,IL6,CXCL13,LY96,IFNG,EXFABP,XCL1,CCL19,IL20RA,IRF1,SPI1,IL12RB2,P2RX7,CSF2RA,CCL21,STAT4,PTPRC,STAT1,IL18R1,TNIP3,SAMHD1,SNX10,NLRC5,CD74,HCLS1,DOCK8,PARP9,ANGPT1,LYN,SYK,IL2RB,IL18RAP,PTPN22,TNFAIP3,TNIP2,TGM2,STAT2,IL7R,IKBKE,IRF8,CD180,ADCY7,P2RY6,BTK,TRIM25,TMEM173,EIF2AK2,CTSB,CTSH,P2RY13
GO:BP	multicellular organismal process	GO:0032501	FALSE	3.33543e-25	24.4768	3105	334	108	30108	ACOD1,IL1R2,PDCD1LG2,IL8,CD79B,DCSTAMP,IL6,LY96,IFNG,MMP9,TNFSF8,SPIC,EXFABP,SERPINB10B,ZAP70,IL20RA,IRF1,TNFSF13B,GPR171,SPI1,CSF3R,UBASH3A,IL12RB2,P2RX7,MCOLN2,SAMSN1,RSFR,LCP1,S100A12,LCP2,THEMIS,PTPRC,STAT1,IL18R1,NLRC3,RSAD2,EOMES,IKZF1,RASSF5,PAX5,SAMHD1,SERPINB1,INPPL1,CRTAM,CST7,LPAR5,SNX10,BANK1,CD38,CTSC,IKZF3,CD74,DOCK2,HCLS1,CD3E,DOCK8,C1QA,ANGPT1,LYN,C1QC,SYK,IL2RB,IL18RAP,ADAM8,IRF4…
GO:BP	positive regulation of signaling	GO:0023056	FALSE	3.69024e-25	24.4329	773	334	55	30108	CCL4,IL6,LY96,MMP9,XCL1,CCL19,IL20RA,GPR55,TRAT1,SPI1,NCF1C,P2RX7,CCL21,PTPRC,IL18R1,RSAD2,P2RY8,NLRC5,BANK1,CTSC,CD74,GPR174,HCLS1,CD3E,PARP9,ANGPT1,LYN,SYK,ADAM8,DDX60,PTPN22,GPR18,DHX58,LIPA,TNIP2,CD28,NMI,APAF1,IL7R,IKBKE,CD180,HPSE,NCKAP1L,GCNT2,CARD11,BTK,TRIM25,TLR3,TNFSF10,TMEM173,EIF2AK2,GPR65,LCK,CTSH,RASSF2
GO:BP	inflammatory response	GO:0006954	FALSE	7.19921e-25	24.1427	271	334	36	30108	CCL4,IL1R2,IL8,CXCL13,IFNG,EXFABP,XCL1,CCL19,IL22RA2,P2RX7,CCL21,AOAH,NLRC3,TLR4,CST7,CTSC,C1QA,LYN,SYK,ADAM8,UNC13D,PTPN22,TNFAIP3,CCR5,PIK3AP1,LIPA,CD28,NMI,ADCY7,ALOX5,NRROS,BTK,TLR3,TMEM173,EIF2AK2,PTGS2
GO:BP	regulation of lymphocyte activation	GO:0051249	FALSE	2.75967e-24	23.5591	185	334	31	30108	PDCD1LG2,ZAP70,IRF1,TNFSF13B,SPI1,SAMSN1,PTPRC,RASSF5,CRTAM,BANK1,CD38,IKZF3,CD74,CD3E,DOCK8,LYN,SYK,ADAM8,B2M,DMA,BLB1,PTPN22,TNFAIP3,CD28,INPP5D,NCKAP1L,CARD11,BTK,SASH3,PRDM1,LCK
GO:BP	positive regulation of innate immune response	GO:0045089	FALSE	2.87239e-24	23.5418	137	334	28	30108	LY96,IRF1,SPI1,NLRC3,RSAD2,IFIH1,TLR4,CRTAM,NLRC5,PARP9,LYN,SYK,IL18RAP,ADAM8,IRF4,DDX60,PTPN22,TNFAIP3,PIK3AP1,DHX58,TNIP2,NMI,IKBKE,BTK,TRIM25,TLR3,TMEM173,EIF2AK2
GO:BP	leukocyte mediated immunity	GO:0002443	FALSE	3.66162e-24	23.4363	110	334	26	30108	IL21R,SPI1,P2RX7,PTPRC,IL18R1,RSAD2,CRTAM,CTSC,CD74,C1QA,MYO1G,LYN,C1QC,SYK,IL2RB,IL18RAP,UNC13D,RNF19B,CD28,INPP5D,NCKAP1L,BTK,TLR3,SASH3,NBN,CTSH
GO:BP	response to organic substance	GO:0010033	FALSE	3.99683e-24	23.3983	1058	334	62	30108	ACOD1,CCL4,IL1R2,PDCD1LG2,IL8,IL21R,DCSTAMP,IL6,CXCL13,LY96,IFNG,MMP9,EXFABP,XCL1,CCL19,IL20RA,IRF1,SPI1,IL12RB2,P2RX7,CSF2RA,CCL21,STAT4,PTPRC,STAT1,IL18R1,TNIP3,SAMHD1,XCR1,SNX10,NLRC5,CD74,HCLS1,DOCK8,PARP9,ANGPT1,LYN,SYK,IL2RB,BCO1,IL18RAP,PTPN22,TNFAIP3,LIPA,TNIP2,TGM2,STAT2,IL7R,IKBKE,IRF8,CD180,ADCY7,P2RY6,HPSE,BTK,TRIM25,TLR3,TMEM173,EIF2AK2,CTSB,CTSH,P2RY13
GO:BP	adaptive immune response	GO:0002250	FALSE	6.10488e-24	23.2143	112	334	26	30108	IL21R,IFNG,P2RX7,PTPRC,IL18R1,RSAD2,CTSC,CD74,C1QA,MYO1G,C1QC,SYK,IL2RB,IRF4,UNC13D,TNFAIP3,CD28,SKAP1,ADCY7,INPP5D,NCKAP1L,BTK,SASH3,IRF7,NBN,CTSH
GO:BP	regulation of response to stress	GO:0080134	FALSE	6.38318e-24	23.195	597	334	48	30108	ACOD1,IL8,LY96,IRF1,SPI1,IL22RA2,NCF1C,AOAH,STAT1,NLRC3,RSAD2,IFIH1,TLR4,SAMHD1,CRTAM,CST7,NLRC5,CTSC,CD74,PARP9,LYN,SYK,DTX3L,IL18RAP,ADAM8,IRF4,DDX60,PTPN22,TNFAIP3,PIK3AP1,DHX58,TNIP2,CD28,NMI,STAT2,IKBKE,TRAFD1,SPIRE2,HPSE,SMCHD1,ALOX5,BTK,TRIM25,TLR3,TMEM173,EIF2AK2,PTGS2,RASSF2
GO:BP	lymphocyte differentiation	GO:0030098	FALSE	1.89734e-23	22.7219	162	334	29	30108	CD79B,TNFSF8,ZAP70,IRF1,SPI1,THEMIS,PTPRC,IL18R1,RSAD2,EOMES,IKZF1,CRTAM,IKZF3,CD74,DOCK2,CD3E,SYK,ADAM8,IRF4,PTPN22,LIPA,CD28,INPP5D,NCKAP1L,CARD11,BTK,SASH3,PRDM1,LCK
GO:BP	T cell differentiation	GO:0030217	FALSE	2.33671e-23	22.6314	104	334	25	30108	TNFSF8,ZAP70,IRF1,SPI1,THEMIS,PTPRC,IL18R1,RSAD2,EOMES,CRTAM,IKZF3,CD74,DOCK2,CD3E,SYK,ADAM8,IRF4,PTPN22,LIPA,CD28,NCKAP1L,CARD11,SASH3,PRDM1,LCK
GO:BP	regulation of signaling	GO:0023051	FALSE	3.40001e-23	22.4685	1547	334	73	30108	ACOD1,CCL4,IL1R2,IL6,LY96,IFNG,MMP9,XCL1,CCL19,IL20RA,GPR55,TRAT1,IRF1,SPI1,NCF1C,UBASH3A,P2RX7,CCL21,PTPRC,STAT1,IL18R1,NLRC3,RSAD2,SAMHD1,P2RY8,NLRC5,BANK1,CTSC,CD74,GPR174,HCLS1,CD3E,PARP9,ANGPT1,LYN,SYK,ADAM8,IRF4,DDX60,PTPN22,DUSP5,TNFAIP3,PLEK,GPR18,DHX58,LIPA,TNIP2,CD28,NMI,APAF1,STAT2,IL7R,IKBKE,GRAP2,CD180,HPSE,INPP5D,NCKAP1L,GCNT2,CARD11,NRROS,BTK,TRIM25,TLR3,TNFSF10,TMEM173,EIF2AK2,PTG…
GO:BP	regulation of cell communication	GO:0010646	FALSE	3.53624e-23	22.4515	1548	334	73	30108	ACOD1,CCL4,IL1R2,IL6,LY96,IFNG,MMP9,XCL1,CCL19,IL20RA,GPR55,TRAT1,IRF1,SPI1,NCF1C,UBASH3A,P2RX7,CCL21,PTPRC,STAT1,IL18R1,NLRC3,RSAD2,SAMHD1,P2RY8,NLRC5,BANK1,CTSC,CD74,GPR174,HCLS1,CD3E,PARP9,ANGPT1,LYN,SYK,ADAM8,IRF4,DDX60,PTPN22,DUSP5,TNFAIP3,PLEK,GPR18,DHX58,LIPA,TNIP2,CD28,NMI,APAF1,STAT2,IL7R,IKBKE,GRAP2,CD180,HPSE,INPP5D,NCKAP1L,GCNT2,CARD11,NRROS,BTK,TRIM25,TLR3,TNFSF10,TMEM173,EIF2AK2,PTG…
GO:BP	positive regulation of multicellular organismal process	GO:0051240	FALSE	1.91912e-22	21.7169	645	334	48	30108	PDCD1LG2,DCSTAMP,LY96,EXFABP,ZAP70,IRF1,TNFSF13B,SPI1,IL12RB2,P2RX7,MCOLN2,PTPRC,STAT1,IL18R1,RSAD2,CRTAM,CST7,CD38,CTSC,CD74,HCLS1,CD3E,DOCK8,SYK,ADAM8,IRF4,B2M,DMA,BLB1,PTPN22,PLEK,DHX58,TGM2,CD28,IKBKE,HPSE,INPP5D,NCKAP1L,GCNT2,CARD11,TLR3,SASH3,TMEM173,EIF2AK2,PTGS2,IRF7,LCK,CTSH
GO:BP	lymphocyte mediated immunity	GO:0002449	FALSE	3.15373e-21	20.5012	84	334	22	30108	IL21R,P2RX7,PTPRC,IL18R1,RSAD2,CRTAM,CTSC,CD74,C1QA,MYO1G,C1QC,IL2RB,IL18RAP,UNC13D,RNF19B,CD28,INPP5D,NCKAP1L,BTK,SASH3,NBN,CTSH
GO:BP	defense response to symbiont	GO:0140546	FALSE	7.54714e-21	20.1222	114	334	24	30108	IFNG,IRF1,PTPRC,STAT1,NLRC3,RSAD2,IFIH1,SAMHD1,MOV10,NLRC5,PARP9,DTX3L,UNC13D,DDX60,PTPN22,TNFAIP3,DHX58,STAT2,ZNFX1,TRIM25,TLR3,TMEM173,EIF2AK2,IRF7
GO:BP	defense response to virus	GO:0051607	FALSE	7.54714e-21	20.1222	114	334	24	30108	IFNG,IRF1,PTPRC,STAT1,NLRC3,RSAD2,IFIH1,SAMHD1,MOV10,NLRC5,PARP9,DTX3L,UNC13D,DDX60,PTPN22,TNFAIP3,DHX58,STAT2,ZNFX1,TRIM25,TLR3,TMEM173,EIF2AK2,IRF7
GO:BP	lymphocyte proliferation	GO:0046651	FALSE	2.26345e-20	19.6452	119	334	24	30108	PDCD1LG2,IRF1,TNFSF13B,P2RX7,PTPRC,RASSF5,CRTAM,CD38,IKZF3,CD74,DOCK2,CD3E,DOCK8,LYN,SYK,PTPN22,LIPA,CD28,CD180,INPP5D,NCKAP1L,CARD11,BTK,SASH3
GO:BP	positive regulation of intracellular signal transduction	GO:1902533	FALSE	3.08137e-20	19.5113	420	334	38	30108	CCL4,XCL1,CCL19,IL20RA,GPR55,SPI1,NCF1C,P2RX7,CCL21,PTPRC,IL18R1,P2RY8,BANK1,CD74,GPR174,HCLS1,CD3E,ANGPT1,LYN,SYK,ADAM8,PTPN22,GPR18,TNIP2,CD28,NMI,IKBKE,HPSE,NCKAP1L,GCNT2,CARD11,TRIM25,TLR3,TNFSF10,EIF2AK2,GPR65,LCK,RASSF2
GO:BP	mononuclear cell proliferation	GO:0032943	FALSE	3.45977e-20	19.461	121	334	24	30108	PDCD1LG2,IRF1,TNFSF13B,P2RX7,PTPRC,RASSF5,CRTAM,CD38,IKZF3,CD74,DOCK2,CD3E,DOCK8,LYN,SYK,PTPN22,LIPA,CD28,CD180,INPP5D,NCKAP1L,CARD11,BTK,SASH3
GO:BP	regulation of metabolic process	GO:0019222	FALSE	5.49911e-20	19.2597	3027	334	98	30108	IL1R2,IL8,LY96,IFNG,GZMA,MMP9,TNFSF8,SLC2A6,SPIC,SERPINB10B,TRAT1,IRF1,SPI1,IL22RA2,NCF1C,UBASH3A,IL12RB2,P2RX7,MCOLN2,SAMSN1,STAT4,LCP2,PTPRC,BATF3,STAT1,IL18R1,TNIP3,NLRC3,RSAD2,TFEC,EOMES,IKZF1,RASSF5,PAX5,ETV7,SERPINB1,CASP18,HELZ2,CRTAM,CEBPB,CST7,LPAR5,MOV10,NLRC5,BANK1,IKZF3,CD74,HCLS1,CD3E,PARP9,ANGPT1,LYN,SYK,DRAM1,DTX3L,IL18RAP,ADAM8,IRF4,PTPN22,LAPTM5,TNFAIP3,NAMPTP1,PLEK,DHX58,TNIP2,C…
GO:BP	response to virus	GO:0009615	FALSE	1.10033e-19	18.9585	160	334	26	30108	IFNG,IRF1,PTPRC,STAT1,NLRC3,RSAD2,IFIH1,SAMHD1,MOV10,NLRC5,PARP9,DTX3L,UNC13D,DDX60,PTPN22,TNFAIP3,DHX58,NMI,STAT2,ZNFX1,IKBKE,TRIM25,TLR3,TMEM173,EIF2AK2,IRF7
GO:BP	antigen receptor-mediated signaling pathway	GO:0050851	FALSE	1.45623e-19	18.8368	73	334	20	30108	CD79B,ZAP70,TRAT1,FYB,UBASH3A,LCP2,THEMIS,PTPRC,PRKCB,CD3E,LYN,SYK,PTPN22,LIPA,CD28,CD247,SKAP1,NCKAP1L,CARD11,BTK
GO:BP	negative regulation of immune system process	GO:0002683	FALSE	1.70632e-19	18.7679	181	334	27	30108	IRF1,SPI1,UBASH3A,SAMSN1,PTPRC,NLRC3,RASSF5,SAMHD1,CRTAM,CST7,NLRC5,BANK1,CD74,ANGPT1,LYN,C1QC,IRF4,PTPN22,TNFAIP3,DHX58,NMI,STAT2,TAPBPL,TRAFD1,INPP5D,NCKAP1L,BTK
GO:BP	leukocyte proliferation	GO:0070661	FALSE	1.74655e-19	18.7578	129	334	24	30108	PDCD1LG2,IRF1,TNFSF13B,P2RX7,PTPRC,RASSF5,CRTAM,CD38,IKZF3,CD74,DOCK2,CD3E,DOCK8,LYN,SYK,PTPN22,LIPA,CD28,CD180,INPP5D,NCKAP1L,CARD11,BTK,SASH3
GO:BP	regulation of macromolecule metabolic process	GO:0060255	FALSE	4.44535e-19	18.3521	2783	334	92	30108	IL1R2,IL8,LY96,GZMA,MMP9,TNFSF8,SPIC,SERPINB10B,TRAT1,IRF1,SPI1,IL22RA2,NCF1C,UBASH3A,IL12RB2,P2RX7,MCOLN2,SAMSN1,STAT4,LCP2,PTPRC,BATF3,STAT1,IL18R1,TNIP3,NLRC3,RSAD2,TFEC,EOMES,IKZF1,RASSF5,PAX5,ETV7,SERPINB1,CASP18,HELZ2,CRTAM,CEBPB,CST7,LPAR5,MOV10,NLRC5,BANK1,IKZF3,CD74,HCLS1,CD3E,PARP9,ANGPT1,LYN,SYK,DTX3L,IL18RAP,ADAM8,IRF4,PTPN22,LAPTM5,TNFAIP3,NAMPTP1,DHX58,TNIP2,CD28,NMI,APAF1,STAT2,IKB…
GO:BP	adaptive immune response based on somatic recombination of immune receptors built from immunoglobulin superfamily domains	GO:0002460	FALSE	5.12368e-19	18.2904	90	334	21	30108	IL21R,P2RX7,PTPRC,IL18R1,RSAD2,CTSC,CD74,C1QA,MYO1G,C1QC,IL2RB,IRF4,UNC13D,TNFAIP3,CD28,INPP5D,NCKAP1L,BTK,SASH3,NBN,CTSH
GO:BP	intracellular signal transduction	GO:0035556	FALSE	8.42053e-19	18.0747	1127	334	57	30108	CCL4,MMP9,XCL1,CCL19,IL20RA,GPR55,SPI1,NCF1C,P2RX7,CCL21,LCP1,PTPRC,STAT1,IL18R1,NLRC3,PRKCB,P2RY8,BANK1,CD74,GPR174,HCLS1,CD3E,PARP9,ANGPT1,LYN,SYK,DTX3L,ADAM8,PTPN22,DUSP5,TNFAIP3,PLEK,GPR18,LIPA,RHOG,TNIP2,CD28,NMI,APAF1,IKBKE,GRAP2,HPSE,INPP5D,NCKAP1L,GCNT2,CARD11,BTK,TRIM25,TLR3,TNFSF10,EIF2AK2,PTGS2,NBN,GPR65,LCK,CTSH,RASSF2
GO:BP	positive regulation of cytokine production	GO:0001819	FALSE	1.18302e-18	17.927	175	334	26	30108	LY96,IRF1,IL12RB2,P2RX7,MCOLN2,PTPRC,STAT1,IL18R1,RSAD2,CRTAM,CD74,CD3E,SYK,ADAM8,IRF4,PTPN22,DHX58,CD28,IKBKE,HPSE,CARD11,TLR3,SASH3,TMEM173,EIF2AK2,IRF7
GO:BP	positive regulation of cell activation	GO:0050867	FALSE	2.60061e-18	17.5849	127	334	23	30108	PDCD1LG2,ZAP70,TNFSF13B,SPI1,PTPRC,CD38,CTSC,CD74,CD3E,DOCK8,SYK,ADAM8,B2M,DMA,BLB1,PTPN22,PLEK,CD28,INPP5D,NCKAP1L,CARD11,SASH3,LCK
GO:BP	regulation of cellular metabolic process	GO:0031323	FALSE	5.69127e-18	17.2448	2778	334	90	30108	IL1R2,IL8,LY96,IFNG,GZMA,MMP9,TNFSF8,SLC2A6,SPIC,IRF1,SPI1,IL22RA2,NCF1C,UBASH3A,IL12RB2,P2RX7,MCOLN2,SAMSN1,STAT4,LCP2,PTPRC,BATF3,STAT1,IL18R1,TNIP3,NLRC3,RSAD2,TFEC,EOMES,IKZF1,PAX5,ETV7,SERPINB1,HELZ2,CRTAM,CEBPB,CST7,LPAR5,MOV10,NLRC5,BANK1,IKZF3,CD74,HCLS1,CD3E,PARP9,ANGPT1,LYN,SYK,DRAM1,DTX3L,IL18RAP,ADAM8,IRF4,PTPN22,TNFAIP3,NAMPTP1,PLEK,DHX58,TNIP2,CD28,NMI,APAF1,STAT2,ASS1,IKBKE,IRF8,ZC…
GO:BP	positive regulation of metabolic process	GO:0009893	FALSE	8.95606e-18	17.0479	1767	334	70	30108	IL8,LY96,IFNG,MMP9,TNFSF8,SPIC,IRF1,SPI1,NCF1C,IL12RB2,P2RX7,MCOLN2,LCP2,PTPRC,STAT1,IL18R1,RSAD2,TFEC,RASSF5,PAX5,CASP18,HELZ2,CRTAM,CEBPB,MOV10,NLRC5,BANK1,IKZF3,CD74,HCLS1,CD3E,PARP9,ANGPT1,LYN,SYK,DTX3L,ADAM8,IRF4,PTPN22,LAPTM5,TNFAIP3,NAMPTP1,PLEK,DHX58,CD28,NMI,APAF1,STAT2,ASS1,IKBKE,IRF8,ZC3H12A,SPIRE2,SKAP1,HPSE,SMCHD1,NCKAP1L,CARD11,TLR3,SASH3,TNFSF10,TMEM173,EIF2AK2,PTGS2,IRF7,PRDM1,NBN…
GO:BP	regulation of intracellular signal transduction	GO:1902531	FALSE	1.22217e-17	16.9129	728	334	45	30108	CCL4,MMP9,XCL1,CCL19,IL20RA,GPR55,SPI1,NCF1C,P2RX7,CCL21,PTPRC,STAT1,IL18R1,NLRC3,P2RY8,BANK1,CD74,GPR174,HCLS1,CD3E,ANGPT1,LYN,SYK,ADAM8,PTPN22,DUSP5,TNFAIP3,GPR18,TNIP2,CD28,NMI,IKBKE,GRAP2,HPSE,NCKAP1L,GCNT2,CARD11,TRIM25,TLR3,TNFSF10,EIF2AK2,PTGS2,GPR65,LCK,RASSF2
GO:BP	innate immune response-activating signaling pathway	GO:0002758	FALSE	1.33942e-17	16.8731	104	334	21	30108	LY96,IRF1,NLRC3,RSAD2,IFIH1,TLR4,LYN,SYK,IRF4,DDX60,PTPN22,TNFAIP3,PIK3AP1,DHX58,TNIP2,NMI,BTK,TRIM25,TLR3,TMEM173,EIF2AK2
GO:BP	positive regulation of leukocyte activation	GO:0002696	FALSE	3.14722e-17	16.5021	124	334	22	30108	PDCD1LG2,ZAP70,TNFSF13B,SPI1,PTPRC,CD38,CTSC,CD74,CD3E,DOCK8,SYK,ADAM8,B2M,DMA,BLB1,PTPN22,CD28,INPP5D,NCKAP1L,CARD11,SASH3,LCK
GO:BP	positive regulation of macromolecule metabolic process	GO:0010604	FALSE	3.26304e-17	16.4864	1619	334	66	30108	IL8,LY96,MMP9,TNFSF8,SPIC,IRF1,SPI1,NCF1C,IL12RB2,P2RX7,MCOLN2,LCP2,PTPRC,STAT1,IL18R1,RSAD2,TFEC,RASSF5,PAX5,CASP18,HELZ2,CRTAM,CEBPB,MOV10,NLRC5,BANK1,IKZF3,CD74,HCLS1,CD3E,PARP9,ANGPT1,LYN,SYK,DTX3L,ADAM8,IRF4,PTPN22,LAPTM5,TNFAIP3,NAMPTP1,DHX58,CD28,NMI,APAF1,STAT2,IKBKE,IRF8,ZC3H12A,SPIRE2,SKAP1,HPSE,SMCHD1,CARD11,TLR3,SASH3,TNFSF10,TMEM173,EIF2AK2,PTGS2,IRF7,PRDM1,NBN,LCK,CTSH,RASSF2
GO:BP	response to bacterium	GO:0009617	FALSE	3.99869e-17	16.3981	180	334	25	30108	ACOD1,PDCD1LG2,IL8,CXCL13,LY96,GZMA,TNFSF8,EXFABP,SPI1,IL12RB2,P2RX7,RSFR,TNIP3,RNASE6,TLR4,NLRC5,BANK1,IKZF3,LYN,SYK,TNFAIP3,DHX58,TNIP2,ZNFX1,CD180
GO:BP	regulation of molecular function	GO:0065009	FALSE	6.2098e-17	16.2069	1067	334	53	30108	CCL4,GZMA,MMP9,SERPINB10B,XCL1,CCL19,GPR55,SPI1,NCF1C,P2RX7,CCL21,LCP2,PTPRC,IL18R1,NLRC3,GLRX,SERPINB1,CASP18,CST7,ARHGAP15,LPAR5,NLRC5,CD74,HCLS1,DOCK8,PARP9,ANGPT1,LYN,SYK,DTX3L,IL18RAP,ADAM8,IRF4,LAPTM5,TNFAIP3,ADAP2,PLEK,APAF1,IKBKE,NCKAP1L,CARD11,TRIM25,TLR3,TNFSF10,TMEM173,EIF2AK2,PTGS2,NBN,PXK,CTSB,LCK,CTSH,RASSF2
GO:BP	activation of innate immune response	GO:0002218	FALSE	8.4131e-17	16.075	113	334	21	30108	LY96,IRF1,NLRC3,RSAD2,IFIH1,TLR4,LYN,SYK,IRF4,DDX60,PTPN22,TNFAIP3,PIK3AP1,DHX58,TNIP2,NMI,BTK,TRIM25,TLR3,TMEM173,EIF2AK2
GO:BP	positive regulation of lymphocyte activation	GO:0051251	FALSE	8.4131e-17	16.075	113	334	21	30108	PDCD1LG2,ZAP70,TNFSF13B,SPI1,PTPRC,CD38,CD74,CD3E,DOCK8,SYK,ADAM8,B2M,DMA,BLB1,PTPN22,CD28,INPP5D,NCKAP1L,CARD11,SASH3,LCK
GO:BP	regulation of cell-cell adhesion	GO:0022407	FALSE	1.35087e-16	15.8694	189	334	25	30108	PDCD1LG2,ZAP70,IRF1,SPI1,PTPRC,CRTAM,CD74,CD3E,DOCK8,LYN,SYK,ADAM8,B2M,DMA,BLB1,PTPN22,CD28,ASS1,SKAP1,NCKAP1L,GCNT2,CARD11,SASH3,LCK,CDH2
GO:BP	regulation of biosynthetic process	GO:0009889	FALSE	1.7843e-16	15.7485	2273	334	78	30108	IL1R2,IL8,LY96,TNFSF8,SPIC,IRF1,SPI1,NCF1C,UBASH3A,IL12RB2,P2RX7,MCOLN2,STAT4,PTPRC,BATF3,STAT1,IL18R1,TNIP3,NLRC3,RSAD2,TFEC,EOMES,IKZF1,PAX5,ETV7,SERPINB1,HELZ2,CRTAM,CEBPB,CST7,LPAR5,MOV10,NLRC5,BANK1,IKZF3,CD74,HCLS1,CD3E,PARP9,ANGPT1,LYN,SYK,DTX3L,IL18RAP,ADAM8,IRF4,PTPN22,TNFAIP3,NAMPTP1,PLEK,DHX58,TNIP2,CD28,NMI,STAT2,ASS1,IKBKE,IRF8,ZC3H12A,SKAP1,ADCY7,HPSE,SMCHD1,INPP5D,NCKAP1L,GCNT2,ALO…
GO:BP	pattern recognition receptor signaling pathway	GO:0002221	FALSE	2.58988e-16	15.5867	103	334	20	30108	LY96,IRF1,NLRC3,RSAD2,IFIH1,TLR4,LYN,IRF4,DDX60,PTPN22,TNFAIP3,PIK3AP1,DHX58,TNIP2,NMI,BTK,TRIM25,TLR3,TMEM173,EIF2AK2
GO:BP	metabolic process	GO:0008152	FALSE	3.57926e-16	15.4462	5327	334	128	30108	IL1R2,IL8,IL6,LY96,IFNG,GZMA,MMP9,TNFSF8,SLC2A6,NCF2,SPIC,SERPINB10B,ZAP70,CYBB,TRAT1,IRF1,SPI1,IL22RA2,NCF1C,UBASH3A,IL12RB2,P2RX7,MCOLN2,SAMSN1,STAT4,AOAH,LCP2,SOCS1,PTPRC,BATF3,NCF4,STAT1,IL18R1,TNIP3,MMP10,GCH1,TBXAS1,NLRC3,RSAD2,TFEC,EOMES,IKZF1,RASSF5,PAX5,ETV7,SAMHD1,SERPINB1,CASP18,HELZ2,CRTAM,CEBPB,PRKCB,CST7,LPAR5,MOV10,NLRC5,BANK1,B3GALT5,CTSC,IKZF3,CD74,HCLS1,CD3E,PARP9,ANGPT1,SOCS3,L…
GO:BP	cellular metabolic process	GO:0044237	FALSE	3.62814e-16	15.4403	4666	334	118	30108	IL1R2,IL8,IL6,LY96,IFNG,GZMA,MMP9,TNFSF8,SLC2A6,NCF2,SPIC,ZAP70,CYBB,IRF1,SPI1,IL22RA2,NCF1C,UBASH3A,IL12RB2,P2RX7,MCOLN2,SAMSN1,STAT4,AOAH,LCP2,SOCS1,PTPRC,BATF3,NCF4,STAT1,IL18R1,TNIP3,GCH1,TBXAS1,NLRC3,RSAD2,TFEC,EOMES,IKZF1,PAX5,ETV7,SAMHD1,SERPINB1,HELZ2,CRTAM,CEBPB,PRKCB,CST7,LPAR5,MOV10,NLRC5,BANK1,B3GALT5,IKZF3,CD74,HCLS1,CD3E,PARP9,ANGPT1,SOCS3,LYN,SYK,C1R,BCO1,DRAM1,DTX3L,IL18RAP,ADAM8,…
GO:BP	regulation of mononuclear cell proliferation	GO:0032944	FALSE	3.88095e-16	15.4111	90	334	19	30108	PDCD1LG2,IRF1,TNFSF13B,PTPRC,RASSF5,CRTAM,CD38,IKZF3,CD74,CD3E,LYN,SYK,PTPN22,CD28,INPP5D,NCKAP1L,CARD11,BTK,SASH3
GO:BP	regulation of lymphocyte proliferation	GO:0050670	FALSE	3.88095e-16	15.4111	90	334	19	30108	PDCD1LG2,IRF1,TNFSF13B,PTPRC,RASSF5,CRTAM,CD38,IKZF3,CD74,CD3E,LYN,SYK,PTPN22,CD28,INPP5D,NCKAP1L,CARD11,BTK,SASH3
GO:BP	regulation of cellular biosynthetic process	GO:0031326	FALSE	4.32364e-16	15.3642	2255	334	77	30108	IL1R2,IL8,LY96,TNFSF8,SPIC,IRF1,SPI1,NCF1C,UBASH3A,IL12RB2,P2RX7,MCOLN2,STAT4,PTPRC,BATF3,STAT1,IL18R1,TNIP3,NLRC3,RSAD2,TFEC,EOMES,IKZF1,PAX5,ETV7,SERPINB1,HELZ2,CRTAM,CEBPB,CST7,LPAR5,MOV10,NLRC5,BANK1,IKZF3,CD74,HCLS1,CD3E,PARP9,ANGPT1,LYN,SYK,DTX3L,IL18RAP,ADAM8,IRF4,PTPN22,TNFAIP3,NAMPTP1,PLEK,DHX58,TNIP2,CD28,NMI,STAT2,ASS1,IKBKE,IRF8,ZC3H12A,SKAP1,ADCY7,HPSE,SMCHD1,INPP5D,NCKAP1L,GCNT2,CAR…
GO:BP	regulation of B cell activation	GO:0050864	FALSE	5.7418e-16	15.241	65	334	17	30108	TNFSF13B,SPI1,SAMSN1,PTPRC,BANK1,CD38,IKZF3,CD74,LYN,SYK,TNFAIP3,CD28,INPP5D,NCKAP1L,CARD11,BTK,SASH3
GO:BP	regulation of leukocyte cell-cell adhesion	GO:1903037	FALSE	7.60504e-16	15.1189	125	334	21	30108	PDCD1LG2,ZAP70,IRF1,PTPRC,CRTAM,CD74,CD3E,DOCK8,SYK,ADAM8,B2M,DMA,BLB1,PTPN22,CD28,ASS1,SKAP1,NCKAP1L,CARD11,SASH3,LCK
GO:BP	alpha-beta T cell activation	GO:0046631	FALSE	7.65691e-16	15.1159	66	334	17	30108	TNFSF8,IRF1,PTPRC,IL18R1,RSAD2,EOMES,CRTAM,DOCK2,CD3E,SYK,IRF4,PTPN22,CD28,NCKAP1L,CARD11,SASH3,PRDM1
GO:BP	regulation of gene expression	GO:0010468	FALSE	9.4703e-16	15.0236	2129	334	74	30108	IL1R2,IL8,LY96,TNFSF8,SPIC,IRF1,SPI1,NCF1C,UBASH3A,IL12RB2,P2RX7,MCOLN2,STAT4,PTPRC,BATF3,STAT1,IL18R1,TNIP3,NLRC3,RSAD2,TFEC,EOMES,IKZF1,PAX5,ETV7,SERPINB1,HELZ2,CRTAM,CEBPB,CST7,LPAR5,MOV10,NLRC5,BANK1,IKZF3,CD74,HCLS1,CD3E,PARP9,ANGPT1,LYN,SYK,DTX3L,IL18RAP,ADAM8,IRF4,PTPN22,TNFAIP3,NAMPTP1,DHX58,TNIP2,CD28,NMI,STAT2,IKBKE,IRF8,ZC3H12A,SKAP1,ADCY7,HPSE,SMCHD1,INPP5D,NCKAP1L,GCNT2,CARD11,BTK,TR…
GO:BP	regulation of leukocyte proliferation	GO:0070663	FALSE	1.15778e-15	14.9364	95	334	19	30108	PDCD1LG2,IRF1,TNFSF13B,PTPRC,RASSF5,CRTAM,CD38,IKZF3,CD74,CD3E,LYN,SYK,PTPN22,CD28,INPP5D,NCKAP1L,CARD11,BTK,SASH3
GO:BP	positive regulation of leukocyte cell-cell adhesion	GO:1903039	FALSE	1.2729e-15	14.8952	81	334	18	30108	PDCD1LG2,ZAP70,PTPRC,CD74,CD3E,DOCK8,SYK,ADAM8,B2M,DMA,BLB1,PTPN22,CD28,SKAP1,NCKAP1L,CARD11,SASH3,LCK
GO:BP	negative regulation of biological process	GO:0048519	FALSE	1.6453e-15	14.7838	2415	334	79	30108	ACOD1,IL1R2,IL8,DCSTAMP,GZMA,MMP9,EXFABP,SERPINB10B,TRAT1,IRF1,GPR171,SPI1,IL22RA2,UBASH3A,P2RX7,SAMSN1,AOAH,PTPRC,STAT1,IL18R1,NLRC3,RSAD2,TFEC,RASSF5,PAX5,ETV7,SAMHD1,XCR1,SERPINB1,CRTAM,CST7,MOV10,NLRC5,BANK1,CTSC,CD74,HCLS1,CD3E,DOCK8,PARP9,ANGPT1,LYN,C1QC,DTX3L,ADAM8,IRF4,PTPN22,LAPTM5,DUSP5,TNFAIP3,PLEK,DHX58,CD28,NMI,STAT2,ASS1,PATL2,IKBKE,TAPBPL,IRF8,ZC3H12A,TRAFD1,ADCY7,SMCHD1,INPP5D,NCK…
GO:BP	cellular biosynthetic process	GO:0044249	FALSE	2.12522e-15	14.6726	3392	334	96	30108	IL1R2,IL8,IL6,LY96,GZMA,TNFSF8,SPIC,IRF1,SPI1,NCF1C,UBASH3A,IL12RB2,P2RX7,MCOLN2,STAT4,SOCS1,PTPRC,BATF3,STAT1,IL18R1,TNIP3,GCH1,TBXAS1,NLRC3,RSAD2,TFEC,EOMES,IKZF1,PAX5,ETV7,SAMHD1,SERPINB1,HELZ2,CRTAM,CEBPB,CST7,LPAR5,MOV10,NLRC5,BANK1,B3GALT5,IKZF3,CD74,HCLS1,CD3E,PARP9,ANGPT1,SOCS3,LYN,SYK,C1R,DTX3L,IL18RAP,ADAM8,IRF4,CMPK2,PTPN22,TNFAIP3,NAMPTP1,PLEK,DHX58,LIPA,TNIP2,TGM2,CD28,NMI,APAF1,STAT…
GO:BP	regulation of hemopoiesis	GO:1903706	FALSE	2.66104e-15	14.5749	151	334	22	30108	DCSTAMP,ZAP70,IRF1,GPR171,SPI1,CSF3R,PTPRC,STAT1,CRTAM,IKZF3,CD74,HCLS1,LYN,C1QC,SYK,ADAM8,CD28,INPP5D,NCKAP1L,CARD11,SASH3,PRDM1
GO:BP	positive regulation of cell-cell adhesion	GO:0022409	FALSE	3.23616e-15	14.49	100	334	19	30108	PDCD1LG2,ZAP70,PTPRC,CD74,CD3E,DOCK8,SYK,ADAM8,B2M,DMA,BLB1,PTPN22,CD28,SKAP1,NCKAP1L,GCNT2,CARD11,SASH3,LCK
GO:BP	positive regulation of cellular metabolic process	GO:0031325	FALSE	3.28969e-15	14.4828	1577	334	62	30108	IL8,LY96,IFNG,MMP9,TNFSF8,SPIC,IRF1,SPI1,NCF1C,IL12RB2,P2RX7,MCOLN2,LCP2,PTPRC,STAT1,IL18R1,RSAD2,TFEC,PAX5,HELZ2,CRTAM,CEBPB,MOV10,NLRC5,BANK1,IKZF3,CD74,HCLS1,CD3E,PARP9,ANGPT1,LYN,SYK,DTX3L,ADAM8,IRF4,PTPN22,NAMPTP1,PLEK,DHX58,CD28,STAT2,ASS1,IKBKE,IRF8,ZC3H12A,SPIRE2,SKAP1,HPSE,SMCHD1,NCKAP1L,CARD11,TLR3,SASH3,TMEM173,EIF2AK2,PTGS2,IRF7,PRDM1,NBN,CTSH,RASSF2
GO:BP	gene expression	GO:0010467	FALSE	3.40809e-15	14.4675	2721	334	84	30108	IL1R2,IL8,IL6,LY96,GZMA,TNFSF8,SPIC,IRF1,SPI1,NCF1C,UBASH3A,IL12RB2,P2RX7,MCOLN2,STAT4,PTPRC,BATF3,STAT1,IL18R1,TNIP3,NLRC3,RSAD2,TFEC,EOMES,IKZF1,PAX5,ETV7,SAMHD1,SERPINB1,HELZ2,CRTAM,CEBPB,CST7,LPAR5,MOV10,NLRC5,BANK1,IKZF3,CD74,HCLS1,CD3E,PARP9,ANGPT1,LYN,SYK,C1R,DTX3L,IL18RAP,ADAM8,IRF4,PTPN22,TNFAIP3,NAMPTP1,DHX58,LIPA,TNIP2,TGM2,CD28,NMI,APAF1,STAT2,CMTR1,IKBKE,IRF8,ZC3H12A,SKAP1,ADCY7,HPSE…
GO:BP	organic substance biosynthetic process	GO:1901576	FALSE	4.86517e-15	14.3129	3434	334	96	30108	IL1R2,IL8,IL6,LY96,GZMA,TNFSF8,SPIC,IRF1,SPI1,NCF1C,UBASH3A,IL12RB2,P2RX7,MCOLN2,STAT4,SOCS1,PTPRC,BATF3,STAT1,IL18R1,TNIP3,GCH1,TBXAS1,NLRC3,RSAD2,TFEC,EOMES,IKZF1,PAX5,ETV7,SAMHD1,SERPINB1,HELZ2,CRTAM,CEBPB,CST7,LPAR5,MOV10,NLRC5,BANK1,B3GALT5,IKZF3,CD74,HCLS1,CD3E,PARP9,ANGPT1,SOCS3,LYN,SYK,C1R,DTX3L,IL18RAP,ADAM8,IRF4,CMPK2,PTPN22,TNFAIP3,NAMPTP1,PLEK,DHX58,LIPA,TNIP2,TGM2,CD28,NMI,APAF1,STAT…
GO:BP	regulation of macromolecule biosynthetic process	GO:0010556	FALSE	5.14868e-15	14.2883	2195	334	74	30108	IL1R2,IL8,LY96,TNFSF8,SPIC,IRF1,SPI1,NCF1C,UBASH3A,IL12RB2,P2RX7,MCOLN2,STAT4,PTPRC,BATF3,STAT1,IL18R1,TNIP3,NLRC3,RSAD2,TFEC,EOMES,IKZF1,PAX5,ETV7,SERPINB1,HELZ2,CRTAM,CEBPB,CST7,LPAR5,MOV10,NLRC5,BANK1,IKZF3,CD74,HCLS1,CD3E,PARP9,ANGPT1,LYN,SYK,DTX3L,IL18RAP,ADAM8,IRF4,PTPN22,TNFAIP3,NAMPTP1,DHX58,TNIP2,CD28,NMI,STAT2,IKBKE,IRF8,ZC3H12A,SKAP1,ADCY7,HPSE,SMCHD1,INPP5D,NCKAP1L,GCNT2,CARD11,BTK,TR…
GO:BP	organic substance metabolic process	GO:0071704	FALSE	5.19699e-15	14.2842	5091	334	122	30108	IL1R2,IL8,IL6,LY96,GZMA,MMP9,TNFSF8,SLC2A6,SPIC,SERPINB10B,ZAP70,TRAT1,IRF1,SPI1,IL22RA2,NCF1C,UBASH3A,IL12RB2,P2RX7,MCOLN2,SAMSN1,STAT4,AOAH,LCP2,SOCS1,PTPRC,BATF3,STAT1,IL18R1,TNIP3,GCH1,TBXAS1,NLRC3,RSAD2,TFEC,EOMES,IKZF1,RASSF5,PAX5,ETV7,SAMHD1,SERPINB1,CASP18,HELZ2,CRTAM,CEBPB,PRKCB,CST7,LPAR5,MOV10,NLRC5,BANK1,B3GALT5,CTSC,IKZF3,CD74,HCLS1,CD3E,PARP9,ANGPT1,SOCS3,LYN,SYK,C1R,BCO1,DTX3L,IL18…
GO:BP	biosynthetic process	GO:0009058	FALSE	6.39015e-15	14.1945	3448	334	96	30108	IL1R2,IL8,IL6,LY96,GZMA,TNFSF8,SPIC,IRF1,SPI1,NCF1C,UBASH3A,IL12RB2,P2RX7,MCOLN2,STAT4,SOCS1,PTPRC,BATF3,STAT1,IL18R1,TNIP3,GCH1,TBXAS1,NLRC3,RSAD2,TFEC,EOMES,IKZF1,PAX5,ETV7,SAMHD1,SERPINB1,HELZ2,CRTAM,CEBPB,CST7,LPAR5,MOV10,NLRC5,BANK1,B3GALT5,IKZF3,CD74,HCLS1,CD3E,PARP9,ANGPT1,SOCS3,LYN,SYK,C1R,DTX3L,IL18RAP,ADAM8,IRF4,CMPK2,PTPN22,TNFAIP3,NAMPTP1,PLEK,DHX58,LIPA,TNIP2,TGM2,CD28,NMI,APAF1,STAT…
GO:BP	positive regulation of T cell activation	GO:0050870	FALSE	6.4469e-15	14.1906	74	334	17	30108	PDCD1LG2,ZAP70,PTPRC,CD74,CD3E,DOCK8,SYK,ADAM8,B2M,DMA,BLB1,PTPN22,CD28,NCKAP1L,CARD11,SASH3,LCK
GO:BP	macromolecule metabolic process	GO:0043170	FALSE	7.32577e-15	14.1351	4325	334	110	30108	IL1R2,IL8,IL6,LY96,GZMA,MMP9,TNFSF8,SPIC,SERPINB10B,ZAP70,TRAT1,IRF1,SPI1,IL22RA2,NCF1C,UBASH3A,IL12RB2,P2RX7,MCOLN2,SAMSN1,STAT4,AOAH,LCP2,PTPRC,BATF3,STAT1,IL18R1,TNIP3,NLRC3,RSAD2,TFEC,EOMES,IKZF1,RASSF5,PAX5,ETV7,SAMHD1,SERPINB1,CASP18,HELZ2,CRTAM,CEBPB,PRKCB,CST7,LPAR5,MOV10,NLRC5,BANK1,B3GALT5,CTSC,IKZF3,CD74,HCLS1,CD3E,PARP9,ANGPT1,LYN,SYK,C1R,DTX3L,IL18RAP,ADAM8,IRF4,PTPN22,LAPTM5,RNF19B,…
GO:BP	leukocyte cell-cell adhesion	GO:0007159	FALSE	1.00608e-14	13.9974	141	334	21	30108	PDCD1LG2,ZAP70,IRF1,PTPRC,CRTAM,CD74,CD3E,DOCK8,SYK,ADAM8,B2M,DMA,BLB1,PTPN22,CD28,ASS1,SKAP1,NCKAP1L,CARD11,SASH3,LCK
GO:BP	regulation of T cell activation	GO:0050863	FALSE	1.22328e-14	13.9125	124	334	20	30108	PDCD1LG2,ZAP70,IRF1,PTPRC,CRTAM,CD74,CD3E,DOCK8,SYK,ADAM8,B2M,DMA,BLB1,PTPN22,CD28,NCKAP1L,CARD11,SASH3,PRDM1,LCK
GO:BP	leukocyte migration	GO:0050900	FALSE	1.57235e-14	13.8034	144	334	21	30108	CCL4,IL8,CXCL13,XCL1,CCL19,SPI1,CSF3R,MCOLN2,CCL21,CRTAM,CXCR1,CD74,DOCK8,MYO1G,LYN,SYK,ADAM8,PTPN22,CXCR5,NCKAP1L,ALOX5
GO:BP	positive regulation of molecular function	GO:0044093	FALSE	1.63684e-14	13.786	651	334	39	30108	CCL4,MMP9,XCL1,CCL19,GPR55,NCF1C,P2RX7,CCL21,LCP2,PTPRC,IL18R1,GLRX,CASP18,LPAR5,CD74,HCLS1,DOCK8,PARP9,ANGPT1,LYN,SYK,DTX3L,IL18RAP,ADAM8,IRF4,LAPTM5,PLEK,APAF1,IKBKE,CARD11,TRIM25,TLR3,TNFSF10,TMEM173,EIF2AK2,NBN,LCK,CTSH,RASSF2
GO:BP	regulation of leukocyte differentiation	GO:1902105	FALSE	1.78543e-14	13.7483	109	334	19	30108	DCSTAMP,ZAP70,IRF1,SPI1,PTPRC,CRTAM,IKZF3,CD74,HCLS1,LYN,C1QC,SYK,ADAM8,CD28,INPP5D,NCKAP1L,CARD11,SASH3,PRDM1
GO:BP	anatomical structure development	GO:0048856	FALSE	2.00982e-14	13.6968	2689	334	82	30108	ACOD1,IL8,CD79B,DCSTAMP,IL6,MMP9,TNFSF8,SPIC,EXFABP,SERPINB10B,ZAP70,IRF1,GPR171,SPI1,CSF3R,P2RX7,RSFR,THEMIS,PTPRC,STAT1,IL18R1,RSAD2,EOMES,IKZF1,PAX5,SAMHD1,CASP18,INPPL1,CRTAM,CST7,ARHGAP15,SNX10,CTSC,IKZF3,C1QB,CD74,DOCK2,HCLS1,CD3E,C1QA,ANGPT1,LYN,C1QC,SYK,ADAM8,IRF4,UNC13D,PTPN22,CXCR4,DUSP5,TNFAIP3,CXCR5,ADAP2,PLEK,LIPA,RHOG,TGM2,CD28,APAF1,STAT2,FMNL1,IL7R,IRF8,HPSE,SMCHD1,INPP5D,NCKAP1L,…
GO:BP	positive regulation of immune effector process	GO:0002699	FALSE	2.13586e-14	13.6704	79	334	17	30108	SPI1,P2RX7,PTPRC,IL18R1,RSAD2,CRTAM,CD74,LYN,SYK,IL18RAP,UNC13D,DDX60,PTPN22,DHX58,CD28,TLR3,SASH3
GO:BP	B cell activation	GO:0042113	FALSE	2.33964e-14	13.6309	128	334	20	30108	CD79B,TNFSF13B,SPI1,SAMSN1,PTPRC,BANK1,CD38,IKZF3,CD74,LYN,SYK,TNFAIP3,CD28,CD180,INPP5D,NCKAP1L,CARD11,BTK,SASH3,NBN
GO:BP	macromolecule biosynthetic process	GO:0009059	FALSE	2.77636e-14	13.5565	2990	334	87	30108	IL1R2,IL8,IL6,LY96,GZMA,TNFSF8,SPIC,IRF1,SPI1,NCF1C,UBASH3A,IL12RB2,P2RX7,MCOLN2,STAT4,PTPRC,BATF3,STAT1,IL18R1,TNIP3,NLRC3,RSAD2,TFEC,EOMES,IKZF1,PAX5,ETV7,SAMHD1,SERPINB1,HELZ2,CRTAM,CEBPB,CST7,LPAR5,MOV10,NLRC5,BANK1,B3GALT5,IKZF3,CD74,HCLS1,CD3E,PARP9,ANGPT1,LYN,SYK,C1R,DTX3L,IL18RAP,ADAM8,IRF4,PTPN22,TNFAIP3,NAMPTP1,DHX58,LIPA,TNIP2,TGM2,CD28,NMI,APAF1,STAT2,CMTR1,IKBKE,IRF8,ZC3H12A,SKAP1,AD…
GO:BP	regulation of immune effector process	GO:0002697	FALSE	3.62195e-14	13.4411	113	334	19	30108	SPI1,P2RX7,PTPRC,IL18R1,RSAD2,CRTAM,CD74,ANGPT1,LYN,SYK,IL18RAP,UNC13D,DDX60,PTPN22,DHX58,CD28,NCKAP1L,TLR3,SASH3
GO:BP	regulation of nitrogen compound metabolic process	GO:0051171	FALSE	6.41347e-14	13.1929	2518	334	78	30108	IL1R2,GZMA,MMP9,TNFSF8,SPIC,SERPINB10B,IRF1,SPI1,IL22RA2,NCF1C,P2RX7,SAMSN1,STAT4,LCP2,PTPRC,BATF3,STAT1,IL18R1,TNIP3,NLRC3,TFEC,EOMES,IKZF1,RASSF5,PAX5,ETV7,SERPINB1,CASP18,HELZ2,CEBPB,CST7,LPAR5,MOV10,NLRC5,BANK1,IKZF3,CD74,HCLS1,CD3E,PARP9,ANGPT1,LYN,SYK,DTX3L,IL18RAP,ADAM8,IRF4,PTPN22,LAPTM5,TNFAIP3,NAMPTP1,TNIP2,CD28,NMI,APAF1,STAT2,ASS1,IKBKE,IRF8,ZC3H12A,SPIRE2,SKAP1,SMCHD1,NCKAP1L,CARD11,…
GO:BP	developmental process	GO:0032502	FALSE	6.66322e-14	13.1763	2859	334	84	30108	ACOD1,IL8,CD79B,DCSTAMP,IL6,MMP9,TNFSF8,SPIC,EXFABP,SERPINB10B,ZAP70,IRF1,GPR171,SPI1,CSF3R,P2RX7,RSFR,THEMIS,PTPRC,BLK,STAT1,IL18R1,RSAD2,EOMES,IKZF1,PAX5,SAMHD1,CASP18,INPPL1,CRTAM,CEBPB,CST7,ARHGAP15,SNX10,CTSC,IKZF3,C1QB,CD74,DOCK2,HCLS1,CD3E,C1QA,ANGPT1,LYN,C1QC,SYK,ADAM8,IRF4,UNC13D,PTPN22,CXCR4,DUSP5,TNFAIP3,CXCR5,ADAP2,PLEK,LIPA,RHOG,TGM2,CD28,APAF1,STAT2,FMNL1,IL7R,IRF8,HPSE,SMCHD1,INPP5…
GO:BP	regulation of cell adhesion	GO:0030155	FALSE	1.34153e-13	12.8724	331	334	28	30108	PDCD1LG2,ZAP70,IRF1,SPI1,PTPRC,CRTAM,CD74,CD3E,DOCK8,ANGPT1,LYN,SYK,ADAM8,B2M,UNC13D,DMA,BLB1,PTPN22,TGM2,CD28,ASS1,SKAP1,NCKAP1L,GCNT2,CARD11,SASH3,LCK,CDH2
GO:BP	regulation of primary metabolic process	GO:0080090	FALSE	1.35663e-13	12.8675	2608	334	79	30108	IL1R2,GZMA,MMP9,TNFSF8,SLC2A6,SPIC,SERPINB10B,IRF1,SPI1,IL22RA2,NCF1C,P2RX7,SAMSN1,STAT4,LCP2,PTPRC,BATF3,STAT1,IL18R1,TNIP3,NLRC3,TFEC,EOMES,IKZF1,RASSF5,PAX5,ETV7,SERPINB1,CASP18,HELZ2,CEBPB,CST7,LPAR5,MOV10,NLRC5,BANK1,IKZF3,CD74,HCLS1,CD3E,PARP9,ANGPT1,LYN,SYK,DTX3L,IL18RAP,ADAM8,IRF4,PTPN22,LAPTM5,TNFAIP3,NAMPTP1,PLEK,TNIP2,CD28,NMI,APAF1,STAT2,IKBKE,IRF8,ZC3H12A,SPIRE2,SKAP1,SMCHD1,NCKAP1L,…
GO:BP	positive regulation of cell adhesion	GO:0045785	FALSE	1.58036e-13	12.8012	182	334	22	30108	PDCD1LG2,ZAP70,PTPRC,CD74,CD3E,DOCK8,ANGPT1,SYK,ADAM8,B2M,UNC13D,DMA,BLB1,PTPN22,TGM2,CD28,SKAP1,NCKAP1L,GCNT2,CARD11,SASH3,LCK
GO:BP	T cell receptor signaling pathway	GO:0050852	FALSE	1.20633e-12	11.9185	55	334	14	30108	ZAP70,TRAT1,FYB,UBASH3A,LCP2,THEMIS,PTPRC,CD3E,PTPN22,LIPA,CD28,CD247,SKAP1,CARD11
GO:BP	cell development	GO:0048468	FALSE	1.49314e-12	11.8259	1258	334	51	30108	IL8,CD79B,DCSTAMP,TNFSF8,SERPINB10B,ZAP70,IRF1,GPR171,SPI1,CSF3R,THEMIS,PTPRC,STAT1,IL18R1,RSAD2,EOMES,IKZF1,CASP18,CRTAM,SNX10,IKZF3,CD74,DOCK2,HCLS1,CD3E,C1QA,ANGPT1,LYN,C1QC,SYK,ADAM8,IRF4,PTPN22,PLEK,LIPA,TGM2,CD28,IL7R,IRF8,HPSE,INPP5D,NCKAP1L,CARD11,NRROS,BTK,FLT3,SASH3,EIF2AK2,PRDM1,LCK,CDH2
GO:BP	regulation of lymphocyte differentiation	GO:0045619	FALSE	2.31894e-12	11.6347	71	334	15	30108	ZAP70,IRF1,SPI1,PTPRC,CRTAM,IKZF3,CD74,SYK,ADAM8,CD28,INPP5D,NCKAP1L,CARD11,SASH3,PRDM1
GO:BP	positive regulation of cellular biosynthetic process	GO:0031328	FALSE	3.5213e-12	11.4533	1193	334	49	30108	IL8,LY96,TNFSF8,SPIC,IRF1,SPI1,NCF1C,IL12RB2,P2RX7,MCOLN2,PTPRC,STAT1,IL18R1,RSAD2,TFEC,PAX5,HELZ2,CRTAM,CEBPB,NLRC5,IKZF3,CD74,HCLS1,CD3E,PARP9,ANGPT1,SYK,DTX3L,ADAM8,IRF4,PTPN22,NAMPTP1,DHX58,CD28,STAT2,ASS1,IKBKE,IRF8,SKAP1,HPSE,CARD11,TLR3,SASH3,TMEM173,EIF2AK2,PTGS2,IRF7,PRDM1,CTSH
GO:BP	myeloid leukocyte activation	GO:0002274	FALSE	4.48762e-12	11.348	74	334	15	30108	IL8,DCSTAMP,IFNG,SPI1,LCP2,CST7,CTSC,DOCK2,C1QA,LYN,SYK,IL18RAP,IRF4,UNC13D,NMI
GO:BP	positive regulation of biosynthetic process	GO:0009891	FALSE	5.01154e-12	11.3	1204	334	49	30108	IL8,LY96,TNFSF8,SPIC,IRF1,SPI1,NCF1C,IL12RB2,P2RX7,MCOLN2,PTPRC,STAT1,IL18R1,RSAD2,TFEC,PAX5,HELZ2,CRTAM,CEBPB,NLRC5,IKZF3,CD74,HCLS1,CD3E,PARP9,ANGPT1,SYK,DTX3L,ADAM8,IRF4,PTPN22,NAMPTP1,DHX58,CD28,STAT2,ASS1,IKBKE,IRF8,SKAP1,HPSE,CARD11,TLR3,SASH3,TMEM173,EIF2AK2,PTGS2,IRF7,PRDM1,CTSH
GO:BP	positive regulation of gene expression	GO:0010628	FALSE	5.13697e-12	11.2893	513	334	32	30108	IL8,LY96,IRF1,SPI1,IL12RB2,P2RX7,MCOLN2,PTPRC,STAT1,IL18R1,RSAD2,CRTAM,CEBPB,CD74,CD3E,ANGPT1,SYK,ADAM8,IRF4,PTPN22,DHX58,CD28,IKBKE,HPSE,CARD11,TLR3,SASH3,TMEM173,EIF2AK2,IRF7,PRDM1,CTSH
GO:BP	cell-cell adhesion	GO:0098609	FALSE	5.26899e-12	11.2783	322	334	26	30108	PDCD1LG2,ZAP70,IRF1,SPI1,PTPRC,CRTAM,CD74,CD3E,DOCK8,LYN,SYK,ADAM8,B2M,DMA,BLB1,PTPN22,PLEK,CD28,ASS1,SKAP1,NCKAP1L,GCNT2,CARD11,SASH3,LCK,CDH2
GO:BP	regulation of catalytic activity	GO:0050790	FALSE	7.95828e-12	11.0992	745	334	38	30108	CCL4,GZMA,MMP9,SERPINB10B,XCL1,CCL19,GPR55,NCF1C,P2RX7,CCL21,LCP2,PTPRC,SERPINB1,CASP18,CST7,ARHGAP15,NLRC5,CD74,DOCK8,PARP9,ANGPT1,LYN,SYK,DTX3L,ADAM8,LAPTM5,TNFAIP3,ADAP2,PLEK,APAF1,NCKAP1L,TNFSF10,PTGS2,NBN,CTSB,LCK,CTSH,RASSF2
GO:BP	leukocyte chemotaxis	GO:0030595	FALSE	8.29219e-12	11.0813	93	334	16	30108	CCL4,IL8,CXCL13,XCL1,CCL19,SPI1,CSF3R,CCL21,CXCR1,CD74,LYN,SYK,ADAM8,CXCR5,NCKAP1L,ALOX5
GO:BP	T cell proliferation	GO:0042098	FALSE	8.42372e-12	11.0745	77	334	15	30108	PDCD1LG2,IRF1,P2RX7,PTPRC,CRTAM,DOCK2,CD3E,DOCK8,SYK,PTPN22,LIPA,CD28,NCKAP1L,CARD11,SASH3
GO:BP	cell adhesion	GO:0007155	FALSE	8.79889e-12	11.0556	523	334	32	30108	PDCD1LG2,ZAP70,IRF1,SPI1,PTPRC,CRTAM,CX3CR1,CD74,CD3E,DOCK8,ANGPT1,MYO1G,LYN,SYK,ADAM8,B2M,UNC13D,DMA,BLB1,PTPN22,PLEK,TGM2,CD28,ASS1,SKAP1,HPSE,NCKAP1L,GCNT2,CARD11,SASH3,LCK,CDH2
GO:BP	neutrophil migration	GO:1990266	FALSE	9.60134e-12	11.0177	50	334	13	30108	CCL4,IL8,CXCL13,XCL1,CCL19,CSF3R,MCOLN2,CCL21,CXCR1,CD74,SYK,ADAM8,NCKAP1L
GO:BP	chemotaxis	GO:0006935	FALSE	1.05516e-11	10.9767	174	334	20	30108	CCL4,IL8,CXCL13,XCL1,CCL19,SPI1,CSF3R,CCL21,XCR1,CXCR1,CX3CR1,CD74,DOCK2,ANGPT1,LYN,SYK,ADAM8,CXCR5,NCKAP1L,ALOX5
GO:BP	taxis	GO:0042330	FALSE	1.17945e-11	10.9283	175	334	20	30108	CCL4,IL8,CXCL13,XCL1,CCL19,SPI1,CSF3R,CCL21,XCR1,CXCR1,CX3CR1,CD74,DOCK2,ANGPT1,LYN,SYK,ADAM8,CXCR5,NCKAP1L,ALOX5
GO:BP	regulation of leukocyte mediated immunity	GO:0002703	FALSE	1.92231e-11	10.7162	66	334	14	30108	SPI1,P2RX7,PTPRC,IL18R1,RSAD2,CRTAM,LYN,SYK,IL18RAP,UNC13D,CD28,NCKAP1L,TLR3,SASH3
GO:BP	positive regulation of nitrogen compound metabolic process	GO:0051173	FALSE	1.97985e-11	10.7034	1440	334	53	30108	MMP9,TNFSF8,SPIC,IRF1,SPI1,NCF1C,P2RX7,LCP2,PTPRC,STAT1,TFEC,RASSF5,PAX5,CASP18,HELZ2,CEBPB,MOV10,NLRC5,BANK1,IKZF3,CD74,HCLS1,CD3E,PARP9,ANGPT1,LYN,SYK,DTX3L,ADAM8,IRF4,PTPN22,LAPTM5,TNFAIP3,NAMPTP1,CD28,NMI,APAF1,STAT2,ASS1,IRF8,ZC3H12A,SPIRE2,SKAP1,SMCHD1,TLR3,TNFSF10,TMEM173,PTGS2,IRF7,NBN,LCK,CTSH,RASSF2
GO:BP	positive regulation of macromolecule biosynthetic process	GO:0010557	FALSE	2.44468e-11	10.6118	1162	334	47	30108	IL8,LY96,TNFSF8,SPIC,IRF1,SPI1,NCF1C,IL12RB2,P2RX7,MCOLN2,PTPRC,STAT1,IL18R1,RSAD2,TFEC,PAX5,HELZ2,CRTAM,CEBPB,NLRC5,IKZF3,CD74,HCLS1,CD3E,PARP9,ANGPT1,SYK,DTX3L,ADAM8,IRF4,PTPN22,NAMPTP1,DHX58,CD28,STAT2,IKBKE,IRF8,SKAP1,HPSE,CARD11,TLR3,SASH3,TMEM173,EIF2AK2,IRF7,PRDM1,CTSH
GO:BP	cellular developmental process	GO:0048869	FALSE	2.48618e-11	10.6045	1856	334	61	30108	IL8,CD79B,DCSTAMP,MMP9,TNFSF8,EXFABP,SERPINB10B,ZAP70,IRF1,GPR171,SPI1,CSF3R,THEMIS,PTPRC,BLK,STAT1,IL18R1,RSAD2,EOMES,IKZF1,PAX5,CASP18,CRTAM,CEBPB,SNX10,IKZF3,CD74,DOCK2,HCLS1,CD3E,C1QA,ANGPT1,LYN,C1QC,SYK,ADAM8,IRF4,PTPN22,CXCR4,PLEK,LIPA,TGM2,CD28,IL7R,IRF8,HPSE,INPP5D,NCKAP1L,GCNT2,CARD11,NRROS,BTK,FLT3,SASH3,EIF2AK2,PTGS2,PRDM1,NBN,CTSB,LCK,CDH2
GO:BP	cell differentiation	GO:0030154	FALSE	2.48618e-11	10.6045	1856	334	61	30108	IL8,CD79B,DCSTAMP,MMP9,TNFSF8,EXFABP,SERPINB10B,ZAP70,IRF1,GPR171,SPI1,CSF3R,THEMIS,PTPRC,BLK,STAT1,IL18R1,RSAD2,EOMES,IKZF1,PAX5,CASP18,CRTAM,CEBPB,SNX10,IKZF3,CD74,DOCK2,HCLS1,CD3E,C1QA,ANGPT1,LYN,C1QC,SYK,ADAM8,IRF4,PTPN22,CXCR4,PLEK,LIPA,TGM2,CD28,IL7R,IRF8,HPSE,INPP5D,NCKAP1L,GCNT2,CARD11,NRROS,BTK,FLT3,SASH3,EIF2AK2,PTGS2,PRDM1,NBN,CTSB,LCK,CDH2
GO:BP	T cell selection	GO:0045058	FALSE	3.18471e-11	10.4969	23	334	10	30108	ZAP70,THEMIS,PTPRC,CD74,DOCK2,CD3E,SYK,IRF4,CD28,CARD11
GO:BP	positive regulation of leukocyte proliferation	GO:0070665	FALSE	4.81727e-11	10.3172	56	334	13	30108	PDCD1LG2,TNFSF13B,PTPRC,CD38,CD74,CD3E,LYN,SYK,PTPN22,CD28,NCKAP1L,CARD11,SASH3
GO:BP	primary metabolic process	GO:0044238	FALSE	5.10314e-11	10.2922	4760	334	108	30108	IL1R2,GZMA,MMP9,TNFSF8,SLC2A6,SPIC,SERPINB10B,ZAP70,IRF1,SPI1,IL22RA2,NCF1C,IL12RB2,P2RX7,SAMSN1,STAT4,AOAH,LCP2,SOCS1,PTPRC,BATF3,STAT1,IL18R1,TNIP3,TBXAS1,NLRC3,TFEC,EOMES,IKZF1,RASSF5,PAX5,ETV7,SAMHD1,SERPINB1,CASP18,HELZ2,CEBPB,PRKCB,CST7,LPAR5,MOV10,NLRC5,BANK1,B3GALT5,CTSC,IKZF3,CD74,HCLS1,CD3E,PARP9,ANGPT1,SOCS3,LYN,SYK,C1R,BCO1,DTX3L,IL18RAP,ADAM8,IRF4,CMPK2,PTPN22,LAPTM5,RNF19B,TNFAIP3,N…
GO:BP	negative regulation of cellular process	GO:0048523	FALSE	5.23548e-11	10.281	2270	334	68	30108	ACOD1,IL1R2,IL8,DCSTAMP,GZMA,MMP9,EXFABP,IRF1,GPR171,SPI1,UBASH3A,P2RX7,SAMSN1,PTPRC,STAT1,NLRC3,RSAD2,TFEC,RASSF5,PAX5,ETV7,SAMHD1,XCR1,SERPINB1,CRTAM,CST7,MOV10,NLRC5,BANK1,CTSC,CD74,HCLS1,CD3E,DOCK8,PARP9,ANGPT1,LYN,C1QC,DTX3L,ADAM8,IRF4,PTPN22,LAPTM5,DUSP5,TNFAIP3,PLEK,DHX58,CD28,NMI,STAT2,ASS1,PATL2,IKBKE,IRF8,ZC3H12A,ADCY7,SMCHD1,INPP5D,NCKAP1L,GCNT2,NRROS,BTK,EIF2AK2,PTGS2,PRDM1,NBN,CDH2,C…
GO:BP	regulation of B cell proliferation	GO:0030888	FALSE	5.30244e-11	10.2755	33	334	11	30108	TNFSF13B,PTPRC,CD38,IKZF3,CD74,LYN,INPP5D,NCKAP1L,CARD11,BTK,SASH3
GO:BP	cell killing	GO:0001906	FALSE	7.76135e-11	10.1101	34	334	11	30108	SPI1,P2RX7,PTPRC,CRTAM,CTSC,SYK,IL18RAP,UNC13D,RNF19B,NCKAP1L,CTSH
GO:BP	granulocyte migration	GO:0097530	FALSE	7.88499e-11	10.1032	58	334	13	30108	CCL4,IL8,CXCL13,XCL1,CCL19,CSF3R,MCOLN2,CCL21,CXCR1,CD74,SYK,ADAM8,NCKAP1L
GO:BP	myeloid leukocyte migration	GO:0097529	FALSE	9.60411e-11	10.0175	90	334	15	30108	CCL4,IL8,CXCL13,XCL1,CCL19,SPI1,CSF3R,MCOLN2,CCL21,CXCR1,CD74,LYN,SYK,ADAM8,NCKAP1L
GO:BP	regulation of hydrolase activity	GO:0051336	FALSE	1.38965e-10	9.8571	370	334	26	30108	CCL4,GZMA,MMP9,SERPINB10B,XCL1,CCL19,GPR55,CCL21,PTPRC,SERPINB1,CASP18,CST7,ARHGAP15,DOCK8,LYN,SYK,LAPTM5,ADAP2,PLEK,APAF1,NCKAP1L,TNFSF10,PTGS2,CTSB,LCK,CTSH
GO:BP	negative regulation of leukocyte activation	GO:0002695	FALSE	1.54471e-10	9.81115	76	334	14	30108	IRF1,SPI1,SAMSN1,RASSF5,CRTAM,CST7,BANK1,CD74,LYN,PTPN22,TNFAIP3,INPP5D,NCKAP1L,BTK
GO:BP	B cell proliferation	GO:0042100	FALSE	1.78136e-10	9.74925	48	334	12	30108	TNFSF13B,PTPRC,CD38,IKZF3,CD74,LYN,CD180,INPP5D,NCKAP1L,CARD11,BTK,SASH3
GO:BP	nitrogen compound metabolic process	GO:0006807	FALSE	4.05775e-10	9.39171	4502	334	102	30108	IL1R2,GZMA,MMP9,TNFSF8,SPIC,SERPINB10B,ZAP70,IRF1,SPI1,IL22RA2,NCF1C,IL12RB2,P2RX7,SAMSN1,STAT4,LCP2,PTPRC,BATF3,STAT1,IL18R1,TNIP3,GCH1,NLRC3,TFEC,EOMES,IKZF1,RASSF5,PAX5,ETV7,SAMHD1,SERPINB1,CASP18,HELZ2,CEBPB,PRKCB,CST7,LPAR5,MOV10,NLRC5,BANK1,B3GALT5,CTSC,IKZF3,CD74,HCLS1,CD3E,PARP9,ANGPT1,LYN,SYK,C1R,DTX3L,IL18RAP,ADAM8,IRF4,CMPK2,PTPN22,LAPTM5,RNF19B,TNFAIP3,NAMPTP1,LIPA,TNIP2,TGM2,CD28,NMI…
GO:BP	positive regulation of lymphocyte proliferation	GO:0050671	FALSE	5.07177e-10	9.29484	52	334	12	30108	PDCD1LG2,TNFSF13B,PTPRC,CD38,CD74,CD3E,SYK,PTPN22,CD28,NCKAP1L,CARD11,SASH3
GO:BP	positive regulation of mononuclear cell proliferation	GO:0032946	FALSE	5.07177e-10	9.29484	52	334	12	30108	PDCD1LG2,TNFSF13B,PTPRC,CD38,CD74,CD3E,SYK,PTPN22,CD28,NCKAP1L,CARD11,SASH3
GO:BP	neutrophil chemotaxis	GO:0030593	FALSE	5.91069e-10	9.22836	40	334	11	30108	CCL4,IL8,CXCL13,XCL1,CCL19,CSF3R,CCL21,CXCR1,CD74,SYK,NCKAP1L
GO:BP	leukocyte activation involved in immune response	GO:0002366	FALSE	6.48976e-10	9.18777	102	334	15	30108	SPI1,LCP1,PTPRC,IL18R1,EOMES,DOCK2,LYN,SYK,IRF4,UNC13D,CD28,NMI,CD180,NCKAP1L,NBN
GO:BP	response to lipopolysaccharide	GO:0032496	FALSE	6.58688e-10	9.18132	84	334	14	30108	ACOD1,PDCD1LG2,IL8,CXCL13,LY96,EXFABP,SPI1,IL12RB2,P2RX7,TNIP3,LYN,TNFAIP3,TNIP2,CD180
GO:BP	cytosolic pattern recognition receptor signaling pathway	GO:0002753	FALSE	7.09639e-10	9.14896	68	334	13	30108	NLRC3,RSAD2,IFIH1,DDX60,PTPN22,TNFAIP3,PIK3AP1,DHX58,TNIP2,BTK,TRIM25,TMEM173,EIF2AK2
GO:BP	programmed cell death	GO:0012501	FALSE	7.29307e-10	9.13709	735	334	35	30108	GZMA,MMP9,EXFABP,IL20RA,IRF1,SPI1,P2RX7,PTPRC,CASP18,CTSC,IKZF3,CD74,HCLS1,CD3E,DOCK8,ANGPT1,LYN,SYK,ADAM8,LAPTM5,TNFAIP3,LIPA,TGM2,CD28,APAF1,IKBKE,INPP5D,NCKAP1L,TLR3,TNFSF10,EIF2AK2,PTGS2,NBN,LCK,CTSH
GO:BP	cell death	GO:0008219	FALSE	7.58198e-10	9.12022	736	334	35	30108	GZMA,MMP9,EXFABP,IL20RA,IRF1,SPI1,P2RX7,PTPRC,CASP18,CTSC,IKZF3,CD74,HCLS1,CD3E,DOCK8,ANGPT1,LYN,SYK,ADAM8,LAPTM5,TNFAIP3,LIPA,TGM2,CD28,APAF1,IKBKE,INPP5D,NCKAP1L,TLR3,TNFSF10,EIF2AK2,PTGS2,NBN,LCK,CTSH
GO:BP	negative regulation of cell activation	GO:0050866	FALSE	7.80752e-10	9.10749	85	334	14	30108	IRF1,SPI1,SAMSN1,RASSF5,CRTAM,CST7,BANK1,CD74,LYN,PTPN22,TNFAIP3,INPP5D,NCKAP1L,BTK
GO:BP	leukocyte mediated cytotoxicity	GO:0001909	FALSE	7.80763e-10	9.10748	30	334	10	30108	SPI1,P2RX7,PTPRC,CRTAM,CTSC,IL18RAP,UNC13D,RNF19B,NCKAP1L,CTSH
GO:BP	regulation of alpha-beta T cell activation	GO:0046634	FALSE	7.99857e-10	9.09699	41	334	11	30108	IRF1,PTPRC,CRTAM,CD3E,SYK,PTPN22,CD28,NCKAP1L,CARD11,SASH3,PRDM1
GO:BP	cell activation involved in immune response	GO:0002263	FALSE	8.7008e-10	9.06044	104	334	15	30108	SPI1,LCP1,PTPRC,IL18R1,EOMES,DOCK2,LYN,SYK,IRF4,UNC13D,CD28,NMI,CD180,NCKAP1L,NBN
GO:BP	production of molecular mediator of immune response	GO:0002440	FALSE	9.2332e-10	9.03465	86	334	14	30108	P2RX7,PTPRC,IL18R1,RSAD2,SAMHD1,CD74,ANGPT1,SYK,PTPN22,CD28,BTK,TLR3,SASH3,NBN
GO:BP	regulation of multicellular organismal development	GO:2000026	FALSE	1.02353e-09	8.9899	584	334	31	30108	DCSTAMP,MMP9,EXFABP,ZAP70,IRF1,GPR171,SPI1,CSF3R,P2RX7,PTPRC,STAT1,CRTAM,CST7,CTSC,IKZF3,CD74,HCLS1,LYN,C1QC,SYK,ADAM8,TGM2,CD28,HPSE,INPP5D,NCKAP1L,CARD11,TLR3,SASH3,PRDM1,CTSH
GO:BP	regulation of cytokine-mediated signaling pathway	GO:0001959	FALSE	1.04659e-09	8.98022	55	334	12	30108	IL1R2,IFNG,PTPRC,SAMHD1,NLRC5,CD74,PARP9,ANGPT1,SYK,STAT2,IKBKE,TMEM173
GO:BP	regulation of T cell differentiation	GO:0045580	FALSE	1.31888e-09	8.87979	56	334	12	30108	ZAP70,IRF1,PTPRC,CRTAM,CD74,SYK,ADAM8,CD28,NCKAP1L,CARD11,SASH3,PRDM1
GO:BP	response to molecule of bacterial origin	GO:0002237	FALSE	1.50712e-09	8.82185	89	334	14	30108	ACOD1,PDCD1LG2,IL8,CXCL13,LY96,EXFABP,SPI1,IL12RB2,P2RX7,TNIP3,LYN,TNFAIP3,TNIP2,CD180
GO:BP	multicellular organismal-level homeostasis	GO:0048871	FALSE	1.6707e-09	8.7771	346	334	24	30108	DCSTAMP,SERPINB10B,IL20RA,SPI1,P2RX7,STAT1,IL18R1,IKZF1,SNX10,CD74,ANGPT1,LYN,SYK,ADAM8,IRF4,TNFAIP3,LIPA,INPP5D,NCKAP1L,GCNT2,CARD11,SASH3,PTGS2,CTSH
GO:BP	cell chemotaxis	GO:0060326	FALSE	2.06199e-09	8.68571	131	334	16	30108	CCL4,IL8,CXCL13,XCL1,CCL19,SPI1,CSF3R,CCL21,CXCR1,CD74,LYN,SYK,ADAM8,CXCR5,NCKAP1L,ALOX5
GO:BP	regulation of response to cytokine stimulus	GO:0060759	FALSE	2.06504e-09	8.68507	58	334	12	30108	IL1R2,IFNG,PTPRC,SAMHD1,NLRC5,CD74,PARP9,ANGPT1,SYK,STAT2,IKBKE,TMEM173
GO:BP	negative regulation of multicellular organismal process	GO:0051241	FALSE	2.16763e-09	8.66401	452	334	27	30108	IL1R2,IRF1,SPI1,P2RX7,SAMSN1,PTPRC,STAT1,IL18R1,NLRC3,RASSF5,SERPINB1,CRTAM,CST7,BANK1,CTSC,CD74,ANGPT1,LYN,C1QC,PTPN22,TNFAIP3,DHX58,NMI,ADCY7,INPP5D,NCKAP1L,BTK
GO:BP	positive regulation of B cell activation	GO:0050871	FALSE	2.47024e-09	8.60726	45	334	11	30108	TNFSF13B,SPI1,PTPRC,CD38,CD74,SYK,CD28,INPP5D,NCKAP1L,CARD11,SASH3
GO:BP	regulation of cell development	GO:0060284	FALSE	3.29395e-09	8.48228	325	334	23	30108	DCSTAMP,ZAP70,IRF1,GPR171,SPI1,CSF3R,PTPRC,STAT1,CRTAM,IKZF3,CD74,HCLS1,LYN,C1QC,SYK,ADAM8,TGM2,CD28,INPP5D,NCKAP1L,CARD11,SASH3,PRDM1
GO:BP	peptidyl-tyrosine phosphorylation	GO:0018108	FALSE	3.70463e-09	8.43125	136	334	16	30108	ZAP70,IL22RA2,NCF1C,IL12RB2,SAMSN1,PTPRC,BANK1,CD74,HCLS1,CD3E,PARP9,ANGPT1,LYN,SYK,BTK,LCK
GO:BP	peptidyl-tyrosine modification	GO:0018212	FALSE	4.65076e-09	8.33248	138	334	16	30108	ZAP70,IL22RA2,NCF1C,IL12RB2,SAMSN1,PTPRC,BANK1,CD74,HCLS1,CD3E,PARP9,ANGPT1,LYN,SYK,BTK,LCK
GO:BP	granulocyte chemotaxis	GO:0071621	FALSE	5.33827e-09	8.2726	48	334	11	30108	CCL4,IL8,CXCL13,XCL1,CCL19,CSF3R,CCL21,CXCR1,CD74,SYK,NCKAP1L
GO:BP	apoptotic process	GO:0006915	FALSE	5.97297e-09	8.22381	707	334	33	30108	GZMA,MMP9,EXFABP,IL20RA,IRF1,SPI1,P2RX7,PTPRC,CASP18,CTSC,IKZF3,CD74,HCLS1,CD3E,DOCK8,ANGPT1,LYN,ADAM8,TNFAIP3,LIPA,TGM2,CD28,APAF1,IKBKE,INPP5D,NCKAP1L,TLR3,TNFSF10,EIF2AK2,PTGS2,NBN,LCK,CTSH
GO:BP	regulation of type I interferon production	GO:0032479	FALSE	6.81594e-09	8.16647	49	334	11	30108	IRF1,STAT1,SYK,PTPN22,DHX58,NMI,IKBKE,IRF8,TLR3,TMEM173,IRF7
GO:BP	type I interferon production	GO:0032606	FALSE	6.81594e-09	8.16647	49	334	11	30108	IRF1,STAT1,SYK,PTPN22,DHX58,NMI,IKBKE,IRF8,TLR3,TMEM173,IRF7
GO:BP	negative regulation of lymphocyte activation	GO:0051250	FALSE	1.05306e-08	7.97755	66	334	12	30108	IRF1,SAMSN1,RASSF5,CRTAM,BANK1,CD74,LYN,PTPN22,TNFAIP3,INPP5D,NCKAP1L,BTK
GO:BP	myeloid cell differentiation	GO:0030099	FALSE	1.12295e-08	7.94964	196	334	18	30108	DCSTAMP,SERPINB10B,GPR171,SPI1,CSF3R,STAT1,IKZF1,CASP18,SNX10,CD74,HCLS1,LYN,C1QC,IRF4,LIPA,INPP5D,NCKAP1L,NRROS
GO:BP	homeostatic process	GO:0042592	FALSE	1.35138e-08	7.86922	729	334	33	30108	SCNN1D,DCSTAMP,IL6,EXFABP,SERPINB10B,IL20RA,SPI1,P2RX7,PTPRC,STAT1,IL18R1,CXORF21,IKZF1,XCR1,SNX10,HEPHL1,CD74,ANGPT1,LYN,SYK,ADAM8,IRF4,TNFAIP3,LIPA,TGM2,INPP5D,NCKAP1L,GCNT2,CARD11,SASH3,PTGS2,LCK,CTSH
GO:BP	cellular response to biotic stimulus	GO:0071216	FALSE	1.52714e-08	7.81612	68	334	12	30108	ACOD1,PDCD1LG2,IL8,CXCL13,LY96,SPI1,TNIP3,LYN,SYK,TNFAIP3,TNIP2,CD180
GO:BP	regulation of pattern recognition receptor signaling pathway	GO:0062207	FALSE	1.52714e-08	7.81612	68	334	12	30108	IRF1,NLRC3,RSAD2,LYN,IRF4,DDX60,PTPN22,TNFAIP3,DHX58,BTK,TLR3,EIF2AK2
GO:BP	regulation of developmental process	GO:0050793	FALSE	1.79774e-08	7.74527	1101	334	41	30108	DCSTAMP,MMP9,EXFABP,ZAP70,IRF1,GPR171,SPI1,CSF3R,P2RX7,PTPRC,STAT1,CRTAM,CEBPB,CST7,ARHGAP15,CTSC,IKZF3,CD74,HCLS1,LYN,C1QC,SYK,ADAM8,TNFAIP3,RHOG,TGM2,CD28,STAT2,FMNL1,HPSE,INPP5D,NCKAP1L,GCNT2,CARD11,TLR3,SASH3,EIF2AK2,PTGS2,PRDM1,CDH2,CTSH
GO:BP	response to type II interferon	GO:0034341	FALSE	1.99671e-08	7.69969	40	334	10	30108	CCL4,XCL1,CCL19,IRF1,CCL21,STAT1,NLRC5,CD74,PARP9,IRF8
GO:BP	negative regulation of cytokine production	GO:0001818	FALSE	2.59404e-08	7.58602	109	334	14	30108	IL1R2,PTPRC,NLRC3,SERPINB1,BANK1,ANGPT1,PTPN22,TNFAIP3,DHX58,NMI,ADCY7,INPP5D,NCKAP1L,BTK
GO:BP	regulation of inflammatory response	GO:0050727	FALSE	2.97092e-08	7.52711	132	334	15	30108	IL8,IL22RA2,AOAH,NLRC3,CST7,CTSC,LYN,ADAM8,TNFAIP3,PIK3AP1,CD28,NMI,ALOX5,TMEM173,PTGS2
GO:BP	alpha-beta T cell proliferation	GO:0046633	FALSE	3.03403e-08	7.51798	20	334	8	30108	IRF1,PTPRC,DOCK2,CD3E,SYK,PTPN22,CD28,CARD11
GO:BP	regulation of protein metabolic process	GO:0051246	FALSE	3.16018e-08	7.50029	1073	334	40	30108	IL1R2,MMP9,SERPINB10B,IL22RA2,NCF1C,P2RX7,SAMSN1,LCP2,PTPRC,RASSF5,SERPINB1,CASP18,CST7,MOV10,BANK1,CD74,HCLS1,CD3E,PARP9,ANGPT1,LYN,SYK,DTX3L,ADAM8,PTPN22,LAPTM5,TNFAIP3,NMI,APAF1,STAT2,ZC3H12A,NCKAP1L,TNFSF10,EIF2AK2,PTGS2,NBN,CTSB,LCK,CTSH,RASSF2
GO:BP	cellular response to lipopolysaccharide	GO:0071222	FALSE	3.25083e-08	7.48801	56	334	11	30108	ACOD1,PDCD1LG2,IL8,CXCL13,LY96,SPI1,TNIP3,LYN,TNFAIP3,TNIP2,CD180
GO:BP	alpha-beta T cell differentiation	GO:0046632	FALSE	3.39866e-08	7.46869	42	334	10	30108	TNFSF8,IRF1,IL18R1,RSAD2,EOMES,SYK,IRF4,NCKAP1L,SASH3,PRDM1
GO:BP	immunoglobulin mediated immune response	GO:0016064	FALSE	3.39866e-08	7.46869	42	334	10	30108	IL21R,PTPRC,CD74,C1QA,C1QC,IL2RB,CD28,INPP5D,BTK,NBN
GO:BP	B cell mediated immunity	GO:0019724	FALSE	4.3853e-08	7.358	43	334	10	30108	IL21R,PTPRC,CD74,C1QA,C1QC,IL2RB,CD28,INPP5D,BTK,NBN
GO:BP	T cell mediated immunity	GO:0002456	FALSE	4.76486e-08	7.32195	31	334	9	30108	P2RX7,PTPRC,IL18R1,RSAD2,CTSC,MYO1G,NCKAP1L,SASH3,CTSH
GO:BP	cellular response to molecule of bacterial origin	GO:0071219	FALSE	4.87383e-08	7.31213	58	334	11	30108	ACOD1,PDCD1LG2,IL8,CXCL13,LY96,SPI1,TNIP3,LYN,TNFAIP3,TNIP2,CD180
GO:BP	negative regulation of immune response	GO:0050777	FALSE	5.93192e-08	7.2268	59	334	11	30108	SPI1,PTPRC,SAMHD1,NLRC5,TNFAIP3,DHX58,NMI,STAT2,TRAFD1,INPP5D,NCKAP1L
GO:BP	regulation of adaptive immune response	GO:0002819	FALSE	5.93192e-08	7.2268	59	334	11	30108	P2RX7,PTPRC,IL18R1,RSAD2,TNFAIP3,CD28,SKAP1,ADCY7,NCKAP1L,SASH3,IRF7
GO:BP	negative T cell selection	GO:0043383	FALSE	6.27921e-08	7.20209	8	334	6	30108	THEMIS,PTPRC,CD74,DOCK2,CD3E,CD28
GO:BP	phosphate-containing compound metabolic process	GO:0006796	FALSE	6.55569e-08	7.18338	1198	334	42	30108	MMP9,ZAP70,IL22RA2,NCF1C,IL12RB2,P2RX7,SAMSN1,LCP2,SOCS1,PTPRC,SAMHD1,PRKCB,NLRC5,BANK1,CD74,HCLS1,CD3E,PARP9,ANGPT1,SOCS3,LYN,SYK,ADAM8,CMPK2,PTPN22,TNFAIP3,NAMPTP1,PLEK,LIPA,STAT2,GDA,IKBKE,PPM1J,ADCY7,NCKAP1L,BTK,TLR3,EIF2AK2,PTGS2,NBN,LCK,RASSF2
GO:BP	positive regulation of T cell proliferation	GO:0042102	FALSE	6.56505e-08	7.18276	32	334	9	30108	PDCD1LG2,PTPRC,CD3E,SYK,PTPN22,CD28,NCKAP1L,CARD11,SASH3
GO:BP	positive regulation of type I interferon production	GO:0032481	FALSE	6.56505e-08	7.18276	32	334	9	30108	IRF1,STAT1,SYK,PTPN22,DHX58,IKBKE,TLR3,TMEM173,IRF7
GO:BP	positive regulation of hemopoiesis	GO:1903708	FALSE	7.19227e-08	7.14313	60	334	11	30108	DCSTAMP,ZAP70,SPI1,PTPRC,CD74,HCLS1,SYK,ADAM8,INPP5D,NCKAP1L,SASH3
GO:BP	positive regulation of leukocyte differentiation	GO:1902107	FALSE	7.19227e-08	7.14313	60	334	11	30108	DCSTAMP,ZAP70,SPI1,PTPRC,CD74,HCLS1,SYK,ADAM8,INPP5D,NCKAP1L,SASH3
GO:BP	positive regulation of MAPK cascade	GO:0043410	FALSE	7.73272e-08	7.11167	220	334	18	30108	CCL4,XCL1,CCL19,SPI1,NCF1C,P2RX7,CCL21,PTPRC,BANK1,CD74,ANGPT1,SYK,ADAM8,PTPN22,GCNT2,TLR3,EIF2AK2,RASSF2
GO:BP	negative regulation of response to stimulus	GO:0048585	FALSE	7.96981e-08	7.09855	780	334	33	30108	ACOD1,IL1R2,MMP9,SPI1,IL22RA2,UBASH3A,P2RX7,AOAH,PTPRC,STAT1,NLRC3,SAMHD1,CST7,NLRC5,BANK1,CD74,CD3E,LYN,IRF4,PTPN22,DUSP5,TNFAIP3,PLEK,DHX58,NMI,STAT2,TRAFD1,SMCHD1,INPP5D,NCKAP1L,ALOX5,NRROS,PTGS2
GO:BP	thymic T cell selection	GO:0045061	FALSE	7.99278e-08	7.0973	14	334	7	30108	ZAP70,PTPRC,CD74,DOCK2,CD3E,CD28,CARD11
GO:BP	MAPK cascade	GO:0000165	FALSE	8.45788e-08	7.07274	347	334	22	30108	CCL4,XCL1,CCL19,SPI1,NCF1C,P2RX7,CCL21,PTPRC,BANK1,CD74,ANGPT1,LYN,SYK,ADAM8,PTPN22,DUSP5,GRAP2,GCNT2,TLR3,EIF2AK2,CTSH,RASSF2
GO:BP	phosphorus metabolic process	GO:0006793	FALSE	8.6961e-08	7.06068	1209	334	42	30108	MMP9,ZAP70,IL22RA2,NCF1C,IL12RB2,P2RX7,SAMSN1,LCP2,SOCS1,PTPRC,SAMHD1,PRKCB,NLRC5,BANK1,CD74,HCLS1,CD3E,PARP9,ANGPT1,SOCS3,LYN,SYK,ADAM8,CMPK2,PTPN22,TNFAIP3,NAMPTP1,PLEK,LIPA,STAT2,GDA,IKBKE,PPM1J,ADCY7,NCKAP1L,BTK,TLR3,EIF2AK2,PTGS2,NBN,LCK,RASSF2
GO:BP	regulation of MAPK cascade	GO:0043408	FALSE	9.73158e-08	7.01182	316	334	21	30108	CCL4,XCL1,CCL19,SPI1,NCF1C,P2RX7,CCL21,PTPRC,BANK1,CD74,ANGPT1,LYN,SYK,ADAM8,PTPN22,DUSP5,GRAP2,GCNT2,TLR3,EIF2AK2,RASSF2
GO:BP	regulation of T cell proliferation	GO:0042129	FALSE	1.25467e-07	6.90147	63	334	11	30108	PDCD1LG2,IRF1,PTPRC,CRTAM,CD3E,SYK,PTPN22,CD28,NCKAP1L,CARD11,SASH3
GO:BP	regulation of interleukin-6 production	GO:0032675	FALSE	1.77207e-07	6.75152	49	334	10	30108	P2RX7,NLRC3,BANK1,CD74,SYK,PTPN22,TNFAIP3,INPP5D,NCKAP1L,TLR3
GO:BP	positive regulation of production of molecular mediator of immune response	GO:0002702	FALSE	1.77207e-07	6.75152	49	334	10	30108	P2RX7,PTPRC,IL18R1,RSAD2,CD74,SYK,PTPN22,CD28,TLR3,SASH3
GO:BP	interleukin-6 production	GO:0032635	FALSE	1.77207e-07	6.75152	49	334	10	30108	P2RX7,NLRC3,BANK1,CD74,SYK,PTPN22,TNFAIP3,INPP5D,NCKAP1L,TLR3
GO:BP	negative regulation of gene expression	GO:0010629	FALSE	1.83247e-07	6.73696	471	334	25	30108	IL1R2,SPI1,PTPRC,NLRC3,SERPINB1,CST7,MOV10,BANK1,CD3E,PARP9,ANGPT1,PTPN22,TNFAIP3,DHX58,CD28,NMI,IKBKE,ZC3H12A,ADCY7,SMCHD1,INPP5D,NCKAP1L,BTK,EIF2AK2,PRDM1
GO:BP	organonitrogen compound metabolic process	GO:1901564	FALSE	1.86242e-07	6.72992	2842	334	70	30108	IL1R2,GZMA,MMP9,SERPINB10B,ZAP70,IL22RA2,NCF1C,IL12RB2,P2RX7,SAMSN1,LCP2,PTPRC,GCH1,RASSF5,SAMHD1,SERPINB1,CASP18,PRKCB,CST7,MOV10,BANK1,B3GALT5,CTSC,CD74,HCLS1,CD3E,PARP9,ANGPT1,LYN,SYK,C1R,DTX3L,ADAM8,CMPK2,PTPN22,LAPTM5,RNF19B,TNFAIP3,NAMPTP1,LIPA,TGM2,NMI,APAF1,STAT2,GDA,ASS1,SLC2A9,IKBKE,ZC3H12A,PARP12,PPM1J,ADCY7,HPSE,NCKAP1L,ST8SIA4,ERAP1,GCNT2,BTK,ST6GAL1,TRIM25,TLR3,TNFSF10,EIF2AK2,PTGS2…
GO:BP	regulation of nucleobase-containing compound metabolic process	GO:0019219	FALSE	1.89952e-07	6.72136	1775	334	52	30108	GZMA,TNFSF8,SPIC,IRF1,SPI1,NCF1C,STAT4,PTPRC,BATF3,STAT1,IL18R1,TNIP3,NLRC3,TFEC,EOMES,IKZF1,PAX5,ETV7,HELZ2,CEBPB,LPAR5,MOV10,NLRC5,IKZF3,CD74,HCLS1,PARP9,SYK,DTX3L,IL18RAP,ADAM8,IRF4,TNFAIP3,NAMPTP1,TNIP2,CD28,APAF1,STAT2,IKBKE,IRF8,ZC3H12A,SPIRE2,SKAP1,SMCHD1,CARD11,TRIM25,TLR3,TMEM173,EIF2AK2,IRF7,PRDM1,NBN
GO:BP	locomotion	GO:0040011	FALSE	2.21181e-07	6.65525	554	334	27	30108	CCL4,IL8,CXCL13,MMP9,XCL1,CCL19,SPI1,CSF3R,CCL21,PTPRC,XCR1,CXCR1,CX3CR1,CD74,DOCK2,DOCK8,ANGPT1,LYN,SYK,ADAM8,PTPN22,CXCR5,NCKAP1L,GCNT2,ALOX5,CDH2,CTSH
GO:BP	regulation of DNA-binding transcription factor activity	GO:0051090	FALSE	2.45465e-07	6.61001	179	334	16	30108	SPI1,IL18R1,NLRC3,LPAR5,NLRC5,HCLS1,SYK,IL18RAP,ADAM8,TNFAIP3,IKBKE,CARD11,TRIM25,TLR3,TMEM173,EIF2AK2
GO:BP	innate immune response activating cell surface receptor signaling pathway	GO:0002220	FALSE	2.48216e-07	6.60517	25	334	8	30108	LY96,LYN,SYK,PTPN22,TNFAIP3,PIK3AP1,TNIP2,NMI
GO:BP	mononuclear cell migration	GO:0071674	FALSE	2.51702e-07	6.59911	67	334	11	30108	CCL4,IL8,XCL1,CCL19,SPI1,CCL21,CRTAM,DOCK8,MYO1G,LYN,ADAM8
GO:BP	regulation of production of molecular mediator of immune response	GO:0002700	FALSE	2.51702e-07	6.59911	67	334	11	30108	P2RX7,PTPRC,IL18R1,RSAD2,CD74,ANGPT1,SYK,PTPN22,CD28,TLR3,SASH3
GO:BP	cellular response to type II interferon	GO:0071346	FALSE	2.77325e-07	6.55701	37	334	9	30108	CCL4,XCL1,CCL19,IRF1,CCL21,STAT1,NLRC5,PARP9,IRF8
GO:BP	canonical NF-kappaB signal transduction	GO:0007249	FALSE	3.51953e-07	6.45352	109	334	13	30108	STAT1,NLRC3,PRKCB,CD74,ANGPT1,TNFAIP3,TNIP2,IKBKE,CARD11,BTK,TRIM25,TLR3,TNFSF10
GO:BP	regulation of cell population proliferation	GO:0042127	FALSE	4.24931e-07	6.37168	926	334	35	30108	PDCD1LG2,IL8,IL6,MMP9,EXFABP,IRF1,TNFSF13B,P2RX7,STAT4,PTPRC,STAT1,RASSF5,CRTAM,CD38,IKZF3,CD74,CD3E,ANGPT1,LYN,SYK,PTPN22,TNFAIP3,CD28,NMI,HPSE,INPP5D,NCKAP1L,CARD11,BTK,SASH3,EIF2AK2,PTGS2,PRDM1,CDH2,CTSH
GO:BP	protein metabolic process	GO:0019538	FALSE	4.26684e-07	6.36989	2402	334	62	30108	IL1R2,GZMA,MMP9,SERPINB10B,ZAP70,IL22RA2,NCF1C,IL12RB2,P2RX7,SAMSN1,LCP2,PTPRC,RASSF5,SERPINB1,CASP18,PRKCB,CST7,MOV10,BANK1,B3GALT5,CTSC,CD74,HCLS1,CD3E,PARP9,ANGPT1,LYN,SYK,C1R,DTX3L,ADAM8,PTPN22,LAPTM5,RNF19B,TNFAIP3,LIPA,TGM2,NMI,APAF1,STAT2,IKBKE,ZC3H12A,PARP12,PPM1J,HPSE,NCKAP1L,ST8SIA4,ERAP1,GCNT2,BTK,ST6GAL1,TRIM25,TLR3,TNFSF10,EIF2AK2,PTGS2,PRDM1,NBN,CTSB,LCK,CTSH,RASSF2
GO:BP	regulation of cell killing	GO:0031341	FALSE	4.40143e-07	6.35641	17	334	7	30108	SPI1,P2RX7,PTPRC,CRTAM,SYK,IL18RAP,NCKAP1L
GO:BP	apoptotic signaling pathway	GO:0097190	FALSE	4.64745e-07	6.33279	277	334	19	30108	MMP9,IL20RA,SPI1,P2RX7,PTPRC,CASP18,CTSC,CD74,CD3E,TNFAIP3,CD28,APAF1,IKBKE,TLR3,TNFSF10,PTGS2,NBN,LCK,CTSH
GO:BP	regulation of peptidase activity	GO:0052547	FALSE	4.76191e-07	6.32222	135	334	14	30108	MMP9,SERPINB10B,SERPINB1,CASP18,CST7,LYN,SYK,LAPTM5,APAF1,TNFSF10,PTGS2,CTSB,LCK,CTSH
GO:BP	regulation of cell differentiation	GO:0045595	FALSE	4.7837e-07	6.32024	658	334	29	30108	DCSTAMP,MMP9,EXFABP,ZAP70,IRF1,GPR171,SPI1,CSF3R,PTPRC,STAT1,CRTAM,CEBPB,IKZF3,CD74,HCLS1,LYN,C1QC,SYK,ADAM8,TGM2,CD28,INPP5D,NCKAP1L,GCNT2,CARD11,SASH3,EIF2AK2,PTGS2,PRDM1
GO:BP	regulation of tumor necrosis factor superfamily cytokine production	GO:1903555	FALSE	4.9133e-07	6.30863	54	334	10	30108	LY96,PTPRC,NLRC3,ANGPT1,SYK,ADAM8,PTPN22,TNFAIP3,TLR3,SASH3
GO:BP	tumor necrosis factor superfamily cytokine production	GO:0071706	FALSE	4.9133e-07	6.30863	54	334	10	30108	LY96,PTPRC,NLRC3,ANGPT1,SYK,ADAM8,PTPN22,TNFAIP3,TLR3,SASH3
GO:BP	positive regulation of alpha-beta T cell activation	GO:0046635	FALSE	4.9975e-07	6.30125	27	334	8	30108	PTPRC,CD3E,SYK,PTPN22,CD28,NCKAP1L,CARD11,SASH3
GO:BP	negative regulation of metabolic process	GO:0009892	FALSE	5.06828e-07	6.29514	1281	334	42	30108	IL1R2,GZMA,MMP9,SERPINB10B,TRAT1,IRF1,SPI1,SAMSN1,PTPRC,IL18R1,NLRC3,TFEC,PAX5,ETV7,SERPINB1,CST7,MOV10,BANK1,CD3E,PARP9,ANGPT1,LYN,DTX3L,PTPN22,TNFAIP3,PLEK,DHX58,CD28,NMI,IKBKE,IRF8,ZC3H12A,ADCY7,SMCHD1,INPP5D,NCKAP1L,BTK,EIF2AK2,PTGS2,PRDM1,NBN,CTSB
GO:BP	positive regulation of lymphocyte differentiation	GO:0045621	FALSE	5.91997e-07	6.22768	40	334	9	30108	ZAP70,SPI1,PTPRC,CD74,SYK,ADAM8,INPP5D,NCKAP1L,SASH3
GO:BP	negative regulation of macromolecule metabolic process	GO:0010605	FALSE	6.26797e-07	6.20287	1187	334	40	30108	IL1R2,GZMA,MMP9,SERPINB10B,TRAT1,IRF1,SPI1,SAMSN1,PTPRC,NLRC3,TFEC,PAX5,ETV7,SERPINB1,CST7,MOV10,BANK1,CD3E,PARP9,ANGPT1,LYN,DTX3L,PTPN22,TNFAIP3,DHX58,CD28,NMI,IKBKE,IRF8,ZC3H12A,ADCY7,SMCHD1,INPP5D,NCKAP1L,BTK,EIF2AK2,PTGS2,PRDM1,NBN,CTSB
GO:BP	negative regulation of defense response	GO:0031348	FALSE	6.92896e-07	6.15933	115	334	13	30108	IL22RA2,AOAH,NLRC3,SAMHD1,CST7,NLRC5,PTPN22,TNFAIP3,DHX58,NMI,STAT2,TRAFD1,ALOX5
GO:BP	interferon-mediated signaling pathway	GO:0140888	FALSE	6.92926e-07	6.15931	28	334	8	30108	IRF1,STAT1,SAMHD1,NLRC5,PARP9,STAT2,IKBKE,TMEM173
GO:BP	regulation of alpha-beta T cell proliferation	GO:0046640	FALSE	7.13397e-07	6.14667	18	334	7	30108	IRF1,PTPRC,CD3E,SYK,PTPN22,CD28,CARD11
GO:BP	phosphorylation	GO:0016310	FALSE	7.34387e-07	6.13407	759	334	31	30108	MMP9,ZAP70,IL22RA2,NCF1C,IL12RB2,P2RX7,SAMSN1,LCP2,PTPRC,PRKCB,NLRC5,BANK1,CD74,HCLS1,CD3E,PARP9,ANGPT1,LYN,SYK,ADAM8,TNFAIP3,STAT2,IKBKE,NCKAP1L,BTK,TLR3,EIF2AK2,PTGS2,NBN,LCK,RASSF2
GO:BP	positive regulation of leukocyte mediated immunity	GO:0002705	FALSE	7.51142e-07	6.12428	41	334	9	30108	SPI1,P2RX7,PTPRC,IL18R1,RSAD2,CRTAM,IL18RAP,CD28,SASH3
GO:BP	positive regulation of alpha-beta T cell proliferation	GO:0046641	FALSE	1.00733e-06	5.99683	11	334	6	30108	PTPRC,CD3E,SYK,PTPN22,CD28,CARD11
GO:BP	negative regulation of response to biotic stimulus	GO:0002832	FALSE	1.03009e-06	5.98712	58	334	10	30108	ACOD1,NLRC3,SAMHD1,NLRC5,PTPN22,TNFAIP3,DHX58,NMI,STAT2,TRAFD1
GO:BP	positive regulation of catalytic activity	GO:0043085	FALSE	1.1584e-06	5.93614	475	334	24	30108	CCL4,XCL1,CCL19,GPR55,NCF1C,P2RX7,CCL21,LCP2,PTPRC,CASP18,CD74,DOCK8,ANGPT1,LYN,SYK,ADAM8,LAPTM5,PLEK,APAF1,TNFSF10,NBN,LCK,CTSH,RASSF2
GO:BP	lymphocyte migration	GO:0072676	FALSE	1.18573e-06	5.92602	43	334	9	30108	CCL4,IL8,XCL1,CCL19,CCL21,CRTAM,DOCK8,MYO1G,ADAM8
GO:BP	lymphocyte activation involved in immune response	GO:0002285	FALSE	1.18583e-06	5.92598	77	334	11	30108	SPI1,LCP1,PTPRC,IL18R1,EOMES,IRF4,UNC13D,CD28,CD180,NCKAP1L,NBN
GO:BP	response to chemokine	GO:1990868	FALSE	1.27991e-06	5.89282	30	334	8	30108	CCL4,IL8,CXCL13,XCL1,CCL19,CCL21,DOCK8,LYN
GO:BP	cellular response to chemokine	GO:1990869	FALSE	1.27991e-06	5.89282	30	334	8	30108	CCL4,IL8,CXCL13,XCL1,CCL19,CCL21,DOCK8,LYN
GO:BP	protein phosphorylation	GO:0006468	FALSE	1.28549e-06	5.89093	687	334	29	30108	MMP9,ZAP70,IL22RA2,NCF1C,IL12RB2,P2RX7,SAMSN1,LCP2,PTPRC,PRKCB,BANK1,CD74,HCLS1,CD3E,PARP9,ANGPT1,LYN,SYK,ADAM8,TNFAIP3,STAT2,IKBKE,BTK,TLR3,EIF2AK2,PTGS2,NBN,LCK,RASSF2
GO:BP	cell migration	GO:0016477	FALSE	1.46688e-06	5.8336	691	334	29	30108	CCL4,IL8,CXCL13,MMP9,XCL1,CCL19,SPI1,CSF3R,MCOLN2,CCL21,LCP1,S100A12,PTPRC,CRTAM,CXCR1,CD74,DOCK8,ANGPT1,MYO1G,LYN,SYK,ADAM8,PTPN22,CXCR5,NCKAP1L,GCNT2,ALOX5,CDH2,CTSH
GO:BP	positive regulation of programmed cell death	GO:0043068	FALSE	1.57266e-06	5.80336	203	334	16	30108	GZMA,MMP9,IL20RA,P2RX7,PTPRC,CTSC,LYN,SYK,ADAM8,LAPTM5,TGM2,APAF1,INPP5D,TNFSF10,LCK,CTSH
GO:BP	regulation of DNA-templated transcription	GO:0006355	FALSE	1.65038e-06	5.78241	1440	334	44	30108	TNFSF8,SPIC,IRF1,SPI1,NCF1C,STAT4,BATF3,STAT1,IL18R1,TNIP3,NLRC3,TFEC,EOMES,IKZF1,PAX5,ETV7,HELZ2,CEBPB,LPAR5,NLRC5,IKZF3,CD74,HCLS1,PARP9,SYK,DTX3L,IL18RAP,ADAM8,IRF4,TNFAIP3,NAMPTP1,TNIP2,CD28,STAT2,IKBKE,IRF8,SKAP1,CARD11,TRIM25,TLR3,TMEM173,EIF2AK2,IRF7,PRDM1
GO:BP	heterocycle biosynthetic process	GO:0018130	FALSE	1.6569e-06	5.7807	1717	334	49	30108	TNFSF8,SPIC,IRF1,SPI1,NCF1C,STAT4,BATF3,STAT1,IL18R1,TNIP3,GCH1,NLRC3,TFEC,EOMES,IKZF1,PAX5,ETV7,HELZ2,CEBPB,LPAR5,NLRC5,IKZF3,CD74,HCLS1,PARP9,SYK,DTX3L,IL18RAP,ADAM8,IRF4,CMPK2,TNFAIP3,NAMPTP1,LIPA,TNIP2,CD28,STAT2,IKBKE,IRF8,SKAP1,ADCY7,ALOX5,CARD11,TRIM25,TLR3,TMEM173,EIF2AK2,IRF7,PRDM1
GO:BP	regulation of RNA biosynthetic process	GO:2001141	FALSE	1.83435e-06	5.73652	1445	334	44	30108	TNFSF8,SPIC,IRF1,SPI1,NCF1C,STAT4,BATF3,STAT1,IL18R1,TNIP3,NLRC3,TFEC,EOMES,IKZF1,PAX5,ETV7,HELZ2,CEBPB,LPAR5,NLRC5,IKZF3,CD74,HCLS1,PARP9,SYK,DTX3L,IL18RAP,ADAM8,IRF4,TNFAIP3,NAMPTP1,TNIP2,CD28,STAT2,IKBKE,IRF8,SKAP1,CARD11,TRIM25,TLR3,TMEM173,EIF2AK2,IRF7,PRDM1
GO:BP	response to lipid	GO:0033993	FALSE	1.90355e-06	5.72043	268	334	18	30108	ACOD1,PDCD1LG2,IL8,CXCL13,LY96,EXFABP,SPI1,IL12RB2,P2RX7,TNIP3,LYN,SYK,BCO1,TNFAIP3,LIPA,TNIP2,CD180,CTSH
GO:BP	CD8-positive, alpha-beta T cell activation	GO:0036037	FALSE	1.99585e-06	5.69987	12	334	6	30108	TNFSF8,IRF1,EOMES,CRTAM,PTPN22,NCKAP1L
GO:BP	multicellular organism development	GO:0007275	FALSE	2.20409e-06	5.65677	2140	334	56	30108	ACOD1,IL8,DCSTAMP,IL6,MMP9,SPIC,EXFABP,ZAP70,IRF1,GPR171,SPI1,CSF3R,P2RX7,RSFR,PTPRC,STAT1,EOMES,PAX5,SAMHD1,INPPL1,CRTAM,CST7,SNX10,CTSC,IKZF3,CD74,HCLS1,CD3E,C1QA,ANGPT1,LYN,C1QC,SYK,ADAM8,CXCR4,DUSP5,TNFAIP3,CXCR5,ADAP2,LIPA,TGM2,CD28,APAF1,HPSE,SMCHD1,INPP5D,NCKAP1L,CARD11,NRROS,TLR3,SASH3,PTGS2,PRDM1,NBN,CDH2,CTSH
GO:BP	regulation of programmed cell death	GO:0043067	FALSE	2.36607e-06	5.62597	575	334	26	30108	GZMA,MMP9,EXFABP,IL20RA,P2RX7,PTPRC,CTSC,IKZF3,CD74,HCLS1,DOCK8,ANGPT1,LYN,SYK,ADAM8,LAPTM5,TNFAIP3,TGM2,APAF1,INPP5D,NCKAP1L,TNFSF10,EIF2AK2,PTGS2,LCK,CTSH
GO:BP	cellular nitrogen compound biosynthetic process	GO:0044271	FALSE	2.98532e-06	5.52501	2039	334	54	30108	TNFSF8,SPIC,IRF1,SPI1,NCF1C,P2RX7,STAT4,BATF3,STAT1,IL18R1,TNIP3,GCH1,NLRC3,TFEC,EOMES,IKZF1,PAX5,ETV7,HELZ2,CEBPB,LPAR5,MOV10,NLRC5,BANK1,IKZF3,CD74,HCLS1,PARP9,SYK,DTX3L,IL18RAP,ADAM8,IRF4,CMPK2,TNFAIP3,NAMPTP1,LIPA,TNIP2,CD28,STAT2,ASS1,IKBKE,IRF8,ZC3H12A,SKAP1,ADCY7,ST8SIA4,CARD11,TRIM25,TLR3,TMEM173,EIF2AK2,IRF7,PRDM1
GO:BP	regulation of lymphocyte mediated immunity	GO:0002706	FALSE	3.35874e-06	5.47382	48	334	9	30108	P2RX7,PTPRC,IL18R1,RSAD2,CRTAM,IL18RAP,CD28,NCKAP1L,SASH3
GO:BP	regulation of peptidyl-tyrosine phosphorylation	GO:0050730	FALSE	3.53313e-06	5.45184	107	334	12	30108	IL22RA2,NCF1C,SAMSN1,PTPRC,BANK1,CD74,HCLS1,CD3E,PARP9,ANGPT1,LYN,SYK
GO:BP	positive regulation of cell killing	GO:0031343	FALSE	3.67199e-06	5.4351	13	334	6	30108	SPI1,P2RX7,PTPRC,CRTAM,SYK,IL18RAP
GO:BP	negative thymic T cell selection	GO:0045060	FALSE	4.31106e-06	5.36542	7	334	5	30108	PTPRC,CD74,DOCK2,CD3E,CD28
GO:BP	cell population proliferation	GO:0008283	FALSE	4.6348e-06	5.33397	1490	334	44	30108	PDCD1LG2,IL8,IL6,MMP9,EXFABP,IRF1,TNFSF13B,P2RX7,STAT4,PTPRC,STAT1,RASSF5,SERPINB1,CRTAM,SNX10,CD38,IKZF3,CD74,DOCK2,CD3E,DOCK8,ANGPT1,LYN,SYK,IL18RAP,PTPN22,TNFAIP3,PLEK,LIPA,CD28,NMI,CD180,HPSE,INPP5D,NCKAP1L,CARD11,BTK,SASH3,EIF2AK2,PTGS2,PRDM1,NBN,CDH2,CTSH
GO:BP	DNA-templated transcription	GO:0006351	FALSE	4.72897e-06	5.32523	1491	334	44	30108	TNFSF8,SPIC,IRF1,SPI1,NCF1C,STAT4,BATF3,STAT1,IL18R1,TNIP3,NLRC3,TFEC,EOMES,IKZF1,PAX5,ETV7,HELZ2,CEBPB,LPAR5,NLRC5,IKZF3,CD74,HCLS1,PARP9,SYK,DTX3L,IL18RAP,ADAM8,IRF4,TNFAIP3,NAMPTP1,TNIP2,CD28,STAT2,IKBKE,IRF8,SKAP1,CARD11,TRIM25,TLR3,TMEM173,EIF2AK2,IRF7,PRDM1
GO:BP	positive regulation of protein metabolic process	GO:0051247	FALSE	5.20561e-06	5.28353	641	334	27	30108	MMP9,NCF1C,P2RX7,LCP2,PTPRC,RASSF5,CASP18,BANK1,CD74,HCLS1,CD3E,PARP9,ANGPT1,LYN,SYK,ADAM8,PTPN22,LAPTM5,TNFAIP3,NMI,APAF1,TNFSF10,PTGS2,NBN,LCK,CTSH,RASSF2
GO:BP	positive regulation of B cell proliferation	GO:0030890	FALSE	5.2398e-06	5.28069	23	334	7	30108	TNFSF13B,PTPRC,CD38,CD74,NCKAP1L,CARD11,SASH3
GO:BP	cell surface pattern recognition receptor signaling pathway	GO:0002752	FALSE	5.2398e-06	5.28069	23	334	7	30108	LY96,LYN,PTPN22,TNFAIP3,PIK3AP1,TNIP2,NMI
GO:BP	cell surface toll-like receptor signaling pathway	GO:0140895	FALSE	5.2398e-06	5.28069	23	334	7	30108	LY96,LYN,PTPN22,TNFAIP3,PIK3AP1,TNIP2,NMI
GO:BP	organic cyclic compound biosynthetic process	GO:1901362	FALSE	5.26412e-06	5.27867	1779	334	49	30108	TNFSF8,SPIC,IRF1,SPI1,NCF1C,STAT4,BATF3,STAT1,IL18R1,TNIP3,GCH1,NLRC3,TFEC,EOMES,IKZF1,PAX5,ETV7,HELZ2,CEBPB,LPAR5,NLRC5,IKZF3,CD74,HCLS1,PARP9,SYK,DTX3L,IL18RAP,ADAM8,IRF4,CMPK2,TNFAIP3,NAMPTP1,LIPA,TNIP2,CD28,STAT2,IKBKE,IRF8,SKAP1,ADCY7,ALOX5,CARD11,TRIM25,TLR3,TMEM173,EIF2AK2,IRF7,PRDM1
GO:BP	regulation of RNA metabolic process	GO:0051252	FALSE	5.46909e-06	5.26208	1610	334	46	30108	TNFSF8,SPIC,IRF1,SPI1,NCF1C,STAT4,BATF3,STAT1,IL18R1,TNIP3,NLRC3,TFEC,EOMES,IKZF1,PAX5,ETV7,HELZ2,CEBPB,LPAR5,MOV10,NLRC5,IKZF3,CD74,HCLS1,PARP9,SYK,DTX3L,IL18RAP,ADAM8,IRF4,TNFAIP3,NAMPTP1,TNIP2,CD28,STAT2,IKBKE,IRF8,ZC3H12A,SKAP1,CARD11,TRIM25,TLR3,TMEM173,EIF2AK2,IRF7,PRDM1
GO:BP	aromatic compound biosynthetic process	GO:0019438	FALSE	5.50738e-06	5.25905	1724	334	48	30108	TNFSF8,SPIC,IRF1,SPI1,NCF1C,STAT4,BATF3,STAT1,IL18R1,TNIP3,GCH1,NLRC3,TFEC,EOMES,IKZF1,PAX5,ETV7,HELZ2,CEBPB,LPAR5,NLRC5,IKZF3,CD74,HCLS1,PARP9,SYK,DTX3L,IL18RAP,ADAM8,IRF4,CMPK2,TNFAIP3,NAMPTP1,LIPA,TNIP2,CD28,STAT2,IKBKE,IRF8,SKAP1,ADCY7,CARD11,TRIM25,TLR3,TMEM173,EIF2AK2,IRF7,PRDM1
GO:BP	regulation of myeloid cell differentiation	GO:0045637	FALSE	5.75833e-06	5.2397	89	334	11	30108	DCSTAMP,GPR171,SPI1,CSF3R,STAT1,CD74,HCLS1,LYN,C1QC,INPP5D,NCKAP1L
GO:BP	RNA biosynthetic process	GO:0032774	FALSE	6.13076e-06	5.21249	1504	334	44	30108	TNFSF8,SPIC,IRF1,SPI1,NCF1C,STAT4,BATF3,STAT1,IL18R1,TNIP3,NLRC3,TFEC,EOMES,IKZF1,PAX5,ETV7,HELZ2,CEBPB,LPAR5,NLRC5,IKZF3,CD74,HCLS1,PARP9,SYK,DTX3L,IL18RAP,ADAM8,IRF4,TNFAIP3,NAMPTP1,TNIP2,CD28,STAT2,IKBKE,IRF8,SKAP1,CARD11,TRIM25,TLR3,TMEM173,EIF2AK2,IRF7,PRDM1
GO:BP	positive regulation of lymphocyte mediated immunity	GO:0002708	FALSE	6.24495e-06	5.20447	36	334	8	30108	P2RX7,PTPRC,IL18R1,RSAD2,CRTAM,IL18RAP,CD28,SASH3
GO:BP	regulation of B cell differentiation	GO:0045577	FALSE	6.36605e-06	5.19613	14	334	6	30108	SPI1,IKZF3,SYK,INPP5D,NCKAP1L,CARD11
GO:BP	nucleobase-containing compound biosynthetic process	GO:0034654	FALSE	6.89679e-06	5.16135	1679	334	47	30108	TNFSF8,SPIC,IRF1,SPI1,NCF1C,STAT4,BATF3,STAT1,IL18R1,TNIP3,NLRC3,TFEC,EOMES,IKZF1,PAX5,ETV7,HELZ2,CEBPB,LPAR5,NLRC5,IKZF3,CD74,HCLS1,PARP9,SYK,DTX3L,IL18RAP,ADAM8,IRF4,CMPK2,TNFAIP3,NAMPTP1,LIPA,TNIP2,CD28,STAT2,IKBKE,IRF8,SKAP1,ADCY7,CARD11,TRIM25,TLR3,TMEM173,EIF2AK2,IRF7,PRDM1
GO:BP	regulation of cytokine production involved in immune response	GO:0002718	FALSE	7.8912e-06	5.10286	37	334	8	30108	P2RX7,IL18R1,RSAD2,CD74,ANGPT1,SYK,TLR3,SASH3
GO:BP	CD4-positive, alpha-beta T cell activation	GO:0035710	FALSE	7.8912e-06	5.10286	37	334	8	30108	IL18R1,RSAD2,CD3E,IRF4,CD28,NCKAP1L,CARD11,SASH3
GO:BP	cytokine production involved in immune response	GO:0002367	FALSE	7.8912e-06	5.10286	37	334	8	30108	P2RX7,IL18R1,RSAD2,CD74,ANGPT1,SYK,TLR3,SASH3
GO:BP	myeloid leukocyte differentiation	GO:0002573	FALSE	8.22866e-06	5.08467	92	334	11	30108	DCSTAMP,SPI1,CASP18,SNX10,CD74,HCLS1,LYN,C1QC,IRF4,INPP5D,NRROS
GO:BP	regulation of tumor necrosis factor production	GO:0032680	FALSE	8.45346e-06	5.07297	53	334	9	30108	LY96,PTPRC,NLRC3,ANGPT1,SYK,PTPN22,TNFAIP3,TLR3,SASH3
GO:BP	tumor necrosis factor production	GO:0032640	FALSE	8.45346e-06	5.07297	53	334	9	30108	LY96,PTPRC,NLRC3,ANGPT1,SYK,PTPN22,TNFAIP3,TLR3,SASH3
GO:BP	negative regulation of signaling	GO:0023057	FALSE	9.62953e-06	5.01639	660	334	27	30108	ACOD1,IL1R2,MMP9,TRAT1,SPI1,UBASH3A,P2RX7,PTPRC,STAT1,NLRC3,SAMHD1,NLRC5,BANK1,CD74,CD3E,LYN,IRF4,PTPN22,DUSP5,TNFAIP3,PLEK,DHX58,NMI,STAT2,INPP5D,NRROS,PTGS2
GO:BP	chemokine-mediated signaling pathway	GO:0070098	FALSE	1.00801e-05	4.99653	25	334	7	30108	CCL4,IL8,CXCL13,XCL1,CCL19,CCL21,LYN
GO:BP	positive regulation of cytokine production involved in immune response	GO:0002720	FALSE	1.00801e-05	4.99653	25	334	7	30108	P2RX7,IL18R1,RSAD2,CD74,SYK,TLR3,SASH3
GO:BP	negative regulation of interleukin-6 production	GO:0032715	FALSE	1.05111e-05	4.97835	15	334	6	30108	NLRC3,BANK1,PTPN22,TNFAIP3,INPP5D,NCKAP1L
GO:BP	regulation of canonical NF-kappaB signal transduction	GO:0043122	FALSE	1.16053e-05	4.93534	95	334	11	30108	STAT1,NLRC3,CD74,ANGPT1,TNFAIP3,TNIP2,IKBKE,CARD11,TRIM25,TLR3,TNFSF10
GO:BP	negative regulation of signal transduction	GO:0009968	FALSE	1.19215e-05	4.92367	622	334	26	30108	ACOD1,IL1R2,MMP9,SPI1,UBASH3A,P2RX7,PTPRC,STAT1,NLRC3,SAMHD1,NLRC5,BANK1,CD74,CD3E,LYN,IRF4,PTPN22,DUSP5,TNFAIP3,PLEK,DHX58,NMI,STAT2,INPP5D,NRROS,PTGS2
GO:BP	intracellular receptor signaling pathway	GO:0030522	FALSE	1.21698e-05	4.91472	145	334	13	30108	NLRC3,RSAD2,IFIH1,DDX60,PTPN22,TNFAIP3,PIK3AP1,DHX58,TNIP2,BTK,TRIM25,TMEM173,EIF2AK2
GO:BP	positive regulation of hydrolase activity	GO:0051345	FALSE	1.21762e-05	4.91449	234	334	16	30108	CCL4,XCL1,CCL19,GPR55,CCL21,PTPRC,CASP18,DOCK8,LYN,SYK,LAPTM5,PLEK,APAF1,TNFSF10,LCK,CTSH
GO:BP	regulation of non-canonical NF-kappaB signal transduction	GO:1901222	FALSE	1.23347e-05	4.90887	39	334	8	30108	SPI1,IL18R1,NLRC3,PTPN22,NMI,TLR3,EIF2AK2,RASSF2
GO:BP	B cell receptor signaling pathway	GO:0050853	FALSE	1.3663e-05	4.86445	26	334	7	30108	CD79B,PTPRC,PRKCB,LYN,SYK,NCKAP1L,BTK
GO:BP	protein modification process	GO:0036211	FALSE	1.41253e-05	4.85	1547	334	44	30108	MMP9,ZAP70,IL22RA2,NCF1C,IL12RB2,P2RX7,SAMSN1,LCP2,PTPRC,RASSF5,PRKCB,BANK1,B3GALT5,CD74,HCLS1,CD3E,PARP9,ANGPT1,LYN,SYK,DTX3L,ADAM8,PTPN22,RNF19B,TNFAIP3,TGM2,NMI,STAT2,IKBKE,PARP12,PPM1J,NCKAP1L,ST8SIA4,GCNT2,BTK,ST6GAL1,TRIM25,TLR3,EIF2AK2,PTGS2,PRDM1,NBN,LCK,RASSF2
GO:BP	cell motility	GO:0048870	FALSE	1.59243e-05	4.79794	769	334	29	30108	CCL4,IL8,CXCL13,MMP9,XCL1,CCL19,SPI1,CSF3R,MCOLN2,CCL21,LCP1,S100A12,PTPRC,CRTAM,CXCR1,CD74,DOCK8,ANGPT1,MYO1G,LYN,SYK,ADAM8,PTPN22,CXCR5,NCKAP1L,GCNT2,ALOX5,CDH2,CTSH
GO:BP	positive T cell selection	GO:0043368	FALSE	1.66609e-05	4.7783	16	334	6	30108	ZAP70,THEMIS,PTPRC,CD74,DOCK2,IRF4
GO:BP	regulation of leukocyte mediated cytotoxicity	GO:0001910	FALSE	1.66609e-05	4.7783	16	334	6	30108	SPI1,P2RX7,PTPRC,CRTAM,IL18RAP,NCKAP1L
GO:BP	negative regulation of B cell activation	GO:0050869	FALSE	1.66609e-05	4.7783	16	334	6	30108	SAMSN1,BANK1,LYN,TNFAIP3,INPP5D,BTK
GO:BP	homeostasis of number of cells	GO:0048872	FALSE	1.69177e-05	4.77166	149	334	13	30108	SERPINB10B,SPI1,P2RX7,STAT1,IKZF1,CD74,LYN,TNFAIP3,LIPA,INPP5D,NCKAP1L,CARD11,SASH3
GO:BP	heterocycle metabolic process	GO:0046483	FALSE	1.72543e-05	4.7631	2581	334	61	30108	GZMA,TNFSF8,SPIC,IRF1,SPI1,NCF1C,STAT4,PTPRC,BATF3,STAT1,IL18R1,TNIP3,GCH1,NLRC3,TFEC,EOMES,IKZF1,PAX5,ETV7,SAMHD1,HELZ2,CEBPB,LPAR5,MOV10,NLRC5,IKZF3,CD74,HCLS1,PARP9,SYK,DTX3L,IL18RAP,ADAM8,IRF4,CMPK2,TNFAIP3,NAMPTP1,LIPA,TNIP2,CD28,APAF1,STAT2,GDA,SLC2A9,CMTR1,IKBKE,IRF8,ZC3H12A,SPIRE2,SKAP1,ADCY7,SMCHD1,ALOX5,CARD11,TRIM25,TLR3,TMEM173,EIF2AK2,IRF7,PRDM1,NBN
GO:BP	cellular nitrogen compound metabolic process	GO:0034641	FALSE	1.78457e-05	4.74847	2775	334	64	30108	GZMA,TNFSF8,SPIC,IRF1,SPI1,NCF1C,P2RX7,STAT4,PTPRC,BATF3,STAT1,IL18R1,TNIP3,GCH1,NLRC3,TFEC,EOMES,IKZF1,PAX5,ETV7,SAMHD1,HELZ2,CEBPB,LPAR5,MOV10,NLRC5,BANK1,IKZF3,CD74,HCLS1,PARP9,SYK,DTX3L,IL18RAP,ADAM8,IRF4,CMPK2,TNFAIP3,NAMPTP1,LIPA,TNIP2,CD28,APAF1,STAT2,GDA,ASS1,SLC2A9,CMTR1,IKBKE,IRF8,ZC3H12A,SPIRE2,SKAP1,ADCY7,SMCHD1,ST8SIA4,CARD11,TRIM25,TLR3,TMEM173,EIF2AK2,IRF7,PRDM1,NBN
GO:BP	regulation of interleukin-2 production	GO:0032663	FALSE	1.82702e-05	4.73826	27	334	7	30108	PTPRC,CD3E,IRF4,TNFAIP3,CD28,CARD11,SASH3
GO:BP	interleukin-2 production	GO:0032623	FALSE	1.82702e-05	4.73826	27	334	7	30108	PTPRC,CD3E,IRF4,TNFAIP3,CD28,CARD11,SASH3
GO:BP	T cell differentiation in thymus	GO:0033077	FALSE	1.87902e-05	4.72607	41	334	8	30108	ZAP70,PTPRC,CD74,DOCK2,CD3E,ADAM8,CD28,CARD11
GO:BP	negative regulation of response to external stimulus	GO:0032102	FALSE	2.19231e-05	4.6591	181	334	14	30108	ACOD1,IL22RA2,AOAH,NLRC3,SAMHD1,CST7,NLRC5,PTPN22,TNFAIP3,DHX58,NMI,STAT2,TRAFD1,ALOX5
GO:BP	cellular aromatic compound metabolic process	GO:0006725	FALSE	2.25725e-05	4.64642	2600	334	61	30108	GZMA,TNFSF8,SPIC,IRF1,SPI1,NCF1C,STAT4,PTPRC,BATF3,STAT1,IL18R1,TNIP3,GCH1,NLRC3,TFEC,EOMES,IKZF1,PAX5,ETV7,SAMHD1,HELZ2,CEBPB,LPAR5,MOV10,NLRC5,IKZF3,CD74,HCLS1,PARP9,SYK,DTX3L,IL18RAP,ADAM8,IRF4,CMPK2,TNFAIP3,NAMPTP1,LIPA,TNIP2,CD28,APAF1,STAT2,GDA,SLC2A9,CMTR1,IKBKE,IRF8,ZC3H12A,SPIRE2,SKAP1,ADCY7,SMCHD1,CARD11,TRIM25,TLR3,TMEM173,EIF2AK2,IRF7,PRDM1,NBN,CTSB
GO:BP	regulation of protein modification process	GO:0031399	FALSE	2.33191e-05	4.63229	643	334	26	30108	MMP9,IL22RA2,NCF1C,P2RX7,SAMSN1,LCP2,PTPRC,RASSF5,BANK1,CD74,HCLS1,CD3E,PARP9,ANGPT1,LYN,SYK,DTX3L,ADAM8,PTPN22,TNFAIP3,NMI,STAT2,NCKAP1L,PTGS2,NBN,RASSF2
GO:BP	regulation of apoptotic process	GO:0042981	FALSE	2.37844e-05	4.62371	555	334	24	30108	GZMA,MMP9,EXFABP,IL20RA,P2RX7,PTPRC,CTSC,IKZF3,CD74,HCLS1,DOCK8,ANGPT1,LYN,ADAM8,TNFAIP3,TGM2,APAF1,INPP5D,NCKAP1L,TNFSF10,EIF2AK2,PTGS2,LCK,CTSH
GO:BP	regulation of endopeptidase activity	GO:0052548	FALSE	2.51469e-05	4.59952	127	334	12	30108	MMP9,SERPINB10B,SERPINB1,CASP18,CST7,LYN,SYK,LAPTM5,APAF1,TNFSF10,PTGS2,LCK
GO:BP	positive regulation of interleukin-4 production	GO:0032753	FALSE	2.53976e-05	4.59521	9	334	5	30108	CD3E,SYK,IRF4,CD28,SASH3
GO:BP	positive regulation of interleukin-2 production	GO:0032743	FALSE	2.55087e-05	4.59331	17	334	6	30108	PTPRC,CD3E,IRF4,CD28,CARD11,SASH3
GO:BP	regulation of bone resorption	GO:0045124	FALSE	2.55087e-05	4.59331	17	334	6	30108	DCSTAMP,IL20RA,P2RX7,SYK,ADAM8,INPP5D
GO:BP	regulation of defense response to virus	GO:0050688	FALSE	2.79722e-05	4.55327	43	334	8	30108	STAT1,NLRC3,PARP9,DTX3L,PTPN22,TNFAIP3,DHX58,TMEM173
GO:BP	bone resorption	GO:0045453	FALSE	3.15052e-05	4.50162	29	334	7	30108	DCSTAMP,IL20RA,P2RX7,SNX10,SYK,ADAM8,INPP5D
GO:BP	response to oxygen-containing compound	GO:1901700	FALSE	3.19655e-05	4.49532	608	334	25	30108	ACOD1,PDCD1LG2,IL8,CXCL13,LY96,MMP9,EXFABP,SPI1,NCF1C,IL12RB2,P2RX7,STAT4,TNIP3,LYN,SYK,BCO1,PTPN22,TNFAIP3,LIPA,TNIP2,TGM2,CD180,ADCY7,P2RY6,CTSH
GO:BP	positive regulation of peptidyl-tyrosine phosphorylation	GO:0050731	FALSE	3.33796e-05	4.47652	82	334	10	30108	NCF1C,PTPRC,BANK1,CD74,HCLS1,CD3E,PARP9,ANGPT1,LYN,SYK
GO:BP	positive regulation of DNA-binding transcription factor activity	GO:0051091	FALSE	3.35568e-05	4.47422	105	334	11	30108	IL18R1,LPAR5,HCLS1,IL18RAP,ADAM8,IKBKE,CARD11,TRIM25,TLR3,TMEM173,EIF2AK2
GO:BP	macromolecule modification	GO:0043412	FALSE	3.4633e-05	4.46051	1653	334	45	30108	MMP9,ZAP70,IL22RA2,NCF1C,IL12RB2,P2RX7,SAMSN1,LCP2,PTPRC,RASSF5,PRKCB,BANK1,B3GALT5,CD74,HCLS1,CD3E,PARP9,ANGPT1,LYN,SYK,DTX3L,ADAM8,PTPN22,RNF19B,TNFAIP3,TGM2,NMI,STAT2,CMTR1,IKBKE,PARP12,PPM1J,NCKAP1L,ST8SIA4,GCNT2,BTK,ST6GAL1,TRIM25,TLR3,EIF2AK2,PTGS2,PRDM1,NBN,LCK,RASSF2
GO:BP	negative regulation of cell communication	GO:0010648	FALSE	3.58873e-05	4.44506	657	334	26	30108	ACOD1,IL1R2,MMP9,SPI1,UBASH3A,P2RX7,PTPRC,STAT1,NLRC3,SAMHD1,NLRC5,BANK1,CD74,CD3E,LYN,IRF4,PTPN22,DUSP5,TNFAIP3,PLEK,DHX58,NMI,STAT2,INPP5D,NRROS,PTGS2
GO:BP	lipopolysaccharide-mediated signaling pathway	GO:0031663	FALSE	3.79063e-05	4.42129	18	334	6	30108	ACOD1,LY96,SPI1,LYN,TNFAIP3,CD180
GO:BP	organic cyclic compound metabolic process	GO:1901360	FALSE	3.8622e-05	4.41317	2703	334	62	30108	GZMA,TNFSF8,SPIC,IRF1,SPI1,NCF1C,STAT4,PTPRC,BATF3,STAT1,IL18R1,TNIP3,GCH1,NLRC3,TFEC,EOMES,IKZF1,PAX5,ETV7,SAMHD1,HELZ2,CEBPB,LPAR5,MOV10,NLRC5,IKZF3,CD74,HCLS1,PARP9,SYK,DTX3L,IL18RAP,ADAM8,IRF4,CMPK2,TNFAIP3,NAMPTP1,LIPA,TNIP2,CD28,APAF1,STAT2,GDA,SLC2A9,CMTR1,IKBKE,IRF8,ZC3H12A,SPIRE2,SKAP1,ADCY7,SMCHD1,ALOX5,CARD11,TRIM25,TLR3,TMEM173,EIF2AK2,IRF7,PRDM1,NBN,CTSB
GO:BP	negative regulation of innate immune response	GO:0045824	FALSE	4.07042e-05	4.39036	30	334	7	30108	SAMHD1,NLRC5,TNFAIP3,DHX58,NMI,STAT2,TRAFD1
GO:BP	ERK1 and ERK2 cascade	GO:0070371	FALSE	4.22789e-05	4.37388	133	334	12	30108	CCL4,XCL1,CCL19,CCL21,PTPRC,CD74,ANGPT1,LYN,SYK,PTPN22,GCNT2,CTSH
GO:BP	regulation of phosphorylation	GO:0042325	FALSE	4.44881e-05	4.35176	530	334	23	30108	MMP9,IL22RA2,NCF1C,P2RX7,SAMSN1,LCP2,PTPRC,NLRC5,BANK1,CD74,HCLS1,CD3E,PARP9,ANGPT1,LYN,SYK,ADAM8,TNFAIP3,STAT2,NCKAP1L,PTGS2,NBN,RASSF2
GO:BP	positive regulation of defense response to virus by host	GO:0002230	FALSE	5.0333e-05	4.29815	10	334	5	30108	STAT1,PARP9,DTX3L,PTPN22,TMEM173
GO:BP	positive regulation of T cell differentiation	GO:0045582	FALSE	5.2078e-05	4.28335	31	334	7	30108	ZAP70,PTPRC,CD74,SYK,ADAM8,NCKAP1L,SASH3
GO:BP	anatomical structure homeostasis	GO:0060249	FALSE	5.46649e-05	4.26229	110	334	11	30108	DCSTAMP,IL20RA,P2RX7,SNX10,ANGPT1,SYK,ADAM8,LIPA,INPP5D,GCNT2,SASH3
GO:BP	tissue homeostasis	GO:0001894	FALSE	5.46649e-05	4.26229	110	334	11	30108	DCSTAMP,IL20RA,P2RX7,SNX10,ANGPT1,SYK,ADAM8,LIPA,INPP5D,GCNT2,SASH3
GO:BP	regulation of T cell mediated immunity	GO:0002709	FALSE	5.48851e-05	4.26055	19	334	6	30108	P2RX7,PTPRC,IL18R1,RSAD2,NCKAP1L,SASH3
GO:BP	positive regulation of apoptotic process	GO:0043065	FALSE	6.38968e-05	4.19452	197	334	14	30108	GZMA,MMP9,IL20RA,P2RX7,PTPRC,CTSC,LYN,ADAM8,TGM2,APAF1,INPP5D,TNFSF10,LCK,CTSH
GO:BP	positive regulation of protein modification process	GO:0031401	FALSE	6.82828e-05	4.16569	416	334	20	30108	MMP9,NCF1C,P2RX7,LCP2,PTPRC,RASSF5,BANK1,CD74,HCLS1,CD3E,PARP9,ANGPT1,LYN,SYK,ADAM8,PTPN22,NMI,PTGS2,NBN,RASSF2
GO:BP	positive regulation of nucleobase-containing compound metabolic process	GO:0045935	FALSE	7.4115e-05	4.13009	926	334	31	30108	TNFSF8,SPIC,IRF1,SPI1,NCF1C,PTPRC,STAT1,TFEC,PAX5,HELZ2,CEBPB,MOV10,NLRC5,IKZF3,CD74,HCLS1,PARP9,DTX3L,IRF4,NAMPTP1,CD28,STAT2,IRF8,ZC3H12A,SPIRE2,SKAP1,SMCHD1,TLR3,TMEM173,IRF7,NBN
GO:BP	positive regulation of phosphate metabolic process	GO:0045937	FALSE	7.69574e-05	4.11375	379	334	19	30108	MMP9,NCF1C,P2RX7,LCP2,PTPRC,BANK1,CD74,HCLS1,CD3E,PARP9,ANGPT1,LYN,SYK,ADAM8,PLEK,NCKAP1L,PTGS2,NBN,RASSF2
GO:BP	positive regulation of phosphorus metabolic process	GO:0010562	FALSE	7.69574e-05	4.11375	379	334	19	30108	MMP9,NCF1C,P2RX7,LCP2,PTPRC,BANK1,CD74,HCLS1,CD3E,PARP9,ANGPT1,LYN,SYK,ADAM8,PLEK,NCKAP1L,PTGS2,NBN,RASSF2
GO:BP	regulation of antigen receptor-mediated signaling pathway	GO:0050854	FALSE	7.76766e-05	4.10971	20	334	6	30108	TRAT1,UBASH3A,PTPRC,LYN,LIPA,CARD11
GO:BP	regulation of bone remodeling	GO:0046850	FALSE	7.76766e-05	4.10971	20	334	6	30108	DCSTAMP,IL20RA,P2RX7,SYK,ADAM8,INPP5D
GO:BP	regulation of phosphate metabolic process	GO:0019220	FALSE	7.98153e-05	4.09791	592	334	24	30108	MMP9,IL22RA2,NCF1C,P2RX7,SAMSN1,LCP2,PTPRC,NLRC5,BANK1,CD74,HCLS1,CD3E,PARP9,ANGPT1,LYN,SYK,ADAM8,TNFAIP3,PLEK,STAT2,NCKAP1L,PTGS2,NBN,RASSF2
GO:BP	regulation of viral-induced cytoplasmic pattern recognition receptor signaling pathway	GO:0039531	FALSE	8.21054e-05	4.08563	49	334	8	30108	NLRC3,RSAD2,DDX60,PTPN22,TNFAIP3,DHX58,BTK,EIF2AK2
GO:BP	humoral immune response	GO:0006959	FALSE	8.21054e-05	4.08563	49	334	8	30108	ACOD1,IL8,CXCL13,IFNG,JCHAIN,PTPRC,C1QA,C1QC
GO:BP	regulation of phosphorus metabolic process	GO:0051174	FALSE	8.23537e-05	4.08432	593	334	24	30108	MMP9,IL22RA2,NCF1C,P2RX7,SAMSN1,LCP2,PTPRC,NLRC5,BANK1,CD74,HCLS1,CD3E,PARP9,ANGPT1,LYN,SYK,ADAM8,TNFAIP3,PLEK,STAT2,NCKAP1L,PTGS2,NBN,RASSF2
GO:BP	nucleobase-containing compound metabolic process	GO:0006139	FALSE	8.45659e-05	4.0728	2504	334	58	30108	GZMA,TNFSF8,SPIC,IRF1,SPI1,NCF1C,STAT4,PTPRC,BATF3,STAT1,IL18R1,TNIP3,NLRC3,TFEC,EOMES,IKZF1,PAX5,ETV7,SAMHD1,HELZ2,CEBPB,LPAR5,MOV10,NLRC5,IKZF3,CD74,HCLS1,PARP9,SYK,DTX3L,IL18RAP,ADAM8,IRF4,CMPK2,TNFAIP3,NAMPTP1,LIPA,TNIP2,CD28,APAF1,STAT2,GDA,CMTR1,IKBKE,IRF8,ZC3H12A,SPIRE2,SKAP1,ADCY7,SMCHD1,CARD11,TRIM25,TLR3,TMEM173,EIF2AK2,IRF7,PRDM1,NBN
GO:BP	positive regulation of phosphorylation	GO:0042327	FALSE	8.69477e-05	4.06074	343	334	18	30108	MMP9,NCF1C,P2RX7,LCP2,PTPRC,BANK1,CD74,HCLS1,CD3E,PARP9,ANGPT1,LYN,SYK,ADAM8,NCKAP1L,PTGS2,NBN,RASSF2
GO:BP	interleukin-4 production	GO:0032633	FALSE	9.14378e-05	4.03887	11	334	5	30108	CD3E,SYK,IRF4,CD28,SASH3
GO:BP	interferon-alpha production	GO:0032607	FALSE	9.14378e-05	4.03887	11	334	5	30108	STAT1,PTPN22,NMI,TLR3,IRF7
GO:BP	regulation of interferon-alpha production	GO:0032647	FALSE	9.14378e-05	4.03887	11	334	5	30108	STAT1,PTPN22,NMI,TLR3,IRF7
GO:BP	regulation of interleukin-4 production	GO:0032673	FALSE	9.14378e-05	4.03887	11	334	5	30108	CD3E,SYK,IRF4,CD28,SASH3
GO:BP	B cell differentiation	GO:0030183	FALSE	9.25212e-05	4.03376	69	334	9	30108	CD79B,SPI1,PTPRC,IKZF3,SYK,INPP5D,NCKAP1L,CARD11,BTK
GO:BP	regulation of proteolysis	GO:0030162	FALSE	9.4841e-05	4.023	271	334	16	30108	IL1R2,MMP9,SERPINB10B,SERPINB1,CASP18,CST7,LYN,SYK,ADAM8,LAPTM5,APAF1,TNFSF10,PTGS2,CTSB,LCK,CTSH
GO:BP	receptor signaling pathway via STAT	GO:0097696	FALSE	0.000105145	3.97821	70	334	9	30108	IL6,IL22RA2,STAT4,PTPRC,STAT1,PARP9,LYN,STAT2,IL7R
GO:BP	non-canonical NF-kappaB signal transduction	GO:0038061	FALSE	0.000113717	3.94417	51	334	8	30108	SPI1,IL18R1,NLRC3,PTPN22,NMI,TLR3,EIF2AK2,RASSF2
GO:BP	negative regulation of cellular biosynthetic process	GO:0031327	FALSE	0.000116279	3.9345	945	334	31	30108	IL1R2,IRF1,SPI1,PTPRC,NLRC3,TFEC,PAX5,ETV7,SERPINB1,CST7,MOV10,BANK1,CD3E,PARP9,ANGPT1,PTPN22,TNFAIP3,PLEK,DHX58,CD28,NMI,IKBKE,IRF8,ZC3H12A,ADCY7,SMCHD1,INPP5D,NCKAP1L,BTK,EIF2AK2,PRDM1
GO:BP	negative regulation of biosynthetic process	GO:0009890	FALSE	0.000121832	3.91424	947	334	31	30108	IL1R2,IRF1,SPI1,PTPRC,NLRC3,TFEC,PAX5,ETV7,SERPINB1,CST7,MOV10,BANK1,CD3E,PARP9,ANGPT1,PTPN22,TNFAIP3,PLEK,DHX58,CD28,NMI,IKBKE,IRF8,ZC3H12A,ADCY7,SMCHD1,INPP5D,NCKAP1L,BTK,EIF2AK2,PRDM1
GO:BP	positive regulation of protein phosphorylation	GO:0001934	FALSE	0.000129496	3.88774	314	334	17	30108	MMP9,NCF1C,P2RX7,LCP2,PTPRC,BANK1,CD74,HCLS1,CD3E,PARP9,ANGPT1,LYN,SYK,ADAM8,PTGS2,NBN,RASSF2
GO:BP	regulation of protein phosphorylation	GO:0001932	FALSE	0.000130208	3.88536	475	334	21	30108	MMP9,IL22RA2,NCF1C,P2RX7,SAMSN1,LCP2,PTPRC,BANK1,CD74,HCLS1,CD3E,PARP9,ANGPT1,LYN,SYK,ADAM8,TNFAIP3,STAT2,PTGS2,NBN,RASSF2
GO:BP	negative regulation of cellular metabolic process	GO:0031324	FALSE	0.000131549	3.88091	1162	334	35	30108	IL1R2,GZMA,IRF1,SPI1,SAMSN1,PTPRC,NLRC3,TFEC,PAX5,ETV7,SERPINB1,CST7,MOV10,BANK1,CD3E,PARP9,ANGPT1,LYN,PTPN22,TNFAIP3,PLEK,DHX58,CD28,NMI,IKBKE,IRF8,ZC3H12A,ADCY7,SMCHD1,INPP5D,NCKAP1L,BTK,EIF2AK2,PRDM1,NBN
GO:BP	positive regulation of type II interferon production	GO:0032729	FALSE	0.000146754	3.83341	22	334	6	30108	IL12RB2,IL18R1,CRTAM,CD3E,TLR3,SASH3
GO:BP	monocyte chemotaxis	GO:0002548	FALSE	0.000146754	3.83341	22	334	6	30108	CCL4,IL8,XCL1,CCL19,CCL21,LYN
GO:BP	regulation of adaptive immune response based on somatic recombination of immune receptors built from immunoglobulin superfamily domains	GO:0002822	FALSE	0.000155264	3.80893	53	334	8	30108	P2RX7,PTPRC,IL18R1,RSAD2,TNFAIP3,CD28,NCKAP1L,SASH3
GO:BP	positive regulation of CD4-positive, alpha-beta T cell activation	GO:2000516	FALSE	0.000155325	3.80876	12	334	5	30108	CD3E,CD28,NCKAP1L,CARD11,SASH3
GO:BP	dendritic cell differentiation	GO:0097028	FALSE	0.000155325	3.80876	12	334	5	30108	DCSTAMP,SPI1,LYN,IRF4,IRF8
GO:BP	T cell mediated cytotoxicity	GO:0001913	FALSE	0.000155325	3.80876	12	334	5	30108	P2RX7,PTPRC,CTSC,NCKAP1L,CTSH
GO:BP	antigen processing and presentation of peptide antigen	GO:0048002	FALSE	0.000155325	3.80876	12	334	5	30108	CD74,B2M,DMA,BLB1,TAPBPL
GO:BP	positive regulation of leukocyte mediated cytotoxicity	GO:0001912	FALSE	0.000155325	3.80876	12	334	5	30108	SPI1,P2RX7,PTPRC,CRTAM,IL18RAP
GO:BP	regulation of ERK1 and ERK2 cascade	GO:0070372	FALSE	0.00017387	3.75978	123	334	11	30108	CCL4,XCL1,CCL19,CCL21,PTPRC,CD74,ANGPT1,LYN,SYK,PTPN22,GCNT2
GO:BP	cellular response to type I interferon	GO:0071357	FALSE	0.000196701	3.70619	23	334	6	30108	STAT1,SAMHD1,NLRC5,STAT2,IKBKE,TMEM173
GO:BP	type I interferon-mediated signaling pathway	GO:0060337	FALSE	0.000196701	3.70619	23	334	6	30108	STAT1,SAMHD1,NLRC5,STAT2,IKBKE,TMEM173
GO:BP	lymphocyte chemotaxis	GO:0048247	FALSE	0.000196701	3.70619	23	334	6	30108	CCL4,IL8,XCL1,CCL19,CCL21,ADAM8
GO:BP	negative regulation of macromolecule biosynthetic process	GO:0010558	FALSE	0.000200812	3.69721	917	334	30	30108	IL1R2,IRF1,SPI1,PTPRC,NLRC3,TFEC,PAX5,ETV7,SERPINB1,CST7,MOV10,BANK1,CD3E,PARP9,ANGPT1,PTPN22,TNFAIP3,DHX58,CD28,NMI,IKBKE,IRF8,ZC3H12A,ADCY7,SMCHD1,INPP5D,NCKAP1L,BTK,EIF2AK2,PRDM1
GO:BP	nucleic acid metabolic process	GO:0090304	FALSE	0.000205556	3.68707	2314	334	54	30108	GZMA,TNFSF8,SPIC,IRF1,SPI1,NCF1C,STAT4,PTPRC,BATF3,STAT1,IL18R1,TNIP3,NLRC3,TFEC,EOMES,IKZF1,PAX5,ETV7,SAMHD1,HELZ2,CEBPB,LPAR5,MOV10,NLRC5,IKZF3,CD74,HCLS1,PARP9,SYK,DTX3L,IL18RAP,ADAM8,IRF4,TNFAIP3,NAMPTP1,TNIP2,CD28,APAF1,STAT2,CMTR1,IKBKE,IRF8,ZC3H12A,SPIRE2,SKAP1,SMCHD1,CARD11,TRIM25,TLR3,TMEM173,EIF2AK2,IRF7,PRDM1,NBN
GO:BP	positive regulation of adaptive immune response	GO:0002821	FALSE	0.00023383	3.6311	38	334	7	30108	P2RX7,PTPRC,IL18R1,RSAD2,CD28,SKAP1,SASH3
GO:BP	superoxide anion generation	GO:0042554	TRUE	0.000250108	3.60187	13	334	5	30108	NCF2,CYBB,NCF1C,NCF4,SYK
GO:BP	regulation of leukocyte degranulation	GO:0043300	FALSE	0.000250108	3.60187	13	334	5	30108	SPI1,LYN,SYK,UNC13D,NCKAP1L
GO:BP	interferon-beta production	GO:0032608	FALSE	0.000259825	3.58532	24	334	6	30108	IRF1,PTPN22,NMI,TLR3,TMEM173,IRF7
GO:BP	regulation of interferon-beta production	GO:0032648	FALSE	0.000259825	3.58532	24	334	6	30108	IRF1,PTPN22,NMI,TLR3,TMEM173,IRF7
GO:BP	immune system development	GO:0002520	FALSE	0.000273269	3.56341	102	334	10	30108	ACOD1,PTPRC,SAMHD1,CD3E,LYN,TNFAIP3,CXCR5,LIPA,CD28,NBN
GO:BP	peptide antigen assembly with MHC protein complex	GO:0002501	FALSE	0.000281101	3.55114	6	334	4	30108	B2M,DMA,BLB1,TAPBPL
GO:BP	Fc-gamma receptor signaling pathway	GO:0038094	FALSE	0.000281101	3.55114	6	334	4	30108	PTPRC,MYO1G,CD247,LCK
GO:BP	MHC protein complex assembly	GO:0002396	FALSE	0.000281101	3.55114	6	334	4	30108	B2M,DMA,BLB1,TAPBPL
GO:BP	positive regulation of cell development	GO:0010720	FALSE	0.000303627	3.51766	159	334	12	30108	DCSTAMP,ZAP70,SPI1,PTPRC,CD74,HCLS1,SYK,ADAM8,TGM2,INPP5D,NCKAP1L,SASH3
GO:BP	positive regulation of T cell mediated immunity	GO:0002711	FALSE	0.00038552	3.41395	14	334	5	30108	P2RX7,PTPRC,IL18R1,RSAD2,SASH3
GO:BP	bone remodeling	GO:0046849	FALSE	0.000404831	3.39273	41	334	7	30108	DCSTAMP,IL20RA,P2RX7,SNX10,SYK,ADAM8,INPP5D
GO:BP	response to type I interferon	GO:0034340	FALSE	0.000436201	3.36031	26	334	6	30108	STAT1,SAMHD1,NLRC5,STAT2,IKBKE,TMEM173
GO:BP	regulation of tissue remodeling	GO:0034103	FALSE	0.000436201	3.36031	26	334	6	30108	DCSTAMP,IL20RA,P2RX7,SYK,ADAM8,INPP5D
GO:BP	leukocyte apoptotic process	GO:0071887	FALSE	0.000481199	3.31767	42	334	7	30108	P2RX7,CD74,HCLS1,DOCK8,LYN,ADAM8,LIPA
GO:BP	cellular response to lipid	GO:0071396	FALSE	0.000509164	3.29314	199	334	13	30108	ACOD1,PDCD1LG2,IL8,CXCL13,LY96,EXFABP,SPI1,TNIP3,LYN,SYK,TNFAIP3,TNIP2,CD180
GO:BP	negative regulation of cell adhesion	GO:0007162	FALSE	0.000520467	3.28361	137	334	11	30108	IRF1,SPI1,PTPRC,CRTAM,CD74,ANGPT1,PTPN22,ASS1,NCKAP1L,GCNT2,CDH2
GO:BP	leukocyte homeostasis	GO:0001776	FALSE	0.000569327	3.24464	43	334	7	30108	P2RX7,CD74,LYN,TNFAIP3,LIPA,NCKAP1L,SASH3
GO:BP	regulation of defense response to virus by host	GO:0050691	FALSE	0.000573025	3.24183	15	334	5	30108	STAT1,PARP9,DTX3L,PTPN22,TMEM173
GO:BP	reactive oxygen species metabolic process	GO:0072593	FALSE	0.000636448	3.19624	86	334	9	30108	NCF2,CYBB,NCF1C,P2RX7,NCF4,SYK,LIPA,ALOX5,NRROS
GO:BP	Fc receptor signaling pathway	GO:0038093	FALSE	0.000650155	3.18698	7	334	4	30108	PTPRC,MYO1G,CD247,LCK
GO:BP	synapse pruning	GO:0098883	TRUE	0.000650155	3.18698	7	334	4	30108	C1QB,C1QA,C1QC,PLXNC1
GO:BP	CD8-positive, alpha-beta T cell differentiation	GO:0043374	FALSE	0.000650155	3.18698	7	334	4	30108	TNFSF8,IRF1,EOMES,NCKAP1L
GO:BP	regulation of CD8-positive, alpha-beta T cell activation	GO:2001185	FALSE	0.000650155	3.18698	7	334	4	30108	IRF1,CRTAM,PTPN22,NCKAP1L
GO:BP	lymphocyte homeostasis	GO:0002260	FALSE	0.000700558	3.15456	28	334	6	30108	P2RX7,CD74,LYN,TNFAIP3,NCKAP1L,SASH3
GO:BP	positive regulation of RNA metabolic process	GO:0051254	FALSE	0.00074156	3.12985	819	334	27	30108	TNFSF8,SPIC,IRF1,SPI1,NCF1C,STAT1,TFEC,PAX5,HELZ2,CEBPB,MOV10,NLRC5,IKZF3,CD74,HCLS1,PARP9,DTX3L,IRF4,NAMPTP1,CD28,STAT2,IRF8,ZC3H12A,SKAP1,TLR3,TMEM173,IRF7
GO:BP	protein-containing complex assembly	GO:0065003	FALSE	0.000777434	3.10934	623	334	23	30108	JCHAIN,P2RX7,LCP1,NLRC3,SAMHD1,CD74,HCLS1,ANGPT1,SYK,B2M,DMA,BLB1,PTPN22,PLEK,IKBKE,TAPBPL,CD247,SKAP1,NCKAP1L,CARD11,BTK,TMEM173,EIF2AK2
GO:BP	positive regulation of Rho protein signal transduction	GO:0035025	FALSE	0.000825917	3.08306	16	334	5	30108	GPR55,P2RY8,GPR174,GPR18,GPR65
GO:BP	positive regulation of interferon-beta production	GO:0032728	FALSE	0.000825917	3.08306	16	334	5	30108	IRF1,PTPN22,TLR3,TMEM173,IRF7
GO:BP	B cell homeostasis	GO:0001782	FALSE	0.000825917	3.08306	16	334	5	30108	CD74,LYN,TNFAIP3,NCKAP1L,SASH3
GO:BP	positive regulation of cell population proliferation	GO:0008284	FALSE	0.000867347	3.06181	488	334	20	30108	PDCD1LG2,IL6,MMP9,EXFABP,TNFSF13B,P2RX7,PTPRC,CD38,CD74,CD3E,LYN,SYK,PTPN22,TNFAIP3,CD28,HPSE,NCKAP1L,CARD11,SASH3,CTSH
GO:BP	superoxide metabolic process	GO:0006801	FALSE	0.000875094	3.05795	29	334	6	30108	NCF2,CYBB,NCF1C,NCF4,SYK,NRROS
GO:BP	myeloid cell activation involved in immune response	GO:0002275	FALSE	0.000875094	3.05795	29	334	6	30108	SPI1,DOCK2,LYN,SYK,UNC13D,NMI
GO:BP	positive regulation of ERK1 and ERK2 cascade	GO:0070374	FALSE	0.000940237	3.02676	90	334	9	30108	CCL4,XCL1,CCL19,CCL21,PTPRC,CD74,ANGPT1,PTPN22,GCNT2
GO:BP	peptidyl-amino acid modification	GO:0018193	FALSE	0.00098432	3.00686	492	334	20	30108	ZAP70,IL22RA2,NCF1C,IL12RB2,SAMSN1,PTPRC,PRKCB,BANK1,CD74,HCLS1,CD3E,PARP9,ANGPT1,LYN,SYK,IKBKE,BTK,PTGS2,PRDM1,LCK
GO:BP	secretion	GO:0046903	FALSE	0.000992505	3.00327	363	334	17	30108	IL6,SYTL5,SPI1,P2RX7,RSAD2,SNX10,CD74,MYO1G,LYN,SYK,UNC13D,PLEK,TGM2,STEAP3,EXOC3L4,NCKAP1L,PTGS2
GO:BP	receptor signaling pathway via JAK-STAT	GO:0007259	FALSE	0.000998533	3.00064	67	334	8	30108	IL22RA2,STAT4,PTPRC,STAT1,PARP9,LYN,STAT2,IL7R
GO:BP	RNA metabolic process	GO:0016070	FALSE	0.0010504	2.97865	1990	334	47	30108	TNFSF8,SPIC,IRF1,SPI1,NCF1C,STAT4,BATF3,STAT1,IL18R1,TNIP3,NLRC3,TFEC,EOMES,IKZF1,PAX5,ETV7,HELZ2,CEBPB,LPAR5,MOV10,NLRC5,IKZF3,CD74,HCLS1,PARP9,SYK,DTX3L,IL18RAP,ADAM8,IRF4,TNFAIP3,NAMPTP1,TNIP2,CD28,STAT2,CMTR1,IKBKE,IRF8,ZC3H12A,SKAP1,CARD11,TRIM25,TLR3,TMEM173,EIF2AK2,IRF7,PRDM1
GO:BP	type II interferon production	GO:0032609	FALSE	0.00108369	2.96509	30	334	6	30108	IL12RB2,IL18R1,CRTAM,CD3E,TLR3,SASH3
GO:BP	regulation of leukocyte apoptotic process	GO:2000106	FALSE	0.00108369	2.96509	30	334	6	30108	P2RX7,CD74,HCLS1,DOCK8,LYN,ADAM8
GO:BP	regulation of type II interferon production	GO:0032649	FALSE	0.00108369	2.96509	30	334	6	30108	IL12RB2,IL18R1,CRTAM,CD3E,TLR3,SASH3
GO:BP	regulation of type I interferon-mediated signaling pathway	GO:0060338	FALSE	0.00115942	2.93576	17	334	5	30108	SAMHD1,NLRC5,STAT2,IKBKE,TMEM173
GO:BP	cellular response to oxygen-containing compound	GO:1901701	FALSE	0.00125337	2.90192	455	334	19	30108	ACOD1,PDCD1LG2,IL8,CXCL13,LY96,MMP9,EXFABP,SPI1,NCF1C,TNIP3,LYN,SYK,PTPN22,TNFAIP3,TNIP2,TGM2,CD180,ADCY7,P2RY6
GO:BP	antigen processing and presentation of peptide antigen via MHC class II	GO:0002495	FALSE	0.00128892	2.88977	8	334	4	30108	CD74,B2M,DMA,BLB1
GO:BP	antigen processing and presentation of exogenous peptide antigen via MHC class II	GO:0019886	FALSE	0.00128892	2.88977	8	334	4	30108	CD74,B2M,DMA,BLB1
GO:BP	positive regulation of antigen receptor-mediated signaling pathway	GO:0050857	FALSE	0.00128892	2.88977	8	334	4	30108	TRAT1,PTPRC,LIPA,CARD11
GO:BP	T cell costimulation	GO:0031295	FALSE	0.00128892	2.88977	8	334	4	30108	PDCD1LG2,CD3E,CD28,CARD11
GO:BP	positive regulation of B cell differentiation	GO:0045579	FALSE	0.00128892	2.88977	8	334	4	30108	SPI1,SYK,INPP5D,NCKAP1L
GO:BP	antigen processing and presentation of exogenous peptide antigen	GO:0002478	FALSE	0.00128892	2.88977	8	334	4	30108	CD74,B2M,DMA,BLB1
GO:BP	lymphocyte costimulation	GO:0031294	FALSE	0.00128892	2.88977	8	334	4	30108	PDCD1LG2,CD3E,CD28,CARD11
GO:BP	negative regulation of nitrogen compound metabolic process	GO:0051172	FALSE	0.00130483	2.88445	1003	334	30	30108	IL1R2,GZMA,MMP9,SERPINB10B,IRF1,SPI1,SAMSN1,PTPRC,TFEC,PAX5,ETV7,SERPINB1,CST7,MOV10,BANK1,PARP9,ANGPT1,LYN,DTX3L,TNFAIP3,IKBKE,IRF8,ZC3H12A,SMCHD1,NCKAP1L,EIF2AK2,PTGS2,PRDM1,NBN,CTSB
GO:BP	exocytosis	GO:0006887	FALSE	0.00134803	2.8703	121	334	10	30108	SYTL5,SPI1,P2RX7,MYO1G,LYN,SYK,UNC13D,PLEK,EXOC3L4,NCKAP1L
GO:BP	negative regulation of catalytic activity	GO:0043086	FALSE	0.00150573	2.82225	219	334	13	30108	GZMA,MMP9,SERPINB10B,PTPRC,SERPINB1,CST7,PARP9,LYN,DTX3L,TNFAIP3,NCKAP1L,PTGS2,CTSB
GO:BP	positive regulation of DNA-templated transcription	GO:0045893	FALSE	0.00153929	2.81268	748	334	25	30108	TNFSF8,SPIC,IRF1,SPI1,NCF1C,STAT1,TFEC,PAX5,HELZ2,CEBPB,NLRC5,IKZF3,CD74,HCLS1,PARP9,DTX3L,IRF4,NAMPTP1,CD28,STAT2,IRF8,SKAP1,TLR3,TMEM173,IRF7
GO:BP	tissue remodeling	GO:0048771	FALSE	0.00156732	2.80484	71	334	8	30108	DCSTAMP,IL20RA,P2RX7,SNX10,SYK,ADAM8,LIPA,INPP5D
GO:BP	negative regulation of protein metabolic process	GO:0051248	FALSE	0.00156899	2.80438	418	334	18	30108	IL1R2,MMP9,SERPINB10B,SAMSN1,PTPRC,SERPINB1,CST7,MOV10,BANK1,ANGPT1,LYN,DTX3L,TNFAIP3,ZC3H12A,NCKAP1L,EIF2AK2,PTGS2,CTSB
GO:BP	positive regulation of developmental process	GO:0051094	FALSE	0.00159443	2.79739	554	334	21	30108	DCSTAMP,EXFABP,ZAP70,SPI1,P2RX7,PTPRC,STAT1,CD74,HCLS1,SYK,ADAM8,TGM2,CD28,HPSE,INPP5D,NCKAP1L,GCNT2,TLR3,SASH3,PTGS2,CTSH
GO:BP	negative regulation of molecular function	GO:0044092	FALSE	0.0016069	2.79401	376	334	17	30108	GZMA,MMP9,SERPINB10B,SPI1,PTPRC,NLRC3,SERPINB1,CST7,NLRC5,PARP9,LYN,DTX3L,TNFAIP3,NCKAP1L,PTGS2,PXK,CTSB
GO:BP	positive regulation of RNA biosynthetic process	GO:1902680	FALSE	0.0016147	2.79191	750	334	25	30108	TNFSF8,SPIC,IRF1,SPI1,NCF1C,STAT1,TFEC,PAX5,HELZ2,CEBPB,NLRC5,IKZF3,CD74,HCLS1,PARP9,DTX3L,IRF4,NAMPTP1,CD28,STAT2,IRF8,SKAP1,TLR3,TMEM173,IRF7
GO:BP	positive regulation of tumor necrosis factor superfamily cytokine production	GO:1903557	FALSE	0.00162326	2.78961	32	334	6	30108	LY96,PTPRC,SYK,ADAM8,TLR3,SASH3
GO:BP	defense response to bacterium	GO:0042742	FALSE	0.00174637	2.75786	72	334	8	30108	IL8,TNFSF8,P2RX7,RSFR,RNASE6,TLR4,SYK,ZNFX1
GO:BP	positive regulation of cell differentiation	GO:0045597	FALSE	0.00189801	2.7217	339	334	16	30108	DCSTAMP,EXFABP,ZAP70,SPI1,PTPRC,STAT1,CD74,HCLS1,SYK,ADAM8,TGM2,INPP5D,NCKAP1L,GCNT2,SASH3,PTGS2
GO:BP	positive regulation of cytokine-mediated signaling pathway	GO:0001961	FALSE	0.0021393	2.66973	19	334	5	30108	NLRC5,CD74,PARP9,IKBKE,TMEM173
GO:BP	antigen processing and presentation of peptide or polysaccharide antigen via MHC class II	GO:0002504	FALSE	0.00229974	2.63832	9	334	4	30108	CD74,B2M,DMA,BLB1
GO:BP	positive regulation of interferon-alpha production	GO:0032727	FALSE	0.00229974	2.63832	9	334	4	30108	STAT1,PTPN22,TLR3,IRF7
GO:BP	positive thymic T cell selection	GO:0045059	FALSE	0.00229974	2.63832	9	334	4	30108	ZAP70,PTPRC,CD74,DOCK2
GO:BP	tolerance induction	GO:0002507	FALSE	0.00229974	2.63832	9	334	4	30108	ACOD1,CD3E,LYN,TNFAIP3
GO:BP	lymphocyte apoptotic process	GO:0070227	FALSE	0.00236454	2.62625	34	334	6	30108	P2RX7,CD74,DOCK8,LYN,ADAM8,LIPA
GO:BP	positive regulation of adaptive immune response based on somatic recombination of immune receptors built from immunoglobulin superfamily domains	GO:0002824	FALSE	0.00236454	2.62625	34	334	6	30108	P2RX7,PTPRC,IL18R1,RSAD2,CD28,SASH3
GO:BP	macrophage activation	GO:0042116	FALSE	0.00236454	2.62625	34	334	6	30108	IFNG,CST7,CTSC,C1QA,SYK,NMI
GO:BP	negative regulation of intracellular signal transduction	GO:1902532	FALSE	0.00255285	2.59297	267	334	14	30108	MMP9,SPI1,P2RX7,PTPRC,STAT1,NLRC3,BANK1,CD74,LYN,PTPN22,DUSP5,TNFAIP3,NMI,PTGS2
GO:BP	regulation of cysteine-type endopeptidase activity	GO:2000116	FALSE	0.00271416	2.56636	102	334	9	30108	MMP9,CASP18,CST7,SYK,LAPTM5,APAF1,TNFSF10,PTGS2,LCK
GO:BP	leukocyte degranulation	GO:0043299	FALSE	0.00282651	2.54875	20	334	5	30108	SPI1,LYN,SYK,UNC13D,NCKAP1L
GO:BP	toll-like receptor 4 signaling pathway	GO:0034142	FALSE	0.00282651	2.54875	20	334	5	30108	LY96,LYN,PTPN22,PIK3AP1,NMI
GO:BP	granulocyte differentiation	GO:0030851	FALSE	0.00282651	2.54875	20	334	5	30108	SPI1,HCLS1,LYN,C1QC,INPP5D
GO:BP	production of molecular mediator involved in inflammatory response	GO:0002532	FALSE	0.00282723	2.54864	35	334	6	30108	IL1R2,IFNG,SYK,LIPA,ADCY7,TLR3
GO:BP	positive regulation of inflammatory response	GO:0050729	FALSE	0.00282723	2.54864	35	334	6	30108	IL8,CTSC,ADAM8,CD28,NMI,PTGS2
GO:BP	proteolysis	GO:0006508	FALSE	0.00291145	2.53589	724	334	24	30108	IL1R2,GZMA,MMP9,SERPINB10B,P2RX7,SERPINB1,CASP18,CST7,CTSC,LYN,SYK,C1R,DTX3L,ADAM8,LAPTM5,TNFAIP3,APAF1,ERAP1,TRIM25,TNFSF10,PTGS2,CTSB,LCK,CTSH
GO:BP	positive regulation of peptidase activity	GO:0010952	FALSE	0.00322939	2.49088	78	334	8	30108	CASP18,LYN,SYK,LAPTM5,APAF1,TNFSF10,LCK,CTSH
GO:BP	positive regulation of pattern recognition receptor signaling pathway	GO:0062208	FALSE	0.00336114	2.47351	36	334	6	30108	RSAD2,DDX60,PTPN22,DHX58,BTK,TLR3
GO:BP	secretion by cell	GO:0032940	FALSE	0.00348661	2.4576	314	334	15	30108	IL6,SYTL5,SPI1,P2RX7,RSAD2,MYO1G,LYN,SYK,UNC13D,PLEK,TGM2,STEAP3,EXOC3L4,NCKAP1L,PTGS2
GO:BP	positive regulation of NF-kappaB transcription factor activity	GO:0051092	FALSE	0.00362146	2.44112	56	334	7	30108	IL18R1,IL18RAP,ADAM8,CARD11,TRIM25,TLR3,EIF2AK2
GO:BP	positive regulation of apoptotic signaling pathway	GO:2001235	FALSE	0.00362146	2.44112	56	334	7	30108	IL20RA,PTPRC,CTSC,APAF1,TNFSF10,LCK,CTSH
GO:BP	regulation of CD4-positive, alpha-beta T cell activation	GO:2000514	FALSE	0.00367613	2.43461	21	334	5	30108	CD3E,CD28,NCKAP1L,CARD11,SASH3
GO:BP	regulation of interleukin-8 production	GO:0032677	FALSE	0.00367613	2.43461	21	334	5	30108	PTPRC,CD74,SYK,PTPN22,TLR3
GO:BP	interleukin-8 production	GO:0032637	FALSE	0.00367613	2.43461	21	334	5	30108	PTPRC,CD74,SYK,PTPN22,TLR3
GO:BP	positive regulation of response to cytokine stimulus	GO:0060760	FALSE	0.00367613	2.43461	21	334	5	30108	NLRC5,CD74,PARP9,IKBKE,TMEM173
GO:BP	icosanoid biosynthetic process	GO:0046456	TRUE	0.00367613	2.43461	21	334	5	30108	TBXAS1,CD74,SYK,ALOX5,PTGS2
GO:BP	positive regulation of interleukin-10 production	GO:0032733	FALSE	0.00379934	2.42029	10	334	4	30108	SYK,IRF4,CD28,SASH3
GO:BP	myeloid dendritic cell activation	GO:0001773	FALSE	0.00379934	2.42029	10	334	4	30108	DCSTAMP,SPI1,DOCK2,IRF4
GO:BP	regulation of lipopolysaccharide-mediated signaling pathway	GO:0031664	FALSE	0.00379934	2.42029	10	334	4	30108	ACOD1,LY96,TNFAIP3,CD180
GO:BP	type II interferon-mediated signaling pathway	GO:0060333	FALSE	0.00379934	2.42029	10	334	4	30108	IRF1,STAT1,NLRC5,PARP9
GO:BP	response to interferon-beta	GO:0035456	FALSE	0.00379934	2.42029	10	334	4	30108	IRF1,STAT1,IKBKE,TMEM173
GO:BP	cell junction disassembly	GO:0150146	FALSE	0.00379934	2.42029	10	334	4	30108	C1QB,C1QA,C1QC,PLXNC1
GO:BP	regulation of apoptotic signaling pathway	GO:2001233	FALSE	0.00391193	2.40761	168	334	11	30108	MMP9,IL20RA,PTPRC,CTSC,CD74,TNFAIP3,APAF1,TNFSF10,PTGS2,LCK,CTSH
GO:BP	phagocytosis	GO:0006909	TRUE	0.00391655	2.4071	80	334	8	30108	P2RX7,PTPRC,DOCK2,MYO1G,SYK,UNC13D,TGM2,NCKAP1L
GO:BP	protein-containing complex organization	GO:0043933	FALSE	0.0049435	2.30597	906	334	27	30108	JCHAIN,SPI1,P2RX7,LCP1,NLRC3,SAMHD1,CD74,HCLS1,ANGPT1,SYK,DTX3L,IRF4,B2M,DMA,BLB1,PTPN22,PLEK,IKBKE,TAPBPL,CD247,SKAP1,SMCHD1,NCKAP1L,CARD11,BTK,TMEM173,EIF2AK2
GO:BP	regulation of transcription by RNA polymerase II	GO:0006357	FALSE	0.00523487	2.28109	1075	334	30	30108	TNFSF8,SPIC,IRF1,SPI1,STAT4,BATF3,STAT1,TNIP3,TFEC,EOMES,IKZF1,PAX5,ETV7,HELZ2,CEBPB,NLRC5,IKZF3,HCLS1,PARP9,IRF4,NAMPTP1,TNIP2,CD28,STAT2,IRF8,SKAP1,TLR3,TMEM173,IRF7,PRDM1
GO:BP	positive regulation of canonical NF-kappaB signal transduction	GO:0043123	FALSE	0.00580615	2.23611	60	334	7	30108	CD74,TNIP2,IKBKE,CARD11,TRIM25,TLR3,TNFSF10
GO:BP	antigen processing and presentation of exogenous antigen	GO:0019884	FALSE	0.00591814	2.22782	11	334	4	30108	CD74,B2M,DMA,BLB1
GO:BP	regulation of lymphocyte apoptotic process	GO:0070228	FALSE	0.00596904	2.2241	23	334	5	30108	P2RX7,CD74,DOCK8,LYN,ADAM8
GO:BP	endolysosomal toll-like receptor signaling pathway	GO:0140894	FALSE	0.00596904	2.2241	23	334	5	30108	RSAD2,PTPN22,TNFAIP3,PIK3AP1,TNIP2
GO:BP	positive regulation of chemokine production	GO:0032722	FALSE	0.00596904	2.2241	23	334	5	30108	MCOLN2,CD74,SYK,TLR3,EIF2AK2
GO:BP	peptide antigen assembly with MHC class II protein complex	GO:0002503	FALSE	0.0068817	2.1623	4	334	3	30108	B2M,DMA,BLB1
GO:BP	response to interleukin-18	GO:0070673	FALSE	0.0068817	2.1623	4	334	3	30108	IFNG,IL18R1,IL18RAP
GO:BP	platelet degranulation	GO:0002576	FALSE	0.0068817	2.1623	4	334	3	30108	LYN,SYK,PLEK
GO:BP	MHC class II protein complex assembly	GO:0002399	FALSE	0.0068817	2.1623	4	334	3	30108	B2M,DMA,BLB1
GO:BP	positive regulation of CD4-positive, alpha-beta T cell proliferation	GO:2000563	FALSE	0.0068817	2.1623	4	334	3	30108	CD3E,CD28,CARD11
GO:BP	positive regulation of T cell receptor signaling pathway	GO:0050862	FALSE	0.0068817	2.1623	4	334	3	30108	TRAT1,LIPA,CARD11
GO:BP	toll-like receptor signaling pathway	GO:0002224	FALSE	0.00747147	2.12659	24	334	5	30108	LY96,IRF1,TLR4,IRF4,TLR3
GO:BP	regulation of protein-containing complex assembly	GO:0043254	FALSE	0.00759877	2.11926	180	334	11	30108	LCP1,NLRC3,HCLS1,SYK,PTPN22,PLEK,IKBKE,SKAP1,NCKAP1L,BTK,EIF2AK2
GO:BP	regulation of localization	GO:0032879	FALSE	0.00822716	2.08475	877	334	26	30108	IL6,MMP9,SPI1,P2RX7,LCP1,PTPRC,RSAD2,GLRX,RASSF5,XCR1,CD74,DOCK2,HCLS1,PARP9,ANGPT1,LYN,SYK,DTX3L,UNC13D,PTPN22,TGM2,IKBKE,CD247,NCKAP1L,TRIM25,PXK
GO:BP	negative regulation of cell-cell adhesion	GO:0022408	FALSE	0.00875243	2.05787	89	334	8	30108	IRF1,SPI1,CRTAM,CD74,PTPN22,ASS1,NCKAP1L,CDH2
GO:BP	positive regulation of myeloid cell differentiation	GO:0045639	FALSE	0.00985506	2.00634	43	334	6	30108	DCSTAMP,STAT1,CD74,HCLS1,INPP5D,NCKAP1L
GO:BP	regulation of cysteine-type endopeptidase activity involved in apoptotic process	GO:0043281	FALSE	0.0103321	1.98581	91	334	8	30108	MMP9,CASP18,SYK,LAPTM5,APAF1,TNFSF10,PTGS2,LCK
GO:BP	transcription by RNA polymerase II	GO:0006366	FALSE	0.0108386	1.96503	1116	334	30	30108	TNFSF8,SPIC,IRF1,SPI1,STAT4,BATF3,STAT1,TNIP3,TFEC,EOMES,IKZF1,PAX5,ETV7,HELZ2,CEBPB,NLRC5,IKZF3,HCLS1,PARP9,IRF4,NAMPTP1,TNIP2,CD28,STAT2,IRF8,SKAP1,TLR3,TMEM173,IRF7,PRDM1
GO:BP	export from cell	GO:0140352	FALSE	0.01085	1.96457	345	334	15	30108	IL6,SYTL5,SPI1,P2RX7,RSAD2,MYO1G,LYN,SYK,UNC13D,PLEK,TGM2,STEAP3,EXOC3L4,NCKAP1L,PTGS2
GO:BP	myeloid cell homeostasis	GO:0002262	FALSE	0.011208	1.95047	92	334	8	30108	SERPINB10B,SPI1,STAT1,IKZF1,LYN,LIPA,INPP5D,NCKAP1L
GO:BP	regulation of myeloid leukocyte differentiation	GO:0002761	FALSE	0.0113052	1.94672	44	334	6	30108	DCSTAMP,CD74,HCLS1,LYN,C1QC,INPP5D
GO:BP	antiviral innate immune response	GO:0140374	FALSE	0.0113543	1.94484	26	334	5	30108	IFNG,IFIH1,TRIM25,TMEM173,EIF2AK2
GO:BP	regulation of erythrocyte differentiation	GO:0045646	FALSE	0.0113543	1.94484	26	334	5	30108	SPI1,STAT1,LYN,INPP5D,NCKAP1L
GO:BP	positive regulation of transcription by RNA polymerase II	GO:0045944	FALSE	0.0116506	1.93365	580	334	20	30108	TNFSF8,SPIC,IRF1,SPI1,STAT1,TFEC,PAX5,HELZ2,NLRC5,IKZF3,HCLS1,IRF4,NAMPTP1,CD28,STAT2,IRF8,SKAP1,TLR3,TMEM173,IRF7
GO:BP	interleukin-10 production	GO:0032613	FALSE	0.0125993	1.89965	13	334	4	30108	SYK,IRF4,CD28,SASH3
GO:BP	regulation of interleukin-10 production	GO:0032653	FALSE	0.0125993	1.89965	13	334	4	30108	SYK,IRF4,CD28,SASH3
GO:BP	positive regulation of myeloid leukocyte cytokine production involved in immune response	GO:0061081	FALSE	0.0125993	1.89965	13	334	4	30108	P2RX7,CD74,SYK,TLR3
GO:BP	positive regulation of cell adhesion mediated by integrin	GO:0033630	FALSE	0.0125993	1.89965	13	334	4	30108	CD3E,SYK,SKAP1,NCKAP1L
GO:BP	positive regulation of kinase activity	GO:0033674	FALSE	0.0126976	1.89628	190	334	11	30108	NCF1C,P2RX7,LCP2,PTPRC,CD74,ANGPT1,LYN,SYK,ADAM8,NBN,RASSF2
GO:BP	CD4-positive, alpha-beta T cell differentiation	GO:0043367	FALSE	0.0138085	1.85985	27	334	5	30108	IL18R1,RSAD2,IRF4,NCKAP1L,SASH3
GO:BP	positive regulation of Ras protein signal transduction	GO:0046579	FALSE	0.0138085	1.85985	27	334	5	30108	GPR55,P2RY8,GPR174,GPR18,GPR65
GO:BP	regulation of cell adhesion mediated by integrin	GO:0033628	FALSE	0.0166581	1.77837	28	334	5	30108	CD3E,LYN,SYK,SKAP1,NCKAP1L
GO:BP	toll-like receptor 7 signaling pathway	GO:0034154	FALSE	0.0170625	1.76796	5	334	3	30108	RSAD2,PTPN22,PIK3AP1
GO:BP	positive regulation of gamma-delta T cell activation	GO:0046645	FALSE	0.0170625	1.76796	5	334	3	30108	PTPRC,SYK,NCKAP1L
GO:BP	positive regulation of gamma-delta T cell differentiation	GO:0045588	FALSE	0.0170625	1.76796	5	334	3	30108	PTPRC,SYK,NCKAP1L
GO:BP	regulation of T cell receptor signaling pathway	GO:0050856	FALSE	0.0174848	1.75734	14	334	4	30108	TRAT1,UBASH3A,LIPA,CARD11
GO:BP	neutrophil activation	GO:0042119	FALSE	0.0174848	1.75734	14	334	4	30108	IL8,SPI1,SYK,IL18RAP
GO:BP	erythrocyte differentiation	GO:0030218	FALSE	0.0180138	1.7444	71	334	7	30108	SERPINB10B,SPI1,STAT1,IKZF1,LYN,INPP5D,NCKAP1L
GO:BP	antigen processing and presentation	GO:0019882	FALSE	0.0199462	1.70014	29	334	5	30108	CD74,B2M,DMA,BLB1,TAPBPL
GO:BP	negative regulation of cytokine-mediated signaling pathway	GO:0001960	FALSE	0.0199462	1.70014	29	334	5	30108	IL1R2,PTPRC,SAMHD1,NLRC5,STAT2
GO:BP	positive regulation of endopeptidase activity	GO:0010950	FALSE	0.021656	1.66442	73	334	7	30108	CASP18,LYN,SYK,LAPTM5,APAF1,TNFSF10,LCK
GO:BP	leukocyte activation involved in inflammatory response	GO:0002269	FALSE	0.0236345	1.62645	15	334	4	30108	IL8,CST7,CTSC,C1QA
GO:BP	negative regulation of response to cytokine stimulus	GO:0060761	FALSE	0.0237187	1.62491	30	334	5	30108	IL1R2,PTPRC,SAMHD1,NLRC5,STAT2
GO:BP	immunoglobulin production	GO:0002377	FALSE	0.0270217	1.56829	51	334	6	30108	PTPRC,SAMHD1,CD28,BTK,SASH3,NBN
GO:BP	negative regulation of hydrolase activity	GO:0051346	FALSE	0.0276451	1.55838	104	334	8	30108	GZMA,MMP9,SERPINB10B,SERPINB1,CST7,NCKAP1L,PTGS2,CTSB
GO:BP	positive regulation of small GTPase mediated signal transduction	GO:0051057	FALSE	0.028024	1.55247	31	334	5	30108	GPR55,P2RY8,GPR174,GPR18,GPR65
GO:BP	positive regulation of tumor necrosis factor production	GO:0032760	FALSE	0.028024	1.55247	31	334	5	30108	LY96,PTPRC,SYK,TLR3,SASH3
GO:BP	erythrocyte homeostasis	GO:0034101	FALSE	0.0307752	1.5118	77	334	7	30108	SERPINB10B,SPI1,STAT1,IKZF1,LYN,INPP5D,NCKAP1L
GO:BP	cellular response to tumor necrosis factor	GO:0071356	FALSE	0.0307752	1.5118	77	334	7	30108	CCL4,DCSTAMP,XCL1,CCL19,CCL21,STAT1,SYK
GO:BP	natural killer cell mediated cytotoxicity	GO:0042267	FALSE	0.0312374	1.50533	16	334	4	30108	CRTAM,IL18RAP,UNC13D,RNF19B
GO:BP	regulation of myeloid leukocyte mediated immunity	GO:0002886	FALSE	0.0312374	1.50533	16	334	4	30108	SPI1,LYN,SYK,UNC13D
GO:BP	granulocyte activation	GO:0036230	FALSE	0.0312374	1.50533	16	334	4	30108	IL8,SPI1,SYK,IL18RAP
GO:BP	T cell activation involved in immune response	GO:0002286	FALSE	0.032913	1.48263	32	334	5	30108	LCP1,IL18R1,EOMES,IRF4,NCKAP1L
GO:BP	humoral immune response mediated by circulating immunoglobulin	GO:0002455	FALSE	0.0338438	1.47052	6	334	3	30108	PTPRC,C1QA,C1QC
GO:BP	regulation of gamma-delta T cell differentiation	GO:0045586	FALSE	0.0338438	1.47052	6	334	3	30108	PTPRC,SYK,NCKAP1L
GO:BP	regulation of T cell mediated cytotoxicity	GO:0001914	FALSE	0.0338438	1.47052	6	334	3	30108	P2RX7,PTPRC,NCKAP1L
GO:BP	regulation of gamma-delta T cell activation	GO:0046643	FALSE	0.0338438	1.47052	6	334	3	30108	PTPRC,SYK,NCKAP1L
GO:BP	Fc receptor mediated stimulatory signaling pathway	GO:0002431	FALSE	0.0338438	1.47052	6	334	3	30108	PTPRC,MYO1G,LYN
GO:BP	regulation of leukocyte migration	GO:0002685	FALSE	0.0364011	1.43889	79	334	7	30108	SPI1,CD74,DOCK8,LYN,ADAM8,PTPN22,NCKAP1L
GO:BP	negative regulation of leukocyte cell-cell adhesion	GO:1903038	FALSE	0.0376845	1.42384	54	334	6	30108	IRF1,CRTAM,CD74,PTPN22,ASS1,NCKAP1L
GO:BP	negative regulation of mononuclear cell proliferation	GO:0032945	FALSE	0.0384394	1.41522	33	334	5	30108	RASSF5,CRTAM,LYN,INPP5D,BTK
GO:BP	regulation of chemokine production	GO:0032642	FALSE	0.0384394	1.41522	33	334	5	30108	MCOLN2,CD74,SYK,TLR3,EIF2AK2
GO:BP	chemokine production	GO:0032602	FALSE	0.0384394	1.41522	33	334	5	30108	MCOLN2,CD74,SYK,TLR3,EIF2AK2
GO:BP	natural killer cell activation	GO:0030101	FALSE	0.0384394	1.41522	33	334	5	30108	PTPRC,IL18R1,IL2RB,UNC13D,PRDM1
GO:BP	negative regulation of lymphocyte proliferation	GO:0050672	FALSE	0.0384394	1.41522	33	334	5	30108	RASSF5,CRTAM,LYN,INPP5D,BTK
GO:BP	regulated exocytosis	GO:0045055	FALSE	0.039516	1.40323	80	334	7	30108	SPI1,P2RX7,LYN,SYK,UNC13D,PLEK,NCKAP1L
GO:BP	natural killer cell mediated immunity	GO:0002228	FALSE	0.0404922	1.39263	17	334	4	30108	CRTAM,IL18RAP,UNC13D,RNF19B
GO:BP	positive regulation of stress-activated protein kinase signaling cascade	GO:0070304	FALSE	0.0419072	1.37771	55	334	6	30108	SPI1,NCF1C,LYN,TLR3,EIF2AK2,RASSF2
GO:BP	negative regulation of peptidase activity	GO:0010466	FALSE	0.0419072	1.37771	55	334	6	30108	MMP9,SERPINB10B,SERPINB1,CST7,PTGS2,CTSB
GO:BP	positive regulation of phosphatidylinositol 3-kinase/protein kinase B signal transduction	GO:0051897	FALSE	0.0465015	1.33253	56	334	6	30108	HCLS1,ANGPT1,ADAM8,CD28,HPSE,GCNT2
GO:BP	cellular response to stress	GO:0033554	FALSE	0.0480313	1.31848	915	334	25	30108	IL6,MMP9,SPI1,NCF1C,TFEC,SAMHD1,CD74,PARP9,LYN,SYK,DTX3L,ADAM8,PTPN22,TNFAIP3,APAF1,ASS1,IKBKE,SPIRE2,SMCHD1,TRIM25,TLR3,EIF2AK2,PTGS2,NBN,RASSF2
GO:CC	cellular anatomical entity	GO:0110165	TRUE	2.7382e-30	29.5625	8644	334	200	30108	SCNN1D,CCL4,IL1R2,PDCD1LG2,IL8,CD79B,IL21R,DCSTAMP,IL6,CXCL13,LY96,IFNG,GZMA,MMP9,SLC2A6,NCF2,SPIC,EXFABP,SERPINB10B,ZAP70,XCL1,CYBB,PSTPIP2,JCHAIN,CCL19,SYTL5,TRAT1,IRF1,TNFSF13B,GPR171,SPI1,IL22RA2,NCF1C,FYB,RNF213,UBASH3A,IL12RB2,P2RX7,MCOLN2,CSF2RA,CCL21,SAMSN1,RSFR,LCP1,MYO1F,S100A12,LCP2,THEMIS,SOCS1,PTPRC,BLK,BATF3,NCF4,F10,STAT1,IL18R1,GCH1,TBXAS1,NLRC3,RNASE6,RSAD2,TFEC,GLRX,IKZF1,RASSF5…
GO:CC	plasma membrane	GO:0005886	FALSE	3.91461e-20	19.4073	1930	334	76	30108	SCNN1D,PDCD1LG2,CD79B,IL21R,LY96,NCF2,ZAP70,CYBB,SYTL5,TRAT1,GPR171,NCF1C,FYB,IL12RB2,P2RX7,CSF2RA,LCP1,LCP2,PTPRC,BLK,NCF4,IL18R1,SAMHD1,CRTAM,SUCNR1,CYTH4,CD38,CX3CR1,CD74,PSTPIP1,HCLS1,CD3E,DOCK8,ANGPT1,MYO1G,LYN,SYK,IL2RB,ITGB2,IL18RAP,ADAM8,B2M,DMA,BF1,BLB1,PTPN22,LAPTM5,CXCR5,ADAP2,PLEK,SUSD3,PIK3AP1,SLC5A1,RHOG,CD300LG,TGM2,TMEM123,CD28,STAT2,SLC2A9,IL7R,CD247,SPIRE2,GRAP2,CD180,SKAP1,P2RY…
GO:CC	membrane	GO:0016020	FALSE	9.89839e-20	19.0044	3005	334	96	30108	SCNN1D,PDCD1LG2,CD79B,IL21R,DCSTAMP,LY96,SLC2A6,NCF2,ZAP70,CYBB,PSTPIP2,SYTL5,TRAT1,GPR171,NCF1C,FYB,IL12RB2,P2RX7,CSF2RA,LCP1,LCP2,SOCS1,PTPRC,BLK,NCF4,IL18R1,TBXAS1,RSAD2,SAMHD1,CRTAM,SUCNR1,CYTH4,SNX10,B3GALT5,CD38,CX3CR1,CD74,PSTPIP1,HCLS1,CD3E,DOCK8,ANGPT1,SOCS3,MYO1G,LYN,SYK,IL2RB,ITGB2,IL18RAP,ADAM8,B2M,PHF11,DMA,BF1,BLB1,PTPN22,LAPTM5,SLC46A2,CXCR5,ADAP2,PLEK,SUSD3,PIK3AP1,SLC5A1,RHOG,CD3…
GO:CC	cell periphery	GO:0071944	FALSE	1.08078e-18	17.9663	2141	334	78	30108	SCNN1D,PDCD1LG2,CD79B,IL21R,LY96,NCF2,ZAP70,CYBB,SYTL5,TRAT1,GPR171,NCF1C,FYB,IL12RB2,P2RX7,CSF2RA,LCP1,LCP2,PTPRC,BLK,NCF4,IL18R1,SAMHD1,CRTAM,SUCNR1,CYTH4,CD38,CX3CR1,CD74,PSTPIP1,HCLS1,CD3E,DOCK8,ANGPT1,MYO1G,LYN,SYK,IL2RB,ITGB2,IL18RAP,ADAM8,B2M,DMA,BF1,BLB1,PTPN22,LAPTM5,CXCR5,ADAP2,PLEK,SUSD3,PIK3AP1,SLC5A1,RHOG,CD300LG,TGM2,TMEM123,CD28,ANGPTL7,STAT2,SLC2A9,IL7R,CD247,EXOC3L4,SPIRE2,GRAP2,…
GO:CC	cytoplasm	GO:0005737	FALSE	2.84501e-14	13.5459	5303	334	122	30108	IL1R2,DCSTAMP,GZMA,SLC2A6,NCF2,PSTPIP2,SYTL5,IRF1,IL22RA2,NCF1C,RNF213,UBASH3A,MCOLN2,SAMSN1,RSFR,LCP1,MYO1F,S100A12,LCP2,THEMIS,STAT1,GCH1,TBXAS1,NLRC3,RNASE6,RSAD2,TFEC,GLRX,IKZF1,NFKBIE,IFIH1,SERPINB1,PIK3R5,INPPL1,BCL2A1,CYTH4,CST7,ARHGAP15,SNX10,MOV10,NLRC5,BANK1,CTSC,IKZF3,CD74,PSTPIP1,HCLS1,CD3E,DOCK8,PARP9,LYN,SYK,BCO1,DRAM1,DTX3L,ADAM8,IRF4,CMPK2,UNC13D,DDX60,PTPN22,LAPTM5,RNF19B,DUSP5,T…
GO:CC	side of membrane	GO:0098552	FALSE	1.471e-13	12.8324	195	334	22	30108	PDCD1LG2,CD79B,IL21R,NCF1C,IL12RB2,P2RX7,CSF2RA,PTPRC,BLK,CD74,CD3E,LYN,SYK,IL2RB,BF1,PTPN22,CXCR5,TMEM123,CD28,IL7R,TARP,CTSB
GO:CC	external side of plasma membrane	GO:0009897	FALSE	2.55981e-13	12.5918	99	334	17	30108	PDCD1LG2,CD79B,IL21R,IL12RB2,P2RX7,CSF2RA,PTPRC,CD74,CD3E,IL2RB,BF1,CXCR5,TMEM123,CD28,IL7R,TARP,CTSB
GO:CC	cell surface	GO:0009986	FALSE	1.75118e-10	9.75667	304	334	23	30108	PDCD1LG2,CD79B,IL21R,DCSTAMP,IL12RB2,P2RX7,CSF2RA,PTPRC,CX3CR1,CD74,CD3E,LYN,IL2RB,ADAM8,BF1,CXCR5,TMEM123,CD28,IL7R,TARP,NRROS,CTSB,CDH2
GO:CC	intracellular anatomical structure	GO:0005622	FALSE	2.24154e-10	9.64945	7162	334	138	30108	SCNN1D,IL1R2,DCSTAMP,GZMA,SLC2A6,NCF2,SPIC,SERPINB10B,PSTPIP2,SYTL5,IRF1,SPI1,IL22RA2,NCF1C,RNF213,UBASH3A,MCOLN2,SAMSN1,RSFR,LCP1,MYO1F,S100A12,LCP2,THEMIS,BATF3,STAT1,GCH1,TBXAS1,NLRC3,RNASE6,RSAD2,TFEC,GLRX,IKZF1,RASSF5,NFKBIE,PAX5,IFIH1,ETV7,SAMHD1,SERPINB1,PIK3R5,INPPL1,BCL2A1,CEBPB,CYTH4,CST7,ARHGAP15,SNX10,MOV10,NLRC5,BANK1,CTSC,IKZF3,CD74,PSTPIP1,HCLS1,CD3E,DOCK8,PARP9,MYO1G,LYN,SYK,BCO1,…
GO:CC	T cell receptor complex	GO:0042101	FALSE	1.33092e-08	7.87585	8	334	6	30108	ZAP70,TRAT1,CD3E,SYK,CD247,SKAP1
GO:CC	plasma membrane protein complex	GO:0098797	FALSE	8.1953e-08	7.08644	274	334	19	30108	CD79B,NCF2,ZAP70,CYBB,TRAT1,NCF1C,NCF4,IL18R1,CD74,CD3E,SYK,IL18RAP,ADAM8,B2M,DMA,BLB1,CD247,SKAP1,CDH2
GO:CC	extracellular region	GO:0005576	FALSE	1.07354e-07	6.96918	617	334	28	30108	CCL4,IL8,IL6,CXCL13,IFNG,GZMA,MMP9,EXFABP,SERPINB10B,XCL1,JCHAIN,CCL19,TNFSF13B,CCL21,F10,SERPINB1,CST7,C1QB,C1QA,ANGPT1,C1QC,C1R,BF1,NMI,ANGPTL7,HPSE,CTSB,CTSH
GO:CC	cytosol	GO:0005829	FALSE	1.8226e-07	6.73931	1796	334	51	30108	NCF2,PSTPIP2,IL22RA2,NCF1C,RNF213,LCP1,MYO1F,LCP2,STAT1,TBXAS1,NLRC3,TFEC,IKZF1,NFKBIE,PIK3R5,INPPL1,CYTH4,MOV10,NLRC5,IKZF3,PSTPIP1,HCLS1,DOCK8,PARP9,BCO1,DTX3L,IRF4,UNC13D,DDX60,RNF19B,PIK3AP1,LIPA,TGM2,NMI,APAF1,STAT2,GDA,ASS1,FMNL1,GRAP2,SKAP1,INPP5D,NCKAP1L,ALOX5,BTK,TRIM25,TMEM173,EIF2AK2,IRF7,CDH2,CTSH
GO:CC	extracellular space	GO:0005615	FALSE	1.39471e-06	5.85552	519	334	24	30108	CCL4,IL8,IL6,CXCL13,IFNG,GZMA,MMP9,EXFABP,SERPINB10B,XCL1,JCHAIN,CCL19,TNFSF13B,CCL21,F10,CST7,ANGPT1,C1R,BF1,NMI,ANGPTL7,HPSE,CTSB,CTSH
GO:CC	immunological synapse	GO:0001772	FALSE	2.2279e-06	5.6521	15	334	6	30108	CRTAM,CD3E,CD28,SKAP1,CARD11,LCK
GO:CC	intracellular organelle	GO:0043229	FALSE	1.05043e-05	4.97863	6193	334	111	30108	SCNN1D,DCSTAMP,GZMA,SLC2A6,NCF2,SPIC,SERPINB10B,PSTPIP2,SYTL5,IRF1,SPI1,RNF213,UBASH3A,MCOLN2,SAMSN1,LCP1,THEMIS,BATF3,STAT1,TBXAS1,NLRC3,RNASE6,RSAD2,TFEC,GLRX,IKZF1,RASSF5,NFKBIE,PAX5,ETV7,SAMHD1,SERPINB1,PIK3R5,INPPL1,CEBPB,CYTH4,CST7,SNX10,MOV10,NLRC5,CTSC,IKZF3,CD74,HCLS1,CD3E,DOCK8,PARP9,MYO1G,LYN,SYK,DRAM1,DTX3L,ADAM8,IRF4,CMPK2,UNC13D,PHF11,DDX60,PTPN22,LAPTM5,RNF19B,DUSP5,TNFAIP3,NAMPTP1…
GO:CC	membrane protein complex	GO:0098796	FALSE	1.2722e-05	4.89544	583	334	24	30108	SCNN1D,CD79B,LY96,NCF2,ZAP70,CYBB,TRAT1,NCF1C,SOCS1,NCF4,IL18R1,CD74,CD3E,SOCS3,SYK,IL18RAP,ADAM8,B2M,DMA,BLB1,CD247,SKAP1,TMEM173,CDH2
GO:CC	MHC protein complex	GO:0042611	FALSE	2.00361e-05	4.69819	5	334	4	30108	CD74,B2M,DMA,BLB1
GO:CC	MHC class II protein complex	GO:0042613	FALSE	2.00361e-05	4.69819	5	334	4	30108	CD74,B2M,DMA,BLB1
GO:CC	organelle	GO:0043226	FALSE	2.82752e-05	4.54859	6383	334	112	30108	SCNN1D,DCSTAMP,GZMA,SLC2A6,NCF2,SPIC,SERPINB10B,PSTPIP2,SYTL5,IRF1,SPI1,RNF213,UBASH3A,MCOLN2,SAMSN1,LCP1,THEMIS,BATF3,STAT1,TBXAS1,NLRC3,RNASE6,RSAD2,TFEC,GLRX,IKZF1,RASSF5,NFKBIE,PAX5,ETV7,SAMHD1,SERPINB1,PIK3R5,INPPL1,CEBPB,CYTH4,CST7,SNX10,MOV10,NLRC5,CTSC,IKZF3,CD74,HCLS1,CD3E,DOCK8,PARP9,MYO1G,LYN,SYK,DRAM1,DTX3L,ADAM8,IRF4,CMPK2,UNC13D,PHF11,DDX60,PTPN22,LAPTM5,RNF19B,DUSP5,TNFAIP3,NAMPTP1…
GO:CC	intracellular membrane-bounded organelle	GO:0043231	FALSE	3.22442e-05	4.49155	5564	334	101	30108	DCSTAMP,GZMA,SLC2A6,NCF2,SPIC,SERPINB10B,SYTL5,IRF1,SPI1,RNF213,UBASH3A,MCOLN2,SAMSN1,THEMIS,BATF3,STAT1,TBXAS1,NLRC3,RNASE6,RSAD2,TFEC,GLRX,IKZF1,RASSF5,NFKBIE,PAX5,ETV7,SAMHD1,INPPL1,CEBPB,CST7,SNX10,NLRC5,CTSC,IKZF3,CD74,HCLS1,CD3E,DOCK8,PARP9,MYO1G,LYN,SYK,DRAM1,DTX3L,ADAM8,IRF4,CMPK2,UNC13D,PHF11,PTPN22,LAPTM5,RNF19B,DUSP5,TNFAIP3,NAMPTP1,ADAP2,LIPA,SLC5A1,RHOG,TGM2,NMI,APAF1,STAT2,ASS1,PATL…
GO:CC	plasma membrane signaling receptor complex	GO:0098802	FALSE	0.000134899	3.86999	86	334	9	30108	CD79B,ZAP70,TRAT1,IL18R1,CD3E,SYK,IL18RAP,CD247,SKAP1
GO:CC	membrane microdomain	GO:0098857	FALSE	0.000178495	3.74837	115	334	10	30108	ZAP70,LCP2,PTPRC,ANGPT1,LYN,SKAP1,HPSE,CARD11,BTK,LCK
GO:CC	membrane raft	GO:0045121	FALSE	0.000178495	3.74837	115	334	10	30108	ZAP70,LCP2,PTPRC,ANGPT1,LYN,SKAP1,HPSE,CARD11,BTK,LCK
GO:CC	lytic vacuole	GO:0000323	FALSE	0.000178573	3.74818	208	334	13	30108	SLC2A6,CST7,CD74,DRAM1,DTX3L,ADAM8,UNC13D,LAPTM5,RNF19B,LIPA,HPSE,CTSB,CTSH
GO:CC	lysosome	GO:0005764	FALSE	0.000178573	3.74818	208	334	13	30108	SLC2A6,CST7,CD74,DRAM1,DTX3L,ADAM8,UNC13D,LAPTM5,RNF19B,LIPA,HPSE,CTSB,CTSH
GO:CC	vacuole	GO:0005773	FALSE	0.000226235	3.64544	248	334	14	30108	SLC2A6,CST7,CD74,DRAM1,DTX3L,ADAM8,UNC13D,LAPTM5,RNF19B,LIPA,HPSE,TMEM173,CTSB,CTSH
GO:CC	membrane-bounded organelle	GO:0043227	FALSE	0.000260932	3.58347	5808	334	101	30108	DCSTAMP,GZMA,SLC2A6,NCF2,SPIC,SERPINB10B,SYTL5,IRF1,SPI1,RNF213,UBASH3A,MCOLN2,SAMSN1,THEMIS,BATF3,STAT1,TBXAS1,NLRC3,RNASE6,RSAD2,TFEC,GLRX,IKZF1,RASSF5,NFKBIE,PAX5,ETV7,SAMHD1,INPPL1,CEBPB,CST7,SNX10,NLRC5,CTSC,IKZF3,CD74,HCLS1,CD3E,DOCK8,PARP9,MYO1G,LYN,SYK,DRAM1,DTX3L,ADAM8,IRF4,CMPK2,UNC13D,PHF11,PTPN22,LAPTM5,RNF19B,DUSP5,TNFAIP3,NAMPTP1,ADAP2,LIPA,SLC5A1,RHOG,TGM2,NMI,APAF1,STAT2,ASS1,PATL…
GO:CC	NADPH oxidase complex	GO:0043020	FALSE	0.000273195	3.56353	8	334	4	30108	NCF2,CYBB,NCF1C,NCF4
GO:CC	receptor complex	GO:0043235	FALSE	0.000307708	3.51186	184	334	12	30108	CD79B,LY96,ZAP70,TRAT1,CSF2RA,IL18R1,CD74,CD3E,SYK,IL18RAP,CD247,SKAP1
GO:CC	immunoglobulin complex	GO:0019814	FALSE	0.000367687	3.43452	3	334	3	30108	CD79B,JCHAIN,SYK
GO:CC	nucleus	GO:0005634	FALSE	0.000954516	3.02022	3453	334	67	30108	GZMA,SPIC,SERPINB10B,IRF1,SPI1,RNF213,UBASH3A,SAMSN1,THEMIS,BATF3,STAT1,RNASE6,RSAD2,TFEC,GLRX,IKZF1,RASSF5,NFKBIE,PAX5,ETV7,SAMHD1,CEBPB,SNX10,NLRC5,CTSC,IKZF3,CD74,HCLS1,DOCK8,PARP9,MYO1G,LYN,SYK,DTX3L,IRF4,PHF11,PTPN22,DUSP5,TNFAIP3,NAMPTP1,LIPA,TGM2,NMI,APAF1,STAT2,ASS1,PATL2,CMTR1,IKBKE,IRF8,ZC3H12A,GRAP2,CD180,SKAP1,HPSE,SMCHD1,ALOX5,BTK,TRIM25,SASH3,TMEM173,PPM1H,PTGS2,IRF7,PRDM1,NBN,RASSF2
GO:CC	extrinsic component of membrane	GO:0019898	FALSE	0.00598639	2.22283	76	334	7	30108	SOCS1,BLK,SNX10,SOCS3,SYK,PXK,CDH2
GO:CC	cytoplasmic vesicle	GO:0031410	FALSE	0.013177	1.88018	761	334	22	30108	DCSTAMP,NCF2,SYTL5,MCOLN2,CST7,SNX10,CD74,SYK,DTX3L,ADAM8,UNC13D,LAPTM5,SLC5A1,RHOG,STEAP3,SPIRE2,GRAP2,BTK,TLR3,TMEM173,PXK,CTSH
GO:CC	intracellular vesicle	GO:0097708	FALSE	0.014506	1.83845	766	334	22	30108	DCSTAMP,NCF2,SYTL5,MCOLN2,CST7,SNX10,CD74,SYK,DTX3L,ADAM8,UNC13D,LAPTM5,SLC5A1,RHOG,STEAP3,SPIRE2,GRAP2,BTK,TLR3,TMEM173,PXK,CTSH
GO:CC	B cell receptor complex	GO:0019815	FALSE	0.0333421	1.47701	2	334	2	30108	CD79B,SYK
GO:CC	interleukin-18 receptor complex	GO:0045092	FALSE	0.0333421	1.47701	2	334	2	30108	IL18R1,IL18RAP
GO:CC	complement component C1q complex	GO:0062167	FALSE	0.0333421	1.47701	2	334	2	30108	C1QA,C1QC
GO:CC	extrinsic component of endosome membrane	GO:0031313	TRUE	0.0333421	1.47701	2	334	2	30108	SNX10,PXK
GO:CC	ISGF3 complex	GO:0070721	TRUE	0.0333421	1.47701	2	334	2	30108	STAT1,STAT2
GO:CC	alpha-beta T cell receptor complex	GO:0042105	FALSE	0.0333421	1.47701	2	334	2	30108	CD3E,CD247
GO:CC	perinuclear region of cytoplasm	GO:0048471	FALSE	0.0352932	1.45231	252	334	11	30108	LCP1,STAT1,NLRC3,BANK1,LYN,LAPTM5,SLC5A1,ALOX5,TMEM173,EIF2AK2,CTSB
GO:CC	vesicle	GO:0031982	FALSE	0.0473375	1.32479	832	334	22	30108	DCSTAMP,NCF2,SYTL5,MCOLN2,CST7,SNX10,CD74,SYK,DTX3L,ADAM8,UNC13D,LAPTM5,SLC5A1,RHOG,STEAP3,SPIRE2,GRAP2,BTK,TLR3,TMEM173,PXK,CTSH

## Sheet: DMV4dpi_trachea_KEGG
source	term_name	term_id	highlighted	adjusted_p_value	negative_log10_of_adjusted_p_value	term_size	query_size	intersection_size	effective_domain_size	intersections
KEGG	Cytokine-cytokine receptor interaction	KEGG:04060	FALSE	2.8173e-41	40.5502	185	357	43	30108	IL1B,CCL4,IL1R2,IL8,IL8L1,IL21R,IL6,CXCL13,IFNG,TNFSF8,IL22,XCL1,CCL19,IL20RA,CXCL13L2,TNFSF13B,CSF3R,CSF2RA,CCL21,CCR2,IL18R1,CCR7,CD40LG,TNFRSF18,XCR1,TNFRSF6B,IL2RA,CXCR1,CCR8,CX3CR1,IL2RG,IL10RA,IL2RB,TNFRSF4,IL18RAP,CXCR4,CXCR5,CCR5,IL7R,CD4,TNFSF10,IL7,TNFRSF25
KEGG	Influenza A	KEGG:05164	FALSE	2.31656e-20	19.6352	128	357	24	30108	IL1B,IL8,IL8L1,IL6,IFNG,STAT1,RSAD2,IFIH1,TLR4,CASP18,DMB2,PRKCB,MX1,SOCS3,DMA,BLB1,APAF1,STAT2,IKBKE,TRIM25,TLR3,TNFSF10,EIF2AK2,IRF7
KEGG	Herpes simplex virus 1 infection	KEGG:05168	FALSE	1.26244e-19	18.8988	137	357	24	30108	IL1B,IL6,IFNG,STAT1,TAP1,IFIH1,CASP18,DMB2,CD74,SOCS3,SYK,B2M,DMA,BF1,BLB1,APAF1,STAT2,IKBKE,TAPBP,BF2,TLR3,TMEM173,EIF2AK2,IRF7
KEGG	Toll-like receptor signaling pathway	KEGG:04620	FALSE	4.1209e-14	13.385	78	357	16	30108	IL1B,CCL4,IL8,IL8L1,IL6,LY96,SPP1,TLR1A,STAT1,TLR4,CASP18,TLR1B,MAP3K8,IKBKE,TLR3,IRF7
KEGG	NOD-like receptor signaling pathway	KEGG:04621	FALSE	2.92568e-13	12.5338	122	357	18	30108	IL1B,GBP,IL8,IL8L1,IL6,CYBB,P2RX7,STAT1,TLR4,CASP18,PSTPIP1,TNFAIP3,NAMPTP1,STAT2,IKBKE,TMEM173,IRF7,CTSB
KEGG	Cell adhesion molecules	KEGG:04514	FALSE	3.32034e-12	11.4788	120	357	17	30108	PDCD1LG2,ICOS,CD8A,CD8BP,PTPRC,CD40LG,DMB2,ITGB2,DMA,BF1,BLB1,CD28,CD4,BF2,CDH2,MPZ,CNTNAP1
KEGG	Phagosome	KEGG:04145	FALSE	9.8676e-12	11.0058	128	357	17	30108	NCF2,CYBB,NCF1C,MARCO,TLR1A,NCF4,TAP1,TLR4,DMB2,C1R,ITGB2,DMA,BF1,BLB1,CTSS,BF2,MMR1L4
KEGG	Intestinal immune network for IgA production	KEGG:04672	FALSE	3.9496e-09	8.40345	32	357	9	30108	IL6,TNFSF13B,ICOS,CD40LG,DMB2,DMA,BLB1,CXCR4,CD28
KEGG	Necroptosis	KEGG:04217	FALSE	5.1832e-08	7.2854	115	357	13	30108	IL1B,IFNG,CYBB,MLKL,STAT4,STAT1,TLR4,CASP18,TNFAIP3,STAT2,TLR3,TNFSF10,EIF2AK2
KEGG	Cytosolic DNA-sensing pathway	KEGG:04623	FALSE	1.64075e-07	6.78496	47	357	9	30108	IL1B,CCL4,IL6,MLKL,SAMHD1,CASP18,IKBKE,TMEM173,IRF7
KEGG	RIG-I-like receptor signaling pathway	KEGG:04622	FALSE	5.01248e-07	6.29995	53	357	9	30108	IL8,IL8L1,IFIH1,CASP18,DHX58,IKBKE,TRIM25,TMEM173,IRF7
KEGG	C-type lectin receptor signaling pathway	KEGG:04625	FALSE	2.62593e-06	5.58072	84	357	10	30108	IL1B,IL6,IRF1,STAT1,CASP18,FCER1G,SYK,STAT2,IKBKE,PTGS2
KEGG	Virion - Human immunodeficiency virus	KEGG:03260	FALSE	4.115e-06	5.38563	5	357	4	30108	CCR2,CXCR4,CCR5,CD4
KEGG	Salmonella infection	KEGG:05132	FALSE	1.58115e-05	4.80103	217	357	14	30108	IL1B,IL8,IL8L1,IL6,LY96,MLKL,TLR1A,PTPRC,TLR4,CASP18,CYTH4,RHOG,NCKAP1L,TNFSF10
KEGG	Viral life cycle - HIV-1	KEGG:03250	FALSE	0.00130792	2.88342	51	357	6	30108	CCR2,SAMHD1,MX1,CXCR4,CCR5,CD4
KEGG	Apoptosis	KEGG:04210	FALSE	0.00322617	2.49131	116	357	8	30108	PMAIP1,CASP18,CTSC,CTSS,APAF1,TNFSF10,CTSB,CTSH
KEGG	Cellular senescence	KEGG:04218	FALSE	0.00880319	2.05536	134	357	8	30108	IL8,IL8L1,IL6,RASSF5,BF1,CDKN1A,BF2,NBN
KEGG	Endocytosis	KEGG:04144	FALSE	0.0152386	1.81705	223	357	10	30108	CCR2,IL2RA,CYTH4,CXCR1,IL2RG,IL2RB,BF1,CXCR4,CCR5,BF2
KEGG	Lysosome	KEGG:04142	FALSE	0.0251177	1.60002	120	357	7	30108	CTSC,LAPTM5,CTSS,LIPA,GNS,CTSB,CTSH
KEGG	p53 signaling pathway	KEGG:04115	FALSE	0.0362254	1.44099	62	357	5	30108	PMAIP1,CASP18,APAF1,CDKN1A,STEAP3
KEGG	Calcium signaling pathway	KEGG:04020	FALSE	0.0499324	1.30162	216	357	9	30108	P2RX7,MCOLN2,PRKCB,CD38,CXCR4,PTAFR,CYSLTR2,ADCY7,FGFR1

## Sheet: DMV11dpi_DOWN_trachea_GO
source	term_name	term_id	highlighted	adjusted_p_value	negative_log10_of_adjusted_p_value	term_size	query_size	intersection_size	effective_domain_size	intersections
GO:MF	6-phosphofructokinase activity	GO:0003872	TRUE	0.000832801	3.07946	2	56	2	30108	PFKL,PFKM
GO:MF	fructose binding	GO:0070061	TRUE	0.00249542	2.60286	3	56	2	30108	PFKL,PFKM
GO:MF	binding	GO:0005488	FALSE	0.0027623	2.55873	4974	56	23	30108	NRCAM,PFKL,CDH1,VASN,LRRC15,DYSF,FGFR1,PBXIP1,CDO1,AEBP1,PFKM,TRPV4,SOX9,NR4A1,LRP1,ELN,COL9A2,TF,NTN3,NTN1,ASTN2,FGB,CHIA
GO:MF	phosphofructokinase activity	GO:0008443	FALSE	0.00498486	2.30235	4	56	2	30108	PFKL,PFKM
GO:MF	protein binding	GO:0005515	FALSE	0.0161147	1.79278	3296	56	17	30108	NRCAM,PFKL,CDH1,VASN,LRRC15,FGFR1,PBXIP1,PFKM,TRPV4,SOX9,NR4A1,LRP1,COL9A2,NTN3,NTN1,FGB,CHIA
GO:MF	ankyrin binding	GO:0030506	TRUE	0.0297309	1.52679	9	56	2	30108	NRCAM,CDH1
GO:BP	cellular process	GO:0009987	TRUE	5.86811e-06	5.2315	8021	56	36	30108	MYO18B,CHPF,KIAA0319,LTBP2,OBSL1,NRCAM,PRELP,CNTNAP1,LHCGR,PFKL,CDH1,FMOD,VASN,LRRC15,DYSF,FGFR1,SDK2,PBXIP1,GADD45G,SLC29A4,CDO1,AEBP1,PFKM,TRPV4,SOX9,NR4A1,LRP1,ELN,VGLL2,PAPSS2,TF,NTN1,ASTN2,CBLN1,FGB,CHIA
GO:BP	anatomical structure development	GO:0048856	FALSE	0.000268159	3.57161	2689	56	19	30108	MYO18B,KIAA0319,OBSL1,NRCAM,CNTNAP1,LHCGR,VASN,FGFR1,SDK2,PBXIP1,TRPV4,SOX9,NR4A1,ELN,VGLL2,PAPSS2,TF,NTN1,ASTN2
GO:BP	multicellular organismal process	GO:0032501	FALSE	0.000509425	3.29292	3105	56	20	30108	MYO18B,KIAA0319,OBSL1,NRCAM,CNTNAP1,LHCGR,VASN,DYSF,FGFR1,SDK2,TRPV4,SOX9,NR4A1,LRP1,ELN,PAPSS2,TF,NTN1,FGB,CHIA
GO:BP	biological regulation	GO:0065007	FALSE	0.000598797	3.22272	5572	56	27	30108	KIAA0319,OBSL1,NRCAM,CNTNAP1,LHCGR,CDH1,VASN,LRRC15,DYSF,FGFR1,PBXIP1,GADD45G,SLC29A4,AEBP1,PFKM,TRPV4,SOX9,NR4A1,LRP1,ELN,VGLL2,PAPSS2,TF,NTN1,ASTN2,FGB,CHIA
GO:BP	developmental process	GO:0032502	FALSE	0.000695661	3.1576	2859	56	19	30108	MYO18B,KIAA0319,OBSL1,NRCAM,CNTNAP1,LHCGR,VASN,FGFR1,SDK2,PBXIP1,TRPV4,SOX9,NR4A1,ELN,VGLL2,PAPSS2,TF,NTN1,ASTN2
GO:BP	anatomical structure morphogenesis	GO:0009653	FALSE	0.00103987	2.98302	1325	56	13	30108	MYO18B,KIAA0319,OBSL1,NRCAM,CNTNAP1,SDK2,TRPV4,SOX9,NR4A1,ELN,TF,NTN1,ASTN2
GO:BP	system development	GO:0048731	FALSE	0.00108342	2.9652	1815	56	15	30108	MYO18B,KIAA0319,OBSL1,NRCAM,CNTNAP1,LHCGR,FGFR1,SDK2,TRPV4,SOX9,NR4A1,ELN,PAPSS2,TF,NTN1
GO:BP	animal organ development	GO:0048513	FALSE	0.00128268	2.89188	1350	56	13	30108	MYO18B,CNTNAP1,LHCGR,VASN,FGFR1,SDK2,TRPV4,SOX9,NR4A1,ELN,VGLL2,PAPSS2,TF
GO:BP	regulation of cellular process	GO:0050794	FALSE	0.00143966	2.84174	5048	56	25	30108	KIAA0319,OBSL1,NRCAM,CNTNAP1,LHCGR,CDH1,VASN,LRRC15,DYSF,FGFR1,PBXIP1,GADD45G,AEBP1,PFKM,TRPV4,SOX9,NR4A1,LRP1,ELN,VGLL2,TF,NTN1,ASTN2,FGB,CHIA
GO:BP	regulation of biological process	GO:0050789	FALSE	0.00439441	2.3571	5354	56	25	30108	KIAA0319,OBSL1,NRCAM,CNTNAP1,LHCGR,CDH1,VASN,LRRC15,DYSF,FGFR1,PBXIP1,GADD45G,AEBP1,PFKM,TRPV4,SOX9,NR4A1,LRP1,ELN,VGLL2,TF,NTN1,ASTN2,FGB,CHIA
GO:BP	cell differentiation	GO:0030154	FALSE	0.00799527	2.09717	1856	56	14	30108	MYO18B,KIAA0319,OBSL1,NRCAM,CNTNAP1,VASN,FGFR1,SDK2,PBXIP1,TRPV4,SOX9,NR4A1,TF,NTN1
GO:BP	cellular developmental process	GO:0048869	FALSE	0.00799527	2.09717	1856	56	14	30108	MYO18B,KIAA0319,OBSL1,NRCAM,CNTNAP1,VASN,FGFR1,SDK2,PBXIP1,TRPV4,SOX9,NR4A1,TF,NTN1
GO:BP	multicellular organism development	GO:0007275	FALSE	0.00835484	2.07806	2140	56	15	30108	MYO18B,KIAA0319,OBSL1,NRCAM,CNTNAP1,LHCGR,FGFR1,SDK2,TRPV4,SOX9,NR4A1,ELN,PAPSS2,TF,NTN1
GO:BP	tissue development	GO:0009888	FALSE	0.00856797	2.06712	905	56	10	30108	MYO18B,CNTNAP1,VASN,FGFR1,TRPV4,SOX9,NR4A1,ELN,VGLL2,ASTN2
GO:BP	fructose 6-phosphate metabolic process	GO:0006002	TRUE	0.0149725	1.82471	3	56	2	30108	PFKL,PFKM
GO:BP	response to oxygen-containing compound	GO:1901700	TRUE	0.0235056	1.62883	608	56	8	30108	LHCGR,PFKL,CDH1,TRPV4,SOX9,NR4A1,TF,FGB
GO:BP	skeletal muscle tissue development	GO:0007519	FALSE	0.0247792	1.60591	82	56	4	30108	CNTNAP1,NR4A1,ELN,VGLL2
GO:BP	muscle tissue development	GO:0060537	FALSE	0.0284535	1.54586	176	56	5	30108	MYO18B,CNTNAP1,NR4A1,ELN,VGLL2
GO:BP	adhesion of symbiont to host	GO:0044406	TRUE	0.0299092	1.5242	4	56	2	30108	LRRC15,TF
GO:BP	skeletal muscle organ development	GO:0060538	FALSE	0.0299192	1.52405	86	56	4	30108	CNTNAP1,NR4A1,ELN,VGLL2
GO:BP	regulation of cell differentiation	GO:0045595	FALSE	0.0413313	1.38372	658	56	8	30108	KIAA0319,OBSL1,VASN,FGFR1,TRPV4,SOX9,TF,NTN1
GO:BP	cell-cell adhesion	GO:0098609	TRUE	0.0434904	1.36161	322	56	6	30108	NRCAM,CDH1,SDK2,TRPV4,SOX9,FGB
GO:BP	cell junction organization	GO:0034330	TRUE	0.0442505	1.35408	323	56	6	30108	NRCAM,CNTNAP1,CDH1,SDK2,TRPV4,CBLN1
GO:CC	extracellular region	GO:0005576	TRUE	1.7201e-07	6.76445	617	56	12	30108	ANPEP,FMOD,VASN,ORM1,LYG2,SFTPA1,TF,NTN3,NTN1,CBLN1,FGB,CHIA
GO:CC	cellular anatomical entity	GO:0110165	FALSE	1.03697e-06	5.98423	8644	56	37	30108	MYO18B,ANPEP,CHPF,KIAA0319,CA3B,OBSL1,NRCAM,CNTNAP1,LHCGR,PFKL,CDH1,FMOD,VASN,LRRC15,DYSF,FGFR1,SDK2,PBXIP1,GADD45G,SLC29A4,ORM1,PFKM,TRPV4,SOX9,NR4A1,LRP1,ELN,VGLL2,LYG2,SFTPA1,TF,NTN3,NTN1,ASTN2,CBLN1,FGB,CHIA
GO:CC	cell periphery	GO:0071944	TRUE	0.000155375	3.80862	2141	56	16	30108	ANPEP,KIAA0319,NRCAM,LHCGR,CDH1,VASN,LRRC15,DYSF,FGFR1,SLC29A4,PFKM,TRPV4,LRP1,ELN,NTN1,FGB
GO:CC	6-phosphofructokinase complex	GO:0005945	TRUE	0.000482646	3.31637	2	56	2	30108	PFKL,PFKM
GO:CC	extracellular space	GO:0005615	FALSE	0.000720954	3.14209	519	56	8	30108	ANPEP,FMOD,VASN,ORM1,SFTPA1,TF,FGB,CHIA
GO:CC	plasma membrane	GO:0005886	FALSE	0.00120902	2.91757	1930	56	14	30108	ANPEP,KIAA0319,NRCAM,LHCGR,CDH1,VASN,LRRC15,DYSF,FGFR1,SLC29A4,PFKM,TRPV4,LRP1,FGB
GO:CC	membrane	GO:0016020	FALSE	0.00284994	2.54516	3005	56	17	30108	ANPEP,KIAA0319,NRCAM,LHCGR,PFKL,CDH1,VASN,LRRC15,DYSF,FGFR1,SLC29A4,PFKM,TRPV4,NR4A1,LRP1,ASTN2,FGB
GO:CC	vesicle	GO:0031982	TRUE	0.0030252	2.51925	832	56	9	30108	ANPEP,KIAA0319,VASN,DYSF,LRP1,SFTPA1,TF,ASTN2,FGB
GO:CC	endomembrane system	GO:0012505	FALSE	0.0119822	1.92146	1776	56	12	30108	CHPF,KIAA0319,OBSL1,CDH1,DYSF,NR4A1,LRP1,SFTPA1,TF,NTN3,ASTN2,FGB
GO:CC	cytoplasm	GO:0005737	FALSE	0.0464295	1.33321	5303	56	21	30108	MYO18B,ANPEP,CHPF,KIAA0319,CA3B,OBSL1,PFKL,CDH1,VASN,DYSF,PBXIP1,GADD45G,PFKM,NR4A1,LRP1,VGLL2,SFTPA1,TF,NTN3,ASTN2,FGB

## Sheet: DMV11dpi_UP_trachea_GO
source	term_name	term_id	highlighted	adjusted_p_value	negative_log10_of_adjusted_p_value	term_size	query_size	intersection_size	effective_domain_size	intersections
GO:MF	binding	GO:0005488	FALSE	1.71095e-11	10.7668	4974	183	73	30108	CRTAM,EOMES,AICDA,XCL1,GZMA,ZAP70,IL12RB2,CX3CR1,JCHAIN,IRF4,GPR171,CST7,CCL19,IKZF1,TNFSF13B,FLT3,STAT4,GRAP2,INPPL1,CRYBB2,LCK,IKZF3,BANK1,CD3E,PAX5,DOCK2,BLK,PTPRC,P2RX7,TCF7,PTPN22,CCL21,SAMSN1,SPIC,GFI1,SKAP1,DDX60,CYBB,CD247,MEF2B,CCR7,CD28,PTPN7,LCP1,MYO1G,LGALS2,CXCL13,ITGA4,TBX21,HCLS1,CARMIL2,EXOC3L4,BRSK1,CARD11,SYTL3,RGS1,SYTL5,STAT1,B2M,SLC24A4,MCOLN2,GC,RUNX2,BTK,CD74,IRF8,JAKMIP1,P…
GO:MF	protein binding	GO:0005515	FALSE	4.86221e-11	10.3132	3296	183	57	30108	CRTAM,XCL1,GZMA,ZAP70,IL12RB2,CX3CR1,JCHAIN,CST7,CCL19,IKZF1,TNFSF13B,FLT3,GRAP2,INPPL1,CRYBB2,LCK,IKZF3,BANK1,CD3E,DOCK2,BLK,PTPRC,P2RX7,TCF7,PTPN22,CCL21,SAMSN1,SKAP1,CYBB,CD247,MEF2B,CCR7,CD28,PTPN7,LCP1,CXCL13,ITGA4,HCLS1,EXOC3L4,BRSK1,CARD11,SYTL3,RGS1,SYTL5,STAT1,SLC24A4,MCOLN2,GC,RUNX2,BTK,CD74,JAKMIP1,PLK4,LAPTM5,E2F7,SYK,FMNL1
GO:MF	signaling receptor binding	GO:0005102	FALSE	2.66195e-08	7.5748	574	183	21	30108	CRTAM,XCL1,CX3CR1,JCHAIN,CCL19,TNFSF13B,LCK,BANK1,DOCK2,BLK,PTPRC,CCL21,LCP1,CXCL13,ITGA4,SYTL3,SYTL5,STAT1,CD74,JAKMIP1,SYK
GO:MF	cytokine receptor activity	GO:0004896	FALSE	1.67753e-05	4.77533	32	183	6	30108	IL21R,CX3CR1,CCR7,IL7R,IL2RB,CD74
GO:MF	immune receptor activity	GO:0140375	FALSE	2.95966e-05	4.52876	35	183	6	30108	IL21R,CX3CR1,CCR7,IL7R,IL2RB,CD74
GO:MF	signaling receptor activity	GO:0038023	FALSE	3.28506e-05	4.48346	432	183	15	30108	GPR55,IL21R,GPR18,IL12RB2,CX3CR1,GPR171,P2RX7,GPR174,CCR7,IL7R,IL2RB,LY96,P2RY8,GPR65,CD74
GO:MF	molecular transducer activity	GO:0060089	FALSE	3.28506e-05	4.48346	432	183	15	30108	GPR55,IL21R,GPR18,IL12RB2,CX3CR1,GPR171,P2RX7,GPR174,CCR7,IL7R,IL2RB,LY96,P2RY8,GPR65,CD74
GO:MF	non-membrane spanning protein tyrosine kinase activity	GO:0004715	TRUE	6.71253e-05	4.17311	21	183	5	30108	ZAP70,LCK,BLK,BTK,SYK
GO:MF	transmembrane signaling receptor activity	GO:0004888	FALSE	0.000113449	3.9452	349	183	13	30108	GPR55,IL21R,GPR18,CX3CR1,GPR171,P2RX7,GPR174,CCR7,IL7R,IL2RB,P2RY8,GPR65,CD74
GO:MF	phospholipase binding	GO:0043274	FALSE	0.000122521	3.91179	10	183	4	30108	LCK,BANK1,BTK,SYK
GO:MF	phosphotyrosine residue binding	GO:0001784	FALSE	0.000171838	3.76488	25	183	5	30108	ZAP70,GRAP2,LCK,SAMSN1,SYK
GO:MF	chemokine receptor binding	GO:0042379	FALSE	0.000171838	3.76488	25	183	5	30108	XCL1,CX3CR1,CCL19,CCL21,CXCL13
GO:MF	RNA polymerase II cis-regulatory region sequence-specific DNA binding	GO:0000978	TRUE	0.000232711	3.63318	436	183	14	30108	EOMES,IRF4,IKZF1,STAT4,IKZF3,PAX5,TCF7,SPIC,GFI1,MEF2B,STAT1,RUNX2,IRF8,E2F7
GO:MF	cis-regulatory region sequence-specific DNA binding	GO:0000987	FALSE	0.000406518	3.39092	457	183	14	30108	EOMES,IRF4,IKZF1,STAT4,IKZF3,PAX5,TCF7,SPIC,GFI1,MEF2B,STAT1,RUNX2,IRF8,E2F7
GO:MF	chemokine activity	GO:0008009	FALSE	0.000411236	3.38591	13	183	4	30108	XCL1,CCL19,CCL21,CXCL13
GO:MF	protein phosphorylated amino acid binding	GO:0045309	FALSE	0.00044969	3.34709	30	183	5	30108	ZAP70,GRAP2,LCK,SAMSN1,SYK
GO:MF	cytokine receptor binding	GO:0005126	FALSE	0.000562086	3.2502	89	183	7	30108	XCL1,CX3CR1,CCL19,CCL21,CXCL13,STAT1,SYK
GO:MF	kinase binding	GO:0019900	FALSE	0.000641081	3.19309	343	183	12	30108	IL12RB2,LCK,BANK1,PTPRC,PTPN22,SKAP1,CD247,CD28,PTPN7,HCLS1,BRSK1,SYK
GO:MF	DNA-binding transcription factor activity	GO:0003700	FALSE	0.00076153	3.11831	554	183	15	30108	EOMES,IRF4,IKZF1,STAT4,IKZF3,PAX5,TCF7,SPIC,GFI1,MEF2B,TBX21,STAT1,RUNX2,IRF8,E2F7
GO:MF	MHC class II protein complex binding	GO:0023026	TRUE	0.000995114	3.00213	5	183	3	30108	B2M,CD74,DMA
GO:MF	protein kinase binding	GO:0019901	FALSE	0.00133022	2.87608	305	183	11	30108	IL12RB2,LCK,BANK1,PTPRC,SKAP1,CD247,CD28,PTPN7,HCLS1,BRSK1,SYK
GO:MF	transcription cis-regulatory region binding	GO:0000976	FALSE	0.00154116	2.81215	587	183	15	30108	EOMES,IRF4,IKZF1,STAT4,IKZF3,PAX5,TCF7,SPIC,GFI1,MEF2B,TBX21,STAT1,RUNX2,IRF8,E2F7
GO:MF	transcription regulatory region nucleic acid binding	GO:0001067	FALSE	0.0015732	2.80322	588	183	15	30108	EOMES,IRF4,IKZF1,STAT4,IKZF3,PAX5,TCF7,SPIC,GFI1,MEF2B,TBX21,STAT1,RUNX2,IRF8,E2F7
GO:MF	RNA polymerase II transcription regulatory region sequence-specific DNA binding	GO:0000977	FALSE	0.00194775	2.71047	523	183	14	30108	EOMES,IRF4,IKZF1,STAT4,IKZF3,PAX5,TCF7,SPIC,GFI1,MEF2B,STAT1,RUNX2,IRF8,E2F7
GO:MF	enzyme binding	GO:0019899	FALSE	0.00302761	2.5189	958	183	19	30108	IL12RB2,LCK,IKZF3,BANK1,PTPRC,PTPN22,SKAP1,CD247,MEF2B,CD28,PTPN7,LCP1,HCLS1,BRSK1,STAT1,BTK,CD74,LAPTM5,SYK
GO:MF	SH2 domain binding	GO:0042169	FALSE	0.00331375	2.47968	21	183	4	30108	INPPL1,LCK,SKAP1,SYK
GO:MF	MHC protein complex binding	GO:0023023	FALSE	0.00345175	2.46196	7	183	3	30108	B2M,CD74,DMA
GO:MF	double-stranded DNA binding	GO:0003690	FALSE	0.00385347	2.41415	715	183	16	30108	EOMES,IRF4,IKZF1,STAT4,IKZF3,PAX5,TCF7,SPIC,GFI1,DDX60,MEF2B,TBX21,STAT1,RUNX2,IRF8,E2F7
GO:MF	phosphoprotein binding	GO:0051219	FALSE	0.00605938	2.21757	50	183	5	30108	ZAP70,GRAP2,LCK,SAMSN1,SYK
GO:MF	DNA-binding transcription factor activity, RNA polymerase II-specific	GO:0000981	FALSE	0.00613843	2.21194	502	183	13	30108	EOMES,IRF4,STAT4,IKZF3,PAX5,TCF7,SPIC,MEF2B,TBX21,STAT1,RUNX2,IRF8,E2F7
GO:MF	G protein-coupled receptor activity	GO:0004930	FALSE	0.00696864	2.15685	180	183	8	30108	GPR55,GPR18,CX3CR1,GPR171,GPR174,CCR7,P2RY8,GPR65
GO:MF	sequence-specific double-stranded DNA binding	GO:1990837	FALSE	0.00924956	2.03388	683	183	15	30108	EOMES,IRF4,IKZF1,STAT4,IKZF3,PAX5,TCF7,SPIC,GFI1,MEF2B,TBX21,STAT1,RUNX2,IRF8,E2F7
GO:MF	transcription regulator activity	GO:0140110	FALSE	0.0106595	1.97226	777	183	16	30108	EOMES,IRF4,IKZF1,STAT4,IKZF3,PAX5,TCF7,SPIC,GFI1,MEF2B,TOX2,TBX21,STAT1,RUNX2,IRF8,E2F7
GO:MF	protein domain specific binding	GO:0019904	FALSE	0.0236443	1.62627	276	183	9	30108	IKZF1,INPPL1,LCK,CD3E,PTPN22,SKAP1,CARD11,RUNX2,SYK
GO:MF	sequence-specific DNA binding	GO:0043565	FALSE	0.0245164	1.61054	744	183	15	30108	EOMES,IRF4,IKZF1,STAT4,IKZF3,PAX5,TCF7,SPIC,GFI1,MEF2B,TBX21,STAT1,RUNX2,IRF8,E2F7
GO:MF	protein tyrosine kinase activity	GO:0004713	FALSE	0.0383716	1.41599	73	183	5	30108	ZAP70,LCK,BLK,BTK,SYK
GO:MF	T cell receptor binding	GO:0042608	FALSE	0.0499031	1.30187	3	183	2	30108	LCK,DOCK2
GO:BP	immune system process	GO:0002376	TRUE	3.74152e-50	49.427	892	183	66	30108	CRTAM,EOMES,IL21R,XCL1,ZAP70,CX3CR1,JCHAIN,TRAT1,CXCR5,NLRC3,IRF4,GPR171,CD79B,CST7,UBASH3A,CCR8,CCL19,TNFSF8,THEMIS,IKZF1,TNFSF13B,LCK,IKZF3,BANK1,CD3E,DOCK2,BLK,PTPRC,P2RX7,PTPN22,CCL21,SAMSN1,SKAP1,DDX60,CYBB,LCP2,CCR5,CD247,CCR7,CD28,LCP1,MYO1G,DOCK8,SASH3,CXCR4,LGALS2,IL2RB,RASSF5,LY96,CXCL13,TBX21,HCLS1,CARD11,BF1,PRKCB,STAT1,CD38,B2M,PDCD1LG2,MCOLN2,RUNX2,BTK,CD74,IRF8,SYK,DMA
GO:BP	immune response	GO:0006955	FALSE	1.55664e-41	40.8078	504	183	49	30108	CRTAM,EOMES,IL21R,XCL1,ZAP70,CX3CR1,JCHAIN,TRAT1,CXCR5,NLRC3,IRF4,CD79B,UBASH3A,CCR8,CCL19,THEMIS,LCK,CD3E,DOCK2,BLK,PTPRC,P2RX7,PTPN22,CCL21,SKAP1,DDX60,CYBB,LCP2,CCR5,CD247,CCR7,CD28,LCP1,MYO1G,SASH3,CXCR4,IL2RB,LY96,CXCL13,TBX21,CARD11,BF1,PRKCB,STAT1,PDCD1LG2,BTK,CD74,IRF8,SYK
GO:BP	leukocyte activation	GO:0045321	FALSE	4.30021e-33	32.3665	352	183	38	30108	CRTAM,EOMES,ZAP70,NLRC3,IRF4,CD79B,CST7,TNFSF8,THEMIS,IKZF1,TNFSF13B,LCK,IKZF3,BANK1,CD3E,DOCK2,PTPRC,P2RX7,PTPN22,SAMSN1,LCP2,CD28,LCP1,DOCK8,SASH3,IL2RB,RASSF5,TBX21,CARD11,CD38,B2M,PDCD1LG2,RUNX2,BTK,CD74,IRF8,SYK,DMA
GO:BP	lymphocyte activation	GO:0046649	FALSE	9.59416e-32	31.018	294	183	35	30108	CRTAM,EOMES,ZAP70,NLRC3,IRF4,CD79B,TNFSF8,THEMIS,IKZF1,TNFSF13B,LCK,IKZF3,BANK1,CD3E,DOCK2,PTPRC,P2RX7,PTPN22,SAMSN1,CD28,LCP1,DOCK8,SASH3,IL2RB,RASSF5,TBX21,CARD11,CD38,B2M,PDCD1LG2,RUNX2,BTK,CD74,SYK,DMA
GO:BP	cell activation	GO:0001775	FALSE	3.88838e-31	30.4102	396	183	38	30108	CRTAM,EOMES,ZAP70,NLRC3,IRF4,CD79B,CST7,TNFSF8,THEMIS,IKZF1,TNFSF13B,LCK,IKZF3,BANK1,CD3E,DOCK2,PTPRC,P2RX7,PTPN22,SAMSN1,LCP2,CD28,LCP1,DOCK8,SASH3,IL2RB,RASSF5,TBX21,CARD11,CD38,B2M,PDCD1LG2,RUNX2,BTK,CD74,IRF8,SYK,DMA
GO:BP	regulation of immune system process	GO:0002682	FALSE	1.27789e-28	27.8935	576	183	41	30108	CRTAM,ZAP70,TRAT1,NLRC3,IRF4,GPR171,CD79B,CST7,UBASH3A,THEMIS,TNFSF13B,LCK,IKZF3,BANK1,CD3E,PTPRC,P2RX7,PTPN22,SAMSN1,SKAP1,DDX60,LCP2,CD247,CD28,MYO1G,DOCK8,SASH3,RASSF5,LY96,TBX21,HCLS1,CARD11,PRKCB,STAT1,CD38,B2M,PDCD1LG2,BTK,CD74,SYK,DMA
GO:BP	response to stimulus	GO:0050896	FALSE	5.63781e-27	26.2489	3620	183	84	30108	CRTAM,GPR55,EOMES,IL21R,AICDA,XCL1,GZMA,ZAP70,GPR18,IL12RB2,CX3CR1,JCHAIN,TRAT1,CXCR5,NLRC3,IRF4,GPR171,CD79B,CST7,UBASH3A,CCR8,CCL19,XCR1,PLD4,TNFSF8,THEMIS,STAT4,GRAP2,LCK,IKZF3,BANK1,CD3E,DOCK2,BLK,PTPRC,P2RX7,TCF7,PTPN22,CCL21,GPR174,SKAP1,DDX60,CYBB,LCP2,CCR5,CD247,CCR7,CD28,PTPN7,IL7R,LCP1,MYO1G,DOCK8,SASH3,CXCR4,IL2RB,RASSF5,LY96,LPAR5,CXCL13,ITGA4,TBX21,HCLS1,CARMIL2,P2RY8,BRSK1,CARD11,BF…
GO:BP	positive regulation of immune system process	GO:0002684	FALSE	5.59658e-26	25.2521	394	183	34	30108	CRTAM,ZAP70,TRAT1,NLRC3,IRF4,CD79B,UBASH3A,THEMIS,TNFSF13B,LCK,CD3E,PTPRC,P2RX7,PTPN22,SKAP1,DDX60,LCP2,CD247,CD28,MYO1G,DOCK8,SASH3,LY96,TBX21,HCLS1,CARD11,PRKCB,CD38,B2M,PDCD1LG2,BTK,CD74,SYK,DMA
GO:BP	T cell activation	GO:0042110	FALSE	1.21249e-24	23.9163	188	183	26	30108	CRTAM,EOMES,ZAP70,NLRC3,IRF4,TNFSF8,THEMIS,LCK,IKZF3,CD3E,DOCK2,PTPRC,P2RX7,PTPN22,CD28,LCP1,DOCK8,SASH3,TBX21,CARD11,B2M,PDCD1LG2,RUNX2,CD74,SYK,DMA
GO:BP	positive regulation of biological process	GO:0048518	FALSE	2.49663e-22	21.6026	2885	183	70	30108	CRTAM,GPR55,XCL1,GZMA,ZAP70,GPR18,IL12RB2,TRAT1,CXCR5,NLRC3,IRF4,CD79B,CST7,UBASH3A,CCL19,TNFSF8,THEMIS,TNFSF13B,LCK,IKZF3,BANK1,CD3E,PAX5,DOCK2,PTPRC,P2RX7,PTPN22,CCL21,GPR174,SPIC,SKAP1,DDX60,LCP2,CD247,MEF2B,CD28,TRAF3IP3,IL7R,LCP1,MYO1G,DOCK8,SASH3,LGALS2,RASSF5,LY96,CYFIP2,TOX2,TBX21,HCLS1,CARMIL2,P2RY8,CARD11,PRKCB,GPR65,STAT1,CD38,B2M,SLC24A4,PDCD1LG2,MCOLN2,RUNX2,BTK,CD74,IRF8,DOK3,PLK4,L…
GO:BP	regulation of biological process	GO:0050789	FALSE	6.35001e-22	21.1972	5354	183	94	30108	CRTAM,GPR55,EOMES,IL21R,AICDA,XCL1,GZMA,ZAP70,GPR18,IL12RB2,TRAT1,CXCR5,NLRC3,IRF4,GPR171,CD79B,CST7,UBASH3A,CCL19,XCR1,PLD4,TNFSF8,THEMIS,IKZF1,TNFSF13B,STAT4,GRAP2,LCK,IKZF3,BANK1,CD3E,PAX5,ARHGAP15,DOCK2,BLK,PTPRC,P2RX7,TCF7,PTPN22,CCL21,GPR174,SAMSN1,SPIC,GFI1,SKAP1,DDX60,LCP2,CD247,MEF2B,CD28,TRAF3IP3,PTPN7,IL7R,LCP1,MYO1G,DOCK8,SASH3,LGALS2,IL2RB,RASSF5,LY96,LPAR5,CYFIP2,TOX2,CXCL13,ITGA4,T…
GO:BP	regulation of cellular process	GO:0050794	FALSE	9.74332e-22	21.0113	5048	183	91	30108	CRTAM,GPR55,EOMES,IL21R,AICDA,XCL1,GZMA,ZAP70,GPR18,IL12RB2,TRAT1,CXCR5,NLRC3,IRF4,GPR171,CD79B,CST7,UBASH3A,CCL19,XCR1,PLD4,TNFSF8,THEMIS,IKZF1,TNFSF13B,STAT4,GRAP2,LCK,IKZF3,BANK1,CD3E,PAX5,DOCK2,BLK,PTPRC,P2RX7,TCF7,PTPN22,CCL21,GPR174,SAMSN1,SPIC,GFI1,SKAP1,DDX60,LCP2,CD247,MEF2B,CD28,TRAF3IP3,PTPN7,IL7R,LCP1,MYO1G,DOCK8,SASH3,LGALS2,IL2RB,RASSF5,LY96,LPAR5,TOX2,CXCL13,ITGA4,TBX21,HCLS1,CARMI…
GO:BP	positive regulation of immune response	GO:0050778	FALSE	5.30813e-21	20.2751	258	183	26	30108	CRTAM,ZAP70,TRAT1,NLRC3,IRF4,CD79B,UBASH3A,THEMIS,CD3E,PTPRC,P2RX7,PTPN22,SKAP1,DDX60,LCP2,CD247,CD28,MYO1G,SASH3,LY96,TBX21,CARD11,PRKCB,BTK,CD74,SYK
GO:BP	mononuclear cell differentiation	GO:1903131	FALSE	5.96882e-21	20.2241	176	183	23	30108	CRTAM,EOMES,ZAP70,IRF4,CD79B,TNFSF8,THEMIS,IKZF1,LCK,IKZF3,CD3E,DOCK2,PTPRC,PTPN22,CD28,SASH3,TBX21,CARD11,RUNX2,BTK,CD74,IRF8,SYK
GO:BP	biological regulation	GO:0065007	FALSE	1.28537e-20	19.891	5572	183	94	30108	CRTAM,GPR55,EOMES,IL21R,AICDA,XCL1,GZMA,ZAP70,GPR18,IL12RB2,TRAT1,CXCR5,NLRC3,IRF4,GPR171,CD79B,CST7,UBASH3A,CCL19,XCR1,PLD4,TNFSF8,THEMIS,IKZF1,TNFSF13B,STAT4,GRAP2,LCK,IKZF3,BANK1,CD3E,PAX5,ARHGAP15,DOCK2,BLK,PTPRC,P2RX7,TCF7,PTPN22,CCL21,GPR174,SAMSN1,SPIC,GFI1,SKAP1,DDX60,LCP2,CD247,MEF2B,CD28,TRAF3IP3,PTPN7,IL7R,LCP1,MYO1G,DOCK8,SASH3,LGALS2,IL2RB,RASSF5,LY96,LPAR5,CYFIP2,TOX2,CXCL13,ITGA4,T…
GO:BP	regulation of leukocyte activation	GO:0002694	FALSE	1.76135e-20	19.7542	211	183	24	30108	CRTAM,ZAP70,CST7,TNFSF13B,LCK,IKZF3,BANK1,CD3E,PTPRC,PTPN22,SAMSN1,CD28,DOCK8,SASH3,RASSF5,TBX21,CARD11,CD38,B2M,PDCD1LG2,BTK,CD74,SYK,DMA
GO:BP	regulation of lymphocyte activation	GO:0051249	FALSE	1.93715e-20	19.7128	185	183	23	30108	CRTAM,ZAP70,TNFSF13B,LCK,IKZF3,BANK1,CD3E,PTPRC,PTPN22,SAMSN1,CD28,DOCK8,SASH3,RASSF5,TBX21,CARD11,CD38,B2M,PDCD1LG2,BTK,CD74,SYK,DMA
GO:BP	lymphocyte differentiation	GO:0030098	FALSE	2.53171e-20	19.5966	162	183	22	30108	CRTAM,EOMES,ZAP70,IRF4,CD79B,TNFSF8,THEMIS,IKZF1,LCK,IKZF3,CD3E,DOCK2,PTPRC,PTPN22,CD28,SASH3,TBX21,CARD11,RUNX2,BTK,CD74,SYK
GO:BP	immune response-regulating cell surface receptor signaling pathway	GO:0002768	FALSE	4.28362e-20	19.3682	101	183	19	30108	ZAP70,TRAT1,CD79B,UBASH3A,THEMIS,LCK,CD3E,PTPRC,PTPN22,SKAP1,LCP2,CD247,CD28,MYO1G,LY96,CARD11,PRKCB,BTK,SYK
GO:BP	regulation of immune response	GO:0050776	FALSE	6.6155e-20	19.1794	318	183	27	30108	CRTAM,ZAP70,TRAT1,NLRC3,IRF4,CD79B,UBASH3A,THEMIS,LCK,CD3E,PTPRC,P2RX7,PTPN22,SKAP1,DDX60,LCP2,CD247,CD28,MYO1G,SASH3,LY96,TBX21,CARD11,PRKCB,BTK,CD74,SYK
GO:BP	T cell differentiation	GO:0030217	FALSE	7.77555e-20	19.1093	104	183	19	30108	CRTAM,EOMES,ZAP70,IRF4,TNFSF8,THEMIS,LCK,IKZF3,CD3E,DOCK2,PTPRC,PTPN22,CD28,SASH3,TBX21,CARD11,RUNX2,CD74,SYK
GO:BP	regulation of cell activation	GO:0050865	FALSE	1.15193e-19	18.9386	228	183	24	30108	CRTAM,ZAP70,CST7,TNFSF13B,LCK,IKZF3,BANK1,CD3E,PTPRC,PTPN22,SAMSN1,CD28,DOCK8,SASH3,RASSF5,TBX21,CARD11,CD38,B2M,PDCD1LG2,BTK,CD74,SYK,DMA
GO:BP	immune response-regulating signaling pathway	GO:0002764	FALSE	2.13017e-19	18.6716	178	183	22	30108	ZAP70,TRAT1,NLRC3,IRF4,CD79B,UBASH3A,THEMIS,LCK,CD3E,PTPRC,PTPN22,SKAP1,DDX60,LCP2,CD247,CD28,MYO1G,LY96,CARD11,PRKCB,BTK,SYK
GO:BP	hemopoiesis	GO:0030097	FALSE	3.12871e-19	18.5046	413	183	29	30108	CRTAM,EOMES,ZAP70,IRF4,GPR171,CD79B,PLD4,TNFSF8,THEMIS,IKZF1,FLT3,LCK,IKZF3,CD3E,DOCK2,PTPRC,PTPN22,CD28,IL7R,SASH3,TBX21,HCLS1,CARD11,STAT1,RUNX2,BTK,CD74,IRF8,SYK
GO:BP	leukocyte differentiation	GO:0002521	FALSE	3.95924e-19	18.4024	240	183	24	30108	CRTAM,EOMES,ZAP70,IRF4,CD79B,TNFSF8,THEMIS,IKZF1,LCK,IKZF3,CD3E,DOCK2,PTPRC,PTPN22,CD28,SASH3,TBX21,HCLS1,CARD11,RUNX2,BTK,CD74,IRF8,SYK
GO:BP	immune response-activating cell surface receptor signaling pathway	GO:0002429	FALSE	1.20966e-18	17.9173	99	183	18	30108	ZAP70,TRAT1,CD79B,UBASH3A,THEMIS,CD3E,PTPRC,PTPN22,SKAP1,LCP2,CD247,CD28,MYO1G,LY96,CARD11,PRKCB,BTK,SYK
GO:BP	positive regulation of cellular process	GO:0048522	FALSE	1.49763e-18	17.8246	2620	183	62	30108	CRTAM,GPR55,XCL1,GZMA,ZAP70,GPR18,IL12RB2,TRAT1,CXCR5,IRF4,CST7,CCL19,TNFSF8,TNFSF13B,LCK,IKZF3,BANK1,CD3E,PAX5,DOCK2,PTPRC,P2RX7,PTPN22,CCL21,GPR174,SPIC,SKAP1,DDX60,LCP2,CD247,MEF2B,CD28,TRAF3IP3,IL7R,LCP1,DOCK8,SASH3,LGALS2,LY96,TOX2,TBX21,HCLS1,CARMIL2,P2RY8,CARD11,GPR65,STAT1,CD38,B2M,SLC24A4,PDCD1LG2,MCOLN2,RUNX2,BTK,CD74,IRF8,DOK3,PLK4,LAPTM5,E2F7,SYK,DMA
GO:BP	response to biotic stimulus	GO:0009607	FALSE	3.19476e-18	17.4956	492	183	30	30108	CRTAM,AICDA,XCL1,GZMA,IL12RB2,CX3CR1,NLRC3,IRF4,CCL19,TNFSF8,IKZF3,BANK1,BLK,PTPRC,P2RX7,PTPN22,CCL21,DDX60,CYBB,LY96,CXCL13,TBX21,RGS1,STAT1,PDCD1LG2,BTK,CD74,IRF8,LAPTM5,SYK
GO:BP	positive regulation of response to stimulus	GO:0048584	FALSE	3.47824e-18	17.4586	958	183	39	30108	CRTAM,GPR55,XCL1,ZAP70,GPR18,TRAT1,NLRC3,IRF4,CD79B,UBASH3A,CCL19,THEMIS,LCK,BANK1,CD3E,PTPRC,P2RX7,PTPN22,CCL21,GPR174,SKAP1,DDX60,LCP2,CD247,CD28,IL7R,MYO1G,SASH3,LY96,TBX21,HCLS1,P2RY8,CARD11,PRKCB,GPR65,BTK,CD74,DOK3,SYK
GO:BP	immune response-activating signaling pathway	GO:0002757	FALSE	3.82243e-18	17.4177	175	183	21	30108	ZAP70,TRAT1,NLRC3,IRF4,CD79B,UBASH3A,THEMIS,CD3E,PTPRC,PTPN22,SKAP1,DDX60,LCP2,CD247,CD28,MYO1G,LY96,CARD11,PRKCB,BTK,SYK
GO:BP	signal transduction	GO:0007165	FALSE	4.7295e-18	17.3252	2335	183	58	30108	GPR55,IL21R,XCL1,GZMA,ZAP70,GPR18,IL12RB2,TRAT1,NLRC3,IRF4,GPR171,CD79B,UBASH3A,CCL19,THEMIS,STAT4,GRAP2,LCK,BANK1,CD3E,BLK,PTPRC,P2RX7,TCF7,PTPN22,CCL21,GPR174,SKAP1,DDX60,LCP2,CD247,CD28,PTPN7,IL7R,LCP1,MYO1G,IL2RB,RASSF5,LY96,CXCL13,ITGA4,HCLS1,P2RY8,BRSK1,CARD11,RGS1,PRKCB,GPR65,STAT1,SLC24A4,PDCD1LG2,RUNX2,SEPTIN2,BTK,CD74,DOK3,E2F7,SYK
GO:BP	antigen receptor-mediated signaling pathway	GO:0050851	FALSE	9.37335e-18	17.0281	73	183	16	30108	ZAP70,TRAT1,CD79B,UBASH3A,THEMIS,CD3E,PTPRC,PTPN22,SKAP1,LCP2,CD247,CD28,CARD11,PRKCB,BTK,SYK
GO:BP	response to external biotic stimulus	GO:0043207	FALSE	1.69938e-17	16.7697	477	183	29	30108	CRTAM,AICDA,XCL1,GZMA,IL12RB2,CX3CR1,NLRC3,IRF4,CCL19,TNFSF8,IKZF3,BANK1,BLK,PTPRC,P2RX7,PTPN22,CCL21,DDX60,CYBB,LY96,CXCL13,TBX21,RGS1,STAT1,PDCD1LG2,BTK,CD74,IRF8,SYK
GO:BP	response to other organism	GO:0051707	FALSE	1.69938e-17	16.7697	477	183	29	30108	CRTAM,AICDA,XCL1,GZMA,IL12RB2,CX3CR1,NLRC3,IRF4,CCL19,TNFSF8,IKZF3,BANK1,BLK,PTPRC,P2RX7,PTPN22,CCL21,DDX60,CYBB,LY96,CXCL13,TBX21,RGS1,STAT1,PDCD1LG2,BTK,CD74,IRF8,SYK
GO:BP	lymphocyte proliferation	GO:0046651	FALSE	4.00361e-17	16.3975	119	183	18	30108	CRTAM,TNFSF13B,IKZF3,CD3E,DOCK2,PTPRC,P2RX7,PTPN22,CD28,DOCK8,SASH3,RASSF5,CARD11,CD38,PDCD1LG2,BTK,CD74,SYK
GO:BP	activation of immune response	GO:0002253	FALSE	4.25701e-17	16.3709	196	183	21	30108	ZAP70,TRAT1,NLRC3,IRF4,CD79B,UBASH3A,THEMIS,CD3E,PTPRC,PTPN22,SKAP1,DDX60,LCP2,CD247,CD28,MYO1G,LY96,CARD11,PRKCB,BTK,SYK
GO:BP	regulation of cytokine production	GO:0001817	FALSE	4.90307e-17	16.3095	294	183	24	30108	CRTAM,IL12RB2,NLRC3,IRF4,UBASH3A,PLD4,BANK1,CD3E,PTPRC,P2RX7,PTPN22,CD28,TRAF3IP3,SASH3,LY96,TBX21,CARD11,SERPINB1,STAT1,MCOLN2,BTK,CD74,IRF8,SYK
GO:BP	mononuclear cell proliferation	GO:0032943	FALSE	5.47582e-17	16.2616	121	183	18	30108	CRTAM,TNFSF13B,IKZF3,CD3E,DOCK2,PTPRC,P2RX7,PTPN22,CD28,DOCK8,SASH3,RASSF5,CARD11,CD38,PDCD1LG2,BTK,CD74,SYK
GO:BP	cytokine production	GO:0001816	FALSE	7.87616e-17	16.1037	300	183	24	30108	CRTAM,IL12RB2,NLRC3,IRF4,UBASH3A,PLD4,BANK1,CD3E,PTPRC,P2RX7,PTPN22,CD28,TRAF3IP3,SASH3,LY96,TBX21,CARD11,SERPINB1,STAT1,MCOLN2,BTK,CD74,IRF8,SYK
GO:BP	leukocyte proliferation	GO:0070661	FALSE	1.81307e-16	15.7416	129	183	18	30108	CRTAM,TNFSF13B,IKZF3,CD3E,DOCK2,PTPRC,P2RX7,PTPN22,CD28,DOCK8,SASH3,RASSF5,CARD11,CD38,PDCD1LG2,BTK,CD74,SYK
GO:BP	positive regulation of lymphocyte activation	GO:0051251	FALSE	5.09381e-16	15.293	113	183	17	30108	ZAP70,TNFSF13B,LCK,CD3E,PTPRC,PTPN22,CD28,DOCK8,SASH3,TBX21,CARD11,CD38,B2M,PDCD1LG2,CD74,SYK,DMA
GO:BP	T cell selection	GO:0045058	FALSE	5.29123e-16	15.2764	23	183	11	30108	ZAP70,IRF4,THEMIS,CD3E,DOCK2,PTPRC,CD28,TBX21,CARD11,CD74,SYK
GO:BP	signaling	GO:0023052	FALSE	6.00052e-16	15.2218	2584	183	58	30108	GPR55,IL21R,XCL1,GZMA,ZAP70,GPR18,IL12RB2,TRAT1,NLRC3,IRF4,GPR171,CD79B,UBASH3A,CCL19,THEMIS,STAT4,GRAP2,LCK,BANK1,CD3E,BLK,PTPRC,P2RX7,TCF7,PTPN22,CCL21,GPR174,SKAP1,DDX60,LCP2,CD247,CD28,PTPN7,IL7R,LCP1,MYO1G,IL2RB,RASSF5,LY96,CXCL13,ITGA4,HCLS1,P2RY8,BRSK1,CARD11,RGS1,PRKCB,GPR65,STAT1,SLC24A4,PDCD1LG2,RUNX2,SEPTIN2,BTK,CD74,DOK3,E2F7,SYK
GO:BP	biological process involved in interspecies interaction between organisms	GO:0044419	FALSE	6.75774e-16	15.1702	546	183	29	30108	CRTAM,AICDA,XCL1,GZMA,IL12RB2,CX3CR1,NLRC3,IRF4,CCL19,TNFSF8,IKZF3,BANK1,BLK,PTPRC,P2RX7,PTPN22,CCL21,DDX60,CYBB,LY96,CXCL13,TBX21,RGS1,STAT1,PDCD1LG2,BTK,CD74,IRF8,SYK
GO:BP	cellular response to stimulus	GO:0051716	FALSE	1.09446e-15	14.9608	3080	183	63	30108	GPR55,IL21R,XCL1,GZMA,ZAP70,GPR18,IL12RB2,TRAT1,CXCR5,NLRC3,IRF4,GPR171,CD79B,UBASH3A,CCL19,THEMIS,STAT4,GRAP2,LCK,BANK1,CD3E,BLK,PTPRC,P2RX7,TCF7,PTPN22,CCL21,GPR174,SKAP1,DDX60,LCP2,CD247,CD28,PTPN7,IL7R,LCP1,MYO1G,DOCK8,IL2RB,RASSF5,LY96,CXCL13,ITGA4,TBX21,HCLS1,P2RY8,BRSK1,CARD11,RGS1,PRKCB,GPR65,STAT1,SLC24A4,PDCD1LG2,RUNX2,SEPTIN2,BTK,CD74,IRF8,DOK3,SCNN1D,E2F7,SYK
GO:BP	multicellular organismal process	GO:0032501	FALSE	1.64191e-15	14.7847	3105	183	63	30108	CRTAM,EOMES,ZAP70,IL12RB2,CXCR5,NLRC3,IRF4,GPR171,CD79B,CST7,UBASH3A,PLD4,TNFSF8,THEMIS,IKZF1,TNFSF13B,INPPL1,CRYBB2,LCK,IKZF3,BANK1,CD3E,PAX5,DOCK2,PTPRC,P2RX7,PTPN22,SAMSN1,SPIC,LCP2,MEF2B,CD28,TRAF3IP3,LCP1,DOCK8,SASH3,CXCR4,LGALS2,IL2RB,RASSF5,LY96,LPAR5,CYFIP2,TBX21,HCLS1,BRSK1,CARD11,SERPINB1,STAT1,CD38,B2M,SLC24A4,PDCD1LG2,MCOLN2,RUNX2,BTK,CD74,IRF8,JAKMIP1,PLK4,E2F7,SYK,DMA
GO:BP	cell communication	GO:0007154	FALSE	1.89456e-15	14.7225	2648	183	58	30108	GPR55,IL21R,XCL1,GZMA,ZAP70,GPR18,IL12RB2,TRAT1,NLRC3,IRF4,GPR171,CD79B,UBASH3A,CCL19,THEMIS,STAT4,GRAP2,LCK,BANK1,CD3E,BLK,PTPRC,P2RX7,TCF7,PTPN22,CCL21,GPR174,SKAP1,DDX60,LCP2,CD247,CD28,PTPN7,IL7R,LCP1,MYO1G,IL2RB,RASSF5,LY96,CXCL13,ITGA4,HCLS1,P2RY8,BRSK1,CARD11,RGS1,PRKCB,GPR65,STAT1,SLC24A4,PDCD1LG2,RUNX2,SEPTIN2,BTK,CD74,DOK3,E2F7,SYK
GO:BP	cellular process	GO:0009987	FALSE	2.14174e-15	14.6692	8021	183	105	30108	CRTAM,GPR55,EOMES,IL21R,AICDA,XCL1,GZMA,ZAP70,GPR18,IL12RB2,CX3CR1,JCHAIN,TRAT1,CXCR5,NLRC3,IRF4,GPR171,CD79B,CST7,UBASH3A,CCL19,XCR1,PLD4,TNFSF8,THEMIS,IKZF1,TNFSF13B,FLT3,STAT4,GRAP2,INPPL1,LCK,IKZF3,BANK1,CD3E,PAX5,DOCK2,BLK,PTPRC,P2RX7,TCF7,PTPN22,CCL21,GPR174,SAMSN1,SPIC,GFI1,SKAP1,DDX60,CYBB,LCP2,CD247,MEF2B,CD28,TRAF3IP3,PTPN7,IL7R,LCP1,MYO1G,DOCK8,SASH3,CXCR4,LGALS2,IL2RB,RASSF5,LY96,LPAR…
GO:BP	positive regulation of leukocyte cell-cell adhesion	GO:1903039	FALSE	2.47262e-15	14.6068	81	183	15	30108	ZAP70,LCK,CD3E,PTPRC,PTPN22,SKAP1,CD28,DOCK8,SASH3,CARD11,B2M,PDCD1LG2,CD74,SYK,DMA
GO:BP	positive regulation of leukocyte activation	GO:0002696	FALSE	2.62467e-15	14.5809	124	183	17	30108	ZAP70,TNFSF13B,LCK,CD3E,PTPRC,PTPN22,CD28,DOCK8,SASH3,TBX21,CARD11,CD38,B2M,PDCD1LG2,CD74,SYK,DMA
GO:BP	regulation of leukocyte cell-cell adhesion	GO:1903037	FALSE	3.02196e-15	14.5197	125	183	17	30108	CRTAM,ZAP70,LCK,CD3E,PTPRC,PTPN22,SKAP1,CD28,DOCK8,SASH3,TBX21,CARD11,B2M,PDCD1LG2,CD74,SYK,DMA
GO:BP	positive regulation of cell activation	GO:0050867	FALSE	3.99116e-15	14.3989	127	183	17	30108	ZAP70,TNFSF13B,LCK,CD3E,PTPRC,PTPN22,CD28,DOCK8,SASH3,TBX21,CARD11,CD38,B2M,PDCD1LG2,CD74,SYK,DMA
GO:BP	response to external stimulus	GO:0009605	FALSE	4.1386e-15	14.3831	981	183	36	30108	CRTAM,AICDA,XCL1,GZMA,IL12RB2,CX3CR1,CXCR5,NLRC3,IRF4,CST7,CCL19,XCR1,TNFSF8,IKZF3,BANK1,DOCK2,BLK,PTPRC,P2RX7,PTPN22,CCL21,DDX60,CYBB,CD28,LY96,CXCL13,TBX21,RGS1,STAT1,SLC24A4,PDCD1LG2,RUNX2,BTK,CD74,IRF8,SYK
GO:BP	regulation of multicellular organismal process	GO:0051239	FALSE	5.08663e-15	14.2936	1251	183	40	30108	CRTAM,ZAP70,IL12RB2,NLRC3,IRF4,GPR171,CST7,UBASH3A,PLD4,TNFSF13B,LCK,IKZF3,BANK1,CD3E,PTPRC,P2RX7,PTPN22,SAMSN1,CD28,TRAF3IP3,DOCK8,SASH3,RASSF5,LY96,TBX21,HCLS1,CARD11,SERPINB1,STAT1,CD38,B2M,SLC24A4,PDCD1LG2,MCOLN2,RUNX2,BTK,CD74,IRF8,SYK,DMA
GO:BP	regulation of lymphocyte proliferation	GO:0050670	FALSE	1.32622e-14	13.8774	90	183	15	30108	CRTAM,TNFSF13B,IKZF3,CD3E,PTPRC,PTPN22,CD28,SASH3,RASSF5,CARD11,CD38,PDCD1LG2,BTK,CD74,SYK
GO:BP	regulation of mononuclear cell proliferation	GO:0032944	FALSE	1.32622e-14	13.8774	90	183	15	30108	CRTAM,TNFSF13B,IKZF3,CD3E,PTPRC,PTPN22,CD28,SASH3,RASSF5,CARD11,CD38,PDCD1LG2,BTK,CD74,SYK
GO:BP	defense response	GO:0006952	FALSE	1.38918e-14	13.8572	560	183	28	30108	CRTAM,AICDA,XCL1,CX3CR1,NLRC3,IRF4,CST7,CCL19,PLD4,TNFSF8,STAT4,BLK,PTPRC,P2RX7,PTPN22,CCL21,DDX60,CYBB,CCR5,CD28,LY96,CXCL13,STAT1,BTK,CD74,IRF8,LAPTM5,SYK
GO:BP	leukocyte cell-cell adhesion	GO:0007159	FALSE	2.46442e-14	13.6083	141	183	17	30108	CRTAM,ZAP70,LCK,CD3E,PTPRC,PTPN22,SKAP1,CD28,DOCK8,SASH3,TBX21,CARD11,B2M,PDCD1LG2,CD74,SYK,DMA
GO:BP	positive regulation of T cell activation	GO:0050870	FALSE	2.54317e-14	13.5946	74	183	14	30108	ZAP70,LCK,CD3E,PTPRC,PTPN22,CD28,DOCK8,SASH3,CARD11,B2M,PDCD1LG2,CD74,SYK,DMA
GO:BP	cell surface receptor signaling pathway	GO:0007166	FALSE	3.1089e-14	13.5074	1179	183	38	30108	IL21R,XCL1,ZAP70,IL12RB2,TRAT1,CD79B,UBASH3A,CCL19,THEMIS,STAT4,LCK,CD3E,BLK,PTPRC,P2RX7,TCF7,PTPN22,CCL21,SKAP1,LCP2,CD247,CD28,IL7R,MYO1G,IL2RB,LY96,CXCL13,ITGA4,CARD11,PRKCB,STAT1,PDCD1LG2,RUNX2,SEPTIN2,BTK,CD74,DOK3,SYK
GO:BP	regulation of leukocyte proliferation	GO:0070663	FALSE	3.11359e-14	13.5067	95	183	15	30108	CRTAM,TNFSF13B,IKZF3,CD3E,PTPRC,PTPN22,CD28,SASH3,RASSF5,CARD11,CD38,PDCD1LG2,BTK,CD74,SYK
GO:BP	positive regulation of cell-cell adhesion	GO:0022409	FALSE	6.96122e-14	13.1573	100	183	15	30108	ZAP70,LCK,CD3E,PTPRC,PTPN22,SKAP1,CD28,DOCK8,SASH3,CARD11,B2M,PDCD1LG2,CD74,SYK,DMA
GO:BP	regulation of T cell activation	GO:0050863	FALSE	7.39561e-14	13.131	124	183	16	30108	CRTAM,ZAP70,LCK,CD3E,PTPRC,PTPN22,CD28,DOCK8,SASH3,TBX21,CARD11,B2M,PDCD1LG2,CD74,SYK,DMA
GO:BP	regulation of B cell activation	GO:0050864	FALSE	1.6906e-13	12.772	65	183	13	30108	TNFSF13B,IKZF3,BANK1,PTPRC,SAMSN1,CD28,SASH3,TBX21,CARD11,CD38,BTK,CD74,SYK
GO:BP	alpha-beta T cell activation	GO:0046631	FALSE	2.09424e-13	12.679	66	183	13	30108	CRTAM,EOMES,IRF4,TNFSF8,CD3E,DOCK2,PTPRC,PTPN22,CD28,SASH3,TBX21,CARD11,SYK
GO:BP	regulation of response to stimulus	GO:0048583	FALSE	4.21256e-13	12.3755	1734	183	44	30108	CRTAM,GPR55,XCL1,ZAP70,GPR18,TRAT1,NLRC3,IRF4,CD79B,CST7,UBASH3A,CCL19,THEMIS,GRAP2,LCK,BANK1,CD3E,PTPRC,P2RX7,PTPN22,CCL21,GPR174,SKAP1,DDX60,LCP2,CD247,CD28,IL7R,MYO1G,SASH3,LY96,TBX21,HCLS1,P2RY8,CARD11,PRKCB,GPR65,STAT1,SLC24A4,RUNX2,BTK,CD74,DOK3,SYK
GO:BP	positive regulation of multicellular organismal process	GO:0051240	FALSE	5.17803e-13	12.2858	645	183	28	30108	CRTAM,ZAP70,IL12RB2,IRF4,CST7,TNFSF13B,LCK,CD3E,PTPRC,P2RX7,PTPN22,CD28,TRAF3IP3,DOCK8,SASH3,LY96,TBX21,HCLS1,CARD11,STAT1,CD38,B2M,PDCD1LG2,MCOLN2,RUNX2,CD74,SYK,DMA
GO:BP	immune effector process	GO:0002252	FALSE	6.88458e-13	12.1621	203	183	18	30108	CRTAM,EOMES,IL21R,IRF4,DOCK2,PTPRC,P2RX7,PTPN22,DDX60,CD28,LCP1,MYO1G,SASH3,IL2RB,TBX21,BTK,CD74,SYK
GO:BP	defense response to other organism	GO:0098542	FALSE	7.11845e-13	12.1476	356	183	22	30108	CRTAM,AICDA,XCL1,CX3CR1,NLRC3,IRF4,CCL19,TNFSF8,BLK,PTPRC,P2RX7,PTPN22,CCL21,DDX60,CYBB,LY96,CXCL13,STAT1,BTK,CD74,IRF8,SYK
GO:BP	T cell receptor signaling pathway	GO:0050852	FALSE	8.33545e-13	12.0791	55	183	12	30108	ZAP70,TRAT1,UBASH3A,THEMIS,CD3E,PTPRC,PTPN22,SKAP1,LCP2,CD247,CD28,CARD11
GO:BP	positive regulation of cytokine production	GO:0001819	FALSE	9.93024e-13	12.003	175	183	17	30108	CRTAM,IL12RB2,IRF4,CD3E,PTPRC,P2RX7,PTPN22,CD28,TRAF3IP3,SASH3,LY96,TBX21,CARD11,STAT1,MCOLN2,CD74,SYK
GO:BP	regulation of cell-cell adhesion	GO:0022407	FALSE	3.63038e-12	11.44	189	183	17	30108	CRTAM,ZAP70,LCK,CD3E,PTPRC,PTPN22,SKAP1,CD28,DOCK8,SASH3,TBX21,CARD11,B2M,PDCD1LG2,CD74,SYK,DMA
GO:BP	positive regulation of lymphocyte proliferation	GO:0050671	FALSE	2.02992e-11	10.6925	52	183	11	30108	TNFSF13B,CD3E,PTPRC,PTPN22,CD28,SASH3,CARD11,CD38,PDCD1LG2,CD74,SYK
GO:BP	positive regulation of mononuclear cell proliferation	GO:0032946	FALSE	2.02992e-11	10.6925	52	183	11	30108	TNFSF13B,CD3E,PTPRC,PTPN22,CD28,SASH3,CARD11,CD38,PDCD1LG2,CD74,SYK
GO:BP	positive regulation of leukocyte proliferation	GO:0070665	FALSE	4.89998e-11	10.3098	56	183	11	30108	TNFSF13B,CD3E,PTPRC,PTPN22,CD28,SASH3,CARD11,CD38,PDCD1LG2,CD74,SYK
GO:BP	T cell proliferation	GO:0042098	FALSE	6.2193e-11	10.2063	77	183	12	30108	CRTAM,CD3E,DOCK2,PTPRC,P2RX7,PTPN22,CD28,DOCK8,SASH3,CARD11,PDCD1LG2,SYK
GO:BP	B cell activation	GO:0042113	FALSE	7.30131e-11	10.1366	128	183	14	30108	CD79B,TNFSF13B,IKZF3,BANK1,PTPRC,SAMSN1,CD28,SASH3,TBX21,CARD11,CD38,BTK,CD74,SYK
GO:BP	cell-cell adhesion	GO:0098609	FALSE	1.77258e-10	9.75139	322	183	19	30108	CRTAM,ZAP70,LCK,CD3E,PTPRC,PTPN22,SKAP1,CD28,DOCK8,SASH3,LGALS2,ITGA4,TBX21,CARD11,B2M,PDCD1LG2,CD74,SYK,DMA
GO:BP	adaptive immune response	GO:0002250	FALSE	2.73175e-10	9.56356	112	183	13	30108	IL21R,IRF4,PTPRC,P2RX7,SKAP1,CD28,MYO1G,SASH3,IL2RB,TBX21,BTK,CD74,SYK
GO:BP	response to cytokine	GO:0034097	FALSE	4.67009e-10	9.33068	340	183	19	30108	IL21R,XCL1,IL12RB2,CCL19,XCR1,STAT4,PTPRC,TCF7,CCL21,IL7R,DOCK8,IL2RB,CXCL13,HCLS1,STAT1,BTK,CD74,IRF8,SYK
GO:BP	regulation of macromolecule metabolic process	GO:0060255	FALSE	5.02934e-10	9.29849	2783	183	51	30108	CRTAM,EOMES,AICDA,GZMA,IL12RB2,TRAT1,NLRC3,IRF4,CST7,UBASH3A,PLD4,TNFSF8,IKZF1,STAT4,LCK,IKZF3,BANK1,CD3E,PAX5,PTPRC,P2RX7,TCF7,PTPN22,SAMSN1,SPIC,GFI1,SKAP1,LCP2,MEF2B,CD28,TRAF3IP3,SASH3,RASSF5,LY96,LPAR5,CYFIP2,TOX2,TBX21,HCLS1,CARD11,SERPINB1,STAT1,SLC24A4,MCOLN2,RUNX2,BTK,CD74,IRF8,LAPTM5,E2F7,SYK
GO:BP	positive regulation of cell adhesion	GO:0045785	FALSE	6.01124e-10	9.22104	182	183	15	30108	ZAP70,LCK,CD3E,PTPRC,PTPN22,SKAP1,CD28,DOCK8,SASH3,CARD11,B2M,PDCD1LG2,CD74,SYK,DMA
GO:BP	innate immune response	GO:0045087	FALSE	7.41241e-10	9.13004	261	183	17	30108	CRTAM,XCL1,CX3CR1,NLRC3,IRF4,CCL19,BLK,PTPN22,CCL21,DDX60,CYBB,LY96,STAT1,BTK,CD74,IRF8,SYK
GO:BP	positive regulation of signal transduction	GO:0009967	FALSE	1.07076e-09	8.97031	685	183	25	30108	GPR55,XCL1,GPR18,TRAT1,CCL19,LCK,BANK1,CD3E,PTPRC,P2RX7,PTPN22,CCL21,GPR174,DDX60,CD28,IL7R,LY96,HCLS1,P2RY8,CARD11,GPR65,BTK,CD74,DOK3,SYK
GO:BP	cellular response to cytokine stimulus	GO:0071345	FALSE	1.11372e-09	8.95322	311	183	18	30108	IL21R,XCL1,IL12RB2,CCL19,STAT4,PTPRC,TCF7,CCL21,IL7R,DOCK8,IL2RB,CXCL13,HCLS1,STAT1,BTK,CD74,IRF8,SYK
GO:BP	thymic T cell selection	GO:0045061	FALSE	1.22173e-09	8.91303	14	183	7	30108	ZAP70,CD3E,DOCK2,PTPRC,CD28,CARD11,CD74
GO:BP	negative T cell selection	GO:0043383	FALSE	1.73944e-09	8.75959	8	183	6	30108	THEMIS,CD3E,DOCK2,PTPRC,CD28,CD74
GO:BP	positive regulation of intracellular signal transduction	GO:1902533	TRUE	2.08105e-09	8.68172	420	183	20	30108	GPR55,XCL1,GPR18,CCL19,LCK,BANK1,CD3E,PTPRC,P2RX7,PTPN22,CCL21,GPR174,CD28,HCLS1,P2RY8,CARD11,GPR65,CD74,DOK3,SYK
GO:BP	regulation of alpha-beta T cell activation	GO:0046634	FALSE	3.71917e-09	8.42955	41	183	9	30108	CRTAM,CD3E,PTPRC,PTPN22,CD28,SASH3,TBX21,CARD11,SYK
GO:BP	positive T cell selection	GO:0043368	FALSE	4.03088e-09	8.3946	16	183	7	30108	ZAP70,IRF4,THEMIS,DOCK2,PTPRC,TBX21,CD74
GO:BP	leukocyte mediated immunity	GO:0002443	FALSE	5.00437e-09	8.30065	110	183	12	30108	CRTAM,IL21R,PTPRC,P2RX7,CD28,MYO1G,SASH3,IL2RB,TBX21,BTK,CD74,SYK
GO:BP	lymphocyte mediated immunity	GO:0002449	FALSE	5.27665e-09	8.27764	84	183	11	30108	CRTAM,IL21R,PTPRC,P2RX7,CD28,MYO1G,SASH3,IL2RB,TBX21,BTK,CD74
GO:BP	regulation of macromolecule biosynthetic process	GO:0010556	FALSE	6.76599e-09	8.16967	2195	183	43	30108	CRTAM,EOMES,AICDA,IL12RB2,NLRC3,IRF4,CST7,UBASH3A,PLD4,TNFSF8,IKZF1,STAT4,IKZF3,BANK1,CD3E,PAX5,PTPRC,P2RX7,TCF7,PTPN22,SPIC,GFI1,SKAP1,MEF2B,CD28,TRAF3IP3,SASH3,LY96,LPAR5,TOX2,TBX21,HCLS1,CARD11,SERPINB1,STAT1,SLC24A4,MCOLN2,RUNX2,BTK,CD74,IRF8,E2F7,SYK
GO:BP	leukocyte migration	GO:0050900	FALSE	7.14868e-09	8.14577	144	183	13	30108	CRTAM,XCL1,CXCR5,CCL19,PTPN22,CCL21,MYO1G,DOCK8,CXCL13,TBX21,MCOLN2,CD74,SYK
GO:BP	positive regulation of B cell activation	GO:0050871	FALSE	9.21322e-09	8.03559	45	183	9	30108	TNFSF13B,PTPRC,CD28,SASH3,TBX21,CARD11,CD38,CD74,SYK
GO:BP	regulation of gene expression	GO:0010468	FALSE	1.01742e-08	7.9925	2129	183	42	30108	CRTAM,EOMES,IL12RB2,NLRC3,IRF4,CST7,UBASH3A,PLD4,TNFSF8,IKZF1,STAT4,IKZF3,BANK1,CD3E,PAX5,PTPRC,P2RX7,TCF7,PTPN22,SPIC,GFI1,SKAP1,MEF2B,CD28,TRAF3IP3,SASH3,LY96,LPAR5,TOX2,TBX21,HCLS1,CARD11,SERPINB1,STAT1,SLC24A4,MCOLN2,RUNX2,BTK,CD74,IRF8,E2F7,SYK
GO:BP	adaptive immune response based on somatic recombination of immune receptors built from immunoglobulin superfamily domains	GO:0002460	FALSE	1.14528e-08	7.94109	90	183	11	30108	IL21R,IRF4,PTPRC,P2RX7,CD28,MYO1G,SASH3,IL2RB,TBX21,BTK,CD74
GO:BP	regulation of metabolic process	GO:0019222	FALSE	1.19779e-08	7.92162	3027	183	51	30108	CRTAM,EOMES,AICDA,GZMA,IL12RB2,TRAT1,NLRC3,IRF4,CST7,UBASH3A,PLD4,TNFSF8,IKZF1,STAT4,LCK,IKZF3,BANK1,CD3E,PAX5,PTPRC,P2RX7,TCF7,PTPN22,SAMSN1,SPIC,GFI1,SKAP1,LCP2,MEF2B,CD28,TRAF3IP3,SASH3,RASSF5,LY96,LPAR5,CYFIP2,TOX2,TBX21,HCLS1,CARD11,SERPINB1,STAT1,SLC24A4,MCOLN2,RUNX2,BTK,CD74,IRF8,LAPTM5,E2F7,SYK
GO:BP	positive regulation of cell communication	GO:0010647	FALSE	1.27928e-08	7.89303	768	183	25	30108	GPR55,XCL1,GPR18,TRAT1,CCL19,LCK,BANK1,CD3E,PTPRC,P2RX7,PTPN22,CCL21,GPR174,DDX60,CD28,IL7R,LY96,HCLS1,P2RY8,CARD11,GPR65,BTK,CD74,DOK3,SYK
GO:BP	regulation of hemopoiesis	GO:1903706	FALSE	1.31155e-08	7.88222	151	183	13	30108	CRTAM,ZAP70,GPR171,IKZF3,PTPRC,CD28,SASH3,TBX21,HCLS1,CARD11,STAT1,CD74,SYK
GO:BP	intracellular signal transduction	GO:0035556	FALSE	1.36979e-08	7.86334	1127	183	30	30108	GPR55,XCL1,GPR18,NLRC3,CCL19,GRAP2,LCK,BANK1,CD3E,PTPRC,P2RX7,PTPN22,CCL21,GPR174,CD28,LCP1,HCLS1,P2RY8,BRSK1,CARD11,PRKCB,GPR65,STAT1,SLC24A4,RUNX2,BTK,CD74,DOK3,E2F7,SYK
GO:BP	cell adhesion	GO:0007155	FALSE	1.40996e-08	7.85079	523	183	21	30108	CRTAM,ZAP70,CX3CR1,LCK,CD3E,PTPRC,PTPN22,SKAP1,CD28,MYO1G,DOCK8,SASH3,LGALS2,ITGA4,TBX21,CARD11,B2M,PDCD1LG2,CD74,SYK,DMA
GO:BP	positive regulation of signaling	GO:0023056	FALSE	1.47013e-08	7.83264	773	183	25	30108	GPR55,XCL1,GPR18,TRAT1,CCL19,LCK,BANK1,CD3E,PTPRC,P2RX7,PTPN22,CCL21,GPR174,DDX60,CD28,IL7R,LY96,HCLS1,P2RY8,CARD11,GPR65,BTK,CD74,DOK3,SYK
GO:BP	regulation of cellular biosynthetic process	GO:0031326	FALSE	1.62852e-08	7.78821	2255	183	43	30108	CRTAM,EOMES,AICDA,IL12RB2,NLRC3,IRF4,CST7,UBASH3A,PLD4,TNFSF8,IKZF1,STAT4,IKZF3,BANK1,CD3E,PAX5,PTPRC,P2RX7,TCF7,PTPN22,SPIC,GFI1,SKAP1,MEF2B,CD28,TRAF3IP3,SASH3,LY96,LPAR5,TOX2,TBX21,HCLS1,CARD11,SERPINB1,STAT1,SLC24A4,MCOLN2,RUNX2,BTK,CD74,IRF8,E2F7,SYK
GO:BP	positive regulation of T cell proliferation	GO:0042102	FALSE	2.00406e-08	7.69809	32	183	8	30108	CD3E,PTPRC,PTPN22,CD28,SASH3,CARD11,PDCD1LG2,SYK
GO:BP	regulation of biosynthetic process	GO:0009889	FALSE	2.10634e-08	7.67647	2273	183	43	30108	CRTAM,EOMES,AICDA,IL12RB2,NLRC3,IRF4,CST7,UBASH3A,PLD4,TNFSF8,IKZF1,STAT4,IKZF3,BANK1,CD3E,PAX5,PTPRC,P2RX7,TCF7,PTPN22,SPIC,GFI1,SKAP1,MEF2B,CD28,TRAF3IP3,SASH3,LY96,LPAR5,TOX2,TBX21,HCLS1,CARD11,SERPINB1,STAT1,SLC24A4,MCOLN2,RUNX2,BTK,CD74,IRF8,E2F7,SYK
GO:BP	regulation of lymphocyte differentiation	GO:0045619	FALSE	2.43265e-08	7.61392	71	183	10	30108	CRTAM,ZAP70,IKZF3,PTPRC,CD28,SASH3,TBX21,CARD11,CD74,SYK
GO:BP	cytokine-mediated signaling pathway	GO:0019221	FALSE	2.52873e-08	7.5971	159	183	13	30108	IL21R,XCL1,IL12RB2,CCL19,STAT4,PTPRC,CCL21,IL7R,IL2RB,CXCL13,STAT1,CD74,SYK
GO:BP	regulation of B cell proliferation	GO:0030888	FALSE	2.6317e-08	7.57976	33	183	8	30108	TNFSF13B,IKZF3,PTPRC,SASH3,CARD11,CD38,BTK,CD74
GO:BP	regulation of intracellular signal transduction	GO:1902531	FALSE	2.65664e-08	7.57567	728	183	24	30108	GPR55,XCL1,GPR18,NLRC3,CCL19,GRAP2,LCK,BANK1,CD3E,PTPRC,P2RX7,PTPN22,CCL21,GPR174,CD28,HCLS1,P2RY8,CARD11,GPR65,STAT1,SLC24A4,CD74,DOK3,SYK
GO:BP	alpha-beta T cell proliferation	GO:0046633	FALSE	2.67597e-08	7.57252	20	183	7	30108	CD3E,DOCK2,PTPRC,PTPN22,CD28,CARD11,SYK
GO:BP	positive regulation of alpha-beta T cell proliferation	GO:0046641	FALSE	2.82691e-08	7.54869	11	183	6	30108	CD3E,PTPRC,PTPN22,CD28,CARD11,SYK
GO:BP	regulation of cell adhesion	GO:0030155	FALSE	3.26939e-08	7.48553	331	183	17	30108	CRTAM,ZAP70,LCK,CD3E,PTPRC,PTPN22,SKAP1,CD28,DOCK8,SASH3,TBX21,CARD11,B2M,PDCD1LG2,CD74,SYK,DMA
GO:BP	cell development	GO:0048468	FALSE	4.14998e-08	7.38195	1258	183	31	30108	CRTAM,EOMES,ZAP70,IRF4,GPR171,CD79B,PLD4,TNFSF8,THEMIS,IKZF1,FLT3,LCK,IKZF3,CD3E,DOCK2,PTPRC,PTPN22,CD28,IL7R,SASH3,CYFIP2,TBX21,HCLS1,BRSK1,CARD11,STAT1,RUNX2,BTK,CD74,IRF8,SYK
GO:BP	regulation of signal transduction	GO:0009966	FALSE	5.35862e-08	7.27095	1352	183	32	30108	GPR55,XCL1,GPR18,TRAT1,NLRC3,IRF4,UBASH3A,CCL19,GRAP2,LCK,BANK1,CD3E,PTPRC,P2RX7,PTPN22,CCL21,GPR174,DDX60,CD28,IL7R,LY96,HCLS1,P2RY8,CARD11,GPR65,STAT1,SLC24A4,RUNX2,BTK,CD74,DOK3,SYK
GO:BP	positive regulation of macromolecule metabolic process	GO:0010604	FALSE	6.84079e-08	7.16489	1619	183	35	30108	CRTAM,IL12RB2,IRF4,TNFSF8,LCK,IKZF3,BANK1,CD3E,PAX5,PTPRC,P2RX7,PTPN22,SPIC,SKAP1,LCP2,MEF2B,CD28,TRAF3IP3,SASH3,RASSF5,LY96,CYFIP2,TOX2,TBX21,HCLS1,CARD11,STAT1,SLC24A4,MCOLN2,RUNX2,CD74,IRF8,LAPTM5,E2F7,SYK
GO:BP	positive regulation of immune effector process	GO:0002699	FALSE	7.27891e-08	7.13793	79	183	10	30108	CRTAM,PTPRC,P2RX7,PTPN22,DDX60,CD28,SASH3,TBX21,CD74,SYK
GO:BP	regulation of T cell differentiation	GO:0045580	FALSE	7.43772e-08	7.12856	56	183	9	30108	CRTAM,ZAP70,PTPRC,CD28,SASH3,TBX21,CARD11,CD74,SYK
GO:BP	regulation of leukocyte differentiation	GO:1902105	FALSE	9.56002e-08	7.01954	109	183	11	30108	CRTAM,ZAP70,IKZF3,PTPRC,CD28,SASH3,TBX21,HCLS1,CARD11,CD74,SYK
GO:BP	anatomical structure development	GO:0048856	FALSE	1.03707e-07	6.98419	2689	183	46	30108	CRTAM,EOMES,ZAP70,CXCR5,IRF4,GPR171,CD79B,CST7,PLD4,TNFSF8,THEMIS,IKZF1,FLT3,INPPL1,CRYBB2,LCK,IKZF3,CD3E,PAX5,ARHGAP15,DOCK2,PTPRC,P2RX7,PTPN22,SPIC,MEF2B,CD28,IL7R,SASH3,CXCR4,CYFIP2,TBX21,HCLS1,CARMIL2,BRSK1,CARD11,STAT1,SLC24A4,RUNX2,BTK,CD74,IRF8,PLK4,E2F7,SYK,FMNL1
GO:BP	negative regulation of immune system process	GO:0002683	FALSE	1.29282e-07	6.88846	181	183	13	30108	CRTAM,NLRC3,IRF4,CST7,UBASH3A,BANK1,PTPRC,PTPN22,SAMSN1,RASSF5,TBX21,BTK,CD74
GO:BP	positive regulation of macromolecule biosynthetic process	GO:0010557	FALSE	1.45169e-07	6.83813	1162	183	29	30108	CRTAM,IL12RB2,IRF4,TNFSF8,IKZF3,CD3E,PAX5,PTPRC,P2RX7,PTPN22,SPIC,SKAP1,MEF2B,CD28,TRAF3IP3,SASH3,LY96,TOX2,TBX21,HCLS1,CARD11,STAT1,SLC24A4,MCOLN2,RUNX2,CD74,IRF8,E2F7,SYK
GO:BP	cellular developmental process	GO:0048869	FALSE	1.73956e-07	6.75956	1856	183	37	30108	CRTAM,EOMES,ZAP70,IRF4,GPR171,CD79B,PLD4,TNFSF8,THEMIS,IKZF1,FLT3,LCK,IKZF3,CD3E,PAX5,DOCK2,BLK,PTPRC,PTPN22,MEF2B,CD28,IL7R,SASH3,CXCR4,CYFIP2,TBX21,HCLS1,BRSK1,CARD11,STAT1,RUNX2,BTK,CD74,IRF8,PLK4,E2F7,SYK
GO:BP	cell differentiation	GO:0030154	FALSE	1.73956e-07	6.75956	1856	183	37	30108	CRTAM,EOMES,ZAP70,IRF4,GPR171,CD79B,PLD4,TNFSF8,THEMIS,IKZF1,FLT3,LCK,IKZF3,CD3E,PAX5,DOCK2,BLK,PTPRC,PTPN22,MEF2B,CD28,IL7R,SASH3,CXCR4,CYFIP2,TBX21,HCLS1,BRSK1,CARD11,STAT1,RUNX2,BTK,CD74,IRF8,PLK4,E2F7,SYK
GO:BP	cellular response to organic substance	GO:0071310	FALSE	1.86943e-07	6.72829	801	183	24	30108	IL21R,XCL1,IL12RB2,CCL19,STAT4,PTPRC,P2RX7,TCF7,PTPN22,CCL21,IL7R,DOCK8,IL2RB,LY96,CXCL13,TBX21,HCLS1,BRSK1,STAT1,PDCD1LG2,BTK,CD74,IRF8,SYK
GO:BP	negative thymic T cell selection	GO:0045060	FALSE	2.20678e-07	6.65624	7	183	5	30108	CD3E,DOCK2,PTPRC,CD28,CD74
GO:BP	regulation of T cell proliferation	GO:0042129	FALSE	2.24036e-07	6.64968	63	183	9	30108	CRTAM,CD3E,PTPRC,PTPN22,CD28,SASH3,CARD11,PDCD1LG2,SYK
GO:BP	developmental process	GO:0032502	FALSE	2.32805e-07	6.63301	2859	183	47	30108	CRTAM,EOMES,ZAP70,CXCR5,IRF4,GPR171,CD79B,CST7,PLD4,TNFSF8,THEMIS,IKZF1,FLT3,INPPL1,CRYBB2,LCK,IKZF3,CD3E,PAX5,ARHGAP15,DOCK2,BLK,PTPRC,P2RX7,PTPN22,SPIC,MEF2B,CD28,IL7R,SASH3,CXCR4,CYFIP2,TBX21,HCLS1,CARMIL2,BRSK1,CARD11,STAT1,SLC24A4,RUNX2,BTK,CD74,IRF8,PLK4,E2F7,SYK,FMNL1
GO:BP	response to chemical	GO:0042221	FALSE	2.60533e-07	6.58414	1355	183	31	30108	IL21R,XCL1,IL12RB2,CX3CR1,CXCR5,CCL19,XCR1,STAT4,LCK,DOCK2,PTPRC,P2RX7,TCF7,PTPN22,CCL21,IL7R,DOCK8,IL2RB,LY96,CXCL13,TBX21,HCLS1,BRSK1,STAT1,SLC24A4,PDCD1LG2,RUNX2,BTK,CD74,IRF8,SYK
GO:BP	positive regulation of cellular biosynthetic process	GO:0031328	FALSE	2.68341e-07	6.57131	1193	183	29	30108	CRTAM,IL12RB2,IRF4,TNFSF8,IKZF3,CD3E,PAX5,PTPRC,P2RX7,PTPN22,SPIC,SKAP1,MEF2B,CD28,TRAF3IP3,SASH3,LY96,TOX2,TBX21,HCLS1,CARD11,STAT1,SLC24A4,MCOLN2,RUNX2,CD74,IRF8,E2F7,SYK
GO:BP	regulation of interleukin-2 production	GO:0032663	FALSE	2.95744e-07	6.52908	27	183	7	30108	IRF4,CD3E,PTPRC,CD28,SASH3,TBX21,CARD11
GO:BP	positive regulation of alpha-beta T cell activation	GO:0046635	FALSE	2.95744e-07	6.52908	27	183	7	30108	CD3E,PTPRC,PTPN22,CD28,SASH3,CARD11,SYK
GO:BP	interleukin-2 production	GO:0032623	FALSE	2.95744e-07	6.52908	27	183	7	30108	IRF4,CD3E,PTPRC,CD28,SASH3,TBX21,CARD11
GO:BP	regulation of cellular metabolic process	GO:0031323	FALSE	3.04786e-07	6.51601	2778	183	46	30108	CRTAM,EOMES,AICDA,GZMA,IL12RB2,NLRC3,IRF4,CST7,UBASH3A,PLD4,TNFSF8,IKZF1,STAT4,IKZF3,BANK1,CD3E,PAX5,PTPRC,P2RX7,TCF7,PTPN22,SAMSN1,SPIC,GFI1,SKAP1,LCP2,MEF2B,CD28,TRAF3IP3,SASH3,LY96,LPAR5,TOX2,TBX21,HCLS1,CARD11,SERPINB1,STAT1,SLC24A4,MCOLN2,RUNX2,BTK,CD74,IRF8,E2F7,SYK
GO:BP	positive regulation of biosynthetic process	GO:0009891	FALSE	3.32072e-07	6.47877	1204	183	29	30108	CRTAM,IL12RB2,IRF4,TNFSF8,IKZF3,CD3E,PAX5,PTPRC,P2RX7,PTPN22,SPIC,SKAP1,MEF2B,CD28,TRAF3IP3,SASH3,LY96,TOX2,TBX21,HCLS1,CARD11,STAT1,SLC24A4,MCOLN2,RUNX2,CD74,IRF8,E2F7,SYK
GO:BP	regulation of signaling	GO:0023051	FALSE	3.75797e-07	6.42505	1547	183	33	30108	GPR55,XCL1,GPR18,TRAT1,NLRC3,IRF4,UBASH3A,CCL19,GRAP2,LCK,BANK1,CD3E,PTPRC,P2RX7,PTPN22,CCL21,GPR174,DDX60,CD28,IL7R,LY96,HCLS1,P2RY8,BRSK1,CARD11,GPR65,STAT1,SLC24A4,RUNX2,BTK,CD74,DOK3,SYK
GO:BP	regulation of cell communication	GO:0010646	FALSE	3.82045e-07	6.41789	1548	183	33	30108	GPR55,XCL1,GPR18,TRAT1,NLRC3,IRF4,UBASH3A,CCL19,GRAP2,LCK,BANK1,CD3E,PTPRC,P2RX7,PTPN22,CCL21,GPR174,DDX60,CD28,IL7R,LY96,HCLS1,P2RY8,BRSK1,CARD11,GPR65,STAT1,SLC24A4,RUNX2,BTK,CD74,DOK3,SYK
GO:BP	response to organic substance	GO:0010033	FALSE	4.22879e-07	6.37378	1058	183	27	30108	IL21R,XCL1,IL12RB2,CCL19,XCR1,STAT4,PTPRC,P2RX7,TCF7,PTPN22,CCL21,IL7R,DOCK8,IL2RB,LY96,CXCL13,TBX21,HCLS1,BRSK1,STAT1,SLC24A4,PDCD1LG2,RUNX2,BTK,CD74,IRF8,SYK
GO:BP	positive regulation of gene expression	GO:0010628	FALSE	5.58009e-07	6.25336	513	183	19	30108	CRTAM,IL12RB2,IRF4,CD3E,PTPRC,P2RX7,PTPN22,CD28,TRAF3IP3,SASH3,LY96,TBX21,CARD11,STAT1,SLC24A4,MCOLN2,RUNX2,CD74,SYK
GO:BP	B cell proliferation	GO:0042100	FALSE	6.6183e-07	6.17925	48	183	8	30108	TNFSF13B,IKZF3,PTPRC,SASH3,CARD11,CD38,BTK,CD74
GO:BP	positive regulation of metabolic process	GO:0009893	FALSE	7.16711e-07	6.14466	1767	183	35	30108	CRTAM,IL12RB2,IRF4,TNFSF8,LCK,IKZF3,BANK1,CD3E,PAX5,PTPRC,P2RX7,PTPN22,SPIC,SKAP1,LCP2,MEF2B,CD28,TRAF3IP3,SASH3,RASSF5,LY96,CYFIP2,TOX2,TBX21,HCLS1,CARD11,STAT1,SLC24A4,MCOLN2,RUNX2,CD74,IRF8,LAPTM5,E2F7,SYK
GO:BP	positive regulation of interleukin-2 production	GO:0032743	FALSE	7.34668e-07	6.13391	17	183	6	30108	IRF4,CD3E,PTPRC,CD28,SASH3,CARD11
GO:BP	positive regulation of production of molecular mediator of immune response	GO:0002702	FALSE	7.86886e-07	6.10409	49	183	8	30108	PTPRC,P2RX7,PTPN22,CD28,SASH3,TBX21,CD74,SYK
GO:BP	peptidyl-tyrosine phosphorylation	GO:0018108	TRUE	1.05283e-06	5.97764	136	183	11	30108	ZAP70,IL12RB2,LCK,BANK1,CD3E,PTPRC,SAMSN1,HCLS1,BTK,CD74,SYK
GO:BP	regulation of alpha-beta T cell proliferation	GO:0046640	FALSE	1.09645e-06	5.96001	18	183	6	30108	CD3E,PTPRC,PTPN22,CD28,CARD11,SYK
GO:BP	peptidyl-tyrosine modification	GO:0018212	FALSE	1.23091e-06	5.90977	138	183	11	30108	ZAP70,IL12RB2,LCK,BANK1,CD3E,PTPRC,SAMSN1,HCLS1,BTK,CD74,SYK
GO:BP	negative regulation of leukocyte activation	GO:0002695	FALSE	1.26028e-06	5.89953	76	183	9	30108	CRTAM,CST7,BANK1,PTPN22,SAMSN1,RASSF5,TBX21,BTK,CD74
GO:BP	positive regulation of interleukin-4 production	GO:0032753	FALSE	1.31105e-06	5.88238	9	183	5	30108	IRF4,CD3E,CD28,SASH3,SYK
GO:BP	gene expression	GO:0010467	FALSE	1.76048e-06	5.75437	2721	183	44	30108	CRTAM,EOMES,GZMA,IL12RB2,NLRC3,IRF4,CST7,UBASH3A,PLD4,TNFSF8,IKZF1,STAT4,IKZF3,BANK1,CD3E,PAX5,PTPRC,P2RX7,TCF7,PTPN22,SPIC,GFI1,SKAP1,MEF2B,CD28,TRAF3IP3,SASH3,LY96,LPAR5,CYFIP2,TOX2,TBX21,HCLS1,CARD11,SERPINB1,STAT1,SLC24A4,MCOLN2,RUNX2,BTK,CD74,IRF8,E2F7,SYK
GO:BP	cellular response to chemical stimulus	GO:0070887	FALSE	2.05827e-06	5.6865	1058	183	26	30108	IL21R,XCL1,IL12RB2,CXCR5,CCL19,STAT4,PTPRC,P2RX7,TCF7,PTPN22,CCL21,IL7R,DOCK8,IL2RB,LY96,CXCL13,TBX21,HCLS1,BRSK1,STAT1,PDCD1LG2,RUNX2,BTK,CD74,IRF8,SYK
GO:BP	response to stress	GO:0006950	FALSE	2.52654e-06	5.59747	1578	183	32	30108	CRTAM,AICDA,XCL1,CX3CR1,NLRC3,IRF4,CST7,CCL19,PLD4,TNFSF8,STAT4,BLK,PTPRC,P2RX7,PTPN22,CCL21,DDX60,CYBB,CCR5,CD28,LY96,LPAR5,CXCL13,CARMIL2,BRSK1,STAT1,BTK,CD74,IRF8,LAPTM5,E2F7,SYK
GO:BP	regulation of immune effector process	GO:0002697	FALSE	2.62573e-06	5.58075	113	183	10	30108	CRTAM,PTPRC,P2RX7,PTPN22,DDX60,CD28,SASH3,TBX21,CD74,SYK
GO:BP	negative regulation of cell activation	GO:0050866	FALSE	3.47548e-06	5.45898	85	183	9	30108	CRTAM,CST7,BANK1,PTPN22,SAMSN1,RASSF5,TBX21,BTK,CD74
GO:BP	production of molecular mediator of immune response	GO:0002440	FALSE	3.86155e-06	5.41324	86	183	9	30108	PTPRC,P2RX7,PTPN22,CD28,SASH3,TBX21,BTK,CD74,SYK
GO:BP	interleukin-4 production	GO:0032633	FALSE	4.75996e-06	5.3224	11	183	5	30108	IRF4,CD3E,CD28,SASH3,SYK
GO:BP	regulation of interleukin-4 production	GO:0032673	FALSE	4.75996e-06	5.3224	11	183	5	30108	IRF4,CD3E,CD28,SASH3,SYK
GO:BP	positive regulation of B cell proliferation	GO:0030890	FALSE	5.81369e-06	5.23555	23	183	6	30108	TNFSF13B,PTPRC,SASH3,CARD11,CD38,CD74
GO:BP	T cell differentiation in thymus	GO:0033077	FALSE	6.96914e-06	5.15682	41	183	7	30108	ZAP70,CD3E,DOCK2,PTPRC,CD28,CARD11,CD74
GO:BP	immunoglobulin mediated immune response	GO:0016064	FALSE	8.32027e-06	5.07986	42	183	7	30108	IL21R,PTPRC,CD28,IL2RB,TBX21,BTK,CD74
GO:BP	negative regulation of lymphocyte activation	GO:0051250	FALSE	9.1781e-06	5.03725	66	183	8	30108	CRTAM,BANK1,PTPN22,SAMSN1,RASSF5,TBX21,BTK,CD74
GO:BP	positive regulation of cellular metabolic process	GO:0031325	FALSE	9.73551e-06	5.01164	1577	183	31	30108	CRTAM,IL12RB2,IRF4,TNFSF8,IKZF3,BANK1,CD3E,PAX5,PTPRC,P2RX7,PTPN22,SPIC,SKAP1,LCP2,MEF2B,CD28,TRAF3IP3,SASH3,LY96,TOX2,TBX21,HCLS1,CARD11,STAT1,SLC24A4,MCOLN2,RUNX2,CD74,IRF8,E2F7,SYK
GO:BP	B cell mediated immunity	GO:0019724	FALSE	9.88735e-06	5.00492	43	183	7	30108	IL21R,PTPRC,CD28,IL2RB,TBX21,BTK,CD74
GO:BP	lymphocyte migration	GO:0072676	FALSE	9.88735e-06	5.00492	43	183	7	30108	CRTAM,XCL1,CCL19,CCL21,MYO1G,DOCK8,TBX21
GO:BP	macromolecule biosynthetic process	GO:0009059	FALSE	1.01429e-05	4.99384	2990	183	45	30108	CRTAM,EOMES,AICDA,GZMA,IL12RB2,NLRC3,IRF4,CST7,UBASH3A,PLD4,TNFSF8,IKZF1,STAT4,IKZF3,BANK1,CD3E,PAX5,PTPRC,P2RX7,TCF7,PTPN22,SPIC,GFI1,SKAP1,MEF2B,CD28,TRAF3IP3,SASH3,LY96,LPAR5,CYFIP2,TOX2,TBX21,HCLS1,CARD11,SERPINB1,STAT1,SLC24A4,MCOLN2,RUNX2,BTK,CD74,IRF8,E2F7,SYK
GO:BP	regulation of production of molecular mediator of immune response	GO:0002700	FALSE	1.03688e-05	4.98427	67	183	8	30108	PTPRC,P2RX7,PTPN22,CD28,SASH3,TBX21,CD74,SYK
GO:BP	regulation of hydrolase activity	GO:0051336	TRUE	1.27086e-05	4.8959	370	183	15	30108	GPR55,XCL1,GZMA,CST7,CCL19,LCK,ARHGAP15,PTPRC,CCL21,DOCK8,CYFIP2,RGS1,SERPINB1,LAPTM5,SYK
GO:BP	inflammatory response	GO:0006954	FALSE	1.77555e-05	4.75067	271	183	13	30108	XCL1,NLRC3,CST7,CCL19,PLD4,P2RX7,PTPN22,CCL21,CCR5,CD28,CXCL13,BTK,SYK
GO:BP	macromolecule metabolic process	GO:0043170	FALSE	1.93597e-05	4.7131	4325	183	56	30108	CRTAM,EOMES,AICDA,GZMA,ZAP70,IL12RB2,TRAT1,NLRC3,IRF4,CST7,UBASH3A,PLD4,TNFSF8,IKZF1,STAT4,LCK,IKZF3,BANK1,CD3E,PAX5,PTPRC,P2RX7,TCF7,PTPN22,SAMSN1,SPIC,GFI1,SKAP1,LCP2,MEF2B,CD28,TRAF3IP3,PTPN7,SASH3,RASSF5,LY96,LPAR5,CYFIP2,TOX2,TBX21,HCLS1,BRSK1,CARD11,PRKCB,SERPINB1,STAT1,SLC24A4,MCOLN2,RUNX2,BTK,CD74,IRF8,PLK4,LAPTM5,E2F7,SYK
GO:BP	regulation of nitrogen compound metabolic process	GO:0051171	FALSE	1.96875e-05	4.70581	2518	183	40	30108	EOMES,AICDA,GZMA,NLRC3,IRF4,CST7,TNFSF8,IKZF1,STAT4,LCK,IKZF3,BANK1,CD3E,PAX5,PTPRC,P2RX7,TCF7,PTPN22,SAMSN1,SPIC,GFI1,SKAP1,LCP2,MEF2B,CD28,RASSF5,LPAR5,CYFIP2,TOX2,TBX21,HCLS1,CARD11,SERPINB1,STAT1,RUNX2,CD74,IRF8,LAPTM5,E2F7,SYK
GO:BP	response to bacterium	GO:0009617	FALSE	2.02378e-05	4.69384	180	183	11	30108	GZMA,IL12RB2,TNFSF8,IKZF3,BANK1,P2RX7,LY96,CXCL13,RGS1,PDCD1LG2,SYK
GO:BP	Fc-gamma receptor signaling pathway	GO:0038094	FALSE	2.65186e-05	4.57645	6	183	4	30108	LCK,PTPRC,CD247,MYO1G
GO:BP	neutrophil migration	GO:1990266	FALSE	2.9569e-05	4.52916	50	183	7	30108	XCL1,CCL19,CCL21,CXCL13,MCOLN2,CD74,SYK
GO:BP	positive regulation of Rho protein signal transduction	GO:0035025	FALSE	4.39064e-05	4.35747	16	183	5	30108	GPR55,GPR18,GPR174,P2RY8,GPR65
GO:BP	regulation of molecular function	GO:0065009	FALSE	4.99913e-05	4.30111	1067	183	24	30108	GPR55,XCL1,GZMA,NLRC3,IRF4,CST7,CCL19,LCK,ARHGAP15,PTPRC,P2RX7,CCL21,LCP2,DOCK8,LPAR5,CYFIP2,HCLS1,CARD11,RGS1,SERPINB1,SLC24A4,CD74,LAPTM5,SYK
GO:BP	regulation of primary metabolic process	GO:0080090	FALSE	5.16659e-05	4.2868	2608	183	40	30108	EOMES,AICDA,GZMA,NLRC3,IRF4,CST7,TNFSF8,IKZF1,STAT4,LCK,IKZF3,BANK1,CD3E,PAX5,PTPRC,P2RX7,TCF7,PTPN22,SAMSN1,SPIC,GFI1,SKAP1,LCP2,MEF2B,CD28,RASSF5,LPAR5,CYFIP2,TOX2,TBX21,HCLS1,CARD11,SERPINB1,STAT1,RUNX2,CD74,IRF8,LAPTM5,E2F7,SYK
GO:BP	cellular biosynthetic process	GO:0044249	FALSE	5.64462e-05	4.24836	3392	183	47	30108	CRTAM,EOMES,AICDA,GZMA,IL12RB2,NLRC3,IRF4,CST7,UBASH3A,PLD4,TNFSF8,IKZF1,STAT4,IKZF3,BANK1,CD3E,PAX5,PTPRC,P2RX7,TCF7,PTPN22,SPIC,GFI1,SKAP1,MEF2B,CD28,TRAF3IP3,SASH3,LY96,LPAR5,CYFIP2,TOX2,TBX21,HCLS1,CARD11,SERPINB1,STAT1,SLC24A4,MCOLN2,RUNX2,CMPK2,BTK,CD74,IRF8,PIK3CD,E2F7,SYK
GO:BP	Fc receptor signaling pathway	GO:0038093	FALSE	6.15825e-05	4.21054	7	183	4	30108	LCK,PTPRC,CD247,MYO1G
GO:BP	regulation of cell population proliferation	GO:0042127	FALSE	7.54748e-05	4.1222	926	183	22	30108	CRTAM,TNFSF13B,STAT4,IKZF3,CD3E,PTPRC,P2RX7,PTPN22,CD28,SASH3,RASSF5,CARMIL2,BRSK1,CARD11,STAT1,CD38,PDCD1LG2,RUNX2,BTK,CD74,E2F7,SYK
GO:BP	organic substance biosynthetic process	GO:1901576	FALSE	8.21563e-05	4.08536	3434	183	47	30108	CRTAM,EOMES,AICDA,GZMA,IL12RB2,NLRC3,IRF4,CST7,UBASH3A,PLD4,TNFSF8,IKZF1,STAT4,IKZF3,BANK1,CD3E,PAX5,PTPRC,P2RX7,TCF7,PTPN22,SPIC,GFI1,SKAP1,MEF2B,CD28,TRAF3IP3,SASH3,LY96,LPAR5,CYFIP2,TOX2,TBX21,HCLS1,CARD11,SERPINB1,STAT1,SLC24A4,MCOLN2,RUNX2,CMPK2,BTK,CD74,IRF8,PIK3CD,E2F7,SYK
GO:BP	granulocyte migration	GO:0097530	FALSE	8.54394e-05	4.06834	58	183	7	30108	XCL1,CCL19,CCL21,CXCL13,MCOLN2,CD74,SYK
GO:BP	biosynthetic process	GO:0009058	FALSE	9.29521e-05	4.03174	3448	183	47	30108	CRTAM,EOMES,AICDA,GZMA,IL12RB2,NLRC3,IRF4,CST7,UBASH3A,PLD4,TNFSF8,IKZF1,STAT4,IKZF3,BANK1,CD3E,PAX5,PTPRC,P2RX7,TCF7,PTPN22,SPIC,GFI1,SKAP1,MEF2B,CD28,TRAF3IP3,SASH3,LY96,LPAR5,CYFIP2,TOX2,TBX21,HCLS1,CARD11,SERPINB1,STAT1,SLC24A4,MCOLN2,RUNX2,CMPK2,BTK,CD74,IRF8,PIK3CD,E2F7,SYK
GO:BP	positive regulation of lymphocyte mediated immunity	GO:0002708	FALSE	0.000105057	3.97857	36	183	6	30108	CRTAM,PTPRC,P2RX7,CD28,SASH3,TBX21
GO:BP	T cell costimulation	GO:0031295	FALSE	0.000122579	3.91158	8	183	4	30108	CD3E,CD28,CARD11,PDCD1LG2
GO:BP	lymphocyte costimulation	GO:0031294	FALSE	0.000122579	3.91158	8	183	4	30108	CD3E,CD28,CARD11,PDCD1LG2
GO:BP	CD4-positive, alpha-beta T cell activation	GO:0035710	FALSE	0.00012476	3.90392	37	183	6	30108	IRF4,CD3E,CD28,SASH3,TBX21,CARD11
GO:BP	positive regulation of molecular function	GO:0044093	FALSE	0.000145183	3.83809	651	183	18	30108	GPR55,XCL1,IRF4,CCL19,LCK,PTPRC,P2RX7,CCL21,LCP2,DOCK8,LPAR5,CYFIP2,HCLS1,CARD11,RGS1,CD74,LAPTM5,SYK
GO:BP	cell population proliferation	GO:0008283	FALSE	0.000146041	3.83552	1490	183	28	30108	CRTAM,TNFSF13B,STAT4,IKZF3,CD3E,DOCK2,PTPRC,P2RX7,PTPN22,CD28,DOCK8,SASH3,RASSF5,CYFIP2,CARMIL2,BRSK1,CARD11,SERPINB1,STAT1,CD38,PDCD1LG2,RUNX2,SEPTIN2,BTK,CD74,PLK4,E2F7,SYK
GO:BP	positive regulation of adaptive immune response	GO:0002821	FALSE	0.000147408	3.83148	38	183	6	30108	PTPRC,P2RX7,SKAP1,CD28,SASH3,TBX21
GO:BP	regulation of cell development	GO:0060284	FALSE	0.000149012	3.82678	325	183	13	30108	CRTAM,ZAP70,GPR171,IKZF3,PTPRC,CD28,SASH3,TBX21,HCLS1,CARD11,STAT1,CD74,SYK
GO:BP	chemotaxis	GO:0006935	FALSE	0.000165597	3.78095	174	183	10	30108	XCL1,CX3CR1,CXCR5,CCL19,XCR1,DOCK2,CCL21,CXCL13,CD74,SYK
GO:BP	taxis	GO:0042330	FALSE	0.000174717	3.75766	175	183	10	30108	XCL1,CX3CR1,CXCR5,CCL19,XCR1,DOCK2,CCL21,CXCL13,CD74,SYK
GO:BP	regulation of CD4-positive, alpha-beta T cell activation	GO:2000514	FALSE	0.000199562	3.69992	21	183	5	30108	CD3E,CD28,SASH3,TBX21,CARD11
GO:BP	neutrophil chemotaxis	GO:0030593	FALSE	0.000202897	3.69273	40	183	6	30108	XCL1,CCL19,CCL21,CXCL13,CD74,SYK
GO:BP	response to type II interferon	GO:0034341	FALSE	0.000202897	3.69273	40	183	6	30108	XCL1,CCL19,CCL21,STAT1,CD74,IRF8
GO:BP	regulation of leukocyte mediated immunity	GO:0002703	FALSE	0.000212429	3.67279	66	183	7	30108	CRTAM,PTPRC,P2RX7,CD28,SASH3,TBX21,SYK
GO:BP	positive thymic T cell selection	GO:0045059	FALSE	0.000219594	3.65838	9	183	4	30108	ZAP70,DOCK2,PTPRC,CD74
GO:BP	mononuclear cell migration	GO:0071674	FALSE	0.000236003	3.62708	67	183	7	30108	CRTAM,XCL1,CCL19,CCL21,MYO1G,DOCK8,TBX21
GO:BP	positive regulation of leukocyte mediated immunity	GO:0002705	FALSE	0.000236484	3.6262	41	183	6	30108	CRTAM,PTPRC,P2RX7,CD28,SASH3,TBX21
GO:BP	positive regulation of nitrogen compound metabolic process	GO:0051173	FALSE	0.000264935	3.57686	1440	183	27	30108	IRF4,TNFSF8,LCK,IKZF3,BANK1,CD3E,PAX5,PTPRC,P2RX7,PTPN22,SPIC,SKAP1,LCP2,MEF2B,CD28,RASSF5,CYFIP2,TOX2,TBX21,HCLS1,STAT1,RUNX2,CD74,IRF8,LAPTM5,E2F7,SYK
GO:BP	cellular metabolic process	GO:0044237	FALSE	0.000270099	3.56848	4666	183	56	30108	CRTAM,EOMES,AICDA,GZMA,ZAP70,IL12RB2,NLRC3,IRF4,CST7,UBASH3A,PLD4,TNFSF8,IKZF1,STAT4,LCK,IKZF3,BANK1,CD3E,PAX5,PTPRC,P2RX7,TCF7,PTPN22,SAMSN1,SPIC,GFI1,SKAP1,CYBB,LCP2,MEF2B,CD28,TRAF3IP3,PTPN7,SASH3,LY96,LPAR5,CYFIP2,TOX2,TBX21,HCLS1,BRSK1,CARD11,PRKCB,SERPINB1,STAT1,SLC24A4,MCOLN2,RUNX2,CMPK2,BTK,CD74,IRF8,PIK3CD,PLK4,E2F7,SYK
GO:BP	alpha-beta T cell differentiation	GO:0046632	FALSE	0.000274511	3.56144	42	183	6	30108	EOMES,IRF4,TNFSF8,SASH3,TBX21,SYK
GO:BP	leukocyte activation involved in immune response	GO:0002366	FALSE	0.000290952	3.53618	102	183	8	30108	EOMES,IRF4,DOCK2,PTPRC,CD28,LCP1,TBX21,SYK
GO:BP	positive regulation of hydrolase activity	GO:0051345	FALSE	0.000293971	3.5317	234	183	11	30108	GPR55,XCL1,CCL19,LCK,PTPRC,CCL21,DOCK8,CYFIP2,RGS1,LAPTM5,SYK
GO:BP	cell activation involved in immune response	GO:0002263	FALSE	0.00033823	3.47079	104	183	8	30108	EOMES,IRF4,DOCK2,PTPRC,CD28,LCP1,TBX21,SYK
GO:BP	positive regulation of interleukin-10 production	GO:0032733	FALSE	0.000364251	3.4386	10	183	4	30108	IRF4,CD28,SASH3,SYK
GO:BP	organic substance metabolic process	GO:0071704	FALSE	0.000370861	3.43079	5091	183	59	30108	CRTAM,EOMES,AICDA,GZMA,ZAP70,IL12RB2,TRAT1,NLRC3,IRF4,CST7,UBASH3A,PLD4,TNFSF8,IKZF1,STAT4,LCK,IKZF3,BANK1,CD3E,PAX5,PTPRC,P2RX7,TCF7,PTPN22,SAMSN1,SPIC,GFI1,SKAP1,LCP2,MEF2B,CD28,TRAF3IP3,PTPN7,SASH3,RASSF5,LY96,LPAR5,CYFIP2,TOX2,TBX21,HCLS1,BRSK1,CARD11,PRKCB,SERPINB1,STAT1,SLC24A4,MCOLN2,GC,RUNX2,CMPK2,BTK,CD74,IRF8,PIK3CD,PLK4,LAPTM5,E2F7,SYK
GO:BP	positive regulation of cytokine production involved in immune response	GO:0002720	FALSE	0.00051087	3.29169	25	183	5	30108	P2RX7,SASH3,TBX21,CD74,SYK
GO:BP	regulation of lymphocyte mediated immunity	GO:0002706	FALSE	0.000623048	3.20548	48	183	6	30108	CRTAM,PTPRC,P2RX7,CD28,SASH3,TBX21
GO:BP	granulocyte chemotaxis	GO:0071621	FALSE	0.000623048	3.20548	48	183	6	30108	XCL1,CCL19,CCL21,CXCL13,CD74,SYK
GO:BP	B cell receptor signaling pathway	GO:0050853	FALSE	0.000629396	3.20108	26	183	5	30108	CD79B,PTPRC,PRKCB,BTK,SYK
GO:BP	regulation of interleukin-6 production	GO:0032675	FALSE	0.000706419	3.15094	49	183	6	30108	NLRC3,BANK1,P2RX7,PTPN22,CD74,SYK
GO:BP	interleukin-6 production	GO:0032635	FALSE	0.000706419	3.15094	49	183	6	30108	NLRC3,BANK1,P2RX7,PTPN22,CD74,SYK
GO:BP	metabolic process	GO:0008152	FALSE	0.000757441	3.12065	5327	183	60	30108	CRTAM,EOMES,AICDA,GZMA,ZAP70,IL12RB2,TRAT1,NLRC3,IRF4,CST7,UBASH3A,PLD4,TNFSF8,IKZF1,STAT4,LCK,IKZF3,BANK1,CD3E,PAX5,PTPRC,P2RX7,TCF7,PTPN22,SAMSN1,SPIC,GFI1,SKAP1,CYBB,LCP2,MEF2B,CD28,TRAF3IP3,PTPN7,SASH3,RASSF5,LY96,LPAR5,CYFIP2,TOX2,TBX21,HCLS1,BRSK1,CARD11,PRKCB,SERPINB1,STAT1,SLC24A4,MCOLN2,GC,RUNX2,CMPK2,BTK,CD74,IRF8,PIK3CD,PLK4,LAPTM5,E2F7,SYK
GO:BP	positive regulation of Ras protein signal transduction	GO:0046579	FALSE	0.000768643	3.11428	27	183	5	30108	GPR55,GPR18,GPR174,P2RY8,GPR65
GO:BP	positive regulation of CD4-positive, alpha-beta T cell activation	GO:2000516	FALSE	0.000850452	3.07035	12	183	4	30108	CD3E,CD28,SASH3,CARD11
GO:BP	CD8-positive, alpha-beta T cell activation	GO:0036037	FALSE	0.000850452	3.07035	12	183	4	30108	CRTAM,EOMES,TNFSF8,PTPN22
GO:BP	regulation of multicellular organismal development	GO:2000026	FALSE	0.000862515	3.06423	584	183	16	30108	CRTAM,ZAP70,GPR171,CST7,IKZF3,PTPRC,P2RX7,CD28,SASH3,TBX21,HCLS1,CARD11,STAT1,RUNX2,CD74,SYK
GO:BP	regulation of RNA biosynthetic process	GO:2001141	FALSE	0.000996358	3.00158	1445	183	26	30108	EOMES,AICDA,NLRC3,IRF4,TNFSF8,IKZF1,STAT4,IKZF3,PAX5,TCF7,SPIC,GFI1,SKAP1,MEF2B,CD28,LPAR5,TOX2,TBX21,HCLS1,CARD11,STAT1,RUNX2,CD74,IRF8,E2F7,SYK
GO:BP	regulation of catalytic activity	GO:0050790	FALSE	0.00103449	2.98528	745	183	18	30108	GPR55,XCL1,GZMA,CST7,CCL19,LCK,ARHGAP15,PTPRC,P2RX7,CCL21,LCP2,DOCK8,CYFIP2,RGS1,SERPINB1,CD74,LAPTM5,SYK
GO:BP	negative regulation of multicellular organismal process	GO:0051241	FALSE	0.00106129	2.97416	452	183	14	30108	CRTAM,NLRC3,CST7,BANK1,PTPRC,P2RX7,PTPN22,SAMSN1,RASSF5,TBX21,SERPINB1,STAT1,BTK,CD74
GO:BP	regulation of tumor necrosis factor production	GO:0032680	FALSE	0.00113662	2.94439	53	183	6	30108	NLRC3,PTPRC,PTPN22,SASH3,LY96,SYK
GO:BP	tumor necrosis factor production	GO:0032640	FALSE	0.00113662	2.94439	53	183	6	30108	NLRC3,PTPRC,PTPN22,SASH3,LY96,SYK
GO:BP	positive regulation of CD4-positive, alpha-beta T cell proliferation	GO:2000563	FALSE	0.00118871	2.92493	4	183	3	30108	CD3E,CD28,CARD11
GO:BP	positive regulation of cell killing	GO:0031343	FALSE	0.00122259	2.91272	13	183	4	30108	CRTAM,PTPRC,P2RX7,SYK
GO:BP	interleukin-10 production	GO:0032613	FALSE	0.00122259	2.91272	13	183	4	30108	IRF4,CD28,SASH3,SYK
GO:BP	regulation of interleukin-10 production	GO:0032653	FALSE	0.00122259	2.91272	13	183	4	30108	IRF4,CD28,SASH3,SYK
GO:BP	regulation of tumor necrosis factor superfamily cytokine production	GO:1903555	FALSE	0.00127227	2.89542	54	183	6	30108	NLRC3,PTPRC,PTPN22,SASH3,LY96,SYK
GO:BP	tumor necrosis factor superfamily cytokine production	GO:0071706	FALSE	0.00127227	2.89542	54	183	6	30108	NLRC3,PTPRC,PTPN22,SASH3,LY96,SYK
GO:BP	cellular response to chemokine	GO:1990869	FALSE	0.00133692	2.8739	30	183	5	30108	XCL1,CCL19,CCL21,DOCK8,CXCL13
GO:BP	response to chemokine	GO:1990868	FALSE	0.00133692	2.8739	30	183	5	30108	XCL1,CCL19,CCL21,DOCK8,CXCL13
GO:BP	positive regulation of MAPK cascade	GO:0043410	FALSE	0.00143792	2.84226	220	183	10	30108	XCL1,CCL19,BANK1,PTPRC,P2RX7,PTPN22,CCL21,CD74,DOK3,SYK
GO:BP	positive regulation of small GTPase mediated signal transduction	GO:0051057	FALSE	0.00158618	2.79965	31	183	5	30108	GPR55,GPR18,GPR174,P2RY8,GPR65
GO:BP	T cell mediated immunity	GO:0002456	FALSE	0.00158618	2.79965	31	183	5	30108	PTPRC,P2RX7,MYO1G,SASH3,TBX21
GO:BP	positive regulation of T cell differentiation	GO:0045582	FALSE	0.00158618	2.79965	31	183	5	30108	ZAP70,PTPRC,SASH3,CD74,SYK
GO:BP	positive regulation of defense response	GO:0031349	FALSE	0.00165355	2.78158	173	183	9	30108	CRTAM,NLRC3,IRF4,PTPN22,DDX60,CD28,LY96,BTK,SYK
GO:BP	cell migration	GO:0016477	FALSE	0.00166748	2.77794	691	183	17	30108	CRTAM,XCL1,CXCR5,CCL19,PTPRC,PTPN22,CCL21,LCP1,MYO1G,DOCK8,CXCL13,TBX21,CARMIL2,MCOLN2,CD74,PIK3CD,SYK
GO:BP	positive regulation of T cell mediated immunity	GO:0002711	FALSE	0.0017035	2.76866	14	183	4	30108	PTPRC,P2RX7,SASH3,TBX21
GO:BP	myeloid leukocyte migration	GO:0097529	FALSE	0.00180277	2.74406	90	183	7	30108	XCL1,CCL19,CCL21,CXCL13,MCOLN2,CD74,SYK
GO:BP	positive regulation of catalytic activity	GO:0043085	FALSE	0.00190261	2.72065	475	183	14	30108	GPR55,XCL1,CCL19,LCK,PTPRC,P2RX7,CCL21,LCP2,DOCK8,CYFIP2,RGS1,CD74,LAPTM5,SYK
GO:BP	RNA biosynthetic process	GO:0032774	FALSE	0.0020929	2.67925	1504	183	26	30108	EOMES,AICDA,NLRC3,IRF4,TNFSF8,IKZF1,STAT4,IKZF3,PAX5,TCF7,SPIC,GFI1,SKAP1,MEF2B,CD28,LPAR5,TOX2,TBX21,HCLS1,CARD11,STAT1,RUNX2,CD74,IRF8,E2F7,SYK
GO:BP	regulation of adaptive immune response	GO:0002819	FALSE	0.00216442	2.66466	59	183	6	30108	PTPRC,P2RX7,SKAP1,CD28,SASH3,TBX21
GO:BP	leukocyte chemotaxis	GO:0030595	FALSE	0.00225115	2.6476	93	183	7	30108	XCL1,CXCR5,CCL19,CCL21,CXCL13,CD74,SYK
GO:BP	positive regulation of hemopoiesis	GO:1903708	FALSE	0.00239285	2.62109	60	183	6	30108	ZAP70,PTPRC,SASH3,HCLS1,CD74,SYK
GO:BP	positive regulation of leukocyte differentiation	GO:1902107	FALSE	0.00239285	2.62109	60	183	6	30108	ZAP70,PTPRC,SASH3,HCLS1,CD74,SYK
GO:BP	positive regulation of adaptive immune response based on somatic recombination of immune receptors built from immunoglobulin superfamily domains	GO:0002824	FALSE	0.00255953	2.59184	34	183	5	30108	PTPRC,P2RX7,CD28,SASH3,TBX21
GO:BP	positive regulation of response to external stimulus	GO:0032103	FALSE	0.00260629	2.58398	235	183	10	30108	CRTAM,NLRC3,IRF4,PTPN22,DDX60,CD28,LY96,BTK,CD74,SYK
GO:BP	positive regulation of cell population proliferation	GO:0008284	FALSE	0.00260652	2.58394	488	183	14	30108	TNFSF13B,CD3E,PTPRC,P2RX7,PTPN22,CD28,SASH3,CARMIL2,CARD11,CD38,PDCD1LG2,RUNX2,CD74,SYK
GO:BP	positive regulation of innate immune response	GO:0045089	FALSE	0.00276816	2.55781	137	183	8	30108	CRTAM,NLRC3,IRF4,PTPN22,DDX60,LY96,BTK,SYK
GO:BP	regulation of defense response	GO:0031347	FALSE	0.00296519	2.52795	296	183	11	30108	CRTAM,NLRC3,IRF4,CST7,PTPN22,DDX60,CD28,LY96,STAT1,BTK,SYK
GO:BP	regulation of DNA-templated transcription	GO:0006355	FALSE	0.00315135	2.5015	1440	183	25	30108	EOMES,NLRC3,IRF4,TNFSF8,IKZF1,STAT4,IKZF3,PAX5,TCF7,SPIC,GFI1,SKAP1,MEF2B,CD28,LPAR5,TOX2,TBX21,HCLS1,CARD11,STAT1,RUNX2,CD74,IRF8,E2F7,SYK
GO:BP	regulation of Rho protein signal transduction	GO:0035023	FALSE	0.00395081	2.40331	37	183	5	30108	GPR55,GPR18,GPR174,P2RY8,GPR65
GO:BP	regulation of cytokine production involved in immune response	GO:0002718	FALSE	0.00395081	2.40331	37	183	5	30108	P2RX7,SASH3,TBX21,CD74,SYK
GO:BP	cellular response to type II interferon	GO:0071346	FALSE	0.00395081	2.40331	37	183	5	30108	XCL1,CCL19,CCL21,STAT1,IRF8
GO:BP	cytokine production involved in immune response	GO:0002367	FALSE	0.00395081	2.40331	37	183	5	30108	P2RX7,SASH3,TBX21,CD74,SYK
GO:BP	positive regulation of transcription by RNA polymerase II	GO:0045944	FALSE	0.00396227	2.40206	580	183	15	30108	IRF4,TNFSF8,IKZF3,PAX5,SPIC,SKAP1,MEF2B,CD28,TOX2,TBX21,HCLS1,STAT1,RUNX2,IRF8,E2F7
GO:BP	regulation of cell killing	GO:0031341	FALSE	0.00399287	2.39871	17	183	4	30108	CRTAM,PTPRC,P2RX7,SYK
GO:BP	regulation of nucleobase-containing compound metabolic process	GO:0019219	FALSE	0.00466644	2.33101	1775	183	28	30108	EOMES,AICDA,GZMA,NLRC3,IRF4,TNFSF8,IKZF1,STAT4,IKZF3,PAX5,PTPRC,TCF7,SPIC,GFI1,SKAP1,MEF2B,CD28,LPAR5,TOX2,TBX21,HCLS1,CARD11,STAT1,RUNX2,CD74,IRF8,E2F7,SYK
GO:BP	innate immune response-activating signaling pathway	GO:0002758	FALSE	0.00477236	2.32127	104	183	7	30108	NLRC3,IRF4,PTPN22,DDX60,LY96,BTK,SYK
GO:BP	positive regulation of response to biotic stimulus	GO:0002833	FALSE	0.00492875	2.30726	148	183	8	30108	CRTAM,NLRC3,IRF4,PTPN22,DDX60,LY96,BTK,SYK
GO:BP	nucleobase-containing compound biosynthetic process	GO:0034654	FALSE	0.00500679	2.30044	1679	183	27	30108	EOMES,AICDA,NLRC3,IRF4,TNFSF8,IKZF1,STAT4,IKZF3,PAX5,TCF7,SPIC,GFI1,SKAP1,MEF2B,CD28,LPAR5,TOX2,TBX21,HCLS1,CARD11,STAT1,RUNX2,CMPK2,CD74,IRF8,E2F7,SYK
GO:BP	regulation of response to biotic stimulus	GO:0002831	FALSE	0.00502801	2.2986	198	183	9	30108	CRTAM,NLRC3,IRF4,PTPN22,DDX60,LY96,STAT1,BTK,SYK
GO:BP	B cell differentiation	GO:0030183	FALSE	0.00547608	2.26153	69	183	6	30108	CD79B,IKZF3,PTPRC,CARD11,BTK,SYK
GO:BP	regulation of MAPK cascade	GO:0043408	FALSE	0.00554824	2.25584	316	183	11	30108	XCL1,CCL19,GRAP2,BANK1,PTPRC,P2RX7,PTPN22,CCL21,CD74,DOK3,SYK
GO:BP	regulation of peptidyl-tyrosine phosphorylation	GO:0050730	FALSE	0.00576906	2.23889	107	183	7	30108	BANK1,CD3E,PTPRC,SAMSN1,HCLS1,CD74,SYK
GO:BP	DNA-templated transcription	GO:0006351	FALSE	0.00580501	2.2362	1491	183	25	30108	EOMES,NLRC3,IRF4,TNFSF8,IKZF1,STAT4,IKZF3,PAX5,TCF7,SPIC,GFI1,SKAP1,MEF2B,CD28,LPAR5,TOX2,TBX21,HCLS1,CARD11,STAT1,RUNX2,CD74,IRF8,E2F7,SYK
GO:BP	positive regulation of lymphocyte differentiation	GO:0045621	FALSE	0.00587655	2.23088	40	183	5	30108	ZAP70,PTPRC,SASH3,CD74,SYK
GO:BP	positive regulation of isotype switching to IgG isotypes	GO:0048304	TRUE	0.00589037	2.22986	6	183	3	30108	PTPRC,CD28,TBX21
GO:BP	regulation of T cell mediated immunity	GO:0002709	FALSE	0.0064411	2.19104	19	183	4	30108	PTPRC,P2RX7,SASH3,TBX21
GO:BP	negative regulation of cytokine production	GO:0001818	FALSE	0.00652535	2.1854	109	183	7	30108	NLRC3,BANK1,PTPRC,PTPN22,TBX21,SERPINB1,BTK
GO:BP	cell motility	GO:0048870	FALSE	0.00695198	2.15789	769	183	17	30108	CRTAM,XCL1,CXCR5,CCL19,PTPRC,PTPN22,CCL21,LCP1,MYO1G,DOCK8,CXCL13,TBX21,CARMIL2,MCOLN2,CD74,PIK3CD,SYK
GO:BP	protein phosphorylation	GO:0006468	FALSE	0.00695816	2.15751	687	183	16	30108	ZAP70,IL12RB2,LCK,BANK1,CD3E,PTPRC,P2RX7,SAMSN1,LCP2,HCLS1,BRSK1,PRKCB,BTK,CD74,PLK4,SYK
GO:BP	regulation of RNA metabolic process	GO:0051252	FALSE	0.00717704	2.14405	1610	183	26	30108	EOMES,AICDA,NLRC3,IRF4,TNFSF8,IKZF1,STAT4,IKZF3,PAX5,TCF7,SPIC,GFI1,SKAP1,MEF2B,CD28,LPAR5,TOX2,TBX21,HCLS1,CARD11,STAT1,RUNX2,CD74,IRF8,E2F7,SYK
GO:BP	heterocycle biosynthetic process	GO:0018130	FALSE	0.00755131	2.12198	1717	183	27	30108	EOMES,AICDA,NLRC3,IRF4,TNFSF8,IKZF1,STAT4,IKZF3,PAX5,TCF7,SPIC,GFI1,SKAP1,MEF2B,CD28,LPAR5,TOX2,TBX21,HCLS1,CARD11,STAT1,RUNX2,CMPK2,CD74,IRF8,E2F7,SYK
GO:BP	regulation of antigen receptor-mediated signaling pathway	GO:0050854	FALSE	0.00801318	2.0962	20	183	4	30108	TRAT1,UBASH3A,PTPRC,CARD11
GO:BP	aromatic compound biosynthetic process	GO:0019438	FALSE	0.00813291	2.08975	1724	183	27	30108	EOMES,AICDA,NLRC3,IRF4,TNFSF8,IKZF1,STAT4,IKZF3,PAX5,TCF7,SPIC,GFI1,SKAP1,MEF2B,CD28,LPAR5,TOX2,TBX21,HCLS1,CARD11,STAT1,RUNX2,CMPK2,CD74,IRF8,E2F7,SYK
GO:BP	activation of innate immune response	GO:0002218	FALSE	0.0082869	2.08161	113	183	7	30108	NLRC3,IRF4,PTPN22,DDX60,LY96,BTK,SYK
GO:BP	regulation of innate immune response	GO:0045088	FALSE	0.00918386	2.03697	161	183	8	30108	CRTAM,NLRC3,IRF4,PTPN22,DDX60,LY96,BTK,SYK
GO:BP	protein-containing complex assembly	GO:0065003	TRUE	0.00935442	2.02898	623	183	15	30108	JCHAIN,NLRC3,P2RX7,PTPN22,SKAP1,CD247,LCP1,HCLS1,CARMIL2,CARD11,B2M,BTK,CD74,SYK,DMA
GO:BP	interleukin-8 production	GO:0032637	FALSE	0.00985167	2.00649	21	183	4	30108	PTPRC,PTPN22,CD74,SYK
GO:BP	regulation of interleukin-8 production	GO:0032677	FALSE	0.00985167	2.00649	21	183	4	30108	PTPRC,PTPN22,CD74,SYK
GO:BP	establishment of T cell polarity	GO:0001768	FALSE	0.010262	1.98877	7	183	3	30108	CRTAM,DOCK2,DOCK8
GO:BP	establishment of lymphocyte polarity	GO:0001767	FALSE	0.010262	1.98877	7	183	3	30108	CRTAM,DOCK2,DOCK8
GO:BP	lymphocyte activation involved in immune response	GO:0002285	FALSE	0.0104038	1.98281	77	183	6	30108	EOMES,IRF4,PTPRC,CD28,LCP1,TBX21
GO:BP	locomotion	GO:0040011	FALSE	0.0111246	1.95371	554	183	14	30108	XCL1,CX3CR1,CXCR5,CCL19,XCR1,DOCK2,PTPRC,PTPN22,CCL21,DOCK8,CXCL13,CARMIL2,CD74,SYK
GO:BP	positive regulation of type II interferon production	GO:0032729	FALSE	0.0119838	1.9214	22	183	4	30108	CRTAM,IL12RB2,CD3E,SASH3
GO:BP	phagocytosis	GO:0006909	TRUE	0.0129889	1.88643	80	183	6	30108	PLD4,DOCK2,PTPRC,P2RX7,MYO1G,SYK
GO:BP	regulation of transcription by RNA polymerase II	GO:0006357	FALSE	0.0129955	1.88621	1075	183	20	30108	EOMES,IRF4,TNFSF8,IKZF1,STAT4,IKZF3,PAX5,TCF7,SPIC,GFI1,SKAP1,MEF2B,CD28,TOX2,TBX21,HCLS1,STAT1,RUNX2,IRF8,E2F7
GO:BP	exocytosis	GO:0006887	TRUE	0.0130069	1.88583	121	183	7	30108	P2RX7,MYO1G,EXOC3L4,SYTL3,SYTL5,SEPTIN2,SYK
GO:BP	MAPK cascade	GO:0000165	FALSE	0.0134174	1.87233	347	183	11	30108	XCL1,CCL19,GRAP2,BANK1,PTPRC,P2RX7,PTPN22,CCL21,CD74,DOK3,SYK
GO:BP	organic cyclic compound biosynthetic process	GO:1901362	FALSE	0.0143436	1.84334	1779	183	27	30108	EOMES,AICDA,NLRC3,IRF4,TNFSF8,IKZF1,STAT4,IKZF3,PAX5,TCF7,SPIC,GFI1,SKAP1,MEF2B,CD28,LPAR5,TOX2,TBX21,HCLS1,CARD11,STAT1,RUNX2,CMPK2,CD74,IRF8,E2F7,SYK
GO:BP	regulation of ERK1 and ERK2 cascade	GO:0070372	FALSE	0.0144829	1.83914	123	183	7	30108	XCL1,CCL19,PTPRC,PTPN22,CCL21,CD74,SYK
GO:BP	peptidyl-amino acid modification	GO:0018193	FALSE	0.0147596	1.83093	492	183	13	30108	ZAP70,IL12RB2,LCK,BANK1,CD3E,PTPRC,SAMSN1,HCLS1,BRSK1,PRKCB,BTK,CD74,SYK
GO:BP	positive regulation of peptidyl-tyrosine phosphorylation	GO:0050731	FALSE	0.0149842	1.82437	82	183	6	30108	BANK1,CD3E,PTPRC,HCLS1,CD74,SYK
GO:BP	regulation of type I interferon production	GO:0032479	FALSE	0.0162928	1.788	49	183	5	30108	PTPN22,TRAF3IP3,STAT1,IRF8,SYK
GO:BP	type I interferon production	GO:0032606	FALSE	0.0162928	1.788	49	183	5	30108	PTPN22,TRAF3IP3,STAT1,IRF8,SYK
GO:BP	antigen processing and presentation of exogenous peptide antigen via MHC class II	GO:0019886	FALSE	0.0163456	1.7866	8	183	3	30108	B2M,CD74,DMA
GO:BP	CD4-positive, alpha-beta T cell proliferation	GO:0035739	FALSE	0.0163456	1.7866	8	183	3	30108	CD3E,CD28,CARD11
GO:BP	antigen processing and presentation of peptide antigen via MHC class II	GO:0002495	TRUE	0.0163456	1.7866	8	183	3	30108	B2M,CD74,DMA
GO:BP	isotype switching to IgG isotypes	GO:0048291	FALSE	0.0163456	1.7866	8	183	3	30108	PTPRC,CD28,TBX21
GO:BP	regulation of CD4-positive, alpha-beta T cell proliferation	GO:2000561	FALSE	0.0163456	1.7866	8	183	3	30108	CD3E,CD28,CARD11
GO:BP	positive regulation of antigen receptor-mediated signaling pathway	GO:0050857	FALSE	0.0163456	1.7866	8	183	3	30108	TRAT1,PTPRC,CARD11
GO:BP	regulation of isotype switching to IgG isotypes	GO:0048302	FALSE	0.0163456	1.7866	8	183	3	30108	PTPRC,CD28,TBX21
GO:BP	antigen processing and presentation of exogenous peptide antigen	GO:0002478	FALSE	0.0163456	1.7866	8	183	3	30108	B2M,CD74,DMA
GO:BP	immunoglobulin production	GO:0002377	FALSE	0.0198746	1.7017	51	183	5	30108	PTPRC,CD28,SASH3,TBX21,BTK
GO:BP	positive regulation of DNA-templated transcription	GO:0045893	FALSE	0.019968	1.69967	748	183	16	30108	IRF4,TNFSF8,IKZF3,PAX5,SPIC,SKAP1,MEF2B,CD28,TOX2,TBX21,HCLS1,STAT1,RUNX2,CD74,IRF8,E2F7
GO:BP	multicellular organism development	GO:0007275	FALSE	0.0204246	1.68985	2140	183	30	30108	CRTAM,EOMES,ZAP70,CXCR5,GPR171,CST7,INPPL1,CRYBB2,IKZF3,CD3E,PAX5,PTPRC,P2RX7,SPIC,MEF2B,CD28,SASH3,CXCR4,CYFIP2,TBX21,HCLS1,BRSK1,CARD11,STAT1,SLC24A4,RUNX2,CD74,PLK4,E2F7,SYK
GO:BP	positive regulation of immunoglobulin production	GO:0002639	FALSE	0.0204305	1.68972	25	183	4	30108	PTPRC,CD28,SASH3,TBX21
GO:BP	chemokine-mediated signaling pathway	GO:0070098	FALSE	0.0204305	1.68972	25	183	4	30108	XCL1,CCL19,CCL21,CXCL13
GO:BP	positive regulation of RNA biosynthetic process	GO:1902680	FALSE	0.0206301	1.6855	750	183	16	30108	IRF4,TNFSF8,IKZF3,PAX5,SPIC,SKAP1,MEF2B,CD28,TOX2,TBX21,HCLS1,STAT1,RUNX2,CD74,IRF8,E2F7
GO:BP	regulation of protein-containing complex assembly	GO:0043254	FALSE	0.0207176	1.68366	180	183	8	30108	NLRC3,PTPN22,SKAP1,LCP1,HCLS1,CARMIL2,BTK,SYK
GO:BP	regulation of response to external stimulus	GO:0032101	FALSE	0.0217103	1.66333	436	183	12	30108	CRTAM,NLRC3,IRF4,CST7,PTPN22,DDX60,CD28,LY96,STAT1,BTK,CD74,SYK
GO:BP	cell chemotaxis	GO:0060326	FALSE	0.0218479	1.66059	131	183	7	30108	XCL1,CXCR5,CCL19,CCL21,CXCL13,CD74,SYK
GO:BP	cellular nitrogen compound biosynthetic process	GO:0044271	FALSE	0.0221339	1.65494	2039	183	29	30108	EOMES,AICDA,NLRC3,IRF4,TNFSF8,IKZF1,STAT4,IKZF3,BANK1,PAX5,P2RX7,TCF7,SPIC,GFI1,SKAP1,MEF2B,CD28,LPAR5,TOX2,TBX21,HCLS1,CARD11,STAT1,RUNX2,CMPK2,CD74,IRF8,E2F7,SYK
GO:BP	transcription by RNA polymerase II	GO:0006366	FALSE	0.0222881	1.65193	1116	183	20	30108	EOMES,IRF4,TNFSF8,IKZF1,STAT4,IKZF3,PAX5,TCF7,SPIC,GFI1,SKAP1,MEF2B,CD28,TOX2,TBX21,HCLS1,STAT1,RUNX2,IRF8,E2F7
GO:BP	phosphorylation	GO:0016310	FALSE	0.0238579	1.62237	759	183	16	30108	ZAP70,IL12RB2,LCK,BANK1,CD3E,PTPRC,P2RX7,SAMSN1,LCP2,HCLS1,BRSK1,PRKCB,BTK,CD74,PLK4,SYK
GO:BP	regulation of adaptive immune response based on somatic recombination of immune receptors built from immunoglobulin superfamily domains	GO:0002822	FALSE	0.024042	1.61903	53	183	5	30108	PTPRC,P2RX7,CD28,SASH3,TBX21
GO:BP	negative regulation of cellular process	GO:0048523	FALSE	0.0240447	1.61898	2270	183	31	30108	CRTAM,AICDA,GZMA,NLRC3,IRF4,GPR171,CST7,UBASH3A,XCR1,BANK1,CD3E,PAX5,PTPRC,P2RX7,PTPN22,SAMSN1,CD28,DOCK8,RASSF5,TBX21,HCLS1,CARMIL2,SERPINB1,STAT1,SLC24A4,RUNX2,BTK,CD74,IRF8,LAPTM5,E2F7
GO:BP	ERK1 and ERK2 cascade	GO:0070371	FALSE	0.0241064	1.61787	133	183	7	30108	XCL1,CCL19,PTPRC,PTPN22,CCL21,CD74,SYK
GO:BP	antigen processing and presentation of peptide or polysaccharide antigen via MHC class II	GO:0002504	FALSE	0.0244086	1.61246	9	183	3	30108	B2M,CD74,DMA
GO:BP	positive regulation of ERK1 and ERK2 cascade	GO:0070374	FALSE	0.0255942	1.59186	90	183	6	30108	XCL1,CCL19,PTPRC,PTPN22,CCL21,CD74
GO:BP	positive regulation of protein-containing complex assembly	GO:0031334	FALSE	0.0272637	1.56441	91	183	6	30108	PTPN22,SKAP1,LCP1,CARMIL2,BTK,SYK
GO:BP	negative regulation of biological process	GO:0048519	FALSE	0.0313559	1.50368	2415	183	32	30108	CRTAM,AICDA,GZMA,TRAT1,NLRC3,IRF4,GPR171,CST7,UBASH3A,XCR1,BANK1,CD3E,PAX5,PTPRC,P2RX7,PTPN22,SAMSN1,CD28,DOCK8,RASSF5,TBX21,HCLS1,CARMIL2,SERPINB1,STAT1,SLC24A4,RUNX2,BTK,CD74,IRF8,LAPTM5,E2F7
GO:BP	lymphocyte homeostasis	GO:0002260	TRUE	0.0326005	1.48678	28	183	4	30108	P2RX7,SASH3,LGALS2,CD74
GO:BP	Rho protein signal transduction	GO:0007266	FALSE	0.0407254	1.39014	59	183	5	30108	GPR55,GPR18,GPR174,P2RY8,GPR65
GO:BP	regulation of leukocyte apoptotic process	GO:2000106	TRUE	0.0432222	1.36429	30	183	4	30108	P2RX7,DOCK8,HCLS1,CD74
GO:BP	regulation of type II interferon production	GO:0032649	FALSE	0.0432222	1.36429	30	183	4	30108	CRTAM,IL12RB2,CD3E,SASH3
GO:BP	type II interferon production	GO:0032609	FALSE	0.0432222	1.36429	30	183	4	30108	CRTAM,IL12RB2,CD3E,SASH3
GO:BP	antigen processing and presentation of exogenous antigen	GO:0019884	FALSE	0.0475172	1.32315	11	183	3	30108	B2M,CD74,DMA
GO:BP	positive regulation of tumor necrosis factor production	GO:0032760	FALSE	0.0493905	1.30636	31	183	4	30108	PTPRC,SASH3,LY96,SYK
GO:BP	immunological synapse formation	GO:0001771	FALSE	0.0496525	1.30406	2	183	2	30108	DOCK2,DOCK8
GO:CC	plasma membrane	GO:0005886	TRUE	4.80643e-18	17.3182	1930	183	52	30108	CRTAM,IL21R,ZAP70,IL12RB2,CX3CR1,TRAT1,CXCR5,GPR171,CD79B,TARP,GRAP2,LCK,CD3E,BLK,PTPRC,P2RX7,PTPN22,SKAP1,CYBB,LCP2,CD247,CD28,PTPN7,IL7R,LCP1,MYO1G,DOCK8,IL2RB,SUSD3,LY96,ITGB2,ITGA4,HCLS1,CARMIL2,CARD11,SYTL3,BF1,RGS1,SYTL5,CD38,B2M,SLC24A4,PDCD1LG2,SEPTIN2,BTK,CYTH4,CD74,PIK3CD,SCNN1D,LAPTM5,SYK,DMA
GO:CC	cell periphery	GO:0071944	FALSE	7.98617e-17	16.0977	2141	183	53	30108	CRTAM,IL21R,ZAP70,IL12RB2,CX3CR1,TRAT1,CXCR5,GPR171,CD79B,TARP,GRAP2,LCK,CD3E,BLK,PTPRC,P2RX7,PTPN22,SKAP1,CYBB,LCP2,CD247,CD28,PTPN7,IL7R,LCP1,MYO1G,DOCK8,IL2RB,SUSD3,LY96,ITGB2,ITGA4,HCLS1,CARMIL2,EXOC3L4,CARD11,SYTL3,BF1,RGS1,SYTL5,CD38,B2M,SLC24A4,PDCD1LG2,SEPTIN2,BTK,CYTH4,CD74,PIK3CD,SCNN1D,LAPTM5,SYK,DMA
GO:CC	side of membrane	GO:0098552	FALSE	2.93094e-15	14.533	195	183	19	30108	IL21R,IL12RB2,CXCR5,CD79B,TARP,CD3E,BLK,PTPRC,P2RX7,PTPN22,CD28,IL7R,IL2RB,ITGA4,BF1,RGS1,PDCD1LG2,CD74,SYK
GO:CC	external side of plasma membrane	GO:0009897	FALSE	1.00495e-14	13.9979	99	183	15	30108	IL21R,IL12RB2,CXCR5,CD79B,TARP,CD3E,PTPRC,P2RX7,CD28,IL7R,IL2RB,ITGA4,BF1,PDCD1LG2,CD74
GO:CC	cellular anatomical entity	GO:0110165	FALSE	3.66037e-13	12.4365	8644	183	104	30108	CRTAM,IL21R,AICDA,XCL1,GZMA,ZAP70,IL12RB2,CX3CR1,JCHAIN,TRAT1,CXCR5,NLRC3,IRF4,GPR171,CD79B,CST7,TARP,UBASH3A,CCL19,PLD4,THEMIS,IKZF1,TNFSF13B,FLT3,GRAP2,INPPL1,LCK,IKZF3,BANK1,CD3E,PAX5,ARHGAP15,BLK,PTPRC,P2RX7,TCF7,PTPN22,CCL21,SAMSN1,SPIC,SKAP1,DDX60,CYBB,LCP2,CCR5,CD247,CD28,TRAF3IP3,PTPN7,IL7R,LCP1,MYO1G,DOCK8,SASH3,RGS20,IL2RB,SUSD3,RASSF5,LY96,ITGB2,CYFIP2,TOX2,CXCL13,ITGA4,TBX21,HCLS1,CAR…
GO:CC	membrane	GO:0016020	FALSE	2.97377e-11	10.5267	3005	183	54	30108	CRTAM,IL21R,ZAP70,IL12RB2,CX3CR1,TRAT1,CXCR5,GPR171,CD79B,TARP,PLD4,GRAP2,LCK,CD3E,BLK,PTPRC,P2RX7,PTPN22,SKAP1,CYBB,LCP2,CD247,CD28,PTPN7,IL7R,LCP1,MYO1G,DOCK8,IL2RB,SUSD3,LY96,ITGB2,ITGA4,HCLS1,CARMIL2,CARD11,SYTL3,BF1,RGS1,SYTL5,CD38,B2M,SLC24A4,PDCD1LG2,SEPTIN2,BTK,CYTH4,CD74,PIK3CD,JAKMIP1,SCNN1D,LAPTM5,SYK,DMA
GO:CC	T cell receptor complex	GO:0042101	FALSE	2.93878e-10	9.53183	8	183	6	30108	ZAP70,TRAT1,CD3E,SKAP1,CD247,SYK
GO:CC	cell surface	GO:0009986	FALSE	1.52114e-08	7.81783	304	183	16	30108	IL21R,IL12RB2,CX3CR1,CXCR5,CD79B,TARP,CD3E,PTPRC,P2RX7,CD28,IL7R,IL2RB,ITGA4,BF1,PDCD1LG2,CD74
GO:CC	immunological synapse	GO:0001772	FALSE	5.07059e-08	7.29494	15	183	6	30108	CRTAM,LCK,CD3E,SKAP1,CD28,CARD11
GO:CC	plasma membrane signaling receptor complex	GO:0098802	FALSE	1.29184e-05	4.88879	86	183	8	30108	ZAP70,TRAT1,CD79B,CD3E,SKAP1,CD247,ITGA4,SYK
GO:CC	plasma membrane protein complex	GO:0098797	FALSE	2.9725e-05	4.52688	274	183	12	30108	ZAP70,TRAT1,CD79B,CD3E,SKAP1,CYBB,CD247,ITGA4,B2M,CD74,SYK,DMA
GO:CC	receptor complex	GO:0043235	FALSE	4.71124e-05	4.32687	184	183	10	30108	ZAP70,TRAT1,CD79B,CD3E,SKAP1,CD247,LY96,ITGA4,CD74,SYK
GO:CC	immunoglobulin complex	GO:0019814	TRUE	5.04341e-05	4.29728	3	183	3	30108	JCHAIN,CD79B,SYK
GO:CC	MHC protein complex	GO:0042611	FALSE	0.000499829	3.30118	5	183	3	30108	B2M,CD74,DMA
GO:CC	MHC class II protein complex	GO:0042613	FALSE	0.000499829	3.30118	5	183	3	30108	B2M,CD74,DMA
GO:CC	membrane protein complex	GO:0098796	FALSE	0.000712623	3.14714	583	183	15	30108	ZAP70,TRAT1,CD79B,CD3E,SKAP1,CYBB,CD247,LY96,ITGA4,B2M,CD74,PIK3CD,SCNN1D,SYK,DMA
GO:CC	membrane microdomain	GO:0098857	FALSE	0.00157223	2.80348	115	183	7	30108	ZAP70,LCK,PTPRC,SKAP1,LCP2,CARD11,BTK
GO:CC	membrane raft	GO:0045121	FALSE	0.00157223	2.80348	115	183	7	30108	ZAP70,LCK,PTPRC,SKAP1,LCP2,CARD11,BTK
GO:CC	cytoplasm	GO:0005737	FALSE	0.00273165	2.56357	5303	183	56	30108	AICDA,GZMA,NLRC3,IRF4,CST7,UBASH3A,PLD4,THEMIS,IKZF1,FLT3,GRAP2,INPPL1,IKZF3,BANK1,CD3E,ARHGAP15,PTPN22,SAMSN1,SKAP1,DDX60,LCP2,CCR5,CD247,TRAF3IP3,PTPN7,LCP1,DOCK8,SASH3,RGS20,HCLS1,CARMIL2,EXOC3L4,BRSK1,RNF213,CARD11,RGS1,SERPINB1,SYTL5,STAT1,ZC3H12D,SLC24A4,MCOLN2,RUNX2,SEPTIN2,CMPK2,BTK,CYTH4,MYO1F,CD74,IRF8,PIK3CD,DOK3,PLK4,LAPTM5,SYK,FMNL1
GO:CC	intracellular anatomical structure	GO:0005622	FALSE	0.00393466	2.40509	7162	183	69	30108	AICDA,GZMA,NLRC3,IRF4,CST7,UBASH3A,PLD4,THEMIS,IKZF1,FLT3,GRAP2,INPPL1,LCK,IKZF3,BANK1,CD3E,PAX5,ARHGAP15,TCF7,PTPN22,SAMSN1,SPIC,SKAP1,DDX60,LCP2,CCR5,CD247,TRAF3IP3,PTPN7,LCP1,MYO1G,DOCK8,SASH3,RGS20,RASSF5,TOX2,TBX21,HCLS1,CARMIL2,EXOC3L4,ORC1,BRSK1,RNF213,CARD11,RGS1,SERPINB1,SYTL5,STAT1,ZC3H12D,SLC24A4,MCOLN2,RUNX2,SEPTIN2,CMPK2,BTK,CYTH4,MYO1F,CD74,IRF8,PIK3CD,NUP210,DOK3,SCNN1D,DEPDC1,PLK4…
GO:CC	B cell receptor complex	GO:0019815	FALSE	0.00838878	2.0763	2	183	2	30108	CD79B,SYK
GO:CC	alpha-beta T cell receptor complex	GO:0042105	FALSE	0.00838878	2.0763	2	183	2	30108	CD3E,CD247
GO:CC	protein-containing complex	GO:0032991	FALSE	0.0266168	1.57484	2869	183	34	30108	ZAP70,JCHAIN,TRAT1,IRF4,CD79B,THEMIS,IKZF1,CD3E,TCF7,SKAP1,CYBB,LCP2,CD247,CD28,LGALS2,LY96,ITGA4,HCLS1,EXOC3L4,ORC1,CARD11,STAT1,B2M,RUNX2,SEPTIN2,CD74,PIK3CD,JAKMIP1,SCNN1D,DEPDC1,PLK4,LAPTM5,SYK,DMA

## Sheet: DMV11dpi_trachea_KEGG
source	term_name	term_id	highlighted	adjusted_p_value	negative_log10_of_adjusted_p_value	term_size	query_size	intersection_size	effective_domain_size	intersections
KEGG	Cytokine-cytokine receptor interaction	KEGG:04060	FALSE	6.22496e-22	21.2059	185	239	25	30108	IL21R,XCL1,CX3CR1,CXCR5,CCR8,CCL19,XCR1,TNFSF8,TNFSF13B,CCR6,CXCL13L3,CCL21,CCR5,CCR7,IL7R,CCR2,TNFRSF18,CXCR4,IL2RB,CXCL13,CXCL13L2,CD4,IL2RG,CCL17,IL7
KEGG	Cell adhesion molecules	KEGG:04514	FALSE	1.76353e-12	11.7536	120	239	15	30108	CD8BP,CD8A,PTPRC,ICOS,CD28,ITGB2,ITGA4,CD4,CD226,BF1,PDCD1LG2,DMA,NRCAM,CNTNAP1,CDH1
KEGG	Intestinal immune network for IgA production	KEGG:04672	FALSE	2.00392e-07	6.69812	32	239	7	30108	AICDA,TNFSF13B,ICOS,CD28,CXCR4,ITGA4,DMA
KEGG	Virion - Human immunodeficiency virus	KEGG:03260	FALSE	7.45802e-07	6.12738	5	239	4	30108	CCR5,CCR2,CXCR4,CD4
KEGG	Viral life cycle - HIV-1	KEGG:03250	FALSE	0.00204341	2.68964	51	239	5	30108	CCR5,CCR2,CXCR4,MX1,CD4
KEGG	Endocytosis	KEGG:04144	FALSE	0.00306106	2.51413	223	239	9	30108	CCR5,CCR2,ACAP1,CXCR4,IL2RB,BF1,CYTH4,IL2RG,MYO18B
KEGG	Herpes simplex virus 1 infection	KEGG:05168	FALSE	0.00452061	2.3448	137	239	7	30108	BF1,STAT1,B2M,CD74,PIK3CD,SYK,DMA
KEGG	Regulation of actin cytoskeleton	KEGG:04810	FALSE	0.00810803	2.09108	200	239	8	30108	CXCR4,RAC2,LPAR5,ITGB2,CYFIP2,ITGA4,PIK3CD,FGFR1
KEGG	C-type lectin receptor signaling pathway	KEGG:04625	FALSE	0.0217196	1.66315	84	239	5	30108	STAT1,PIK3CD,CCL17,PCASP2,SYK
KEGG	Phagosome	KEGG:04145	FALSE	0.0220568	1.65646	128	239	6	30108	CYBB,ITGB2,BF1,DMA,SFTPA1,SFTPA2

## Sheet: MASS4dpi_DOWN_trachea_GO
source	term_name	term_id	highlighted	adjusted_p_value	negative_log10_of_adjusted_p_value	term_size	query_size	intersection_size	effective_domain_size	intersections
GO:MF	acetylcholinesterase activity	GO:0003990	TRUE	0.00076392	3.11695	2	53	2	30108	BCHE,ACHE
GO:MF	cholinesterase activity	GO:0004104	FALSE	0.00076392	3.11695	2	53	2	30108	BCHE,ACHE
GO:MF	binding	GO:0005488	TRUE	0.00357147	2.44715	4974	53	22	30108	IGFBP5,NTN1,MEX3A,KIF1A,MAFA,BCHE,NTN3,MDFI,NKX2-5,ACHE,EMILIN3,MYOC,SFRP5,ANGPTL3,PFKL,COL9A2,ELN,VASN,SCUBE3,CHIA,ASB2,KCNIP4
GO:MF	protein binding	GO:0005515	FALSE	0.0075051	2.12464	3296	53	17	30108	IGFBP5,NTN1,KIF1A,BCHE,NTN3,MDFI,ACHE,EMILIN3,MYOC,SFRP5,ANGPTL3,PFKL,COL9A2,VASN,SCUBE3,CHIA,ASB2
GO:BP	developmental process	GO:0032502	TRUE	0.00023066	3.63703	2859	53	19	30108	NTN1,UNC5A,ADAMTS18,CNTN5,MDFI,SDK2,MPZ,OBSL1,ADGRA2,NKX2-5,ACHE,MYOC,CNTNAP1,ANGPTL3,ELN,VASN,SCUBE3,KRT12,ASB2
GO:BP	system development	GO:0048731	FALSE	0.00044253	3.35406	1815	53	15	30108	NTN1,UNC5A,ADAMTS18,CNTN5,MDFI,SDK2,MPZ,OBSL1,ADGRA2,MYOC,CNTNAP1,ANGPTL3,ELN,KRT12,ASB2
GO:BP	multicellular organismal process	GO:0032501	FALSE	0.00083354	3.07908	3105	53	19	30108	NTN1,UNC5A,ADAMTS18,CNTN5,MDFI,SDK2,MPZ,OBSL1,ADGRA2,ACHE,MYOC,CNTNAP1,ANGPTL3,ELN,VASN,SCUBE3,KRT12,CHIA,ASB2
GO:BP	cellular process	GO:0009987	FALSE	0.00134107	2.87255	8021	53	31	30108	IGFBP5,NTN1,UNC5A,MAFA,ADAMTS18,CNTN5,MDFI,SDK2,MPZ,LTBP2,SLC29A4,SYNPO,OBSL1,COL1A2,ADGRA2,NKX2-5,ACHE,MYOC,SFRP5,CNTNAP1,ANGPTL3,VEPH1,PFKL,ELN,VASN,FMOD,SCUBE3,CHIA,ASB2,CBLN1,KCNIP4
GO:BP	anatomical structure development	GO:0048856	FALSE	0.00257961	2.58845	2689	53	17	30108	NTN1,UNC5A,ADAMTS18,CNTN5,MDFI,SDK2,MPZ,OBSL1,ADGRA2,ACHE,MYOC,CNTNAP1,ANGPTL3,ELN,VASN,KRT12,ASB2
GO:BP	multicellular organism development	GO:0007275	FALSE	0.00352198	2.45321	2140	53	15	30108	NTN1,UNC5A,ADAMTS18,CNTN5,MDFI,SDK2,MPZ,OBSL1,ADGRA2,MYOC,CNTNAP1,ANGPTL3,ELN,KRT12,ASB2
GO:BP	cell differentiation	GO:0030154	FALSE	0.0192716	1.71508	1856	53	13	30108	NTN1,UNC5A,MDFI,SDK2,OBSL1,ADGRA2,NKX2-5,ACHE,MYOC,CNTNAP1,VASN,SCUBE3,ASB2
GO:BP	cellular developmental process	GO:0048869	FALSE	0.0192716	1.71508	1856	53	13	30108	NTN1,UNC5A,MDFI,SDK2,OBSL1,ADGRA2,NKX2-5,ACHE,MYOC,CNTNAP1,VASN,SCUBE3,ASB2
GO:BP	anatomical structure morphogenesis	GO:0009653	FALSE	0.0210037	1.6777	1325	53	11	30108	NTN1,UNC5A,MDFI,SDK2,OBSL1,ADGRA2,CNTNAP1,ANGPTL3,ELN,KRT12,ASB2
GO:BP	cell junction organization	GO:0034330	TRUE	0.0287603	1.54121	323	53	6	30108	CNTN5,SDK2,SYNPO,MYOC,CNTNAP1,CBLN1
GO:BP	synapse organization	GO:0050808	FALSE	0.0317595	1.49813	195	53	5	30108	CNTN5,SDK2,SYNPO,CNTNAP1,CBLN1
GO:CC	extracellular region	GO:0005576	TRUE	8.5e-08	7.07067	617	53	12	30108	IGFBP5,NTN1,NTN3,COL1A2,ACHE,MYOC,SFRP5,ANGPTL3,VASN,FMOD,CHIA,CBLN1
GO:CC	extracellular space	GO:0005615	FALSE	0.00046021	3.33705	519	53	8	30108	IGFBP5,COL1A2,MYOC,SFRP5,ANGPTL3,VASN,FMOD,CHIA
GO:CC	cellular anatomical entity	GO:0110165	FALSE	0.00079678	3.09866	8644	53	31	30108	IGFBP5,NTN1,MEX3A,MAFA,BCHE,NTN3,CNTN5,SDK2,MPZ,SLC29A4,LRFN2,SYNPO,OBSL1,COL1A2,ADGRA2,NKX2-5,ACHE,EMILIN3,MYOC,SFRP5,CNTNAP1,ANGPTL3,PFKL,ELN,VASN,FMOD,PLP1,SCUBE3,CHIA,CBLN1,KCNIP4
GO:CC	cell periphery	GO:0071944	TRUE	0.00906024	2.04286	2141	53	13	30108	NTN1,CNTN5,MPZ,SLC29A4,SYNPO,COL1A2,ADGRA2,MYOC,ELN,VASN,PLP1,SCUBE3,KCNIP4
GO:CC	cell surface	GO:0009986	FALSE	0.0272188	1.56513	304	53	5	30108	LRFN2,ADGRA2,ANGPTL3,VASN,SCUBE3
GO:CC	extracellular matrix	GO:0031012	FALSE	0.0321569	1.49273	170	53	4	30108	NTN1,COL1A2,MYOC,ELN
GO:CC	external encapsulating structure	GO:0030312	FALSE	0.0321569	1.49273	170	53	4	30108	NTN1,COL1A2,MYOC,ELN
GO:CC	collagen trimer	GO:0005581	TRUE	0.032531	1.4877	13	53	2	30108	COL1A2,COL9A2
GO:CC	main axon	GO:0044304	TRUE	0.0498785	1.30209	16	53	2	30108	MYOC,CNTNAP1

## Sheet: MASS4dpi_UP_trachea_GO
source	term_name	term_id	highlighted	adjusted_p_value	negative_log10_of_adjusted_p_value	term_size	query_size	intersection_size	effective_domain_size	intersections
GO:MF	binding	GO:0005488	FALSE	6.52121e-24	23.1857	4974	350	141	30108	CXCL13,SPIC,IL8,GZMA,XCL1,ACOD1,GPR171,ZAP70,CCL4,MMP9,CCL19,IFNG,CYBB,IL1R2,SERPINB10B,CRTAM,IL20RA,PAX5,CCR7,INPPL1,TNFSF13B,STAT4,IKZF3,SYTL5,EXFABP,ITGB7,IL12RB2,JCHAIN,CST7,CCL21,CX3CR1,PTPRC,MCOLN2,IRF4,IL6,IKZF1,CD3E,LCP1,TCF7,LCK,IRF1,IL12B,NCF2,SPI1,P2RX7,GRAP2,BLK,CD247,BATF3,EOMES,CSF3R,CD28,IL18R1,MYO1G,SAMSN1,DOCK2,TFEC,AOAH,HCLS1,SYK,RNASE6,SKAP1,NCF1C,CASP18,CSF2RA,PTPN22,CRYBB2,CA…
GO:MF	protein binding	GO:0005515	FALSE	3.70078e-21	20.4317	3296	350	107	30108	CXCL13,IL8,GZMA,XCL1,ACOD1,ZAP70,CCL4,MMP9,CCL19,IFNG,CYBB,IL1R2,CRTAM,IL20RA,CCR7,INPPL1,TNFSF13B,IKZF3,SYTL5,ITGB7,IL12RB2,JCHAIN,CST7,CCL21,CX3CR1,PTPRC,MCOLN2,IL6,IKZF1,CD3E,LCP1,TCF7,LCK,IL12B,NCF2,SPI1,P2RX7,GRAP2,BLK,CD247,CSF3R,CD28,IL18R1,SAMSN1,DOCK2,HCLS1,SYK,RNASE6,SKAP1,NCF1C,CASP18,CSF2RA,PTPN22,CRYBB2,STAT1,FMNL1,RSAD2,CD74,PSTPIP1,PTPN7,HPSE,JAKMIP1,SAMHD1,IL22RA2,LAPTM5,C1QB,ITGA…
GO:MF	immune receptor activity	GO:0140375	FALSE	1.22676e-12	11.9112	35	350	12	30108	IL21R,IL1R2,CCR7,CX3CR1,IL7R,IL18R1,CSF2RA,IL2RB,IL18RAP,CD74,IL22RA2,CTSH
GO:MF	cytokine receptor activity	GO:0004896	FALSE	1.72106e-11	10.7642	32	350	11	30108	IL21R,IL1R2,CCR7,CX3CR1,IL7R,IL18R1,CSF2RA,IL2RB,IL18RAP,CD74,IL22RA2
GO:MF	signaling receptor binding	GO:0005102	FALSE	2.11364e-11	10.675	574	350	33	30108	CXCL13,IL8,XCL1,CCL4,CCL19,IFNG,CRTAM,TNFSF13B,SYTL5,JCHAIN,CCL21,CX3CR1,PTPRC,IL6,LCP1,LCK,IL12B,BLK,DOCK2,SYK,STAT1,CD74,JAKMIP1,ITGA4,STAP1,LYN,DOK2,BANK1,ANGPT1,CCL20,FAM83B,ITGB6,TNFSF11
GO:MF	signaling receptor activity	GO:0038023	FALSE	1.03386e-10	9.98554	432	350	28	30108	IL21R,GPR55,GPR171,LY96,IL1R2,CCR7,IL12RB2,CX3CR1,GPR18,P2RX7,IL7R,GPR174,IL18R1,P2RY8,CSF2RA,IL2RB,IL18RAP,CD74,GPR65,IL22RA2,CYSLTR2,P2RY4,INSRR,TLR3,CTSH,PTAFR,TLR2A,TLR4
GO:MF	molecular transducer activity	GO:0060089	FALSE	1.03386e-10	9.98554	432	350	28	30108	IL21R,GPR55,GPR171,LY96,IL1R2,CCR7,IL12RB2,CX3CR1,GPR18,P2RX7,IL7R,GPR174,IL18R1,P2RY8,CSF2RA,IL2RB,IL18RAP,CD74,GPR65,IL22RA2,CYSLTR2,P2RY4,INSRR,TLR3,CTSH,PTAFR,TLR2A,TLR4
GO:MF	transmembrane signaling receptor activity	GO:0004888	FALSE	1.57002e-09	8.8041	349	350	24	30108	IL21R,GPR55,GPR171,IL1R2,CCR7,CX3CR1,GPR18,P2RX7,IL7R,GPR174,IL18R1,P2RY8,CSF2RA,IL2RB,IL18RAP,CD74,GPR65,IL22RA2,CYSLTR2,P2RY4,INSRR,TLR3,CTSH,PTAFR
GO:MF	MHC protein complex binding	GO:0023023	TRUE	6.0713e-09	8.21672	7	350	6	30108	BLB2,CD74,B2M,DMA,TAPBPL,BLB1
GO:MF	cytokine receptor binding	GO:0005126	FALSE	1.33393e-08	7.87487	89	350	13	30108	CXCL13,IL8,XCL1,CCL4,CCL19,CCL21,CX3CR1,IL12B,SYK,STAT1,STAP1,CCL20,TNFSF11
GO:MF	molecular function regulator activity	GO:0098772	FALSE	1.57783e-08	7.80194	775	350	34	30108	CXCL13,IL8,XCL1,CCL4,CCL19,IFNG,SERPINB10B,TNFSF13B,CST7,CCL21,IL6,SERPINB1,LCK,ARHGAP15,IL12B,NCF2,DOCK2,DOCK8,NCF4,CTSC,CYTH4,SOCS1,PARP9,STAP1,LYN,RGS1,DTX3L,CCL20,SOCS3,CTSH,BTK,APAF1,ITGB6,TNFSF11
GO:MF	chemokine activity	GO:0008009	FALSE	1.61747e-08	7.79116	13	350	7	30108	CXCL13,IL8,XCL1,CCL4,CCL19,CCL21,CCL20
GO:MF	kinase binding	GO:0019900	FALSE	4.79722e-08	7.31901	343	350	22	30108	IL12RB2,PTPRC,LCK,CD247,CD28,HCLS1,SYK,SKAP1,PTPN22,PTPN7,RHOG,STAP1,PLEK,TNFAIP3,DOK2,BANK1,ANGPT1,SFN,BRSK1,AURKA,FAM83B,PLCG2
GO:MF	cytokine binding	GO:0019955	FALSE	5.95734e-08	7.22495	63	350	11	30108	IL1R2,IL20RA,CCR7,CX3CR1,IL12B,CSF3R,IL18R1,CSF2RA,CD74,IL22RA2,NRROS
GO:MF	cytokine activity	GO:0005125	FALSE	5.95734e-08	7.22495	63	350	11	30108	CXCL13,IL8,XCL1,CCL4,CCL19,IFNG,CCL21,IL6,IL12B,CCL20,TNFSF11
GO:MF	MHC class II protein complex binding	GO:0023026	FALSE	7.64274e-08	7.11675	5	350	5	30108	BLB2,CD74,B2M,DMA,BLB1
GO:MF	phosphotyrosine residue binding	GO:0001784	FALSE	1.03826e-07	6.98369	25	350	8	30108	ZAP70,LCK,GRAP2,SAMSN1,SYK,STAP1,HCK,PLCG2
GO:MF	chemokine receptor binding	GO:0042379	FALSE	1.03826e-07	6.98369	25	350	8	30108	CXCL13,IL8,XCL1,CCL4,CCL19,CCL21,CX3CR1,CCL20
GO:MF	molecular function activator activity	GO:0140677	FALSE	1.62287e-07	6.78972	437	350	24	30108	CXCL13,IL8,XCL1,CCL4,CCL19,IFNG,TNFSF13B,CCL21,IL6,LCK,ARHGAP15,IL12B,NCF2,DOCK2,NCF4,CTSC,STAP1,RGS1,CCL20,CTSH,BTK,APAF1,ITGB6,TNFSF11
GO:MF	protein kinase binding	GO:0019901	FALSE	2.299e-07	6.63846	305	350	20	30108	IL12RB2,PTPRC,LCK,CD247,CD28,HCLS1,SYK,SKAP1,PTPN7,RHOG,STAP1,PLEK,DOK2,BANK1,ANGPT1,SFN,BRSK1,AURKA,FAM83B,PLCG2
GO:MF	protein phosphorylated amino acid binding	GO:0045309	FALSE	5.34099e-07	6.27238	30	350	8	30108	ZAP70,LCK,GRAP2,SAMSN1,SYK,STAP1,HCK,PLCG2
GO:MF	phosphoprotein binding	GO:0051219	FALSE	2.13436e-06	5.67073	50	350	9	30108	ZAP70,LCK,GRAP2,SAMSN1,SYK,STAP1,SFN,HCK,PLCG2
GO:MF	enzyme binding	GO:0019899	FALSE	3.63001e-06	5.44009	958	350	34	30108	IKZF3,IL12RB2,PTPRC,LCP1,LCK,NCF2,SPI1,CD247,CD28,HCLS1,SYK,SKAP1,PTPN22,STAT1,CD74,PTPN7,LAPTM5,RHOG,PARP9,STAP1,PLEK,TNFAIP3,DTX3L,DOK2,BANK1,SNX10,ANGPT1,SFN,BTK,BRSK1,AURKA,FAM83B,PRDM1,PLCG2
GO:MF	non-membrane spanning protein tyrosine kinase activity	GO:0004715	TRUE	4.10134e-05	4.38707	21	350	6	30108	ZAP70,LCK,BLK,SYK,LYN,BTK
GO:MF	catalytic activity	GO:0003824	FALSE	8.61025e-05	4.06498	2789	350	63	30108	GZMA,ACOD1,ZAP70,MMP9,CYBB,PTPRC,LCK,CD38,NCF2,BLK,RSFR,B3GALT5,AOAH,SYK,RNASE6,PLD4,NCF1C,CASP18,PTPN22,FUT7,TBXAS1,GCNT2,CTSC,PRKCB,PTPN7,HPSE,NDST4,DDX4,C1R,SAMHD1,RHOG,PARP9,GCH1,TNFAIP3,LYN,MOV10,C1S,DTX3L,GLRX,ADAM8,BCO1,ZC3H12A,ST8SIA4,LIPA,PIK3CD,ADCY7,ASS1,TGM4,MMP10,INSRR,DUSP5,CTSH,ERAP1,BTK,ST6GAL1,CMPK2,BRSK1,HCK,HMOX1,PPM1J,AURKA,PRDX1,PLCG2
GO:MF	receptor ligand activity	GO:0048018	FALSE	0.000176587	3.75304	162	350	12	30108	CXCL13,IL8,XCL1,CCL4,CCL19,IFNG,TNFSF13B,CCL21,IL6,IL12B,CCL20,TNFSF11
GO:MF	signaling receptor activator activity	GO:0030546	FALSE	0.000201452	3.69583	164	350	12	30108	CXCL13,IL8,XCL1,CCL4,CCL19,IFNG,TNFSF13B,CCL21,IL6,IL12B,CCL20,TNFSF11
GO:MF	enzyme regulator activity	GO:0030234	FALSE	0.000222757	3.65217	505	350	21	30108	SERPINB10B,CST7,SERPINB1,LCK,ARHGAP15,NCF2,DOCK2,DOCK8,NCF4,CTSC,CYTH4,SOCS1,PARP9,STAP1,LYN,RGS1,DTX3L,SOCS3,CTSH,BTK,APAF1
GO:MF	identical protein binding	GO:0042802	FALSE	0.000273668	3.56278	993	350	31	30108	GZMA,ACOD1,MMP9,IKZF3,CST7,MCOLN2,CD3E,LCK,IL12B,P2RX7,CD247,RNASE6,CRYBB2,STAT1,PSTPIP1,SAMHD1,C1QB,PLEK,TNFAIP3,C1S,ANGPT1,SFN,ASS1,TLR3,NMI,BTK,ST6GAL1,HMOX1,APAF1,PRDX1,TNFSF11
GO:MF	signaling receptor regulator activity	GO:0030545	FALSE	0.000378601	3.42182	174	350	12	30108	CXCL13,IL8,XCL1,CCL4,CCL19,IFNG,TNFSF13B,CCL21,IL6,IL12B,CCL20,TNFSF11
GO:MF	hydrolase activity	GO:0016787	FALSE	0.000535685	3.27109	973	350	30	30108	GZMA,MMP9,PTPRC,LCK,CD38,RSFR,AOAH,RNASE6,PLD4,CASP18,PTPN22,CTSC,PTPN7,HPSE,NDST4,C1R,SAMHD1,RHOG,GCH1,TNFAIP3,C1S,ADAM8,ZC3H12A,LIPA,MMP10,DUSP5,CTSH,ERAP1,PPM1J,PLCG2
GO:MF	CCR chemokine receptor binding	GO:0048020	FALSE	0.000578136	3.23797	18	350	5	30108	XCL1,CCL4,CCL19,CCL21,CCL20
GO:MF	protein tyrosine kinase activity	GO:0004713	FALSE	0.000794316	3.10001	73	350	8	30108	ZAP70,LCK,BLK,SYK,LYN,INSRR,BTK,HCK
GO:MF	phospholipase binding	GO:0043274	FALSE	0.0013212	2.87903	10	350	4	30108	LCK,SYK,BANK1,BTK
GO:MF	G protein-coupled receptor activity	GO:0004930	FALSE	0.00340893	2.46738	180	350	11	30108	GPR55,GPR171,CCR7,CX3CR1,GPR18,GPR174,P2RY8,GPR65,CYSLTR2,P2RY4,PTAFR
GO:MF	RNA polymerase II cis-regulatory region sequence-specific DNA binding	GO:0000978	TRUE	0.0060911	2.2153	436	350	17	30108	SPIC,PAX5,STAT4,IKZF3,IRF4,IKZF1,TCF7,IRF1,SPI1,BATF3,EOMES,STAT1,NLRC5,IRF8,GFI1,PRDM1,CEBPB
GO:MF	catalytic activity, acting on a protein	GO:0140096	FALSE	0.0109065	1.96232	1137	350	30	30108	GZMA,ZAP70,MMP9,PTPRC,LCK,BLK,SYK,CASP18,PTPN22,CTSC,PRKCB,PTPN7,C1R,PARP9,TNFAIP3,LYN,C1S,DTX3L,ADAM8,TGM4,MMP10,INSRR,DUSP5,CTSH,ERAP1,BTK,BRSK1,HCK,PPM1J,AURKA
GO:MF	cis-regulatory region sequence-specific DNA binding	GO:0000987	FALSE	0.0110412	1.95698	457	350	17	30108	SPIC,PAX5,STAT4,IKZF3,IRF4,IKZF1,TCF7,IRF1,SPI1,BATF3,EOMES,STAT1,NLRC5,IRF8,GFI1,PRDM1,CEBPB
GO:MF	pattern recognition receptor activity	GO:0038187	FALSE	0.0112417	1.94917	6	350	3	30108	LY96,TLR3,TLR4
GO:MF	STAT family protein binding	GO:0097677	TRUE	0.0112417	1.94917	6	350	3	30108	SPI1,PARP9,DTX3L
GO:MF	DNA-binding transcription factor activity	GO:0003700	FALSE	0.0115593	1.93707	554	350	19	30108	SPIC,PAX5,STAT4,IKZF3,IRF4,IKZF1,TCF7,IRF1,SPI1,BATF3,EOMES,TFEC,STAT1,TBX21,ETV7,IRF8,GFI1,PRDM1,CEBPB
GO:MF	protein tyrosine kinase binding	GO:1990782	FALSE	0.0126855	1.89669	53	350	6	30108	CD247,STAP1,DOK2,BANK1,ANGPT1,PLCG2
GO:MF	RNA polymerase II transcription regulatory region sequence-specific DNA binding	GO:0000977	FALSE	0.0178138	1.74924	523	350	18	30108	SPIC,PAX5,STAT4,IKZF3,IRF4,IKZF1,TCF7,IRF1,SPI1,BATF3,EOMES,STAT1,NLRC5,ETV7,IRF8,GFI1,PRDM1,CEBPB
GO:MF	superoxide-generating NAD(P)H oxidase activity	GO:0016175	TRUE	0.0195031	1.7099	7	350	3	30108	CYBB,NCF2,NCF1C
GO:MF	nucleotide receptor activity	GO:0016502	FALSE	0.0195031	1.7099	7	350	3	30108	P2RX7,P2RY4,PTAFR
GO:MF	peptidase activator activity involved in apoptotic process	GO:0016505	TRUE	0.0195031	1.7099	7	350	3	30108	CTSC,CTSH,APAF1
GO:MF	heterocyclic compound binding	GO:1901363	FALSE	0.0208788	1.6803	1659	350	38	30108	SPIC,CYBB,SERPINB10B,PAX5,STAT4,IKZF3,IRF4,IKZF1,TCF7,IRF1,SPI1,P2RX7,BATF3,EOMES,TFEC,SYK,STAT1,TBXAS1,JAKMIP1,DDX4,SAMHD1,TBX21,RHOG,IFIH1,PARP9,GCH1,NLRC5,ETV7,MOV10,ZC3H12A,TAF4B,IRF8,TLR3,GFI1,BRSK1,HMOX1,PRDM1,CEBPB
GO:MF	peptidase regulator activity	GO:0061134	FALSE	0.0213009	1.6716	58	350	6	30108	SERPINB10B,CST7,SERPINB1,CTSC,CTSH,APAF1
GO:MF	transcription cis-regulatory region binding	GO:0000976	FALSE	0.0249977	1.6021	587	350	19	30108	SPIC,PAX5,STAT4,IKZF3,IRF4,IKZF1,TCF7,IRF1,SPI1,BATF3,EOMES,STAT1,TBX21,NLRC5,ETV7,IRF8,GFI1,PRDM1,CEBPB
GO:MF	transcription regulatory region nucleic acid binding	GO:0001067	FALSE	0.0255633	1.59238	588	350	19	30108	SPIC,PAX5,STAT4,IKZF3,IRF4,IKZF1,TCF7,IRF1,SPI1,BATF3,EOMES,STAT1,TBX21,NLRC5,ETV7,IRF8,GFI1,PRDM1,CEBPB
GO:MF	serine-type endopeptidase activity	GO:0004252	TRUE	0.0317967	1.49762	39	350	5	30108	GZMA,CTSC,C1R,C1S,CTSH
GO:MF	SH2 domain binding	GO:0042169	TRUE	0.03403	1.46814	21	350	4	30108	INPPL1,LCK,SYK,SKAP1
GO:MF	G protein-coupled receptor binding	GO:0001664	FALSE	0.0347681	1.45882	122	350	8	30108	CXCL13,IL8,XCL1,CCL4,CCL19,CCL21,CX3CR1,CCL20
GO:MF	DNA-binding transcription factor activity, RNA polymerase II-specific	GO:0000981	FALSE	0.0350007	1.45592	502	350	17	30108	SPIC,PAX5,STAT4,IKZF3,IRF4,TCF7,IRF1,SPI1,BATF3,EOMES,TFEC,STAT1,TBX21,ETV7,IRF8,PRDM1,CEBPB
GO:MF	organic cyclic compound binding	GO:0097159	FALSE	0.0355126	1.44962	1702	350	38	30108	SPIC,CYBB,SERPINB10B,PAX5,STAT4,IKZF3,IRF4,IKZF1,TCF7,IRF1,SPI1,P2RX7,BATF3,EOMES,TFEC,SYK,STAT1,TBXAS1,JAKMIP1,DDX4,SAMHD1,TBX21,RHOG,IFIH1,PARP9,GCH1,NLRC5,ETV7,MOV10,ZC3H12A,TAF4B,IRF8,TLR3,GFI1,BRSK1,HMOX1,PRDM1,CEBPB
GO:MF	hydrolase activity, acting on ester bonds	GO:0016788	FALSE	0.0400806	1.39707	365	350	14	30108	PTPRC,LCK,RSFR,AOAH,RNASE6,PLD4,PTPN22,PTPN7,SAMHD1,ZC3H12A,LIPA,DUSP5,PPM1J,PLCG2
GO:MF	transcription regulator activity	GO:0140110	FALSE	0.047961	1.31911	777	350	22	30108	SPIC,PAX5,STAT4,IKZF3,IRF4,IKZF1,TCF7,IRF1,SPI1,BATF3,EOMES,TFEC,STAT1,TBX21,PARP9,ETV7,TOX2,HELZ2,IRF8,GFI1,PRDM1,CEBPB
GO:MF	lipopolysaccharide immune receptor activity	GO:0001875	FALSE	0.0499092	1.30182	2	350	2	30108	LY96,TLR4
GO:MF	interleukin-18 receptor activity	GO:0042008	FALSE	0.0499092	1.30182	2	350	2	30108	IL18R1,IL18RAP
GO:BP	immune system process	GO:0002376	TRUE	1.40894e-80	79.8511	892	350	112	30108	CXCL13,IL21R,CD79B,IL8,THEMIS,TNFSF8,TRAT1,XCL1,PDCD1LG2,ACOD1,GPR171,ZAP70,CCL4,UBASH3A,CXCR5,CCL19,LY96,IFNG,CYBB,CCR8,NLRC3,SERPINB10B,CRTAM,CCR7,DCSTAMP,TNFSF13B,IKZF3,ITGB7,JCHAIN,CST7,CCL21,CX3CR1,PTPRC,MCOLN2,IRF4,IKZF1,CD3E,LCP1,LCK,IRF1,LCP2,CD38,IL12B,RASSF5,SPI1,P2RX7,BLK,CD247,FYB,SASH3,EOMES,CSF3R,CD28,IL18R1,CXCR4,MYO1G,SAMSN1,DOCK2,HCLS1,SYK,SKAP1,DOCK8,PTPN22,IL2RB,STAT1,IL18RAP,R…
GO:BP	immune response	GO:0006955	FALSE	3.92196e-73	72.4065	504	350	87	30108	CXCL13,IL21R,CD79B,IL8,THEMIS,TRAT1,XCL1,PDCD1LG2,ACOD1,ZAP70,CCL4,UBASH3A,CXCR5,CCL19,LY96,IFNG,CYBB,CCR8,NLRC3,CRTAM,CCR7,JCHAIN,CCL21,CX3CR1,PTPRC,IRF4,CD3E,LCP1,LCK,IRF1,LCP2,IL12B,SPI1,P2RX7,BLK,CD247,FYB,SASH3,EOMES,CD28,IL18R1,CXCR4,MYO1G,DOCK2,SYK,SKAP1,PTPN22,IL2RB,STAT1,IL18RAP,RSAD2,CCR5,CD74,CD180,CTSC,PRKCB,SAMHD1,BF1,TBX21,IFIH1,PARP9,STAP1,TNFAIP3,NLRC5,LYN,ADAM8,C1QC,TNIP2,C1QA,IN…
GO:BP	regulation of immune system process	GO:0002682	FALSE	1.54666e-56	55.8106	576	350	78	30108	CD79B,THEMIS,TRAT1,PDCD1LG2,ACOD1,GPR171,ZAP70,UBASH3A,LY96,NLRC3,CRTAM,DCSTAMP,TNFSF13B,IKZF3,CST7,PTPRC,IRF4,CD3E,LCK,IRF1,LCP2,CD38,IL12B,RASSF5,SPI1,P2RX7,CD247,FYB,SASH3,CSF3R,CD28,IL18R1,MYO1G,SAMSN1,HCLS1,SYK,SKAP1,DOCK8,PTPN22,STAT1,IL18RAP,RSAD2,BLB2,CD74,B2M,CTSC,PRKCB,DMA,SAMHD1,TBX21,IFIH1,PARP9,STAP1,TNFAIP3,NLRC5,LYN,ADAM8,C1QC,TNIP2,C1QA,BANK1,TAPBPL,INPP5D,CTLA4,CARD11,LIPA,ANGPT1…
GO:BP	leukocyte activation	GO:0045321	FALSE	5.50395e-54	53.2593	352	350	64	30108	CD79B,IL8,THEMIS,TNFSF8,PDCD1LG2,ZAP70,IFNG,NLRC3,CRTAM,DCSTAMP,TNFSF13B,IKZF3,CST7,PTPRC,IRF4,IKZF1,CD3E,LCP1,LCK,IRF1,LCP2,CD38,IL12B,RASSF5,SPI1,P2RX7,SASH3,EOMES,CD28,IL18R1,SAMSN1,DOCK2,SYK,DOCK8,PTPN22,IL2RB,IL18RAP,RSAD2,BLB2,CD74,B2M,CD180,CTSC,DMA,TBX21,STAP1,TNFAIP3,LYN,ADAM8,C1QA,BANK1,INPP5D,CTLA4,CARD11,LIPA,IRF8,NMI,BTK,BLB1,PRDX1,PRDM1,ITGB6,PLCG2,TNFSF11
GO:BP	response to stimulus	GO:0050896	TRUE	1.33409e-53	52.8748	3620	350	161	30108	CXCL13,IL21R,CD79B,SCNN1D,IL8,GPR55,THEMIS,TNFSF8,TRAT1,GZMA,XCL1,PDCD1LG2,ACOD1,GPR171,ZAP70,CCL4,UBASH3A,MMP9,CXCR5,CCL19,LY96,IFNG,CYBB,IL1R2,CCR8,NLRC3,CRTAM,IL20RA,CCR7,DCSTAMP,STAT4,IKZF3,EXFABP,ITGB7,IL12RB2,JCHAIN,CST7,CCL21,CX3CR1,PTPRC,IRF4,IL6,GPR18,CD3E,LCP1,TCF7,LCK,IRF1,LCP2,IL12B,RASSF5,SPI1,P2RX7,GRAP2,IL7R,BLK,CD247,FYB,GPR174,SASH3,EOMES,RSFR,CSF3R,XCR1,CD28,IL18R1,CXCR4,MYO1G,P…
GO:BP	cell activation	GO:0001775	FALSE	6.9269e-52	51.1595	396	350	65	30108	CD79B,IL8,THEMIS,TNFSF8,PDCD1LG2,ZAP70,IFNG,NLRC3,CRTAM,DCSTAMP,TNFSF13B,IKZF3,CST7,PTPRC,IRF4,IKZF1,CD3E,LCP1,LCK,IRF1,LCP2,CD38,IL12B,RASSF5,SPI1,P2RX7,SASH3,EOMES,CD28,IL18R1,SAMSN1,DOCK2,SYK,DOCK8,PTPN22,IL2RB,IL18RAP,RSAD2,BLB2,CD74,B2M,CD180,CTSC,DMA,TBX21,STAP1,PLEK,TNFAIP3,LYN,ADAM8,C1QA,BANK1,INPP5D,CTLA4,CARD11,LIPA,IRF8,NMI,BTK,BLB1,PRDX1,PRDM1,ITGB6,PLCG2,TNFSF11
GO:BP	positive regulation of immune system process	GO:0002684	FALSE	1.00027e-50	49.9999	394	350	64	30108	CD79B,THEMIS,TRAT1,PDCD1LG2,ACOD1,ZAP70,UBASH3A,LY96,NLRC3,CRTAM,DCSTAMP,TNFSF13B,PTPRC,IRF4,CD3E,LCK,IRF1,LCP2,CD38,IL12B,SPI1,P2RX7,CD247,FYB,SASH3,CD28,IL18R1,MYO1G,HCLS1,SYK,SKAP1,DOCK8,PTPN22,IL18RAP,RSAD2,BLB2,CD74,B2M,CTSC,PRKCB,DMA,TBX21,IFIH1,PARP9,STAP1,TNFAIP3,NLRC5,LYN,ADAM8,C1QC,TNIP2,C1QA,INPP5D,CTLA4,CARD11,LIPA,TLR3,NMI,BTK,BLB1,TLR2A,PLCG2,TNFSF11,TLR4
GO:BP	regulation of immune response	GO:0050776	FALSE	1.23039e-44	43.91	318	350	55	30108	CD79B,THEMIS,TRAT1,ACOD1,ZAP70,UBASH3A,LY96,NLRC3,CRTAM,PTPRC,IRF4,CD3E,LCK,IRF1,LCP2,IL12B,SPI1,P2RX7,CD247,FYB,SASH3,CD28,IL18R1,MYO1G,SYK,SKAP1,PTPN22,IL18RAP,RSAD2,CD74,PRKCB,SAMHD1,TBX21,IFIH1,PARP9,STAP1,TNFAIP3,NLRC5,LYN,ADAM8,C1QC,TNIP2,C1QA,INPP5D,CTLA4,CARD11,LIPA,ADCY7,TLR3,CTSH,NMI,BTK,TLR2A,PLCG2,TLR4
GO:BP	defense response	GO:0006952	FALSE	2.50973e-44	43.6004	560	350	67	30108	CXCL13,IL8,TNFSF8,XCL1,ACOD1,CCL4,CCL19,LY96,IFNG,CYBB,IL1R2,NLRC3,CRTAM,STAT4,EXFABP,CST7,CCL21,CX3CR1,PTPRC,IRF4,IRF1,IL12B,SPI1,P2RX7,BLK,RSFR,CD28,AOAH,SYK,RNASE6,PLD4,PTPN22,STAT1,IL18RAP,RSAD2,CCR5,CD74,CTSC,SAMHD1,IL22RA2,LAPTM5,IFIH1,PARP9,STAP1,TNFAIP3,NLRC5,LYN,MOV10,DTX3L,ADAM8,TNIP2,C1QA,LIPA,CCL20,ADCY7,IRF8,TLR3,NMI,BTK,NRROS,HMOX1,PRDX1,TLR2A,ITGB6,PLCG2,TNFSF11,TLR4
GO:BP	positive regulation of immune response	GO:0050778	FALSE	6.97247e-43	42.1566	258	350	50	30108	CD79B,THEMIS,TRAT1,ACOD1,ZAP70,UBASH3A,LY96,NLRC3,CRTAM,PTPRC,IRF4,CD3E,IRF1,LCP2,IL12B,SPI1,P2RX7,CD247,FYB,SASH3,CD28,IL18R1,MYO1G,SYK,SKAP1,PTPN22,IL18RAP,RSAD2,CD74,PRKCB,TBX21,IFIH1,PARP9,STAP1,TNFAIP3,NLRC5,LYN,ADAM8,C1QC,TNIP2,C1QA,CTLA4,CARD11,LIPA,TLR3,NMI,BTK,TLR2A,PLCG2,TLR4
GO:BP	lymphocyte activation	GO:0046649	FALSE	1.49144e-42	41.8264	294	350	52	30108	CD79B,THEMIS,TNFSF8,PDCD1LG2,ZAP70,NLRC3,CRTAM,TNFSF13B,IKZF3,PTPRC,IRF4,IKZF1,CD3E,LCP1,LCK,IRF1,CD38,IL12B,RASSF5,SPI1,P2RX7,SASH3,EOMES,CD28,IL18R1,SAMSN1,DOCK2,SYK,DOCK8,PTPN22,IL2RB,RSAD2,BLB2,CD74,B2M,CD180,DMA,TBX21,TNFAIP3,LYN,ADAM8,BANK1,INPP5D,CTLA4,CARD11,LIPA,BTK,BLB1,PRDX1,PRDM1,PLCG2,TNFSF11
GO:BP	regulation of biological process	GO:0050789	FALSE	1.31063e-41	40.8825	5354	350	177	30108	CXCL13,IL21R,CD79B,SPIC,IL8,GPR55,THEMIS,TNFSF8,TRAT1,GZMA,XCL1,PDCD1LG2,ACOD1,GPR171,ZAP70,CCL4,UBASH3A,MMP9,CXCR5,CCL19,LY96,IFNG,IL1R2,NLRC3,SERPINB10B,CRTAM,IL20RA,PAX5,DCSTAMP,TNFSF13B,STAT4,SLC2A6,IKZF3,EXFABP,ITGB7,IL12RB2,CST7,CCL21,PTPRC,MCOLN2,IRF4,IL6,IKZF1,GPR18,CD3E,SERPINB1,LCP1,TCF7,LCK,IRF1,ARHGAP15,LCP2,CD38,IL12B,RASSF5,SPI1,P2RX7,GRAP2,IL7R,BLK,CD247,FYB,GPR174,SASH3,BATF3,EOME…
GO:BP	response to biotic stimulus	GO:0009607	FALSE	6.062e-41	40.2174	492	350	61	30108	CXCL13,IL8,TNFSF8,GZMA,XCL1,PDCD1LG2,ACOD1,CCL4,CCL19,LY96,IFNG,CYBB,NLRC3,CRTAM,IKZF3,EXFABP,IL12RB2,CCL21,CX3CR1,PTPRC,IRF4,IRF1,IL12B,SPI1,P2RX7,BLK,RSFR,TNIP3,SYK,RNASE6,PTPN22,STAT1,IL18RAP,RSAD2,CD74,CD180,SAMHD1,LAPTM5,TBX21,IFIH1,PARP9,STAP1,TNFAIP3,NLRC5,LYN,MOV10,RGS1,DTX3L,ADAM8,TNIP2,BANK1,CCL20,IRF8,TLR3,NMI,BTK,PRDX1,TLR2A,ITGB6,PLCG2,TLR4
GO:BP	positive regulation of response to stimulus	GO:0048584	FALSE	7.81997e-41	40.1068	958	350	79	30108	CD79B,IL8,GPR55,THEMIS,TRAT1,XCL1,ACOD1,ZAP70,CCL4,UBASH3A,MMP9,CCL19,LY96,NLRC3,CRTAM,IL20RA,CCL21,PTPRC,IRF4,IL6,GPR18,CD3E,LCK,IRF1,LCP2,IL12B,SPI1,P2RX7,IL7R,CD247,FYB,GPR174,SASH3,CD28,IL18R1,MYO1G,P2RY8,HCLS1,SYK,SKAP1,NCF1C,PTPN22,IL18RAP,GCNT2,RSAD2,CD74,CD180,CTSC,PRKCB,HPSE,GPR65,TBX21,IFIH1,PARP9,STAP1,TNFAIP3,NLRC5,LYN,ADAM8,C1QC,TNIP2,C1QA,BANK1,CTLA4,CARD11,LIPA,RASSF2,ANGPT1,CCL20,…
GO:BP	response to other organism	GO:0051707	FALSE	1.38233e-40	39.8594	477	350	60	30108	CXCL13,IL8,TNFSF8,GZMA,XCL1,PDCD1LG2,ACOD1,CCL4,CCL19,LY96,IFNG,CYBB,NLRC3,CRTAM,IKZF3,EXFABP,IL12RB2,CCL21,CX3CR1,PTPRC,IRF4,IRF1,IL12B,SPI1,P2RX7,BLK,RSFR,TNIP3,SYK,RNASE6,PTPN22,STAT1,IL18RAP,RSAD2,CD74,CD180,SAMHD1,TBX21,IFIH1,PARP9,STAP1,TNFAIP3,NLRC5,LYN,MOV10,RGS1,DTX3L,ADAM8,TNIP2,BANK1,CCL20,IRF8,TLR3,NMI,BTK,PRDX1,TLR2A,ITGB6,PLCG2,TLR4
GO:BP	response to external biotic stimulus	GO:0043207	FALSE	1.38233e-40	39.8594	477	350	60	30108	CXCL13,IL8,TNFSF8,GZMA,XCL1,PDCD1LG2,ACOD1,CCL4,CCL19,LY96,IFNG,CYBB,NLRC3,CRTAM,IKZF3,EXFABP,IL12RB2,CCL21,CX3CR1,PTPRC,IRF4,IRF1,IL12B,SPI1,P2RX7,BLK,RSFR,TNIP3,SYK,RNASE6,PTPN22,STAT1,IL18RAP,RSAD2,CD74,CD180,SAMHD1,TBX21,IFIH1,PARP9,STAP1,TNFAIP3,NLRC5,LYN,MOV10,RGS1,DTX3L,ADAM8,TNIP2,BANK1,CCL20,IRF8,TLR3,NMI,BTK,PRDX1,TLR2A,ITGB6,PLCG2,TLR4
GO:BP	regulation of cellular process	GO:0050794	FALSE	2.21819e-40	39.654	5048	350	170	30108	CXCL13,IL21R,CD79B,SPIC,IL8,GPR55,THEMIS,TNFSF8,TRAT1,GZMA,XCL1,PDCD1LG2,ACOD1,GPR171,ZAP70,CCL4,UBASH3A,MMP9,CXCR5,CCL19,LY96,IFNG,IL1R2,NLRC3,CRTAM,IL20RA,PAX5,DCSTAMP,TNFSF13B,STAT4,SLC2A6,IKZF3,EXFABP,ITGB7,IL12RB2,CST7,CCL21,PTPRC,MCOLN2,IRF4,IL6,IKZF1,GPR18,CD3E,SERPINB1,LCP1,TCF7,LCK,IRF1,LCP2,CD38,IL12B,RASSF5,SPI1,P2RX7,GRAP2,IL7R,BLK,CD247,FYB,GPR174,SASH3,BATF3,EOMES,CSF3R,XCR1,CD28,IL…
GO:BP	positive regulation of biological process	GO:0048518	FALSE	7.25725e-40	39.1392	2885	350	128	30108	CD79B,SPIC,IL8,GPR55,THEMIS,TNFSF8,TRAT1,GZMA,XCL1,PDCD1LG2,ACOD1,ZAP70,CCL4,UBASH3A,MMP9,CXCR5,CCL19,LY96,IFNG,NLRC3,CRTAM,IL20RA,PAX5,DCSTAMP,TNFSF13B,IKZF3,EXFABP,IL12RB2,CST7,CCL21,PTPRC,MCOLN2,IRF4,IL6,GPR18,CD3E,LCP1,LCK,IRF1,LCP2,CD38,IL12B,RASSF5,SPI1,P2RX7,IL7R,CD247,FYB,GPR174,SASH3,CD28,IL18R1,MYO1G,P2RY8,DOCK2,TRAF3IP3,TFEC,HCLS1,SYK,SKAP1,DOCK8,NCF1C,CASP18,PTPN22,CARMIL2,STAT1,IL18R…
GO:BP	signal transduction	GO:0007165	FALSE	2.57479e-39	38.5893	2335	350	115	30108	CXCL13,IL21R,CD79B,IL8,GPR55,THEMIS,TRAT1,GZMA,XCL1,PDCD1LG2,ACOD1,GPR171,ZAP70,CCL4,UBASH3A,MMP9,CCL19,LY96,IFNG,IL1R2,NLRC3,IL20RA,STAT4,ITGB7,IL12RB2,CCL21,PTPRC,IRF4,IL6,GPR18,CD3E,LCP1,TCF7,LCK,IRF1,LCP2,IL12B,RASSF5,SPI1,P2RX7,GRAP2,IL7R,BLK,CD247,FYB,GPR174,CD28,IL18R1,MYO1G,P2RY8,HCLS1,SYK,SKAP1,NCF1C,CASP18,CSF2RA,PTPN22,IL2RB,STAT1,IL18RAP,GCNT2,RSAD2,CD74,CD180,CTSC,PRKCB,PTPN7,HPSE,GP…
GO:BP	biological regulation	GO:0065007	FALSE	3.75588e-39	38.4253	5572	350	177	30108	CXCL13,IL21R,CD79B,SPIC,IL8,GPR55,THEMIS,TNFSF8,TRAT1,GZMA,XCL1,PDCD1LG2,ACOD1,GPR171,ZAP70,CCL4,UBASH3A,MMP9,CXCR5,CCL19,LY96,IFNG,IL1R2,NLRC3,SERPINB10B,CRTAM,IL20RA,PAX5,DCSTAMP,TNFSF13B,STAT4,SLC2A6,IKZF3,EXFABP,ITGB7,IL12RB2,CST7,CCL21,PTPRC,MCOLN2,IRF4,IL6,IKZF1,GPR18,CD3E,SERPINB1,LCP1,TCF7,LCK,IRF1,ARHGAP15,LCP2,CD38,IL12B,RASSF5,SPI1,P2RX7,GRAP2,IL7R,BLK,CD247,FYB,GPR174,SASH3,BATF3,EOME…
GO:BP	cellular response to stimulus	GO:0051716	FALSE	5.01711e-39	38.2995	3080	350	131	30108	CXCL13,IL21R,CD79B,SCNN1D,IL8,GPR55,THEMIS,TRAT1,GZMA,XCL1,PDCD1LG2,ACOD1,GPR171,ZAP70,CCL4,UBASH3A,MMP9,CXCR5,CCL19,LY96,IFNG,IL1R2,NLRC3,IL20RA,DCSTAMP,STAT4,EXFABP,ITGB7,IL12RB2,CCL21,PTPRC,IRF4,IL6,GPR18,CD3E,LCP1,TCF7,LCK,IRF1,LCP2,IL12B,RASSF5,SPI1,P2RX7,GRAP2,IL7R,BLK,CD247,FYB,GPR174,CSF3R,CD28,IL18R1,MYO1G,P2RY8,TFEC,TNIP3,HCLS1,SYK,SKAP1,DOCK8,NCF1C,CASP18,CSF2RA,PTPN22,IL2RB,STAT1,IL18…
GO:BP	biological process involved in interspecies interaction between organisms	GO:0044419	FALSE	3.9117e-37	36.4076	546	350	60	30108	CXCL13,IL8,TNFSF8,GZMA,XCL1,PDCD1LG2,ACOD1,CCL4,CCL19,LY96,IFNG,CYBB,NLRC3,CRTAM,IKZF3,EXFABP,IL12RB2,CCL21,CX3CR1,PTPRC,IRF4,IRF1,IL12B,SPI1,P2RX7,BLK,RSFR,TNIP3,SYK,RNASE6,PTPN22,STAT1,IL18RAP,RSAD2,CD74,CD180,SAMHD1,TBX21,IFIH1,PARP9,STAP1,TNFAIP3,NLRC5,LYN,MOV10,RGS1,DTX3L,ADAM8,TNIP2,BANK1,CCL20,IRF8,TLR3,NMI,BTK,PRDX1,TLR2A,ITGB6,PLCG2,TLR4
GO:BP	cellular process	GO:0009987	FALSE	4.01512e-37	36.3963	8021	350	211	30108	CXCL13,IL21R,CD79B,SPIC,SCNN1D,IL8,GPR55,THEMIS,TNFSF8,TRAT1,GZMA,XCL1,PDCD1LG2,ACOD1,GPR171,ZAP70,CCL4,UBASH3A,MMP9,CXCR5,CCL19,LY96,IFNG,CYBB,IL1R2,NLRC3,SERPINB10B,CRTAM,IL20RA,PAX5,DCSTAMP,INPPL1,TNFSF13B,STAT4,SLC2A6,IKZF3,SYTL5,EXFABP,ITGB7,IL12RB2,JCHAIN,CST7,CCL21,CX3CR1,PTPRC,MCOLN2,IRF4,IL6,IKZF1,GPR18,CD3E,SERPINB1,LCP1,TCF7,LCK,IRF1,LCP2,CD38,IL12B,NCF2,RASSF5,SPI1,P2RX7,GRAP2,IL7R,BL…
GO:BP	response to external stimulus	GO:0009605	FALSE	2.60455e-35	34.5843	981	350	74	30108	CXCL13,IL8,TNFSF8,GZMA,XCL1,PDCD1LG2,ACOD1,CCL4,CXCR5,CCL19,LY96,IFNG,CYBB,NLRC3,CRTAM,IKZF3,EXFABP,IL12RB2,CST7,CCL21,CX3CR1,PTPRC,IRF4,IRF1,IL12B,SPI1,P2RX7,BLK,RSFR,CSF3R,XCR1,CD28,DOCK2,AOAH,TNIP3,SYK,RNASE6,PTPN22,STAT1,IL18RAP,RSAD2,CD74,CD180,CTSC,HPSE,SAMHD1,IL22RA2,TBX21,IFIH1,PARP9,STAP1,TNFAIP3,NLRC5,LYN,MOV10,RGS1,DTX3L,ADAM8,TNIP2,ZPLD1,BANK1,LIPA,ANGPT1,CCL20,IRF8,TLR3,NMI,BTK,PRDX1…
GO:BP	signaling	GO:0023052	FALSE	4.78665e-35	34.32	2584	350	115	30108	CXCL13,IL21R,CD79B,IL8,GPR55,THEMIS,TRAT1,GZMA,XCL1,PDCD1LG2,ACOD1,GPR171,ZAP70,CCL4,UBASH3A,MMP9,CCL19,LY96,IFNG,IL1R2,NLRC3,IL20RA,STAT4,ITGB7,IL12RB2,CCL21,PTPRC,IRF4,IL6,GPR18,CD3E,LCP1,TCF7,LCK,IRF1,LCP2,IL12B,RASSF5,SPI1,P2RX7,GRAP2,IL7R,BLK,CD247,FYB,GPR174,CD28,IL18R1,MYO1G,P2RY8,HCLS1,SYK,SKAP1,NCF1C,CASP18,CSF2RA,PTPN22,IL2RB,STAT1,IL18RAP,GCNT2,RSAD2,CD74,CD180,CTSC,PRKCB,PTPN7,HPSE,GP…
GO:BP	regulation of response to stimulus	GO:0048583	FALSE	4.94594e-35	34.3058	1734	350	95	30108	CD79B,IL8,GPR55,THEMIS,TRAT1,XCL1,ACOD1,ZAP70,CCL4,UBASH3A,MMP9,CCL19,LY96,IFNG,IL1R2,NLRC3,CRTAM,IL20RA,CST7,CCL21,PTPRC,IRF4,IL6,GPR18,CD3E,LCK,IRF1,LCP2,IL12B,SPI1,P2RX7,GRAP2,IL7R,CD247,FYB,GPR174,SASH3,CD28,IL18R1,MYO1G,P2RY8,AOAH,HCLS1,SYK,SKAP1,NCF1C,PTPN22,STAT1,IL18RAP,GCNT2,RSAD2,CD74,CD180,CTSC,PRKCB,HPSE,GPR65,SAMHD1,IL22RA2,TBX21,IFIH1,PARP9,STAP1,PLEK,TNFAIP3,NLRC5,LYN,DTX3L,ADAM8,C…
GO:BP	hemopoiesis	GO:0030097	FALSE	9.27663e-35	34.0326	413	350	52	30108	CD79B,IL8,THEMIS,TNFSF8,GPR171,ZAP70,SERPINB10B,CRTAM,DCSTAMP,IKZF3,PTPRC,IRF4,IKZF1,CD3E,LCK,IRF1,IL12B,SPI1,IL7R,SASH3,EOMES,CSF3R,CD28,IL18R1,DOCK2,HCLS1,SYK,PLD4,CASP18,PTPN22,STAT1,RSAD2,CD74,TBX21,PLEK,LYN,ADAM8,C1QC,FLT3,SNX10,INPP5D,CTLA4,CARD11,LIPA,ANGPT1,IRF8,BTK,NRROS,PRDM1,ITGB6,PLCG2,TNFSF11
GO:BP	cell communication	GO:0007154	FALSE	4.93783e-34	33.3065	2648	350	115	30108	CXCL13,IL21R,CD79B,IL8,GPR55,THEMIS,TRAT1,GZMA,XCL1,PDCD1LG2,ACOD1,GPR171,ZAP70,CCL4,UBASH3A,MMP9,CCL19,LY96,IFNG,IL1R2,NLRC3,IL20RA,STAT4,ITGB7,IL12RB2,CCL21,PTPRC,IRF4,IL6,GPR18,CD3E,LCP1,TCF7,LCK,IRF1,LCP2,IL12B,RASSF5,SPI1,P2RX7,GRAP2,IL7R,BLK,CD247,FYB,GPR174,CD28,IL18R1,MYO1G,P2RY8,HCLS1,SYK,SKAP1,NCF1C,CASP18,CSF2RA,PTPN22,IL2RB,STAT1,IL18RAP,GCNT2,RSAD2,CD74,CD180,CTSC,PRKCB,PTPN7,HPSE,GP…
GO:BP	leukocyte differentiation	GO:0002521	FALSE	1.25284e-33	32.9021	240	350	42	30108	CD79B,THEMIS,TNFSF8,ZAP70,CRTAM,DCSTAMP,IKZF3,PTPRC,IRF4,IKZF1,CD3E,LCK,IRF1,IL12B,SPI1,SASH3,EOMES,CD28,IL18R1,DOCK2,HCLS1,SYK,CASP18,PTPN22,RSAD2,CD74,TBX21,LYN,ADAM8,C1QC,SNX10,INPP5D,CTLA4,CARD11,LIPA,IRF8,BTK,NRROS,PRDM1,ITGB6,PLCG2,TNFSF11
GO:BP	defense response to other organism	GO:0098542	FALSE	2.80069e-33	32.5527	356	350	48	30108	CXCL13,IL8,TNFSF8,XCL1,ACOD1,CCL4,CCL19,LY96,IFNG,CYBB,NLRC3,CRTAM,CCL21,CX3CR1,PTPRC,IRF4,IRF1,IL12B,SPI1,P2RX7,BLK,RSFR,SYK,RNASE6,PTPN22,STAT1,IL18RAP,RSAD2,CD74,SAMHD1,IFIH1,PARP9,TNFAIP3,NLRC5,LYN,MOV10,DTX3L,ADAM8,TNIP2,CCL20,IRF8,TLR3,NMI,BTK,PRDX1,TLR2A,PLCG2,TLR4
GO:BP	cell surface receptor signaling pathway	GO:0007166	FALSE	1.43061e-32	31.8445	1179	350	77	30108	CXCL13,IL21R,CD79B,IL8,THEMIS,TRAT1,XCL1,PDCD1LG2,ACOD1,ZAP70,CCL4,UBASH3A,MMP9,CCL19,LY96,IFNG,IL1R2,IL20RA,STAT4,ITGB7,IL12RB2,CCL21,PTPRC,IL6,CD3E,TCF7,LCK,IRF1,LCP2,IL12B,SPI1,P2RX7,IL7R,BLK,CD247,FYB,CD28,IL18R1,MYO1G,SYK,SKAP1,CASP18,CSF2RA,PTPN22,IL2RB,STAT1,IL18RAP,GCNT2,CD74,CD180,PRKCB,SAMHD1,IL22RA2,ITGA4,PARP9,STAP1,PLEK,TNFAIP3,NLRC5,LYN,DOK2,TNIP2,CTLA4,CARD11,LIPA,ANGPT1,CCL20,INSR…
GO:BP	immune response-regulating signaling pathway	GO:0002764	FALSE	3.01977e-32	31.52	178	350	37	30108	CD79B,THEMIS,TRAT1,ZAP70,UBASH3A,LY96,NLRC3,PTPRC,IRF4,CD3E,LCK,IRF1,LCP2,CD247,FYB,CD28,MYO1G,SYK,SKAP1,PTPN22,RSAD2,PRKCB,IFIH1,STAP1,TNFAIP3,LYN,TNIP2,CTLA4,CARD11,LIPA,TLR3,CTSH,NMI,BTK,TLR2A,PLCG2,TLR4
GO:BP	positive regulation of cellular process	GO:0048522	FALSE	1.32241e-31	30.8786	2620	350	111	30108	SPIC,IL8,GPR55,TNFSF8,TRAT1,GZMA,XCL1,PDCD1LG2,ZAP70,CCL4,MMP9,CXCR5,CCL19,LY96,IFNG,CRTAM,IL20RA,PAX5,DCSTAMP,TNFSF13B,IKZF3,EXFABP,IL12RB2,CST7,CCL21,PTPRC,MCOLN2,IRF4,IL6,GPR18,CD3E,LCP1,LCK,IRF1,LCP2,CD38,IL12B,SPI1,P2RX7,IL7R,CD247,GPR174,SASH3,CD28,IL18R1,P2RY8,DOCK2,TRAF3IP3,TFEC,HCLS1,SYK,SKAP1,DOCK8,NCF1C,PTPN22,CARMIL2,STAT1,IL18RAP,GCNT2,RSAD2,BLB2,CD74,B2M,CD180,CTSC,HPSE,DMA,GPR65,LA…
GO:BP	T cell activation	GO:0042110	FALSE	2.59334e-31	30.5861	188	350	37	30108	THEMIS,TNFSF8,PDCD1LG2,ZAP70,NLRC3,CRTAM,IKZF3,PTPRC,IRF4,CD3E,LCP1,LCK,IRF1,IL12B,SPI1,P2RX7,SASH3,EOMES,CD28,IL18R1,DOCK2,SYK,DOCK8,PTPN22,RSAD2,BLB2,CD74,B2M,DMA,TBX21,ADAM8,CTLA4,CARD11,LIPA,BLB1,PRDM1,TNFSF11
GO:BP	mononuclear cell differentiation	GO:1903131	FALSE	4.82146e-31	30.3168	176	350	36	30108	CD79B,THEMIS,TNFSF8,ZAP70,CRTAM,DCSTAMP,IKZF3,PTPRC,IRF4,IKZF1,CD3E,LCK,IRF1,IL12B,SPI1,SASH3,EOMES,CD28,IL18R1,DOCK2,SYK,PTPN22,RSAD2,CD74,TBX21,LYN,ADAM8,INPP5D,CTLA4,CARD11,LIPA,IRF8,BTK,PRDM1,ITGB6,PLCG2
GO:BP	regulation of leukocyte activation	GO:0002694	FALSE	1.10239e-30	29.9577	211	350	38	30108	PDCD1LG2,ZAP70,CRTAM,TNFSF13B,IKZF3,CST7,PTPRC,CD3E,LCK,IRF1,CD38,IL12B,RASSF5,SPI1,SASH3,CD28,SAMSN1,SYK,DOCK8,PTPN22,BLB2,CD74,B2M,CTSC,DMA,TBX21,STAP1,TNFAIP3,LYN,ADAM8,BANK1,INPP5D,CTLA4,CARD11,BTK,BLB1,PRDM1,TNFSF11
GO:BP	regulation of cell activation	GO:0050865	FALSE	1.19678e-30	29.922	228	350	39	30108	PDCD1LG2,ZAP70,CRTAM,TNFSF13B,IKZF3,CST7,PTPRC,CD3E,LCK,IRF1,CD38,IL12B,RASSF5,SPI1,SASH3,CD28,SAMSN1,SYK,DOCK8,PTPN22,BLB2,CD74,B2M,CTSC,DMA,TBX21,STAP1,PLEK,TNFAIP3,LYN,ADAM8,BANK1,INPP5D,CTLA4,CARD11,BTK,BLB1,PRDM1,TNFSF11
GO:BP	activation of immune response	GO:0002253	FALSE	1.31845e-30	29.8799	196	350	37	30108	CD79B,THEMIS,TRAT1,ZAP70,UBASH3A,LY96,NLRC3,PTPRC,IRF4,CD3E,IRF1,LCP2,CD247,FYB,CD28,MYO1G,SYK,SKAP1,PTPN22,RSAD2,PRKCB,IFIH1,STAP1,TNFAIP3,LYN,C1QC,TNIP2,C1QA,CTLA4,CARD11,LIPA,TLR3,NMI,BTK,TLR2A,PLCG2,TLR4
GO:BP	immune response-activating signaling pathway	GO:0002757	FALSE	9.38361e-30	29.0276	175	350	35	30108	CD79B,THEMIS,TRAT1,ZAP70,UBASH3A,LY96,NLRC3,PTPRC,IRF4,CD3E,IRF1,LCP2,CD247,FYB,CD28,MYO1G,SYK,SKAP1,PTPN22,RSAD2,PRKCB,IFIH1,STAP1,TNFAIP3,LYN,TNIP2,CTLA4,CARD11,LIPA,TLR3,NMI,BTK,TLR2A,PLCG2,TLR4
GO:BP	cytokine production	GO:0001816	FALSE	1.78951e-29	28.7473	300	350	42	30108	UBASH3A,LY96,IL1R2,NLRC3,CRTAM,IL12RB2,PTPRC,MCOLN2,IRF4,IL6,CD3E,SERPINB1,IRF1,IL12B,P2RX7,SASH3,CD28,IL18R1,TRAF3IP3,SYK,PLD4,PTPN22,STAT1,RSAD2,CD74,HPSE,TBX21,TNFAIP3,LYN,ADAM8,BANK1,INPP5D,CARD11,ANGPT1,ADCY7,IRF8,TLR3,NMI,BTK,NRROS,ITGB6,PLCG2
GO:BP	regulation of lymphocyte activation	GO:0051249	FALSE	7.31475e-29	28.1358	185	350	35	30108	PDCD1LG2,ZAP70,CRTAM,TNFSF13B,IKZF3,PTPRC,CD3E,LCK,IRF1,CD38,IL12B,RASSF5,SPI1,SASH3,CD28,SAMSN1,SYK,DOCK8,PTPN22,BLB2,CD74,B2M,DMA,TBX21,TNFAIP3,LYN,ADAM8,BANK1,INPP5D,CTLA4,CARD11,BTK,BLB1,PRDM1,TNFSF11
GO:BP	immune effector process	GO:0002252	FALSE	1.07508e-28	27.9686	203	350	36	30108	IL21R,CRTAM,PTPRC,IRF4,LCP1,IL12B,SPI1,P2RX7,SASH3,EOMES,CD28,IL18R1,MYO1G,DOCK2,SYK,PTPN22,IL2RB,IL18RAP,RSAD2,CD74,CD180,CTSC,TBX21,STAP1,LYN,C1QC,C1QA,INPP5D,LIPA,ANGPT1,TLR3,CTSH,NMI,BTK,PRDX1,PLCG2
GO:BP	response to stress	GO:0006950	FALSE	1.13418e-28	27.9453	1578	350	83	30108	CXCL13,IL8,TNFSF8,XCL1,ACOD1,CCL4,MMP9,CCL19,LY96,IFNG,CYBB,IL1R2,NLRC3,CRTAM,STAT4,EXFABP,CST7,CCL21,CX3CR1,PTPRC,IRF4,IL6,IRF1,IL12B,SPI1,P2RX7,BLK,RSFR,CD28,TFEC,AOAH,SYK,LPAR5,RNASE6,PLD4,NCF1C,PTPN22,CARMIL2,STAT1,IL18RAP,RSAD2,CCR5,CD74,CTSC,HPSE,SAMHD1,IL22RA2,LAPTM5,IFIH1,PARP9,STAP1,PLEK,TNFAIP3,NLRC5,LYN,MOV10,DTX3L,ADAM8,TEX12,TNIP2,C1QA,LIPA,RASSF2,CCL20,ADCY7,IRF8,SFN,ASS1,TLR3,NMI,B…
GO:BP	cytokine-mediated signaling pathway	GO:0019221	FALSE	1.72112e-28	27.7642	159	350	33	30108	CXCL13,IL21R,IL8,XCL1,CCL4,CCL19,IFNG,IL1R2,IL20RA,STAT4,IL12RB2,CCL21,PTPRC,IL6,IRF1,IL12B,SPI1,IL7R,IL18R1,SYK,CSF2RA,IL2RB,STAT1,IL18RAP,CD74,SAMHD1,PARP9,STAP1,NLRC5,LYN,ANGPT1,CCL20,TNFSF11
GO:BP	immune response-regulating cell surface receptor signaling pathway	GO:0002768	FALSE	1.04614e-27	26.9804	101	350	28	30108	CD79B,THEMIS,TRAT1,ZAP70,UBASH3A,LY96,PTPRC,CD3E,LCK,LCP2,CD247,FYB,CD28,MYO1G,SYK,SKAP1,PTPN22,PRKCB,STAP1,TNFAIP3,LYN,TNIP2,CTLA4,CARD11,LIPA,NMI,BTK,PLCG2
GO:BP	inflammatory response	GO:0006954	FALSE	1.15963e-27	26.9357	271	350	39	30108	CXCL13,IL8,XCL1,CCL4,CCL19,IFNG,IL1R2,NLRC3,EXFABP,CST7,CCL21,IL12B,P2RX7,CD28,AOAH,SYK,PLD4,PTPN22,CCR5,CTSC,IL22RA2,STAP1,TNFAIP3,LYN,ADAM8,C1QA,LIPA,CCL20,ADCY7,TLR3,NMI,BTK,NRROS,HMOX1,TLR2A,ITGB6,PLCG2,TNFSF11,TLR4
GO:BP	regulation of multicellular organismal process	GO:0051239	FALSE	1.61721e-27	26.7912	1251	350	73	30108	PDCD1LG2,GPR171,ZAP70,UBASH3A,MMP9,LY96,IL1R2,NLRC3,CRTAM,IL20RA,DCSTAMP,TNFSF13B,IKZF3,EXFABP,IL12RB2,CST7,PTPRC,MCOLN2,IRF4,CD3E,SERPINB1,LCK,IRF1,CD38,IL12B,RASSF5,SPI1,P2RX7,SASH3,CSF3R,CD28,IL18R1,SAMSN1,TRAF3IP3,HCLS1,SYK,PLD4,DOCK8,PTPN22,STAT1,GCNT2,RSAD2,BLB2,CD74,B2M,CTSC,HPSE,DMA,TBX21,STAP1,PLEK,TNFAIP3,LYN,ADAM8,C1QC,BANK1,INPP5D,CTLA4,CARD11,ANGPT1,ADCY7,IRF8,SFN,TLR3,CTSH,NMI,BTK,H…
GO:BP	regulation of cytokine production	GO:0001817	FALSE	1.86594e-27	26.7291	294	350	40	30108	UBASH3A,LY96,IL1R2,NLRC3,CRTAM,IL12RB2,PTPRC,MCOLN2,IRF4,CD3E,SERPINB1,IRF1,IL12B,P2RX7,SASH3,CD28,IL18R1,TRAF3IP3,SYK,PLD4,PTPN22,STAT1,RSAD2,CD74,HPSE,TBX21,TNFAIP3,LYN,ADAM8,BANK1,INPP5D,CARD11,ANGPT1,ADCY7,IRF8,TLR3,NMI,BTK,ITGB6,PLCG2
GO:BP	response to cytokine	GO:0034097	FALSE	3.3152e-27	26.4795	340	350	42	30108	CXCL13,IL21R,IL8,XCL1,CCL4,CCL19,IFNG,IL1R2,IL20RA,DCSTAMP,STAT4,EXFABP,IL12RB2,CCL21,PTPRC,IL6,TCF7,IRF1,IL12B,SPI1,IL7R,XCR1,IL18R1,HCLS1,SYK,DOCK8,CSF2RA,IL2RB,STAT1,IL18RAP,CD74,SAMHD1,PARP9,STAP1,NLRC5,LYN,SNX10,ANGPT1,CCL20,IRF8,BTK,TNFSF11
GO:BP	innate immune response	GO:0045087	FALSE	4.37727e-27	26.3588	261	350	38	30108	XCL1,CCL4,CCL19,LY96,IFNG,CYBB,NLRC3,CRTAM,CCL21,CX3CR1,IRF4,IRF1,IL12B,SPI1,BLK,SYK,PTPN22,STAT1,IL18RAP,RSAD2,CD74,SAMHD1,IFIH1,PARP9,TNFAIP3,NLRC5,LYN,ADAM8,TNIP2,CCL20,IRF8,TLR3,NMI,BTK,PRDX1,TLR2A,PLCG2,TLR4
GO:BP	lymphocyte differentiation	GO:0030098	FALSE	7.86783e-27	26.1041	162	350	32	30108	CD79B,THEMIS,TNFSF8,ZAP70,CRTAM,IKZF3,PTPRC,IRF4,IKZF1,CD3E,LCK,IRF1,IL12B,SPI1,SASH3,EOMES,CD28,IL18R1,DOCK2,SYK,PTPN22,RSAD2,CD74,TBX21,ADAM8,INPP5D,CTLA4,CARD11,LIPA,BTK,PRDM1,PLCG2
GO:BP	cellular response to cytokine stimulus	GO:0071345	FALSE	1.74316e-26	25.7587	311	350	40	30108	CXCL13,IL21R,IL8,XCL1,CCL4,CCL19,IFNG,IL1R2,IL20RA,DCSTAMP,STAT4,IL12RB2,CCL21,PTPRC,IL6,TCF7,IRF1,IL12B,SPI1,IL7R,IL18R1,HCLS1,SYK,DOCK8,CSF2RA,IL2RB,STAT1,IL18RAP,CD74,SAMHD1,PARP9,STAP1,NLRC5,LYN,SNX10,ANGPT1,CCL20,IRF8,BTK,TNFSF11
GO:BP	immune response-activating cell surface receptor signaling pathway	GO:0002429	FALSE	1.98968e-26	25.7012	99	350	27	30108	CD79B,THEMIS,TRAT1,ZAP70,UBASH3A,LY96,PTPRC,CD3E,LCP2,CD247,FYB,CD28,MYO1G,SYK,SKAP1,PTPN22,PRKCB,STAP1,TNFAIP3,LYN,TNIP2,CTLA4,CARD11,LIPA,NMI,BTK,PLCG2
GO:BP	multicellular organismal process	GO:0032501	FALSE	2.42527e-26	25.6152	3105	350	113	30108	CD79B,SPIC,IL8,THEMIS,TNFSF8,PDCD1LG2,ACOD1,GPR171,ZAP70,UBASH3A,MMP9,CXCR5,LY96,IFNG,IL1R2,NLRC3,SERPINB10B,CRTAM,IL20RA,PAX5,DCSTAMP,INPPL1,TNFSF13B,IKZF3,EXFABP,IL12RB2,CST7,PTPRC,MCOLN2,IRF4,IL6,IKZF1,CD3E,SERPINB1,LCP1,LCK,IRF1,LCP2,CD38,IL12B,RASSF5,SPI1,P2RX7,SASH3,EOMES,RSFR,CSF3R,CD28,IL18R1,CXCR4,SAMSN1,DOCK2,TRAF3IP3,HCLS1,SYK,LPAR5,PLD4,DOCK8,PTPN22,IL2RB,CRYBB2,STAT1,IL18RAP,S100A12,…
GO:BP	T cell differentiation	GO:0030217	FALSE	8.79071e-26	25.056	104	350	27	30108	THEMIS,TNFSF8,ZAP70,CRTAM,IKZF3,PTPRC,IRF4,CD3E,LCK,IRF1,IL12B,SPI1,SASH3,EOMES,CD28,IL18R1,DOCK2,SYK,PTPN22,RSAD2,CD74,TBX21,ADAM8,CTLA4,CARD11,LIPA,PRDM1
GO:BP	leukocyte mediated immunity	GO:0002443	FALSE	4.68594e-25	24.3292	110	350	27	30108	IL21R,CRTAM,PTPRC,IL12B,SPI1,P2RX7,SASH3,CD28,IL18R1,MYO1G,SYK,IL2RB,IL18RAP,RSAD2,CD74,CTSC,TBX21,STAP1,LYN,C1QC,C1QA,INPP5D,TLR3,CTSH,BTK,PRDX1,PLCG2
GO:BP	positive regulation of signal transduction	GO:0009967	FALSE	7.97367e-25	24.0983	685	350	53	30108	GPR55,TRAT1,XCL1,CCL4,MMP9,CCL19,LY96,IL20RA,CCL21,PTPRC,IL6,GPR18,CD3E,LCK,IL12B,SPI1,P2RX7,IL7R,GPR174,CD28,IL18R1,P2RY8,HCLS1,SYK,NCF1C,PTPN22,GCNT2,RSAD2,CD74,CD180,CTSC,HPSE,GPR65,PARP9,STAP1,NLRC5,LYN,ADAM8,TNIP2,BANK1,CARD11,LIPA,RASSF2,ANGPT1,CCL20,TLR3,CTSH,NMI,BTK,APAF1,FAM83B,PLCG2,TNFSF11
GO:BP	response to chemical	GO:0042221	FALSE	1.41673e-24	23.8487	1355	350	72	30108	CXCL13,IL21R,IL8,XCL1,PDCD1LG2,ACOD1,CCL4,MMP9,CXCR5,CCL19,LY96,IFNG,IL1R2,IL20RA,DCSTAMP,STAT4,EXFABP,IL12RB2,CCL21,CX3CR1,PTPRC,IL6,TCF7,LCK,IRF1,IL12B,SPI1,P2RX7,IL7R,CSF3R,XCR1,IL18R1,DOCK2,TNIP3,HCLS1,SYK,DOCK8,NCF1C,CSF2RA,PTPN22,IL2RB,STAT1,IL18RAP,CD74,CD180,HPSE,SLC5A1,SAMHD1,TBX21,PARP9,STAP1,TNFAIP3,NLRC5,LYN,ADAM8,BCO1,TNIP2,SNX10,LIPA,ANGPT1,CCL20,ADCY7,IRF8,P2RY4,TLR3,CTSH,BTK,BRSK1…
GO:BP	cellular response to organic substance	GO:0071310	FALSE	3.58881e-24	23.445	801	350	56	30108	CXCL13,IL21R,IL8,XCL1,PDCD1LG2,ACOD1,CCL4,CCL19,LY96,IFNG,IL1R2,IL20RA,DCSTAMP,STAT4,EXFABP,IL12RB2,CCL21,PTPRC,IL6,TCF7,IRF1,IL12B,SPI1,P2RX7,IL7R,IL18R1,TNIP3,HCLS1,SYK,DOCK8,CSF2RA,PTPN22,IL2RB,STAT1,IL18RAP,CD74,CD180,SAMHD1,TBX21,PARP9,STAP1,TNFAIP3,NLRC5,LYN,TNIP2,SNX10,ANGPT1,CCL20,ADCY7,IRF8,P2RY4,CTSH,BTK,BRSK1,PLCG2,TNFSF11
GO:BP	cellular response to chemical stimulus	GO:0070887	FALSE	1.00591e-23	22.9974	1058	350	63	30108	CXCL13,IL21R,IL8,XCL1,PDCD1LG2,ACOD1,CCL4,MMP9,CXCR5,CCL19,LY96,IFNG,IL1R2,IL20RA,DCSTAMP,STAT4,EXFABP,IL12RB2,CCL21,PTPRC,IL6,TCF7,IRF1,IL12B,SPI1,P2RX7,IL7R,CSF3R,IL18R1,TNIP3,HCLS1,SYK,DOCK8,NCF1C,CSF2RA,PTPN22,IL2RB,STAT1,IL18RAP,CD74,CD180,SAMHD1,TBX21,PARP9,STAP1,TNFAIP3,NLRC5,LYN,ADAM8,TNIP2,SNX10,ANGPT1,CCL20,ADCY7,IRF8,P2RY4,CTSH,BTK,BRSK1,HMOX1,PRDX1,PLCG2,TNFSF11
GO:BP	positive regulation of defense response	GO:0031349	FALSE	3.02835e-23	22.5188	173	350	30	30108	IL8,ACOD1,LY96,NLRC3,CRTAM,IRF4,IRF1,IL12B,SPI1,CD28,SYK,PTPN22,IL18RAP,RSAD2,CTSC,IFIH1,PARP9,STAP1,TNFAIP3,NLRC5,LYN,ADAM8,TNIP2,TLR3,NMI,BTK,TLR2A,PLCG2,TNFSF11,TLR4
GO:BP	positive regulation of cell activation	GO:0050867	FALSE	3.14744e-23	22.502	127	350	27	30108	PDCD1LG2,ZAP70,TNFSF13B,PTPRC,CD3E,LCK,CD38,IL12B,SPI1,SASH3,CD28,SYK,DOCK8,PTPN22,BLB2,CD74,B2M,CTSC,DMA,TBX21,STAP1,PLEK,ADAM8,INPP5D,CARD11,BLB1,TNFSF11
GO:BP	regulation of signal transduction	GO:0009966	FALSE	4.02948e-23	22.3948	1352	350	70	30108	GPR55,TRAT1,XCL1,ACOD1,CCL4,UBASH3A,MMP9,CCL19,LY96,IFNG,IL1R2,NLRC3,IL20RA,CCL21,PTPRC,IRF4,IL6,GPR18,CD3E,LCK,IRF1,IL12B,SPI1,P2RX7,GRAP2,IL7R,GPR174,CD28,IL18R1,P2RY8,HCLS1,SYK,NCF1C,PTPN22,STAT1,GCNT2,RSAD2,CD74,CD180,CTSC,HPSE,GPR65,SAMHD1,PARP9,STAP1,PLEK,TNFAIP3,NLRC5,LYN,ADAM8,TNIP2,BANK1,INPP5D,CARD11,LIPA,RASSF2,ANGPT1,CCL20,TLR3,DUSP5,CTSH,NMI,BTK,NRROS,HMOX1,APAF1,FAM83B,PRDX1,PLCG2,T…
GO:BP	response to organic substance	GO:0010033	FALSE	6.37822e-23	22.1953	1058	350	62	30108	CXCL13,IL21R,IL8,XCL1,PDCD1LG2,ACOD1,CCL4,MMP9,CCL19,LY96,IFNG,IL1R2,IL20RA,DCSTAMP,STAT4,EXFABP,IL12RB2,CCL21,PTPRC,IL6,TCF7,IRF1,IL12B,SPI1,P2RX7,IL7R,XCR1,IL18R1,TNIP3,HCLS1,SYK,DOCK8,CSF2RA,PTPN22,IL2RB,STAT1,IL18RAP,CD74,CD180,HPSE,SAMHD1,TBX21,PARP9,STAP1,TNFAIP3,NLRC5,LYN,BCO1,TNIP2,SNX10,LIPA,ANGPT1,CCL20,ADCY7,IRF8,P2RY4,TLR3,CTSH,BTK,BRSK1,PLCG2,TNFSF11
GO:BP	regulation of defense response	GO:0031347	FALSE	9.63538e-23	22.0161	296	350	36	30108	IL8,ACOD1,LY96,NLRC3,CRTAM,CST7,IRF4,IRF1,IL12B,SPI1,CD28,AOAH,SYK,PTPN22,STAT1,IL18RAP,RSAD2,CTSC,SAMHD1,IL22RA2,IFIH1,PARP9,STAP1,TNFAIP3,NLRC5,LYN,DTX3L,ADAM8,TNIP2,TLR3,NMI,BTK,TLR2A,PLCG2,TNFSF11,TLR4
GO:BP	positive regulation of cell communication	GO:0010647	FALSE	1.88435e-22	21.7248	768	350	53	30108	GPR55,TRAT1,XCL1,CCL4,MMP9,CCL19,LY96,IL20RA,CCL21,PTPRC,IL6,GPR18,CD3E,LCK,IL12B,SPI1,P2RX7,IL7R,GPR174,CD28,IL18R1,P2RY8,HCLS1,SYK,NCF1C,PTPN22,GCNT2,RSAD2,CD74,CD180,CTSC,HPSE,GPR65,PARP9,STAP1,NLRC5,LYN,ADAM8,TNIP2,BANK1,CARD11,LIPA,RASSF2,ANGPT1,CCL20,TLR3,CTSH,NMI,BTK,APAF1,FAM83B,PLCG2,TNFSF11
GO:BP	positive regulation of signaling	GO:0023056	FALSE	2.55978e-22	21.5918	773	350	53	30108	GPR55,TRAT1,XCL1,CCL4,MMP9,CCL19,LY96,IL20RA,CCL21,PTPRC,IL6,GPR18,CD3E,LCK,IL12B,SPI1,P2RX7,IL7R,GPR174,CD28,IL18R1,P2RY8,HCLS1,SYK,NCF1C,PTPN22,GCNT2,RSAD2,CD74,CD180,CTSC,HPSE,GPR65,PARP9,STAP1,NLRC5,LYN,ADAM8,TNIP2,BANK1,CARD11,LIPA,RASSF2,ANGPT1,CCL20,TLR3,CTSH,NMI,BTK,APAF1,FAM83B,PLCG2,TNFSF11
GO:BP	antigen receptor-mediated signaling pathway	GO:0050851	FALSE	3.02478e-22	21.5193	73	350	22	30108	CD79B,THEMIS,TRAT1,ZAP70,UBASH3A,PTPRC,CD3E,LCP2,CD247,FYB,CD28,SYK,SKAP1,PTPN22,PRKCB,STAP1,LYN,CTLA4,CARD11,LIPA,BTK,PLCG2
GO:BP	positive regulation of leukocyte activation	GO:0002696	FALSE	3.98074e-22	21.4	124	350	26	30108	PDCD1LG2,ZAP70,TNFSF13B,PTPRC,CD3E,LCK,CD38,IL12B,SPI1,SASH3,CD28,SYK,DOCK8,PTPN22,BLB2,CD74,B2M,CTSC,DMA,TBX21,STAP1,ADAM8,INPP5D,CARD11,BLB1,TNFSF11
GO:BP	positive regulation of response to external stimulus	GO:0032103	FALSE	1.59367e-21	20.7976	235	350	32	30108	IL8,ACOD1,LY96,NLRC3,CRTAM,IRF4,IRF1,IL12B,SPI1,CD28,SYK,PTPN22,IL18RAP,RSAD2,CD74,CD180,CTSC,IFIH1,PARP9,STAP1,TNFAIP3,NLRC5,LYN,ADAM8,TNIP2,TLR3,NMI,BTK,TLR2A,PLCG2,TNFSF11,TLR4
GO:BP	positive regulation of multicellular organismal process	GO:0051240	FALSE	1.74607e-21	20.7579	645	350	48	30108	PDCD1LG2,ZAP70,LY96,CRTAM,DCSTAMP,TNFSF13B,EXFABP,IL12RB2,CST7,PTPRC,MCOLN2,IRF4,CD3E,LCK,IRF1,CD38,IL12B,SPI1,P2RX7,SASH3,CD28,IL18R1,TRAF3IP3,HCLS1,SYK,DOCK8,PTPN22,STAT1,GCNT2,RSAD2,BLB2,CD74,B2M,CTSC,HPSE,DMA,TBX21,STAP1,PLEK,ADAM8,INPP5D,CARD11,TLR3,CTSH,HMOX1,BLB1,PLCG2,TNFSF11
GO:BP	regulation of signaling	GO:0023051	FALSE	3.99519e-21	20.3985	1547	350	72	30108	GPR55,TRAT1,XCL1,ACOD1,CCL4,UBASH3A,MMP9,CCL19,LY96,IFNG,IL1R2,NLRC3,IL20RA,CCL21,PTPRC,IRF4,IL6,GPR18,CD3E,LCK,IRF1,IL12B,SPI1,P2RX7,GRAP2,IL7R,GPR174,CD28,IL18R1,P2RY8,HCLS1,SYK,NCF1C,PTPN22,STAT1,GCNT2,RSAD2,CD74,CD180,CTSC,HPSE,GPR65,SAMHD1,PARP9,STAP1,PLEK,TNFAIP3,NLRC5,LYN,ADAM8,TNIP2,BANK1,INPP5D,CARD11,LIPA,RASSF2,ANGPT1,CCL20,TLR3,DUSP5,CTSH,NMI,BTK,NRROS,BRSK1,HMOX1,APAF1,FAM83B,PRDX1,I…
GO:BP	regulation of cell communication	GO:0010646	FALSE	4.15001e-21	20.382	1548	350	72	30108	GPR55,TRAT1,XCL1,ACOD1,CCL4,UBASH3A,MMP9,CCL19,LY96,IFNG,IL1R2,NLRC3,IL20RA,CCL21,PTPRC,IRF4,IL6,GPR18,CD3E,LCK,IRF1,IL12B,SPI1,P2RX7,GRAP2,IL7R,GPR174,CD28,IL18R1,P2RY8,HCLS1,SYK,NCF1C,PTPN22,STAT1,GCNT2,RSAD2,CD74,CD180,CTSC,HPSE,GPR65,SAMHD1,PARP9,STAP1,PLEK,TNFAIP3,NLRC5,LYN,ADAM8,TNIP2,BANK1,INPP5D,CARD11,LIPA,RASSF2,ANGPT1,CCL20,TLR3,DUSP5,CTSH,NMI,BTK,NRROS,BRSK1,HMOX1,APAF1,FAM83B,PRDX1,I…
GO:BP	regulation of leukocyte cell-cell adhesion	GO:1903037	FALSE	1.18275e-20	19.9271	125	350	25	30108	PDCD1LG2,ZAP70,CRTAM,PTPRC,CD3E,LCK,IRF1,IL12B,SASH3,CD28,SYK,SKAP1,DOCK8,PTPN22,BLB2,CD74,B2M,DMA,TBX21,ADAM8,CTLA4,CARD11,ASS1,BLB1,TNFSF11
GO:BP	leukocyte cell-cell adhesion	GO:0007159	FALSE	1.35376e-20	19.8685	141	350	26	30108	PDCD1LG2,ZAP70,CRTAM,ITGB7,PTPRC,CD3E,LCK,IRF1,IL12B,SASH3,CD28,SYK,SKAP1,DOCK8,PTPN22,BLB2,CD74,B2M,DMA,TBX21,ADAM8,CTLA4,CARD11,ASS1,BLB1,TNFSF11
GO:BP	adaptive immune response	GO:0002250	FALSE	1.63035e-20	19.7877	112	350	24	30108	IL21R,IFNG,PTPRC,IRF4,IL12B,P2RX7,SASH3,CD28,IL18R1,MYO1G,SYK,SKAP1,IL2RB,RSAD2,CD74,CTSC,TBX21,TNFAIP3,C1QC,C1QA,INPP5D,ADCY7,CTSH,BTK
GO:BP	positive regulation of lymphocyte activation	GO:0051251	FALSE	2.04843e-20	19.6886	113	350	24	30108	PDCD1LG2,ZAP70,TNFSF13B,PTPRC,CD3E,LCK,CD38,IL12B,SPI1,SASH3,CD28,SYK,DOCK8,PTPN22,BLB2,CD74,B2M,DMA,TBX21,ADAM8,INPP5D,CARD11,BLB1,TNFSF11
GO:BP	leukocyte proliferation	GO:0070661	FALSE	2.71584e-20	19.5661	129	350	25	30108	PDCD1LG2,CRTAM,TNFSF13B,IKZF3,PTPRC,CD3E,IRF1,CD38,IL12B,RASSF5,P2RX7,SASH3,CD28,DOCK2,SYK,DOCK8,PTPN22,CD74,CD180,LYN,INPP5D,CARD11,LIPA,BTK,TNFSF11
GO:BP	regulation of response to biotic stimulus	GO:0002831	FALSE	3.13806e-20	19.5033	198	350	29	30108	ACOD1,LY96,NLRC3,CRTAM,IRF4,IRF1,IL12B,SPI1,SYK,PTPN22,STAT1,IL18RAP,RSAD2,CD180,SAMHD1,IFIH1,PARP9,TNFAIP3,NLRC5,LYN,DTX3L,ADAM8,TNIP2,TLR3,NMI,BTK,TLR2A,PLCG2,TLR4
GO:BP	positive regulation of response to biotic stimulus	GO:0002833	FALSE	5.01961e-20	19.2993	148	350	26	30108	ACOD1,LY96,NLRC3,CRTAM,IRF4,IRF1,IL12B,SPI1,SYK,PTPN22,IL18RAP,RSAD2,CD180,IFIH1,PARP9,TNFAIP3,NLRC5,LYN,ADAM8,TNIP2,TLR3,NMI,BTK,TLR2A,PLCG2,TLR4
GO:BP	regulation of metabolic process	GO:0019222	FALSE	5.32932e-20	19.2733	3027	350	101	30108	SPIC,IL8,TNFSF8,TRAT1,GZMA,UBASH3A,MMP9,LY96,IFNG,IL1R2,NLRC3,SERPINB10B,CRTAM,PAX5,STAT4,SLC2A6,IKZF3,IL12RB2,CST7,PTPRC,MCOLN2,IRF4,IKZF1,CD3E,SERPINB1,TCF7,LCK,IRF1,LCP2,IL12B,RASSF5,SPI1,P2RX7,SASH3,BATF3,EOMES,CD28,IL18R1,SAMSN1,TRAF3IP3,TFEC,TNIP3,HCLS1,SYK,LPAR5,SKAP1,PLD4,NCF1C,CASP18,PTPN22,STAT1,IL18RAP,GCNT2,RSAD2,CD74,HPSE,IL22RA2,LAPTM5,TBX21,PARP9,STAP1,PLEK,TNFAIP3,NLRC5,ETV7,LYN,M…
GO:BP	regulation of response to external stimulus	GO:0032101	FALSE	7.47439e-20	19.1264	436	350	39	30108	IL8,ACOD1,LY96,NLRC3,CRTAM,CST7,IRF4,IRF1,IL12B,SPI1,CD28,AOAH,SYK,PTPN22,STAT1,IL18RAP,RSAD2,CD74,CD180,CTSC,HPSE,SAMHD1,IL22RA2,IFIH1,PARP9,STAP1,TNFAIP3,NLRC5,LYN,DTX3L,ADAM8,TNIP2,TLR3,NMI,BTK,TLR2A,PLCG2,TNFSF11,TLR4
GO:BP	lymphocyte proliferation	GO:0046651	FALSE	7.68078e-20	19.1146	119	350	24	30108	PDCD1LG2,CRTAM,TNFSF13B,IKZF3,PTPRC,CD3E,IRF1,CD38,IL12B,RASSF5,P2RX7,SASH3,CD28,DOCK2,SYK,DOCK8,PTPN22,CD74,CD180,LYN,INPP5D,CARD11,LIPA,BTK
GO:BP	mononuclear cell proliferation	GO:0032943	FALSE	1.17283e-19	18.9308	121	350	24	30108	PDCD1LG2,CRTAM,TNFSF13B,IKZF3,PTPRC,CD3E,IRF1,CD38,IL12B,RASSF5,P2RX7,SASH3,CD28,DOCK2,SYK,DOCK8,PTPN22,CD74,CD180,LYN,INPP5D,CARD11,LIPA,BTK
GO:BP	regulation of cell-cell adhesion	GO:0022407	FALSE	1.33194e-19	18.8755	189	350	28	30108	PDCD1LG2,ZAP70,CRTAM,PTPRC,CD3E,LCK,IRF1,IL12B,SPI1,SASH3,CD28,SYK,SKAP1,DOCK8,PTPN22,GCNT2,BLB2,CD74,B2M,DMA,TBX21,LYN,ADAM8,CTLA4,CARD11,ASS1,BLB1,TNFSF11
GO:BP	regulation of T cell activation	GO:0050863	FALSE	2.17979e-19	18.6616	124	350	24	30108	PDCD1LG2,ZAP70,CRTAM,PTPRC,CD3E,LCK,IRF1,IL12B,SASH3,CD28,SYK,DOCK8,PTPN22,BLB2,CD74,B2M,DMA,TBX21,ADAM8,CTLA4,CARD11,BLB1,PRDM1,TNFSF11
GO:BP	lymphocyte mediated immunity	GO:0002449	FALSE	3.11066e-19	18.5071	84	350	21	30108	IL21R,CRTAM,PTPRC,IL12B,P2RX7,SASH3,CD28,IL18R1,MYO1G,IL2RB,IL18RAP,RSAD2,CD74,CTSC,TBX21,C1QC,C1QA,INPP5D,CTSH,BTK,PRDX1
GO:BP	regulation of macromolecule metabolic process	GO:0060255	FALSE	3.2811e-19	18.484	2783	350	95	30108	SPIC,IL8,TNFSF8,TRAT1,GZMA,UBASH3A,MMP9,LY96,IL1R2,NLRC3,SERPINB10B,CRTAM,PAX5,STAT4,IKZF3,IL12RB2,CST7,PTPRC,MCOLN2,IRF4,IKZF1,CD3E,SERPINB1,TCF7,LCK,IRF1,LCP2,IL12B,RASSF5,SPI1,P2RX7,SASH3,BATF3,EOMES,CD28,IL18R1,SAMSN1,TRAF3IP3,TFEC,TNIP3,HCLS1,SYK,LPAR5,SKAP1,PLD4,NCF1C,CASP18,PTPN22,STAT1,IL18RAP,GCNT2,RSAD2,CD74,HPSE,IL22RA2,LAPTM5,TBX21,PARP9,STAP1,TNFAIP3,NLRC5,ETV7,LYN,MOV10,DTX3L,ADAM8,…
GO:BP	intracellular signal transduction	GO:0035556	FALSE	3.35211e-19	18.4747	1127	350	59	30108	GPR55,XCL1,CCL4,MMP9,CCL19,NLRC3,IL20RA,CCL21,PTPRC,GPR18,CD3E,LCP1,LCK,SPI1,P2RX7,GRAP2,GPR174,CD28,IL18R1,P2RY8,HCLS1,SYK,NCF1C,PTPN22,STAT1,GCNT2,CD74,PRKCB,HPSE,GPR65,RHOG,PARP9,PLEK,TNFAIP3,LYN,DTX3L,ADAM8,DOK2,TNIP2,BANK1,INPP5D,CARD11,LIPA,RASSF2,ANGPT1,CCL20,SFN,TLR3,DUSP5,CTSH,NMI,BTK,BRSK1,HCK,APAF1,PRDX1,ITGB6,PLCG2,TNFSF11
GO:BP	response to bacterium	GO:0009617	FALSE	5.61639e-19	18.2505	180	350	27	30108	CXCL13,IL8,TNFSF8,GZMA,PDCD1LG2,ACOD1,LY96,IKZF3,EXFABP,IL12RB2,IL12B,SPI1,P2RX7,RSFR,TNIP3,SYK,RNASE6,CD180,STAP1,TNFAIP3,NLRC5,LYN,RGS1,TNIP2,BANK1,PLCG2,TLR4
GO:BP	negative regulation of immune system process	GO:0002683	FALSE	6.53255e-19	18.1849	181	350	27	30108	UBASH3A,NLRC3,CRTAM,CST7,PTPRC,IRF4,IRF1,IL12B,RASSF5,SPI1,SAMSN1,PTPN22,CD74,SAMHD1,TBX21,STAP1,TNFAIP3,NLRC5,LYN,C1QC,BANK1,TAPBPL,INPP5D,CTLA4,ANGPT1,NMI,BTK
GO:BP	regulation of cellular metabolic process	GO:0031323	FALSE	1.08678e-18	17.9639	2778	350	94	30108	SPIC,IL8,TNFSF8,GZMA,UBASH3A,MMP9,LY96,IFNG,IL1R2,NLRC3,CRTAM,PAX5,STAT4,SLC2A6,IKZF3,IL12RB2,CST7,PTPRC,MCOLN2,IRF4,IKZF1,CD3E,SERPINB1,TCF7,IRF1,LCP2,IL12B,SPI1,P2RX7,SASH3,BATF3,EOMES,CD28,IL18R1,SAMSN1,TRAF3IP3,TFEC,TNIP3,HCLS1,SYK,LPAR5,SKAP1,PLD4,NCF1C,PTPN22,STAT1,IL18RAP,GCNT2,RSAD2,CD74,HPSE,IL22RA2,TBX21,PARP9,STAP1,PLEK,TNFAIP3,NLRC5,ETV7,LYN,MOV10,DTX3L,ADAM8,ZC3H12A,TOX2,TNIP2,DRAM1,…
GO:BP	regulation of gene expression	GO:0010468	FALSE	1.2776e-18	17.8936	2129	350	81	30108	SPIC,IL8,TNFSF8,UBASH3A,LY96,IL1R2,NLRC3,CRTAM,PAX5,STAT4,IKZF3,IL12RB2,CST7,PTPRC,MCOLN2,IRF4,IKZF1,CD3E,SERPINB1,TCF7,IRF1,IL12B,SPI1,P2RX7,SASH3,BATF3,EOMES,CD28,IL18R1,TRAF3IP3,TFEC,TNIP3,HCLS1,SYK,LPAR5,SKAP1,PLD4,NCF1C,PTPN22,STAT1,IL18RAP,GCNT2,RSAD2,CD74,HPSE,TBX21,PARP9,STAP1,TNFAIP3,NLRC5,ETV7,LYN,MOV10,DTX3L,ADAM8,ZC3H12A,TOX2,TNIP2,BANK1,TAF4B,INPP5D,CARD11,ANGPT1,PKP1,HELZ2,ADCY7,IRF…
GO:BP	regulation of hemopoiesis	GO:1903706	FALSE	1.62451e-18	17.7893	151	350	25	30108	GPR171,ZAP70,CRTAM,DCSTAMP,IKZF3,PTPRC,IRF1,IL12B,SPI1,SASH3,CSF3R,CD28,HCLS1,SYK,STAT1,CD74,TBX21,LYN,ADAM8,C1QC,INPP5D,CTLA4,CARD11,PRDM1,TNFSF11
GO:BP	positive regulation of innate immune response	GO:0045089	FALSE	2.64833e-18	17.577	137	350	24	30108	LY96,NLRC3,CRTAM,IRF4,IRF1,IL12B,SPI1,SYK,PTPN22,IL18RAP,RSAD2,IFIH1,PARP9,TNFAIP3,NLRC5,LYN,ADAM8,TNIP2,TLR3,NMI,BTK,TLR2A,PLCG2,TLR4
GO:BP	regulation of cellular biosynthetic process	GO:0031326	FALSE	2.88044e-18	17.5405	2255	350	83	30108	SPIC,IL8,TNFSF8,UBASH3A,LY96,IL1R2,NLRC3,CRTAM,PAX5,STAT4,IKZF3,IL12RB2,CST7,PTPRC,MCOLN2,IRF4,IKZF1,CD3E,SERPINB1,TCF7,IRF1,IL12B,SPI1,P2RX7,SASH3,BATF3,EOMES,CD28,IL18R1,TRAF3IP3,TFEC,TNIP3,HCLS1,SYK,LPAR5,SKAP1,PLD4,NCF1C,PTPN22,STAT1,IL18RAP,GCNT2,RSAD2,CD74,HPSE,TBX21,PARP9,STAP1,PLEK,TNFAIP3,NLRC5,ETV7,LYN,MOV10,DTX3L,ADAM8,ZC3H12A,TOX2,TNIP2,BANK1,TAF4B,INPP5D,CARD11,ANGPT1,PKP1,HELZ2,ADCY…
GO:BP	positive regulation of leukocyte cell-cell adhesion	GO:1903039	FALSE	4.1538e-18	17.3816	81	350	20	30108	PDCD1LG2,ZAP70,PTPRC,CD3E,LCK,IL12B,SASH3,CD28,SYK,SKAP1,DOCK8,PTPN22,BLB2,CD74,B2M,DMA,ADAM8,CARD11,BLB1,TNFSF11
GO:BP	regulation of biosynthetic process	GO:0009889	FALSE	4.75694e-18	17.3227	2273	350	83	30108	SPIC,IL8,TNFSF8,UBASH3A,LY96,IL1R2,NLRC3,CRTAM,PAX5,STAT4,IKZF3,IL12RB2,CST7,PTPRC,MCOLN2,IRF4,IKZF1,CD3E,SERPINB1,TCF7,IRF1,IL12B,SPI1,P2RX7,SASH3,BATF3,EOMES,CD28,IL18R1,TRAF3IP3,TFEC,TNIP3,HCLS1,SYK,LPAR5,SKAP1,PLD4,NCF1C,PTPN22,STAT1,IL18RAP,GCNT2,RSAD2,CD74,HPSE,TBX21,PARP9,STAP1,PLEK,TNFAIP3,NLRC5,ETV7,LYN,MOV10,DTX3L,ADAM8,ZC3H12A,TOX2,TNIP2,BANK1,TAF4B,INPP5D,CARD11,ANGPT1,PKP1,HELZ2,ADCY…
GO:BP	regulation of leukocyte differentiation	GO:1902105	FALSE	4.92837e-18	17.3073	109	350	22	30108	ZAP70,CRTAM,DCSTAMP,IKZF3,PTPRC,IRF1,IL12B,SPI1,SASH3,CD28,HCLS1,SYK,CD74,TBX21,LYN,ADAM8,C1QC,INPP5D,CTLA4,CARD11,PRDM1,TNFSF11
GO:BP	regulation of innate immune response	GO:0045088	FALSE	8.34585e-18	17.0785	161	350	25	30108	LY96,NLRC3,CRTAM,IRF4,IRF1,IL12B,SPI1,SYK,PTPN22,IL18RAP,RSAD2,SAMHD1,IFIH1,PARP9,TNFAIP3,NLRC5,LYN,ADAM8,TNIP2,TLR3,NMI,BTK,TLR2A,PLCG2,TLR4
GO:BP	regulation of macromolecule biosynthetic process	GO:0010556	FALSE	8.47791e-18	17.0717	2195	350	81	30108	SPIC,IL8,TNFSF8,UBASH3A,LY96,IL1R2,NLRC3,CRTAM,PAX5,STAT4,IKZF3,IL12RB2,CST7,PTPRC,MCOLN2,IRF4,IKZF1,CD3E,SERPINB1,TCF7,IRF1,IL12B,SPI1,P2RX7,SASH3,BATF3,EOMES,CD28,IL18R1,TRAF3IP3,TFEC,TNIP3,HCLS1,SYK,LPAR5,SKAP1,PLD4,NCF1C,PTPN22,STAT1,IL18RAP,GCNT2,RSAD2,CD74,HPSE,TBX21,PARP9,STAP1,TNFAIP3,NLRC5,ETV7,LYN,MOV10,DTX3L,ADAM8,ZC3H12A,TOX2,TNIP2,BANK1,TAF4B,INPP5D,CARD11,ANGPT1,PKP1,HELZ2,ADCY7,IRF…
GO:BP	positive regulation of intracellular signal transduction	GO:1902533	FALSE	1.56025e-17	16.8068	420	350	36	30108	GPR55,XCL1,CCL4,CCL19,IL20RA,CCL21,PTPRC,GPR18,CD3E,LCK,SPI1,P2RX7,GPR174,CD28,IL18R1,P2RY8,HCLS1,SYK,NCF1C,PTPN22,GCNT2,CD74,HPSE,GPR65,LYN,ADAM8,TNIP2,BANK1,CARD11,RASSF2,ANGPT1,CCL20,TLR3,NMI,PLCG2,TNFSF11
GO:BP	positive regulation of cell-cell adhesion	GO:0022409	FALSE	1.64101e-17	16.7849	100	350	21	30108	PDCD1LG2,ZAP70,PTPRC,CD3E,LCK,IL12B,SASH3,CD28,SYK,SKAP1,DOCK8,PTPN22,GCNT2,BLB2,CD74,B2M,DMA,ADAM8,CARD11,BLB1,TNFSF11
GO:BP	positive regulation of T cell activation	GO:0050870	FALSE	1.83436e-17	16.7365	74	350	19	30108	PDCD1LG2,ZAP70,PTPRC,CD3E,LCK,IL12B,SASH3,CD28,SYK,DOCK8,PTPN22,BLB2,CD74,B2M,DMA,ADAM8,CARD11,BLB1,TNFSF11
GO:BP	cellular metabolic process	GO:0044237	FALSE	3.82522e-17	16.4173	4666	350	124	30108	SPIC,IL8,TNFSF8,GZMA,ZAP70,UBASH3A,MMP9,LY96,IFNG,CYBB,IL1R2,NLRC3,CRTAM,PAX5,STAT4,SLC2A6,IKZF3,IL12RB2,CST7,PTPRC,MCOLN2,IRF4,IL6,IKZF1,CD3E,SERPINB1,TCF7,LCK,IRF1,LCP2,IL12B,NCF2,SPI1,P2RX7,SASH3,BATF3,EOMES,CD28,IL18R1,B3GALT5,SAMSN1,TRAF3IP3,TFEC,AOAH,TNIP3,HCLS1,SYK,LPAR5,SKAP1,PLD4,NCF1C,PTPN22,STAT1,IL18RAP,TBXAS1,NCF4,GCNT2,RSAD2,CD74,PRKCB,PTPN7,HPSE,C1R,SAMHD1,IL22RA2,TBX21,SOCS1,PARP9…
GO:BP	adaptive immune response based on somatic recombination of immune receptors built from immunoglobulin superfamily domains	GO:0002460	FALSE	4.104e-17	16.3868	90	350	20	30108	IL21R,PTPRC,IRF4,IL12B,P2RX7,SASH3,CD28,IL18R1,MYO1G,IL2RB,RSAD2,CD74,CTSC,TBX21,TNFAIP3,C1QC,C1QA,INPP5D,CTSH,BTK
GO:BP	alpha-beta T cell activation	GO:0046631	FALSE	5.7218e-17	16.2425	66	350	18	30108	TNFSF8,CRTAM,PTPRC,IRF4,CD3E,IRF1,IL12B,SASH3,EOMES,CD28,IL18R1,DOCK2,SYK,PTPN22,RSAD2,TBX21,CARD11,PRDM1
GO:BP	positive regulation of cytokine production	GO:0001819	FALSE	6.83866e-17	16.165	175	350	25	30108	LY96,CRTAM,IL12RB2,PTPRC,MCOLN2,IRF4,CD3E,IRF1,IL12B,P2RX7,SASH3,CD28,IL18R1,TRAF3IP3,SYK,PTPN22,STAT1,RSAD2,CD74,HPSE,TBX21,ADAM8,CARD11,TLR3,PLCG2
GO:BP	cell development	GO:0048468	FALSE	7.09212e-17	16.1492	1258	350	59	30108	CD79B,IL8,THEMIS,TNFSF8,GPR171,ZAP70,SERPINB10B,CRTAM,DCSTAMP,IKZF3,PTPRC,IRF4,IKZF1,CD3E,LCK,IRF1,IL12B,SPI1,IL7R,SASH3,EOMES,CSF3R,CD28,IL18R1,DOCK2,HCLS1,SYK,PLD4,CASP18,PTPN22,STAT1,RSAD2,CD74,HPSE,TBX21,PLEK,LYN,ADAM8,C1QC,C1QA,FLT3,SNX10,INPP5D,CTLA4,CARD11,LIPA,ANGPT1,IRF8,SFN,BTK,NRROS,BRSK1,CYFIP2,AURKA,PRDM1,OMG,ITGB6,PLCG2,TNFSF11
GO:BP	regulation of response to stress	GO:0080134	FALSE	1.03704e-16	15.9842	597	350	41	30108	IL8,ACOD1,LY96,NLRC3,CRTAM,CST7,IRF4,IRF1,IL12B,SPI1,CD28,AOAH,SYK,NCF1C,PTPN22,STAT1,IL18RAP,RSAD2,CD74,CTSC,HPSE,SAMHD1,IL22RA2,IFIH1,PARP9,STAP1,TNFAIP3,NLRC5,LYN,DTX3L,ADAM8,TNIP2,RASSF2,TLR3,NMI,BTK,PRDX1,TLR2A,PLCG2,TNFSF11,TLR4
GO:BP	positive regulation of metabolic process	GO:0009893	FALSE	1.5416e-16	15.812	1767	350	70	30108	SPIC,IL8,TNFSF8,MMP9,LY96,IFNG,CRTAM,PAX5,IKZF3,IL12RB2,PTPRC,MCOLN2,IRF4,CD3E,LCK,IRF1,LCP2,IL12B,RASSF5,SPI1,P2RX7,SASH3,CD28,IL18R1,TRAF3IP3,TFEC,HCLS1,SYK,SKAP1,NCF1C,CASP18,PTPN22,STAT1,RSAD2,CD74,HPSE,LAPTM5,TBX21,PARP9,STAP1,PLEK,TNFAIP3,NLRC5,LYN,MOV10,DTX3L,ADAM8,ZC3H12A,TOX2,BANK1,TAF4B,CARD11,RASSF2,ANGPT1,PKP1,HELZ2,IRF8,ASS1,INSRR,TLR3,CTSH,NMI,CYFIP2,HMOX1,AURKA,APAF1,PRDM1,CEBPB,PL…
GO:BP	leukocyte migration	GO:0050900	FALSE	1.63876e-16	15.7855	144	350	23	30108	CXCL13,IL8,XCL1,CCL4,CXCR5,CCL19,CRTAM,ITGB7,CCL21,MCOLN2,SPI1,CSF3R,MYO1G,SYK,DOCK8,PTPN22,CD74,TBX21,STAP1,LYN,ADAM8,CCL20,TNFSF11
GO:BP	gene expression	GO:0010467	FALSE	1.72122e-16	15.7642	2721	350	89	30108	SPIC,IL8,TNFSF8,GZMA,UBASH3A,LY96,IL1R2,NLRC3,CRTAM,PAX5,STAT4,IKZF3,IL12RB2,CST7,PTPRC,MCOLN2,IRF4,IL6,IKZF1,CD3E,SERPINB1,TCF7,IRF1,IL12B,SPI1,P2RX7,SASH3,BATF3,EOMES,CD28,IL18R1,TRAF3IP3,TFEC,TNIP3,HCLS1,SYK,LPAR5,SKAP1,PLD4,NCF1C,PTPN22,STAT1,IL18RAP,GCNT2,RSAD2,CD74,HPSE,C1R,SAMHD1,TBX21,PARP9,STAP1,TNFAIP3,NLRC5,ETV7,LYN,MOV10,DTX3L,ADAM8,ZC3H12A,TOX2,TNIP2,BANK1,TAF4B,INPP5D,CARD11,LIPA,AN…
GO:BP	metabolic process	GO:0008152	FALSE	1.88769e-16	15.7241	5327	350	133	30108	SPIC,IL8,TNFSF8,TRAT1,GZMA,ZAP70,UBASH3A,MMP9,LY96,IFNG,CYBB,IL1R2,NLRC3,SERPINB10B,CRTAM,PAX5,STAT4,SLC2A6,IKZF3,IL12RB2,CST7,PTPRC,MCOLN2,IRF4,IL6,IKZF1,CD3E,SERPINB1,TCF7,LCK,IRF1,LCP2,IL12B,NCF2,RASSF5,SPI1,P2RX7,SASH3,BATF3,EOMES,CD28,IL18R1,B3GALT5,SAMSN1,TRAF3IP3,TFEC,AOAH,TNIP3,HCLS1,SYK,LPAR5,SKAP1,PLD4,NCF1C,CASP18,PTPN22,FUT7,STAT1,IL18RAP,TBXAS1,NCF4,GCNT2,RSAD2,CD74,CTSC,PRKCB,PTPN7,…
GO:BP	cellular biosynthetic process	GO:0044249	FALSE	2.22949e-16	15.6518	3392	350	101	30108	SPIC,IL8,TNFSF8,GZMA,UBASH3A,LY96,IL1R2,NLRC3,CRTAM,PAX5,STAT4,IKZF3,IL12RB2,CST7,PTPRC,MCOLN2,IRF4,IL6,IKZF1,CD3E,SERPINB1,TCF7,IRF1,IL12B,SPI1,P2RX7,SASH3,BATF3,EOMES,CD28,IL18R1,B3GALT5,TRAF3IP3,TFEC,TNIP3,HCLS1,SYK,LPAR5,SKAP1,PLD4,NCF1C,PTPN22,STAT1,IL18RAP,TBXAS1,GCNT2,RSAD2,CD74,HPSE,C1R,SAMHD1,TBX21,SOCS1,PARP9,STAP1,GCH1,PLEK,TNFAIP3,NLRC5,ETV7,LYN,MOV10,DTX3L,ADAM8,TEX12,ZC3H12A,TOX2,TN…
GO:BP	anatomical structure development	GO:0048856	FALSE	2.84542e-16	15.5459	2689	350	88	30108	CD79B,SPIC,IL8,THEMIS,TNFSF8,ACOD1,GPR171,ZAP70,MMP9,CXCR5,SERPINB10B,CRTAM,PAX5,DCSTAMP,INPPL1,IKZF3,EXFABP,CST7,PTPRC,IRF4,IL6,IKZF1,CD3E,LCK,IRF1,ARHGAP15,IL12B,SPI1,P2RX7,IL7R,SASH3,EOMES,RSFR,CSF3R,CD28,IL18R1,CXCR4,DOCK2,HCLS1,SYK,PLD4,CASP18,PTPN22,CRYBB2,CARMIL2,STAT1,FMNL1,GCNT2,RSAD2,CD74,CTSC,HPSE,SAMHD1,C1QB,TBX21,RHOG,STAP1,PLEK,TNFAIP3,LYN,ADAM8,C1QC,C1QA,FLT3,SNX10,INPP5D,CTLA4,CAR…
GO:BP	cell-cell adhesion	GO:0098609	FALSE	2.91944e-16	15.5347	322	350	31	30108	PDCD1LG2,ZAP70,CRTAM,ITGB7,PTPRC,CD3E,LCK,IRF1,IL12B,SPI1,SASH3,CD28,SYK,SKAP1,DOCK8,PTPN22,GCNT2,BLB2,CD74,B2M,DMA,TBX21,ITGA4,PLEK,LYN,ADAM8,CTLA4,CARD11,ASS1,BLB1,TNFSF11
GO:BP	developmental process	GO:0032502	FALSE	3.53731e-16	15.4513	2859	350	91	30108	CD79B,SPIC,IL8,THEMIS,TNFSF8,ACOD1,GPR171,ZAP70,MMP9,CXCR5,SERPINB10B,CRTAM,PAX5,DCSTAMP,INPPL1,IKZF3,EXFABP,CST7,PTPRC,IRF4,IL6,IKZF1,CD3E,LCK,IRF1,ARHGAP15,IL12B,SPI1,P2RX7,IL7R,BLK,SASH3,EOMES,RSFR,CSF3R,CD28,IL18R1,CXCR4,DOCK2,HCLS1,SYK,PLD4,CASP18,PTPN22,CRYBB2,CARMIL2,STAT1,FMNL1,GCNT2,RSAD2,CD74,CTSC,HPSE,DDX4,SAMHD1,C1QB,TBX21,RHOG,STAP1,PLEK,TNFAIP3,LYN,ADAM8,C1QC,C1QA,FLT3,SNX10,INPP5D,…
GO:BP	organic substance biosynthetic process	GO:1901576	FALSE	5.3433e-16	15.2722	3434	350	101	30108	SPIC,IL8,TNFSF8,GZMA,UBASH3A,LY96,IL1R2,NLRC3,CRTAM,PAX5,STAT4,IKZF3,IL12RB2,CST7,PTPRC,MCOLN2,IRF4,IL6,IKZF1,CD3E,SERPINB1,TCF7,IRF1,IL12B,SPI1,P2RX7,SASH3,BATF3,EOMES,CD28,IL18R1,B3GALT5,TRAF3IP3,TFEC,TNIP3,HCLS1,SYK,LPAR5,SKAP1,PLD4,NCF1C,PTPN22,STAT1,IL18RAP,TBXAS1,GCNT2,RSAD2,CD74,HPSE,C1R,SAMHD1,TBX21,SOCS1,PARP9,STAP1,GCH1,PLEK,TNFAIP3,NLRC5,ETV7,LYN,MOV10,DTX3L,ADAM8,TEX12,ZC3H12A,TOX2,TN…
GO:BP	macromolecule biosynthetic process	GO:0009059	FALSE	5.8201e-16	15.2351	2990	350	93	30108	SPIC,IL8,TNFSF8,GZMA,UBASH3A,LY96,IL1R2,NLRC3,CRTAM,PAX5,STAT4,IKZF3,IL12RB2,CST7,PTPRC,MCOLN2,IRF4,IL6,IKZF1,CD3E,SERPINB1,TCF7,IRF1,IL12B,SPI1,P2RX7,SASH3,BATF3,EOMES,CD28,IL18R1,B3GALT5,TRAF3IP3,TFEC,TNIP3,HCLS1,SYK,LPAR5,SKAP1,PLD4,NCF1C,PTPN22,STAT1,IL18RAP,GCNT2,RSAD2,CD74,HPSE,C1R,SAMHD1,TBX21,PARP9,STAP1,TNFAIP3,NLRC5,ETV7,LYN,MOV10,DTX3L,ADAM8,TEX12,ZC3H12A,TOX2,TNIP2,ST8SIA4,BANK1,TAF4B…
GO:BP	biosynthetic process	GO:0009058	FALSE	7.12491e-16	15.1472	3448	350	101	30108	SPIC,IL8,TNFSF8,GZMA,UBASH3A,LY96,IL1R2,NLRC3,CRTAM,PAX5,STAT4,IKZF3,IL12RB2,CST7,PTPRC,MCOLN2,IRF4,IL6,IKZF1,CD3E,SERPINB1,TCF7,IRF1,IL12B,SPI1,P2RX7,SASH3,BATF3,EOMES,CD28,IL18R1,B3GALT5,TRAF3IP3,TFEC,TNIP3,HCLS1,SYK,LPAR5,SKAP1,PLD4,NCF1C,PTPN22,STAT1,IL18RAP,TBXAS1,GCNT2,RSAD2,CD74,HPSE,C1R,SAMHD1,TBX21,SOCS1,PARP9,STAP1,GCH1,PLEK,TNFAIP3,NLRC5,ETV7,LYN,MOV10,DTX3L,ADAM8,TEX12,ZC3H12A,TOX2,TN…
GO:BP	regulation of mononuclear cell proliferation	GO:0032944	FALSE	1.0396e-15	14.9831	90	350	19	30108	PDCD1LG2,CRTAM,TNFSF13B,IKZF3,PTPRC,CD3E,IRF1,CD38,IL12B,RASSF5,SASH3,CD28,SYK,PTPN22,CD74,LYN,INPP5D,CARD11,BTK
GO:BP	regulation of lymphocyte proliferation	GO:0050670	FALSE	1.0396e-15	14.9831	90	350	19	30108	PDCD1LG2,CRTAM,TNFSF13B,IKZF3,PTPRC,CD3E,IRF1,CD38,IL12B,RASSF5,SASH3,CD28,SYK,PTPN22,CD74,LYN,INPP5D,CARD11,BTK
GO:BP	regulation of B cell activation	GO:0050864	FALSE	1.41025e-15	14.8507	65	350	17	30108	TNFSF13B,IKZF3,PTPRC,CD38,SPI1,SASH3,CD28,SAMSN1,SYK,CD74,TBX21,TNFAIP3,LYN,BANK1,INPP5D,CARD11,BTK
GO:BP	positive regulation of immune effector process	GO:0002699	FALSE	2.00618e-15	14.6976	79	350	18	30108	CRTAM,PTPRC,IL12B,SPI1,P2RX7,SASH3,CD28,IL18R1,SYK,PTPN22,IL18RAP,RSAD2,CD74,TBX21,STAP1,LYN,TLR3,PLCG2
GO:BP	positive regulation of macromolecule metabolic process	GO:0010604	FALSE	2.03954e-15	14.6905	1619	350	65	30108	SPIC,IL8,TNFSF8,MMP9,LY96,CRTAM,PAX5,IKZF3,IL12RB2,PTPRC,MCOLN2,IRF4,CD3E,LCK,IRF1,LCP2,IL12B,RASSF5,SPI1,P2RX7,SASH3,CD28,IL18R1,TRAF3IP3,TFEC,HCLS1,SYK,SKAP1,NCF1C,CASP18,PTPN22,STAT1,RSAD2,CD74,HPSE,LAPTM5,TBX21,PARP9,STAP1,TNFAIP3,NLRC5,LYN,MOV10,DTX3L,ADAM8,ZC3H12A,TOX2,BANK1,TAF4B,CARD11,RASSF2,ANGPT1,PKP1,HELZ2,IRF8,TLR3,CTSH,NMI,CYFIP2,AURKA,APAF1,PRDM1,CEBPB,PLCG2,TNFSF11
GO:BP	T cell receptor signaling pathway	GO:0050852	FALSE	2.2248e-15	14.6527	55	350	16	30108	THEMIS,TRAT1,ZAP70,UBASH3A,PTPRC,CD3E,LCP2,CD247,FYB,CD28,SKAP1,PTPN22,CTLA4,CARD11,LIPA,PLCG2
GO:BP	cell adhesion	GO:0007155	FALSE	2.7766e-15	14.5565	523	350	37	30108	PDCD1LG2,ZAP70,CRTAM,ITGB7,CX3CR1,PTPRC,CD3E,LCK,IRF1,IL12B,SPI1,SASH3,CD28,MYO1G,SYK,SKAP1,DOCK8,PTPN22,GCNT2,BLB2,CD74,B2M,HPSE,DMA,TBX21,ITGA4,PLEK,LYN,ADAM8,CTLA4,CARD11,ANGPT1,ASS1,CYTIP,BLB1,ITGB6,TNFSF11
GO:BP	regulation of molecular function	GO:0065009	FALSE	3.00479e-15	14.5222	1067	350	52	30108	GPR55,GZMA,XCL1,CCL4,MMP9,CCL19,NLRC3,SERPINB10B,CST7,CCL21,PTPRC,IRF4,SERPINB1,LCK,ARHGAP15,LCP2,IL12B,SPI1,P2RX7,IL18R1,HCLS1,SYK,LPAR5,DOCK8,NCF1C,CASP18,IL18RAP,CD74,LAPTM5,PARP9,PLEK,TNFAIP3,NLRC5,LYN,RGS1,DTX3L,GLRX,ADAM8,CARD11,RASSF2,ANGPT1,CCL20,SFN,INSRR,TLR3,CTSH,HCK,CYFIP2,AURKA,APAF1,PLCG2,TNFSF11
GO:BP	regulation of leukocyte proliferation	GO:0070663	FALSE	3.09349e-15	14.5096	95	350	19	30108	PDCD1LG2,CRTAM,TNFSF13B,IKZF3,PTPRC,CD3E,IRF1,CD38,IL12B,RASSF5,SASH3,CD28,SYK,PTPN22,CD74,LYN,INPP5D,CARD11,BTK
GO:BP	regulation of intracellular signal transduction	GO:1902531	FALSE	3.47118e-15	14.4595	728	350	43	30108	GPR55,XCL1,CCL4,MMP9,CCL19,NLRC3,IL20RA,CCL21,PTPRC,GPR18,CD3E,LCK,SPI1,P2RX7,GRAP2,GPR174,CD28,IL18R1,P2RY8,HCLS1,SYK,NCF1C,PTPN22,STAT1,GCNT2,CD74,HPSE,GPR65,TNFAIP3,LYN,ADAM8,TNIP2,BANK1,CARD11,RASSF2,ANGPT1,CCL20,TLR3,DUSP5,NMI,PRDX1,PLCG2,TNFSF11
GO:BP	regulation of cell adhesion	GO:0030155	FALSE	6.20515e-15	14.2072	331	350	30	30108	PDCD1LG2,ZAP70,CRTAM,PTPRC,CD3E,LCK,IRF1,IL12B,SPI1,SASH3,CD28,SYK,SKAP1,DOCK8,PTPN22,GCNT2,BLB2,CD74,B2M,DMA,TBX21,LYN,ADAM8,CTLA4,CARD11,ANGPT1,ASS1,CYTIP,BLB1,TNFSF11
GO:BP	positive regulation of molecular function	GO:0044093	FALSE	1.48461e-14	13.8284	651	350	40	30108	GPR55,XCL1,CCL4,MMP9,CCL19,CCL21,PTPRC,IRF4,LCK,LCP2,IL12B,P2RX7,IL18R1,HCLS1,SYK,LPAR5,DOCK8,NCF1C,CASP18,IL18RAP,CD74,LAPTM5,PARP9,PLEK,LYN,RGS1,DTX3L,GLRX,ADAM8,CARD11,RASSF2,ANGPT1,CCL20,INSRR,TLR3,CTSH,CYFIP2,APAF1,PLCG2,TNFSF11
GO:BP	macromolecule metabolic process	GO:0043170	FALSE	1.54741e-14	13.8104	4325	350	113	30108	SPIC,IL8,TNFSF8,TRAT1,GZMA,ZAP70,UBASH3A,MMP9,LY96,IL1R2,NLRC3,SERPINB10B,CRTAM,PAX5,STAT4,IKZF3,IL12RB2,CST7,PTPRC,MCOLN2,IRF4,IL6,IKZF1,CD3E,SERPINB1,TCF7,LCK,IRF1,LCP2,IL12B,RASSF5,SPI1,P2RX7,SASH3,BATF3,EOMES,CD28,IL18R1,B3GALT5,SAMSN1,TRAF3IP3,TFEC,AOAH,TNIP3,HCLS1,SYK,LPAR5,SKAP1,PLD4,NCF1C,CASP18,PTPN22,STAT1,IL18RAP,GCNT2,RSAD2,CD74,CTSC,PRKCB,PTPN7,HPSE,C1R,SAMHD1,IL22RA2,LAPTM5,TBX21,PA…
GO:BP	myeloid leukocyte activation	GO:0002274	FALSE	1.57623e-14	13.8024	74	350	17	30108	IL8,IFNG,DCSTAMP,CST7,IRF4,LCP2,SPI1,DOCK2,SYK,IL18RAP,CTSC,STAP1,LYN,C1QA,NMI,ITGB6,PLCG2
GO:BP	organic substance metabolic process	GO:0071704	FALSE	1.80405e-14	13.7438	5091	350	125	30108	SPIC,IL8,TNFSF8,TRAT1,GZMA,ZAP70,UBASH3A,MMP9,LY96,IL1R2,NLRC3,SERPINB10B,CRTAM,PAX5,STAT4,SLC2A6,IKZF3,IL12RB2,CST7,PTPRC,MCOLN2,IRF4,IL6,IKZF1,CD3E,SERPINB1,TCF7,LCK,IRF1,LCP2,IL12B,RASSF5,SPI1,P2RX7,SASH3,BATF3,EOMES,CD28,IL18R1,B3GALT5,SAMSN1,TRAF3IP3,TFEC,AOAH,TNIP3,HCLS1,SYK,LPAR5,SKAP1,PLD4,NCF1C,CASP18,PTPN22,STAT1,IL18RAP,TBXAS1,GCNT2,RSAD2,CD74,CTSC,PRKCB,PTPN7,HPSE,C1R,SAMHD1,IL22RA2,L…
GO:BP	cell differentiation	GO:0030154	FALSE	3.26291e-14	13.4864	1856	350	68	30108	CD79B,IL8,THEMIS,TNFSF8,GPR171,ZAP70,MMP9,SERPINB10B,CRTAM,PAX5,DCSTAMP,IKZF3,EXFABP,PTPRC,IRF4,IKZF1,CD3E,LCK,IRF1,IL12B,SPI1,IL7R,BLK,SASH3,EOMES,CSF3R,CD28,IL18R1,CXCR4,DOCK2,HCLS1,SYK,PLD4,CASP18,PTPN22,STAT1,GCNT2,RSAD2,CD74,HPSE,DDX4,TBX21,STAP1,PLEK,LYN,ADAM8,C1QC,C1QA,FLT3,SNX10,INPP5D,CTLA4,CARD11,LIPA,ANGPT1,IRF8,SFN,BTK,NRROS,BRSK1,CYFIP2,AURKA,PRDM1,OMG,ITGB6,CEBPB,PLCG2,TNFSF11
GO:BP	cellular developmental process	GO:0048869	FALSE	3.26291e-14	13.4864	1856	350	68	30108	CD79B,IL8,THEMIS,TNFSF8,GPR171,ZAP70,MMP9,SERPINB10B,CRTAM,PAX5,DCSTAMP,IKZF3,EXFABP,PTPRC,IRF4,IKZF1,CD3E,LCK,IRF1,IL12B,SPI1,IL7R,BLK,SASH3,EOMES,CSF3R,CD28,IL18R1,CXCR4,DOCK2,HCLS1,SYK,PLD4,CASP18,PTPN22,STAT1,GCNT2,RSAD2,CD74,HPSE,DDX4,TBX21,STAP1,PLEK,LYN,ADAM8,C1QC,C1QA,FLT3,SNX10,INPP5D,CTLA4,CARD11,LIPA,ANGPT1,IRF8,SFN,BTK,NRROS,BRSK1,CYFIP2,AURKA,PRDM1,OMG,ITGB6,CEBPB,PLCG2,TNFSF11
GO:BP	regulation of leukocyte mediated immunity	GO:0002703	FALSE	5.69957e-14	13.2442	66	350	16	30108	CRTAM,PTPRC,IL12B,SPI1,P2RX7,SASH3,CD28,IL18R1,SYK,IL18RAP,RSAD2,TBX21,STAP1,LYN,TLR3,PLCG2
GO:BP	B cell activation	GO:0042113	FALSE	6.46166e-14	13.1897	128	350	20	30108	CD79B,TNFSF13B,IKZF3,PTPRC,CD38,SPI1,SASH3,CD28,SAMSN1,SYK,CD74,CD180,TBX21,TNFAIP3,LYN,BANK1,INPP5D,CARD11,BTK,PLCG2
GO:BP	regulation of immune effector process	GO:0002697	FALSE	9.58919e-14	13.0182	113	350	19	30108	CRTAM,PTPRC,IL12B,SPI1,P2RX7,SASH3,CD28,IL18R1,SYK,PTPN22,IL18RAP,RSAD2,CD74,TBX21,STAP1,LYN,ANGPT1,TLR3,PLCG2
GO:BP	response to lipopolysaccharide	GO:0032496	FALSE	1.57989e-13	12.8014	84	350	17	30108	CXCL13,IL8,PDCD1LG2,ACOD1,LY96,EXFABP,IL12RB2,IL12B,SPI1,P2RX7,TNIP3,CD180,STAP1,TNFAIP3,LYN,TNIP2,PLCG2
GO:BP	positive regulation of cellular metabolic process	GO:0031325	FALSE	1.58994e-13	12.7986	1577	350	61	30108	SPIC,IL8,TNFSF8,MMP9,LY96,IFNG,CRTAM,PAX5,IKZF3,IL12RB2,PTPRC,MCOLN2,IRF4,CD3E,IRF1,LCP2,IL12B,SPI1,P2RX7,SASH3,CD28,IL18R1,TRAF3IP3,TFEC,HCLS1,SYK,SKAP1,NCF1C,PTPN22,STAT1,RSAD2,CD74,HPSE,TBX21,PARP9,STAP1,PLEK,NLRC5,LYN,MOV10,DTX3L,ADAM8,ZC3H12A,TOX2,BANK1,TAF4B,CARD11,RASSF2,ANGPT1,PKP1,HELZ2,IRF8,ASS1,INSRR,TLR3,CTSH,HMOX1,PRDM1,CEBPB,PLCG2,TNFSF11
GO:BP	regulation of lymphocyte differentiation	GO:0045619	FALSE	2.02409e-13	12.6938	71	350	16	30108	ZAP70,CRTAM,IKZF3,PTPRC,IRF1,SPI1,SASH3,CD28,SYK,CD74,TBX21,ADAM8,INPP5D,CTLA4,CARD11,PRDM1
GO:BP	negative regulation of biological process	GO:0048519	FALSE	3.90531e-13	12.4083	2415	350	77	30108	IL8,TRAT1,GZMA,ACOD1,GPR171,UBASH3A,MMP9,IL1R2,NLRC3,SERPINB10B,CRTAM,PAX5,DCSTAMP,EXFABP,CST7,PTPRC,IRF4,CD3E,SERPINB1,IRF1,IL12B,RASSF5,SPI1,P2RX7,XCR1,CD28,IL18R1,SAMSN1,TFEC,AOAH,HCLS1,DOCK8,PTPN22,CARMIL2,STAT1,GCNT2,RSAD2,CD74,CTSC,SAMHD1,IL22RA2,LAPTM5,TBX21,PARP9,STAP1,PLEK,TNFAIP3,NLRC5,ETV7,LYN,MOV10,DTX3L,ADAM8,ZC3H12A,C1QC,BANK1,TAPBPL,PATL2,INPP5D,CTLA4,ANGPT1,PKP1,ADCY7,IRF8,SFN,ASS…
GO:BP	response to molecule of bacterial origin	GO:0002237	FALSE	4.44711e-13	12.3519	89	350	17	30108	CXCL13,IL8,PDCD1LG2,ACOD1,LY96,EXFABP,IL12RB2,IL12B,SPI1,P2RX7,TNIP3,CD180,STAP1,TNFAIP3,LYN,TNIP2,PLCG2
GO:BP	positive regulation of cell adhesion	GO:0045785	FALSE	4.69334e-13	12.3285	182	350	22	30108	PDCD1LG2,ZAP70,PTPRC,CD3E,LCK,IL12B,SASH3,CD28,SYK,SKAP1,DOCK8,PTPN22,GCNT2,BLB2,CD74,B2M,DMA,ADAM8,CARD11,ANGPT1,BLB1,TNFSF11
GO:BP	positive regulation of gene expression	GO:0010628	FALSE	5.1137e-13	12.2913	513	350	34	30108	IL8,LY96,CRTAM,IL12RB2,PTPRC,MCOLN2,IRF4,CD3E,IRF1,IL12B,SPI1,P2RX7,SASH3,CD28,IL18R1,TRAF3IP3,SYK,PTPN22,STAT1,RSAD2,CD74,HPSE,TBX21,STAP1,ADAM8,CARD11,ANGPT1,PKP1,TLR3,CTSH,PRDM1,CEBPB,PLCG2,TNFSF11
GO:BP	T cell selection	GO:0045058	FALSE	7.63712e-13	12.1171	23	350	11	30108	THEMIS,ZAP70,PTPRC,IRF4,CD3E,CD28,DOCK2,SYK,CD74,TBX21,CARD11
GO:BP	positive regulation of leukocyte mediated immunity	GO:0002705	FALSE	1.06422e-12	11.973	41	350	13	30108	CRTAM,PTPRC,IL12B,SPI1,P2RX7,SASH3,CD28,IL18R1,IL18RAP,RSAD2,TBX21,STAP1,PLCG2
GO:BP	regulation of nitrogen compound metabolic process	GO:0051171	FALSE	1.16701e-12	11.9329	2518	350	78	30108	SPIC,TNFSF8,GZMA,MMP9,IL1R2,NLRC3,SERPINB10B,PAX5,STAT4,IKZF3,CST7,PTPRC,IRF4,IKZF1,CD3E,SERPINB1,TCF7,LCK,IRF1,LCP2,IL12B,RASSF5,SPI1,P2RX7,BATF3,EOMES,CD28,IL18R1,SAMSN1,TFEC,TNIP3,HCLS1,SYK,LPAR5,SKAP1,NCF1C,CASP18,PTPN22,STAT1,IL18RAP,CD74,IL22RA2,LAPTM5,TBX21,PARP9,TNFAIP3,NLRC5,ETV7,LYN,MOV10,DTX3L,ADAM8,ZC3H12A,TOX2,TNIP2,BANK1,TAF4B,CARD11,RASSF2,ANGPT1,PKP1,HELZ2,IRF8,SFN,ASS1,TLR3,CTSH,…
GO:BP	mononuclear cell migration	GO:0071674	FALSE	2.02779e-12	11.693	67	350	15	30108	IL8,XCL1,CCL4,CCL19,CRTAM,ITGB7,CCL21,SPI1,MYO1G,DOCK8,TBX21,LYN,ADAM8,CCL20,TNFSF11
GO:BP	regulation of primary metabolic process	GO:0080090	FALSE	2.49178e-12	11.6035	2608	350	79	30108	SPIC,TNFSF8,GZMA,MMP9,IL1R2,NLRC3,SERPINB10B,PAX5,STAT4,SLC2A6,IKZF3,CST7,PTPRC,IRF4,IKZF1,CD3E,SERPINB1,TCF7,LCK,IRF1,LCP2,IL12B,RASSF5,SPI1,P2RX7,BATF3,EOMES,CD28,IL18R1,SAMSN1,TFEC,TNIP3,HCLS1,SYK,LPAR5,SKAP1,NCF1C,CASP18,PTPN22,STAT1,IL18RAP,CD74,IL22RA2,LAPTM5,TBX21,PARP9,PLEK,TNFAIP3,NLRC5,ETV7,LYN,MOV10,DTX3L,ADAM8,ZC3H12A,TOX2,TNIP2,BANK1,TAF4B,CARD11,RASSF2,ANGPT1,PKP1,HELZ2,IRF8,SFN,TLR…
GO:BP	cellular response to biotic stimulus	GO:0071216	FALSE	2.57456e-12	11.5893	68	350	15	30108	CXCL13,IL8,PDCD1LG2,ACOD1,LY96,IL12B,SPI1,TNIP3,SYK,CD180,STAP1,TNFAIP3,LYN,TNIP2,PLCG2
GO:BP	peptidyl-tyrosine phosphorylation	GO:0018108	FALSE	3.3824e-12	11.4708	136	350	19	30108	ZAP70,IL12RB2,PTPRC,CD3E,LCK,IL12B,SAMSN1,HCLS1,SYK,NCF1C,CD74,IL22RA2,PARP9,LYN,BANK1,ANGPT1,BTK,HCK,PLCG2
GO:BP	cellular response to lipopolysaccharide	GO:0071222	FALSE	3.38842e-12	11.47	56	350	14	30108	CXCL13,IL8,PDCD1LG2,ACOD1,LY96,IL12B,SPI1,TNIP3,CD180,STAP1,TNFAIP3,LYN,TNIP2,PLCG2
GO:BP	regulation of multicellular organismal development	GO:2000026	FALSE	3.89562e-12	11.4094	584	350	35	30108	GPR171,ZAP70,MMP9,CRTAM,DCSTAMP,IKZF3,EXFABP,CST7,PTPRC,IRF1,IL12B,SPI1,P2RX7,SASH3,CSF3R,CD28,HCLS1,SYK,STAT1,CD74,CTSC,HPSE,TBX21,LYN,ADAM8,C1QC,INPP5D,CTLA4,CARD11,SFN,TLR3,CTSH,HMOX1,PRDM1,TNFSF11
GO:BP	peptidyl-tyrosine modification	GO:0018212	FALSE	4.4593e-12	11.3507	138	350	19	30108	ZAP70,IL12RB2,PTPRC,CD3E,LCK,IL12B,SAMSN1,HCLS1,SYK,NCF1C,CD74,IL22RA2,PARP9,LYN,BANK1,ANGPT1,BTK,HCK,PLCG2
GO:BP	cellular response to molecule of bacterial origin	GO:0071219	FALSE	5.79812e-12	11.2367	58	350	14	30108	CXCL13,IL8,PDCD1LG2,ACOD1,LY96,IL12B,SPI1,TNIP3,CD180,STAP1,TNFAIP3,LYN,TNIP2,PLCG2
GO:BP	positive regulation of cellular biosynthetic process	GO:0031328	FALSE	6.02408e-12	11.2201	1193	350	50	30108	SPIC,IL8,TNFSF8,LY96,CRTAM,PAX5,IKZF3,IL12RB2,PTPRC,MCOLN2,IRF4,CD3E,IRF1,IL12B,SPI1,P2RX7,SASH3,CD28,IL18R1,TRAF3IP3,TFEC,HCLS1,SYK,SKAP1,NCF1C,PTPN22,STAT1,RSAD2,CD74,HPSE,TBX21,PARP9,STAP1,NLRC5,DTX3L,ADAM8,TOX2,TAF4B,CARD11,ANGPT1,PKP1,HELZ2,IRF8,ASS1,TLR3,CTSH,PRDM1,CEBPB,PLCG2,TNFSF11
GO:BP	innate immune response-activating signaling pathway	GO:0002758	FALSE	6.88534e-12	11.1621	104	350	17	30108	LY96,NLRC3,IRF4,IRF1,SYK,PTPN22,RSAD2,IFIH1,TNFAIP3,LYN,TNIP2,TLR3,NMI,BTK,TLR2A,PLCG2,TLR4
GO:BP	regulation of catalytic activity	GO:0050790	FALSE	7.758e-12	11.1103	745	350	39	30108	GPR55,GZMA,XCL1,CCL4,MMP9,CCL19,SERPINB10B,CST7,CCL21,PTPRC,SERPINB1,LCK,ARHGAP15,LCP2,IL12B,P2RX7,SYK,DOCK8,NCF1C,CASP18,CD74,LAPTM5,PARP9,PLEK,TNFAIP3,NLRC5,LYN,RGS1,DTX3L,ADAM8,RASSF2,ANGPT1,CCL20,SFN,INSRR,CTSH,CYFIP2,APAF1,TNFSF11
GO:BP	positive regulation of biosynthetic process	GO:0009891	FALSE	8.60725e-12	11.0651	1204	350	50	30108	SPIC,IL8,TNFSF8,LY96,CRTAM,PAX5,IKZF3,IL12RB2,PTPRC,MCOLN2,IRF4,CD3E,IRF1,IL12B,SPI1,P2RX7,SASH3,CD28,IL18R1,TRAF3IP3,TFEC,HCLS1,SYK,SKAP1,NCF1C,PTPN22,STAT1,RSAD2,CD74,HPSE,TBX21,PARP9,STAP1,NLRC5,DTX3L,ADAM8,TOX2,TAF4B,CARD11,ANGPT1,PKP1,HELZ2,IRF8,ASS1,TLR3,CTSH,PRDM1,CEBPB,PLCG2,TNFSF11
GO:BP	positive regulation of macromolecule biosynthetic process	GO:0010557	FALSE	9.26054e-12	11.0334	1162	350	49	30108	SPIC,IL8,TNFSF8,LY96,CRTAM,PAX5,IKZF3,IL12RB2,PTPRC,MCOLN2,IRF4,CD3E,IRF1,IL12B,SPI1,P2RX7,SASH3,CD28,IL18R1,TRAF3IP3,TFEC,HCLS1,SYK,SKAP1,NCF1C,PTPN22,STAT1,RSAD2,CD74,HPSE,TBX21,PARP9,STAP1,NLRC5,DTX3L,ADAM8,TOX2,TAF4B,CARD11,ANGPT1,PKP1,HELZ2,IRF8,TLR3,CTSH,PRDM1,CEBPB,PLCG2,TNFSF11
GO:BP	myeloid leukocyte migration	GO:0097529	FALSE	1.11177e-11	10.954	90	350	16	30108	CXCL13,IL8,XCL1,CCL4,CCL19,CCL21,MCOLN2,SPI1,CSF3R,SYK,CD74,STAP1,LYN,ADAM8,CCL20,TNFSF11
GO:BP	negative regulation of leukocyte activation	GO:0002695	FALSE	1.51588e-11	10.8193	76	350	15	30108	CRTAM,CST7,IRF1,RASSF5,SPI1,SAMSN1,PTPN22,CD74,TBX21,TNFAIP3,LYN,BANK1,INPP5D,CTLA4,BTK
GO:BP	T cell proliferation	GO:0042098	FALSE	1.86299e-11	10.7298	77	350	15	30108	PDCD1LG2,CRTAM,PTPRC,CD3E,IRF1,IL12B,P2RX7,SASH3,CD28,DOCK2,SYK,DOCK8,PTPN22,CARD11,LIPA
GO:BP	leukocyte chemotaxis	GO:0030595	FALSE	1.91112e-11	10.7187	93	350	16	30108	CXCL13,IL8,XCL1,CCL4,CXCR5,CCL19,CCL21,SPI1,CSF3R,SYK,CD74,STAP1,LYN,ADAM8,CCL20,TNFSF11
GO:BP	negative regulation of cellular process	GO:0048523	FALSE	1.94557e-11	10.711	2270	350	71	30108	IL8,GZMA,ACOD1,GPR171,UBASH3A,MMP9,IL1R2,NLRC3,CRTAM,PAX5,DCSTAMP,EXFABP,CST7,PTPRC,IRF4,CD3E,SERPINB1,IRF1,IL12B,RASSF5,SPI1,P2RX7,XCR1,CD28,SAMSN1,TFEC,HCLS1,DOCK8,PTPN22,CARMIL2,STAT1,GCNT2,RSAD2,CD74,CTSC,SAMHD1,LAPTM5,TBX21,PARP9,STAP1,PLEK,TNFAIP3,NLRC5,ETV7,LYN,MOV10,DTX3L,ADAM8,ZC3H12A,C1QC,BANK1,PATL2,INPP5D,CTLA4,ANGPT1,PKP1,ADCY7,IRF8,SFN,ASS1,DUSP5,CTSH,NMI,BTK,NRROS,HCK,HMOX1,AURKA,P…
GO:BP	regulation of cell development	GO:0060284	FALSE	2.21943e-11	10.6538	325	350	26	30108	GPR171,ZAP70,CRTAM,DCSTAMP,IKZF3,PTPRC,IRF1,IL12B,SPI1,SASH3,CSF3R,CD28,HCLS1,SYK,STAT1,CD74,TBX21,LYN,ADAM8,C1QC,INPP5D,CTLA4,CARD11,AURKA,PRDM1,TNFSF11
GO:BP	chemotaxis	GO:0006935	FALSE	2.84653e-11	10.5457	174	350	20	30108	CXCL13,IL8,XCL1,CCL4,CXCR5,CCL19,CCL21,CX3CR1,SPI1,CSF3R,XCR1,DOCK2,SYK,CD74,STAP1,LYN,ADAM8,ANGPT1,CCL20,TNFSF11
GO:BP	activation of innate immune response	GO:0002218	FALSE	2.88444e-11	10.5399	113	350	17	30108	LY96,NLRC3,IRF4,IRF1,SYK,PTPN22,RSAD2,IFIH1,TNFAIP3,LYN,TNIP2,TLR3,NMI,BTK,TLR2A,PLCG2,TLR4
GO:BP	response to type II interferon	GO:0034341	FALSE	3.00734e-11	10.5218	40	350	12	30108	XCL1,CCL4,CCL19,CCL21,IRF1,IL12B,STAT1,CD74,PARP9,NLRC5,CCL20,IRF8
GO:BP	taxis	GO:0042330	FALSE	3.18023e-11	10.4975	175	350	20	30108	CXCL13,IL8,XCL1,CCL4,CXCR5,CCL19,CCL21,CX3CR1,SPI1,CSF3R,XCR1,DOCK2,SYK,CD74,STAP1,LYN,ADAM8,ANGPT1,CCL20,TNFSF11
GO:BP	regulation of alpha-beta T cell activation	GO:0046634	FALSE	4.20771e-11	10.376	41	350	12	30108	CRTAM,PTPRC,CD3E,IRF1,IL12B,SASH3,CD28,SYK,PTPN22,TBX21,CARD11,PRDM1
GO:BP	response to virus	GO:0009615	FALSE	7.08305e-11	10.1498	160	350	19	30108	IFNG,NLRC3,PTPRC,IRF1,IL12B,PTPN22,STAT1,RSAD2,SAMHD1,TBX21,IFIH1,PARP9,TNFAIP3,NLRC5,MOV10,DTX3L,TLR3,NMI,ITGB6
GO:BP	lymphocyte migration	GO:0072676	FALSE	8.00273e-11	10.0968	43	350	12	30108	IL8,XCL1,CCL4,CCL19,CRTAM,ITGB7,CCL21,MYO1G,DOCK8,TBX21,ADAM8,CCL20
GO:BP	negative regulation of cell activation	GO:0050866	FALSE	8.73305e-11	10.0588	85	350	15	30108	CRTAM,CST7,IRF1,RASSF5,SPI1,SAMSN1,PTPN22,CD74,TBX21,TNFAIP3,LYN,BANK1,INPP5D,CTLA4,BTK
GO:BP	multicellular organismal-level homeostasis	GO:0048871	FALSE	9.67116e-11	10.0145	346	350	26	30108	SERPINB10B,IL20RA,DCSTAMP,IRF4,IKZF1,SPI1,P2RX7,SASH3,IL18R1,SYK,STAT1,GCNT2,CD74,TNFAIP3,LYN,ADAM8,SNX10,INPP5D,CARD11,LIPA,ANGPT1,CTSH,HMOX1,PRDX1,ITGB6,TNFSF11
GO:BP	positive regulation of leukocyte proliferation	GO:0070665	FALSE	9.7596e-11	10.0106	56	350	13	30108	PDCD1LG2,TNFSF13B,PTPRC,CD3E,CD38,IL12B,SASH3,CD28,SYK,PTPN22,CD74,LYN,CARD11
GO:BP	regulation of T cell differentiation	GO:0045580	FALSE	9.7596e-11	10.0106	56	350	13	30108	ZAP70,CRTAM,PTPRC,IRF1,SASH3,CD28,SYK,CD74,TBX21,ADAM8,CTLA4,CARD11,PRDM1
GO:BP	pattern recognition receptor signaling pathway	GO:0002221	FALSE	1.01465e-10	9.99368	103	350	16	30108	LY96,NLRC3,IRF4,IRF1,PTPN22,RSAD2,IFIH1,TNFAIP3,LYN,TNIP2,TLR3,NMI,BTK,TLR2A,PLCG2,TLR4
GO:BP	production of molecular mediator of immune response	GO:0002440	FALSE	1.04678e-10	9.98015	86	350	15	30108	PTPRC,P2RX7,SASH3,CD28,IL18R1,SYK,PTPN22,RSAD2,CD74,SAMHD1,TBX21,ANGPT1,TLR3,BTK,PLCG2
GO:BP	cell killing	GO:0001906	FALSE	1.44178e-10	9.8411	34	350	11	30108	CRTAM,PTPRC,IL12B,SPI1,P2RX7,SYK,IL18RAP,CTSC,STAP1,CTSH,PRDX1
GO:BP	myeloid cell differentiation	GO:0030099	FALSE	2.78831e-10	9.55466	196	350	20	30108	GPR171,SERPINB10B,DCSTAMP,IRF4,IKZF1,IL12B,SPI1,CSF3R,HCLS1,CASP18,STAT1,CD74,LYN,C1QC,SNX10,INPP5D,LIPA,NRROS,ITGB6,TNFSF11
GO:BP	cellular response to type II interferon	GO:0071346	FALSE	4.17674e-10	9.37916	37	350	11	30108	XCL1,CCL4,CCL19,CCL21,IRF1,IL12B,STAT1,PARP9,NLRC5,CCL20,IRF8
GO:BP	positive regulation of production of molecular mediator of immune response	GO:0002702	FALSE	4.52228e-10	9.34464	49	350	12	30108	PTPRC,P2RX7,SASH3,CD28,IL18R1,SYK,PTPN22,RSAD2,CD74,TBX21,TLR3,PLCG2
GO:BP	defense response to virus	GO:0051607	FALSE	5.19178e-10	9.28468	114	350	16	30108	IFNG,NLRC3,PTPRC,IRF1,IL12B,PTPN22,STAT1,RSAD2,SAMHD1,IFIH1,PARP9,TNFAIP3,NLRC5,MOV10,DTX3L,TLR3
GO:BP	defense response to symbiont	GO:0140546	FALSE	5.19178e-10	9.28468	114	350	16	30108	IFNG,NLRC3,PTPRC,IRF1,IL12B,PTPN22,STAT1,RSAD2,SAMHD1,IFIH1,PARP9,TNFAIP3,NLRC5,MOV10,DTX3L,TLR3
GO:BP	positive regulation of cell killing	GO:0031343	FALSE	5.38196e-10	9.26906	13	350	8	30108	CRTAM,PTPRC,IL12B,SPI1,P2RX7,SYK,IL18RAP,STAP1
GO:BP	cell migration	GO:0016477	FALSE	5.45391e-10	9.26329	691	350	35	30108	CXCL13,IL8,XCL1,CCL4,MMP9,CXCR5,CCL19,CRTAM,ITGB7,CCL21,PTPRC,MCOLN2,LCP1,IL12B,SPI1,CSF3R,MYO1G,SYK,DOCK8,PTPN22,CARMIL2,S100A12,GCNT2,CD74,TBX21,STAP1,LYN,ADAM8,PIK3CD,ANGPT1,CCL20,CTSH,HMOX1,PLCG2,TNFSF11
GO:BP	positive regulation of nitrogen compound metabolic process	GO:0051173	FALSE	5.66356e-10	9.24691	1440	350	52	30108	SPIC,TNFSF8,MMP9,PAX5,IKZF3,PTPRC,IRF4,CD3E,LCK,IRF1,LCP2,IL12B,RASSF5,SPI1,P2RX7,CD28,TFEC,HCLS1,SYK,SKAP1,NCF1C,CASP18,PTPN22,STAT1,CD74,LAPTM5,TBX21,PARP9,TNFAIP3,NLRC5,LYN,MOV10,DTX3L,ADAM8,ZC3H12A,TOX2,BANK1,TAF4B,RASSF2,ANGPT1,HELZ2,IRF8,ASS1,TLR3,CTSH,NMI,CYFIP2,AURKA,APAF1,CEBPB,PLCG2,TNFSF11
GO:BP	neutrophil migration	GO:1990266	FALSE	5.88875e-10	9.22998	50	350	12	30108	CXCL13,IL8,XCL1,CCL4,CCL19,CCL21,MCOLN2,CSF3R,SYK,CD74,ADAM8,CCL20
GO:BP	programmed cell death	GO:0012501	FALSE	6.60419e-10	9.18018	735	350	36	30108	GZMA,MMP9,IL20RA,IKZF3,EXFABP,PTPRC,CD3E,LCK,IRF1,IL12B,SPI1,P2RX7,CD28,HCLS1,SYK,DOCK8,CASP18,CD74,CTSC,LAPTM5,TNFAIP3,LYN,ADAM8,INPP5D,LIPA,ANGPT1,SFN,TLR3,CTSH,BRSK1,HCK,CYFIP2,HMOX1,AURKA,APAF1,PLCG2
GO:BP	cell death	GO:0008219	FALSE	6.87214e-10	9.16291	736	350	36	30108	GZMA,MMP9,IL20RA,IKZF3,EXFABP,PTPRC,CD3E,LCK,IRF1,IL12B,SPI1,P2RX7,CD28,HCLS1,SYK,DOCK8,CASP18,CD74,CTSC,LAPTM5,TNFAIP3,LYN,ADAM8,INPP5D,LIPA,ANGPT1,SFN,TLR3,CTSH,BRSK1,HCK,CYFIP2,HMOX1,AURKA,APAF1,PLCG2
GO:BP	regulation of MAPK cascade	GO:0043408	FALSE	7.2386e-10	9.14035	316	350	24	30108	XCL1,CCL4,CCL19,CCL21,PTPRC,SPI1,P2RX7,GRAP2,SYK,NCF1C,PTPN22,GCNT2,CD74,LYN,ADAM8,BANK1,RASSF2,ANGPT1,CCL20,TLR3,DUSP5,PRDX1,PLCG2,TNFSF11
GO:BP	alpha-beta T cell proliferation	GO:0046633	FALSE	7.50108e-10	9.12488	20	350	9	30108	PTPRC,CD3E,IRF1,IL12B,CD28,DOCK2,SYK,PTPN22,CARD11
GO:BP	MAPK cascade	GO:0000165	FALSE	7.61681e-10	9.11823	347	350	25	30108	XCL1,CCL4,CCL19,CCL21,PTPRC,SPI1,P2RX7,GRAP2,SYK,NCF1C,PTPN22,GCNT2,CD74,LYN,ADAM8,BANK1,RASSF2,ANGPT1,CCL20,TLR3,DUSP5,CTSH,PRDX1,PLCG2,TNFSF11
GO:BP	negative regulation of lymphocyte activation	GO:0051250	FALSE	9.51303e-10	9.02168	66	350	13	30108	CRTAM,IRF1,RASSF5,SAMSN1,PTPN22,CD74,TBX21,TNFAIP3,LYN,BANK1,INPP5D,CTLA4,BTK
GO:BP	positive regulation of lymphocyte proliferation	GO:0050671	FALSE	9.80466e-10	9.00857	52	350	12	30108	PDCD1LG2,TNFSF13B,PTPRC,CD3E,CD38,IL12B,SASH3,CD28,SYK,PTPN22,CD74,CARD11
GO:BP	positive regulation of mononuclear cell proliferation	GO:0032946	FALSE	9.80466e-10	9.00857	52	350	12	30108	PDCD1LG2,TNFSF13B,PTPRC,CD3E,CD38,IL12B,SASH3,CD28,SYK,PTPN22,CD74,CARD11
GO:BP	regulation of production of molecular mediator of immune response	GO:0002700	FALSE	1.16806e-09	8.93253	67	350	13	30108	PTPRC,P2RX7,SASH3,CD28,IL18R1,SYK,PTPN22,RSAD2,CD74,TBX21,ANGPT1,TLR3,PLCG2
GO:BP	negative regulation of multicellular organismal process	GO:0051241	FALSE	1.19592e-09	8.9223	452	350	28	30108	IL1R2,NLRC3,CRTAM,CST7,PTPRC,SERPINB1,IRF1,IL12B,RASSF5,SPI1,P2RX7,IL18R1,SAMSN1,PTPN22,STAT1,CD74,CTSC,TBX21,TNFAIP3,LYN,C1QC,BANK1,INPP5D,CTLA4,ANGPT1,ADCY7,NMI,BTK
GO:BP	leukocyte mediated cytotoxicity	GO:0001909	FALSE	1.38428e-09	8.85878	30	350	10	30108	CRTAM,PTPRC,IL12B,SPI1,P2RX7,IL18RAP,CTSC,STAP1,CTSH,PRDX1
GO:BP	leukocyte activation involved in immune response	GO:0002366	FALSE	1.41739e-09	8.84851	102	350	15	30108	PTPRC,IRF4,LCP1,IL12B,SPI1,EOMES,CD28,IL18R1,DOCK2,SYK,CD180,TBX21,LYN,NMI,PLCG2
GO:BP	response to lipid	GO:0033993	FALSE	1.46588e-09	8.8339	268	350	22	30108	CXCL13,IL8,PDCD1LG2,ACOD1,LY96,EXFABP,IL12RB2,IL12B,SPI1,P2RX7,TNIP3,SYK,CD180,STAP1,TNFAIP3,LYN,BCO1,TNIP2,LIPA,P2RY4,CTSH,PLCG2
GO:BP	regulation of developmental process	GO:0050793	FALSE	1.57934e-09	8.80152	1101	350	44	30108	GPR171,ZAP70,MMP9,CRTAM,DCSTAMP,IKZF3,EXFABP,CST7,PTPRC,IRF1,ARHGAP15,IL12B,SPI1,P2RX7,SASH3,CSF3R,CD28,HCLS1,SYK,STAT1,FMNL1,GCNT2,CD74,CTSC,HPSE,TBX21,RHOG,TNFAIP3,LYN,ADAM8,C1QC,INPP5D,CTLA4,CARD11,SFN,TLR3,CTSH,BRSK1,HCK,HMOX1,AURKA,PRDM1,CEBPB,TNFSF11
GO:BP	regulation of tumor necrosis factor superfamily cytokine production	GO:1903555	FALSE	1.59599e-09	8.79697	54	350	12	30108	LY96,NLRC3,PTPRC,IL12B,SASH3,SYK,PTPN22,TNFAIP3,ADAM8,ANGPT1,TLR3,PLCG2
GO:BP	tumor necrosis factor superfamily cytokine production	GO:0071706	FALSE	1.59599e-09	8.79697	54	350	12	30108	LY96,NLRC3,PTPRC,IL12B,SASH3,SYK,PTPN22,TNFAIP3,ADAM8,ANGPT1,TLR3,PLCG2
GO:BP	phosphate-containing compound metabolic process	GO:0006796	FALSE	1.84668e-09	8.73361	1198	350	46	30108	ZAP70,MMP9,IL12RB2,PTPRC,CD3E,LCK,LCP2,IL12B,P2RX7,SAMSN1,HCLS1,SYK,NCF1C,PTPN22,CD74,PRKCB,PTPN7,SAMHD1,IL22RA2,SOCS1,PARP9,STAP1,PLEK,TNFAIP3,NLRC5,LYN,ADAM8,BANK1,TAF4B,LIPA,PIK3CD,RASSF2,ANGPT1,ADCY7,SOCS3,SFN,INSRR,TLR3,BTK,CMPK2,BRSK1,HCK,PPM1J,AURKA,PLCG2,TNFSF11
GO:BP	cell activation involved in immune response	GO:0002263	FALSE	1.89839e-09	8.72162	104	350	15	30108	PTPRC,IRF4,LCP1,IL12B,SPI1,EOMES,CD28,IL18R1,DOCK2,SYK,CD180,TBX21,LYN,NMI,PLCG2
GO:BP	alpha-beta T cell differentiation	GO:0046632	FALSE	1.98549e-09	8.70213	42	350	11	30108	TNFSF8,IRF4,IRF1,IL12B,SASH3,EOMES,IL18R1,SYK,RSAD2,TBX21,PRDM1
GO:BP	T cell mediated immunity	GO:0002456	FALSE	2.02249e-09	8.69411	31	350	10	30108	PTPRC,IL12B,P2RX7,SASH3,IL18R1,MYO1G,RSAD2,CTSC,TBX21,CTSH
GO:BP	cell population proliferation	GO:0008283	FALSE	2.07353e-09	8.68329	1490	350	52	30108	IL8,PDCD1LG2,MMP9,CRTAM,TNFSF13B,STAT4,IKZF3,EXFABP,PTPRC,IL6,CD3E,SERPINB1,IRF1,CD38,IL12B,RASSF5,P2RX7,SASH3,CD28,DOCK2,SYK,DOCK8,PTPN22,CARMIL2,STAT1,IL18RAP,CD74,CD180,HPSE,STAP1,PLEK,TNFAIP3,LYN,SNX10,INPP5D,CARD11,LIPA,ANGPT1,SFN,CTSH,NMI,BTK,BRSK1,HCK,CYFIP2,HMOX1,AURKA,FAM83B,PRDX1,PRDM1,OMG,TNFSF11
GO:BP	positive regulation of MAPK cascade	GO:0043410	FALSE	2.44424e-09	8.61186	220	350	20	30108	XCL1,CCL4,CCL19,CCL21,PTPRC,SPI1,P2RX7,SYK,NCF1C,PTPN22,GCNT2,CD74,ADAM8,BANK1,RASSF2,ANGPT1,CCL20,TLR3,PLCG2,TNFSF11
GO:BP	phosphorus metabolic process	GO:0006793	FALSE	2.53203e-09	8.59653	1209	350	46	30108	ZAP70,MMP9,IL12RB2,PTPRC,CD3E,LCK,LCP2,IL12B,P2RX7,SAMSN1,HCLS1,SYK,NCF1C,PTPN22,CD74,PRKCB,PTPN7,SAMHD1,IL22RA2,SOCS1,PARP9,STAP1,PLEK,TNFAIP3,NLRC5,LYN,ADAM8,BANK1,TAF4B,LIPA,PIK3CD,RASSF2,ANGPT1,ADCY7,SOCS3,SFN,INSRR,TLR3,BTK,CMPK2,BRSK1,HCK,PPM1J,AURKA,PLCG2,TNFSF11
GO:BP	regulation of hydrolase activity	GO:0051336	FALSE	3.14951e-09	8.50176	370	350	25	30108	GPR55,GZMA,XCL1,CCL4,MMP9,CCL19,SERPINB10B,CST7,CCL21,PTPRC,SERPINB1,LCK,ARHGAP15,SYK,DOCK8,CASP18,LAPTM5,PLEK,LYN,RGS1,CCL20,SFN,CTSH,CYFIP2,APAF1
GO:BP	positive regulation of catalytic activity	GO:0043085	FALSE	3.9354e-09	8.40501	475	350	28	30108	GPR55,XCL1,CCL4,CCL19,CCL21,PTPRC,LCK,LCP2,IL12B,P2RX7,SYK,DOCK8,NCF1C,CASP18,CD74,LAPTM5,PLEK,LYN,RGS1,ADAM8,RASSF2,ANGPT1,CCL20,INSRR,CTSH,CYFIP2,APAF1,TNFSF11
GO:BP	granulocyte migration	GO:0097530	FALSE	3.98029e-09	8.40008	58	350	12	30108	CXCL13,IL8,XCL1,CCL4,CCL19,CCL21,MCOLN2,CSF3R,SYK,CD74,ADAM8,CCL20
GO:BP	primary metabolic process	GO:0044238	FALSE	4.07537e-09	8.38983	4760	350	107	30108	SPIC,TNFSF8,GZMA,ZAP70,MMP9,IL1R2,NLRC3,SERPINB10B,PAX5,STAT4,SLC2A6,IKZF3,IL12RB2,CST7,PTPRC,IRF4,IKZF1,CD3E,SERPINB1,TCF7,LCK,IRF1,LCP2,IL12B,RASSF5,SPI1,P2RX7,BATF3,EOMES,CD28,IL18R1,B3GALT5,SAMSN1,TFEC,AOAH,TNIP3,HCLS1,SYK,LPAR5,SKAP1,NCF1C,CASP18,PTPN22,STAT1,IL18RAP,TBXAS1,GCNT2,CD74,CTSC,PRKCB,PTPN7,HPSE,C1R,SAMHD1,IL22RA2,LAPTM5,TBX21,SOCS1,PARP9,PLEK,TNFAIP3,NLRC5,ETV7,LYN,MOV10,DTX3L,AD…
GO:BP	regulation of B cell proliferation	GO:0030888	FALSE	4.13472e-09	8.38355	33	350	10	30108	TNFSF13B,IKZF3,PTPRC,CD38,SASH3,CD74,LYN,INPP5D,CARD11,BTK
GO:BP	positive regulation of B cell activation	GO:0050871	FALSE	4.5641e-09	8.34064	45	350	11	30108	TNFSF13B,PTPRC,CD38,SPI1,SASH3,CD28,SYK,CD74,TBX21,INPP5D,CARD11
GO:BP	cell chemotaxis	GO:0060326	FALSE	4.66229e-09	8.3314	131	350	16	30108	CXCL13,IL8,XCL1,CCL4,CXCR5,CCL19,CCL21,SPI1,CSF3R,SYK,CD74,STAP1,LYN,ADAM8,CCL20,TNFSF11
GO:BP	myeloid leukocyte differentiation	GO:0002573	FALSE	5.04611e-09	8.29704	92	350	14	30108	DCSTAMP,IRF4,IL12B,SPI1,HCLS1,CASP18,CD74,LYN,C1QC,SNX10,INPP5D,NRROS,ITGB6,TNFSF11
GO:BP	positive regulation of leukocyte differentiation	GO:1902107	FALSE	6.11705e-09	8.21346	60	350	12	30108	ZAP70,DCSTAMP,PTPRC,IL12B,SPI1,SASH3,HCLS1,SYK,CD74,ADAM8,INPP5D,TNFSF11
GO:BP	positive regulation of hemopoiesis	GO:1903708	FALSE	6.11705e-09	8.21346	60	350	12	30108	ZAP70,DCSTAMP,PTPRC,IL12B,SPI1,SASH3,HCLS1,SYK,CD74,ADAM8,INPP5D,TNFSF11
GO:BP	phosphorylation	GO:0016310	FALSE	7.78051e-09	8.10899	759	350	35	30108	ZAP70,MMP9,IL12RB2,PTPRC,CD3E,LCK,LCP2,IL12B,P2RX7,SAMSN1,HCLS1,SYK,NCF1C,CD74,PRKCB,IL22RA2,PARP9,STAP1,TNFAIP3,NLRC5,LYN,ADAM8,BANK1,TAF4B,RASSF2,ANGPT1,SFN,INSRR,TLR3,BTK,BRSK1,HCK,AURKA,PLCG2,TNFSF11
GO:BP	positive regulation of cytokine production involved in immune response	GO:0002720	FALSE	8.66858e-09	8.06205	25	350	9	30108	P2RX7,SASH3,IL18R1,SYK,RSAD2,CD74,TBX21,TLR3,PLCG2
GO:BP	regulation of cell killing	GO:0031341	FALSE	9.76168e-09	8.01048	17	350	8	30108	CRTAM,PTPRC,IL12B,SPI1,P2RX7,SYK,IL18RAP,STAP1
GO:BP	B cell proliferation	GO:0042100	FALSE	9.84869e-09	8.00662	48	350	11	30108	TNFSF13B,IKZF3,PTPRC,CD38,SASH3,CD74,CD180,LYN,INPP5D,CARD11,BTK
GO:BP	positive regulation of lymphocyte mediated immunity	GO:0002708	FALSE	1.10088e-08	7.95826	36	350	10	30108	CRTAM,PTPRC,IL12B,P2RX7,SASH3,CD28,IL18R1,IL18RAP,RSAD2,TBX21
GO:BP	cell motility	GO:0048870	FALSE	1.12033e-08	7.95066	769	350	35	30108	CXCL13,IL8,XCL1,CCL4,MMP9,CXCR5,CCL19,CRTAM,ITGB7,CCL21,PTPRC,MCOLN2,LCP1,IL12B,SPI1,CSF3R,MYO1G,SYK,DOCK8,PTPN22,CARMIL2,S100A12,GCNT2,CD74,TBX21,STAP1,LYN,ADAM8,PIK3CD,ANGPT1,CCL20,CTSH,HMOX1,PLCG2,TNFSF11
GO:BP	homeostatic process	GO:0042592	FALSE	1.17099e-08	7.93145	729	350	34	30108	SCNN1D,SERPINB10B,IL20RA,DCSTAMP,EXFABP,PTPRC,IRF4,IL6,IKZF1,LCK,SPI1,P2RX7,SASH3,XCR1,IL18R1,SYK,STAT1,GCNT2,CD74,TNFAIP3,LYN,ADAM8,SNX10,INPP5D,CARD11,LIPA,ANGPT1,CTSH,BRSK1,HMOX1,PRDX1,ITGB6,PLCG2,TNFSF11
GO:BP	positive regulation of alpha-beta T cell proliferation	GO:0046641	FALSE	1.22404e-08	7.9122	11	350	7	30108	PTPRC,CD3E,IL12B,CD28,SYK,PTPN22,CARD11
GO:BP	B cell receptor signaling pathway	GO:0050853	FALSE	1.31228e-08	7.88197	26	350	9	30108	CD79B,PTPRC,SYK,PRKCB,STAP1,LYN,CTLA4,BTK,PLCG2
GO:BP	regulation of cytokine production involved in immune response	GO:0002718	FALSE	1.49314e-08	7.8259	37	350	10	30108	P2RX7,SASH3,IL18R1,SYK,RSAD2,CD74,TBX21,ANGPT1,TLR3,PLCG2
GO:BP	cytokine production involved in immune response	GO:0002367	FALSE	1.49314e-08	7.8259	37	350	10	30108	P2RX7,SASH3,IL18R1,SYK,RSAD2,CD74,TBX21,ANGPT1,TLR3,PLCG2
GO:BP	regulation of alpha-beta T cell proliferation	GO:0046640	FALSE	1.73937e-08	7.75961	18	350	8	30108	PTPRC,CD3E,IRF1,IL12B,CD28,SYK,PTPN22,CARD11
GO:BP	regulation of interleukin-2 production	GO:0032663	FALSE	1.94838e-08	7.71033	27	350	9	30108	PTPRC,IRF4,CD3E,SASH3,CD28,TBX21,TNFAIP3,CARD11,PLCG2
GO:BP	interleukin-2 production	GO:0032623	FALSE	1.94838e-08	7.71033	27	350	9	30108	PTPRC,IRF4,CD3E,SASH3,CD28,TBX21,TNFAIP3,CARD11,PLCG2
GO:BP	apoptotic process	GO:0006915	FALSE	2.36656e-08	7.62588	707	350	33	30108	GZMA,MMP9,IL20RA,IKZF3,EXFABP,PTPRC,CD3E,LCK,IRF1,IL12B,SPI1,P2RX7,CD28,HCLS1,DOCK8,CASP18,CD74,CTSC,TNFAIP3,LYN,ADAM8,INPP5D,LIPA,ANGPT1,SFN,TLR3,CTSH,BRSK1,HCK,CYFIP2,HMOX1,AURKA,APAF1
GO:BP	nitrogen compound metabolic process	GO:0006807	FALSE	2.49868e-08	7.60229	4502	350	101	30108	SPIC,TNFSF8,GZMA,ZAP70,MMP9,IL1R2,NLRC3,SERPINB10B,PAX5,STAT4,IKZF3,IL12RB2,CST7,PTPRC,IRF4,IKZF1,CD3E,SERPINB1,TCF7,LCK,IRF1,LCP2,IL12B,RASSF5,SPI1,P2RX7,BATF3,EOMES,CD28,IL18R1,B3GALT5,SAMSN1,TFEC,TNIP3,HCLS1,SYK,LPAR5,SKAP1,NCF1C,CASP18,PTPN22,STAT1,IL18RAP,GCNT2,CD74,CTSC,PRKCB,PTPN7,HPSE,C1R,SAMHD1,IL22RA2,LAPTM5,TBX21,PARP9,GCH1,TNFAIP3,NLRC5,ETV7,LYN,MOV10,DTX3L,ADAM8,TEX12,ZC3H12A,TOX2,TN…
GO:BP	locomotion	GO:0040011	FALSE	2.845e-08	7.54592	554	350	29	30108	CXCL13,IL8,XCL1,CCL4,MMP9,CXCR5,CCL19,CCL21,CX3CR1,PTPRC,SPI1,CSF3R,XCR1,DOCK2,SYK,DOCK8,PTPN22,CARMIL2,GCNT2,CD74,STAP1,LYN,ADAM8,ANGPT1,CCL20,CTSH,HMOX1,PLCG2,TNFSF11
GO:BP	regulation of cell population proliferation	GO:0042127	FALSE	2.89117e-08	7.53893	926	350	38	30108	IL8,PDCD1LG2,MMP9,CRTAM,TNFSF13B,STAT4,IKZF3,EXFABP,PTPRC,IL6,CD3E,IRF1,CD38,IL12B,RASSF5,P2RX7,SASH3,CD28,SYK,PTPN22,CARMIL2,STAT1,CD74,HPSE,STAP1,TNFAIP3,LYN,INPP5D,CARD11,ANGPT1,SFN,CTSH,NMI,BTK,BRSK1,HCK,HMOX1,PRDM1
GO:BP	positive regulation of leukocyte mediated cytotoxicity	GO:0001912	FALSE	2.90843e-08	7.53634	12	350	7	30108	CRTAM,PTPRC,IL12B,SPI1,P2RX7,IL18RAP,STAP1
GO:BP	regulation of tumor necrosis factor production	GO:0032680	FALSE	3.15468e-08	7.50104	53	350	11	30108	LY96,NLRC3,PTPRC,IL12B,SASH3,SYK,PTPN22,TNFAIP3,ANGPT1,TLR3,PLCG2
GO:BP	tumor necrosis factor production	GO:0032640	FALSE	3.15468e-08	7.50104	53	350	11	30108	LY96,NLRC3,PTPRC,IL12B,SASH3,SYK,PTPN22,TNFAIP3,ANGPT1,TLR3,PLCG2
GO:BP	multicellular organism development	GO:0007275	FALSE	3.24046e-08	7.48939	2140	350	62	30108	SPIC,IL8,ACOD1,GPR171,ZAP70,MMP9,CXCR5,CRTAM,PAX5,DCSTAMP,INPPL1,IKZF3,EXFABP,CST7,PTPRC,IL6,CD3E,IRF1,IL12B,SPI1,P2RX7,SASH3,EOMES,RSFR,CSF3R,CD28,CXCR4,HCLS1,SYK,CRYBB2,STAT1,CD74,CTSC,HPSE,SAMHD1,TBX21,STAP1,TNFAIP3,LYN,ADAM8,C1QC,C1QA,SNX10,INPP5D,CTLA4,CARD11,LIPA,ANGPT1,SFN,TLR3,DUSP5,CTSH,NRROS,BRSK1,CYFIP2,HMOX1,AURKA,APAF1,PRDM1,OMG,ITGB6,TNFSF11
GO:BP	neutrophil chemotaxis	GO:0030593	FALSE	3.52294e-08	7.45309	40	350	10	30108	CXCL13,IL8,XCL1,CCL4,CCL19,CCL21,CSF3R,SYK,CD74,CCL20
GO:BP	regulation of peptidyl-tyrosine phosphorylation	GO:0050730	FALSE	4.16387e-08	7.3805	107	350	14	30108	PTPRC,CD3E,IL12B,SAMSN1,HCLS1,SYK,NCF1C,CD74,IL22RA2,PARP9,LYN,BANK1,ANGPT1,PLCG2
GO:BP	protein phosphorylation	GO:0006468	FALSE	5.14565e-08	7.28856	687	350	32	30108	ZAP70,MMP9,IL12RB2,PTPRC,CD3E,LCK,LCP2,IL12B,P2RX7,SAMSN1,HCLS1,SYK,NCF1C,CD74,PRKCB,IL22RA2,PARP9,TNFAIP3,LYN,ADAM8,BANK1,TAF4B,RASSF2,ANGPT1,SFN,TLR3,BTK,BRSK1,HCK,AURKA,PLCG2,TNFSF11
GO:BP	negative regulation of cytokine production	GO:0001818	FALSE	5.37543e-08	7.26959	109	350	14	30108	IL1R2,NLRC3,PTPRC,SERPINB1,IL12B,PTPN22,TBX21,TNFAIP3,BANK1,INPP5D,ANGPT1,ADCY7,NMI,BTK
GO:BP	cellular response to chemokine	GO:1990869	FALSE	5.76785e-08	7.23899	30	350	9	30108	CXCL13,IL8,XCL1,CCL4,CCL19,CCL21,DOCK8,LYN,CCL20
GO:BP	response to chemokine	GO:1990868	FALSE	5.76785e-08	7.23899	30	350	9	30108	CXCL13,IL8,XCL1,CCL4,CCL19,CCL21,DOCK8,LYN,CCL20
GO:BP	immunoglobulin mediated immune response	GO:0016064	FALSE	5.99069e-08	7.22252	42	350	10	30108	IL21R,PTPRC,CD28,IL2RB,CD74,TBX21,C1QC,C1QA,INPP5D,BTK
GO:BP	regulation of inflammatory response	GO:0050727	FALSE	6.3919e-08	7.19437	132	350	15	30108	IL8,NLRC3,CST7,IL12B,CD28,AOAH,CTSC,IL22RA2,STAP1,TNFAIP3,LYN,ADAM8,NMI,PLCG2,TNFSF11
GO:BP	B cell mediated immunity	GO:0019724	FALSE	7.72604e-08	7.11204	43	350	10	30108	IL21R,PTPRC,CD28,IL2RB,CD74,TBX21,C1QC,C1QA,INPP5D,BTK
GO:BP	regulation of cell differentiation	GO:0045595	FALSE	7.97566e-08	7.09823	658	350	31	30108	GPR171,ZAP70,MMP9,CRTAM,DCSTAMP,IKZF3,EXFABP,PTPRC,IRF1,IL12B,SPI1,SASH3,CSF3R,CD28,HCLS1,SYK,STAT1,GCNT2,CD74,TBX21,LYN,ADAM8,C1QC,INPP5D,CTLA4,CARD11,SFN,AURKA,PRDM1,CEBPB,TNFSF11
GO:BP	negative T cell selection	GO:0043383	FALSE	9.27541e-08	7.03267	8	350	6	30108	THEMIS,PTPRC,CD3E,CD28,DOCK2,CD74
GO:BP	regulation of adaptive immune response	GO:0002819	FALSE	1.08851e-07	6.96317	59	350	11	30108	PTPRC,IL12B,P2RX7,SASH3,CD28,IL18R1,SKAP1,RSAD2,TBX21,TNFAIP3,ADCY7
GO:BP	positive regulation of T cell proliferation	GO:0042102	FALSE	1.10787e-07	6.95551	32	350	9	30108	PDCD1LG2,PTPRC,CD3E,IL12B,SASH3,CD28,SYK,PTPN22,CARD11
GO:BP	monocyte chemotaxis	GO:0002548	FALSE	1.22056e-07	6.91344	22	350	8	30108	IL8,XCL1,CCL4,CCL19,CCL21,LYN,CCL20,TNFSF11
GO:BP	positive regulation of T cell mediated immunity	GO:0002711	FALSE	1.23533e-07	6.90822	14	350	7	30108	PTPRC,IL12B,P2RX7,SASH3,IL18R1,RSAD2,TBX21
GO:BP	thymic T cell selection	GO:0045061	FALSE	1.23533e-07	6.90822	14	350	7	30108	ZAP70,PTPRC,CD3E,CD28,DOCK2,CD74,CARD11
GO:BP	regulation of T cell proliferation	GO:0042129	FALSE	2.29783e-07	6.63868	63	350	11	30108	PDCD1LG2,CRTAM,PTPRC,CD3E,IRF1,IL12B,SASH3,CD28,SYK,PTPN22,CARD11
GO:BP	granulocyte chemotaxis	GO:0071621	FALSE	2.50331e-07	6.60148	48	350	10	30108	CXCL13,IL8,XCL1,CCL4,CCL19,CCL21,CSF3R,SYK,CD74,CCL20
GO:BP	regulation of lymphocyte mediated immunity	GO:0002706	FALSE	2.50331e-07	6.60148	48	350	10	30108	CRTAM,PTPRC,IL12B,P2RX7,SASH3,CD28,IL18R1,IL18RAP,RSAD2,TBX21
GO:BP	response to oxygen-containing compound	GO:1901700	FALSE	2.56519e-07	6.59088	608	350	29	30108	CXCL13,IL8,PDCD1LG2,ACOD1,MMP9,LY96,STAT4,EXFABP,IL12RB2,IL12B,SPI1,P2RX7,TNIP3,SYK,NCF1C,PTPN22,CD180,STAP1,TNFAIP3,LYN,BCO1,TNIP2,LIPA,ADCY7,P2RY4,CTSH,BRSK1,PRDX1,PLCG2
GO:BP	regulation of DNA-templated transcription	GO:0006355	FALSE	2.64566e-07	6.57747	1440	350	47	30108	SPIC,TNFSF8,NLRC3,PAX5,STAT4,IKZF3,IRF4,IKZF1,TCF7,IRF1,SPI1,BATF3,EOMES,CD28,IL18R1,TFEC,TNIP3,HCLS1,SYK,LPAR5,SKAP1,NCF1C,STAT1,IL18RAP,CD74,TBX21,PARP9,TNFAIP3,NLRC5,ETV7,DTX3L,ADAM8,TOX2,TNIP2,TAF4B,CARD11,HELZ2,IRF8,SFN,TLR3,GFI1,HCK,HMOX1,PRDM1,CEBPB,PLCG2,TNFSF11
GO:BP	positive regulation of peptidyl-tyrosine phosphorylation	GO:0050731	FALSE	2.88092e-07	6.54047	82	350	12	30108	PTPRC,CD3E,IL12B,HCLS1,SYK,NCF1C,CD74,PARP9,LYN,BANK1,ANGPT1,PLCG2
GO:BP	regulation of RNA biosynthetic process	GO:2001141	FALSE	2.96536e-07	6.52792	1445	350	47	30108	SPIC,TNFSF8,NLRC3,PAX5,STAT4,IKZF3,IRF4,IKZF1,TCF7,IRF1,SPI1,BATF3,EOMES,CD28,IL18R1,TFEC,TNIP3,HCLS1,SYK,LPAR5,SKAP1,NCF1C,STAT1,IL18RAP,CD74,TBX21,PARP9,TNFAIP3,NLRC5,ETV7,DTX3L,ADAM8,TOX2,TNIP2,TAF4B,CARD11,HELZ2,IRF8,SFN,TLR3,GFI1,HCK,HMOX1,PRDM1,CEBPB,PLCG2,TNFSF11
GO:BP	cellular response to lipid	GO:0071396	FALSE	3.09625e-07	6.50916	199	350	17	30108	CXCL13,IL8,PDCD1LG2,ACOD1,LY96,EXFABP,IL12B,SPI1,TNIP3,SYK,CD180,STAP1,TNFAIP3,LYN,TNIP2,P2RY4,PLCG2
GO:BP	interleukin-6 production	GO:0032635	FALSE	3.11296e-07	6.50683	49	350	10	30108	NLRC3,P2RX7,SYK,PTPN22,CD74,TNFAIP3,BANK1,INPP5D,TLR3,PLCG2
GO:BP	regulation of interleukin-6 production	GO:0032675	FALSE	3.11296e-07	6.50683	49	350	10	30108	NLRC3,P2RX7,SYK,PTPN22,CD74,TNFAIP3,BANK1,INPP5D,TLR3,PLCG2
GO:BP	cellular nitrogen compound biosynthetic process	GO:0044271	FALSE	3.24831e-07	6.48834	2039	350	58	30108	SPIC,TNFSF8,NLRC3,PAX5,STAT4,IKZF3,IRF4,IKZF1,TCF7,IRF1,SPI1,P2RX7,BATF3,EOMES,CD28,IL18R1,TFEC,TNIP3,HCLS1,SYK,LPAR5,SKAP1,NCF1C,STAT1,IL18RAP,CD74,TBX21,PARP9,GCH1,TNFAIP3,NLRC5,ETV7,MOV10,DTX3L,ADAM8,TEX12,ZC3H12A,TOX2,TNIP2,ST8SIA4,BANK1,TAF4B,CARD11,LIPA,HELZ2,ADCY7,IRF8,SFN,ASS1,TLR3,GFI1,CMPK2,HCK,HMOX1,PRDM1,CEBPB,PLCG2,TNFSF11
GO:BP	regulation of RNA metabolic process	GO:0051252	FALSE	3.61667e-07	6.44169	1610	350	50	30108	SPIC,TNFSF8,NLRC3,PAX5,STAT4,IKZF3,IRF4,IKZF1,TCF7,IRF1,SPI1,BATF3,EOMES,CD28,IL18R1,TFEC,TNIP3,HCLS1,SYK,LPAR5,SKAP1,NCF1C,STAT1,IL18RAP,CD74,TBX21,PARP9,TNFAIP3,NLRC5,ETV7,MOV10,DTX3L,ADAM8,ZC3H12A,TOX2,TNIP2,TAF4B,CARD11,PKP1,HELZ2,IRF8,SFN,TLR3,GFI1,HCK,HMOX1,PRDM1,CEBPB,PLCG2,TNFSF11
GO:BP	heterocycle biosynthetic process	GO:0018130	FALSE	3.66824e-07	6.43554	1717	350	52	30108	SPIC,TNFSF8,NLRC3,PAX5,STAT4,IKZF3,IRF4,IKZF1,TCF7,IRF1,SPI1,BATF3,EOMES,CD28,IL18R1,TFEC,TNIP3,HCLS1,SYK,LPAR5,SKAP1,NCF1C,STAT1,IL18RAP,CD74,TBX21,PARP9,GCH1,TNFAIP3,NLRC5,ETV7,DTX3L,ADAM8,TEX12,TOX2,TNIP2,TAF4B,CARD11,LIPA,HELZ2,ADCY7,IRF8,SFN,TLR3,GFI1,CMPK2,HCK,HMOX1,PRDM1,CEBPB,PLCG2,TNFSF11
GO:BP	regulation of nucleobase-containing compound metabolic process	GO:0019219	FALSE	3.99282e-07	6.39872	1775	350	53	30108	SPIC,TNFSF8,GZMA,NLRC3,PAX5,STAT4,IKZF3,PTPRC,IRF4,IKZF1,TCF7,IRF1,SPI1,BATF3,EOMES,CD28,IL18R1,TFEC,TNIP3,HCLS1,SYK,LPAR5,SKAP1,NCF1C,STAT1,IL18RAP,CD74,TBX21,PARP9,TNFAIP3,NLRC5,ETV7,MOV10,DTX3L,ADAM8,ZC3H12A,TOX2,TNIP2,TAF4B,CARD11,PKP1,HELZ2,IRF8,SFN,TLR3,GFI1,HCK,HMOX1,APAF1,PRDM1,CEBPB,PLCG2,TNFSF11
GO:BP	chemokine-mediated signaling pathway	GO:0070098	FALSE	4.00472e-07	6.39743	25	350	8	30108	CXCL13,IL8,XCL1,CCL4,CCL19,CCL21,LYN,CCL20
GO:BP	innate immune response activating cell surface receptor signaling pathway	GO:0002220	FALSE	4.00472e-07	6.39743	25	350	8	30108	LY96,SYK,PTPN22,TNFAIP3,LYN,TNIP2,NMI,PLCG2
GO:BP	positive T cell selection	GO:0043368	FALSE	4.03615e-07	6.39403	16	350	7	30108	THEMIS,ZAP70,PTPRC,IRF4,DOCK2,CD74,TBX21
GO:BP	regulation of leukocyte mediated cytotoxicity	GO:0001910	FALSE	4.03615e-07	6.39403	16	350	7	30108	CRTAM,PTPRC,IL12B,SPI1,P2RX7,IL18RAP,STAP1
GO:BP	aromatic compound biosynthetic process	GO:0019438	FALSE	4.23239e-07	6.37341	1724	350	52	30108	SPIC,TNFSF8,NLRC3,PAX5,STAT4,IKZF3,IRF4,IKZF1,TCF7,IRF1,SPI1,BATF3,EOMES,CD28,IL18R1,TFEC,TNIP3,HCLS1,SYK,LPAR5,SKAP1,NCF1C,STAT1,IL18RAP,CD74,TBX21,PARP9,GCH1,TNFAIP3,NLRC5,ETV7,DTX3L,ADAM8,TEX12,TOX2,TNIP2,TAF4B,CARD11,LIPA,HELZ2,ADCY7,IRF8,SFN,TLR3,GFI1,CMPK2,HCK,HMOX1,PRDM1,CEBPB,PLCG2,TNFSF11
GO:BP	CD4-positive, alpha-beta T cell activation	GO:0035710	FALSE	4.66868e-07	6.33081	37	350	9	30108	IRF4,CD3E,IL12B,SASH3,CD28,IL18R1,RSAD2,TBX21,CARD11
GO:BP	nucleobase-containing compound biosynthetic process	GO:0034654	FALSE	5.0448e-07	6.29716	1679	350	51	30108	SPIC,TNFSF8,NLRC3,PAX5,STAT4,IKZF3,IRF4,IKZF1,TCF7,IRF1,SPI1,BATF3,EOMES,CD28,IL18R1,TFEC,TNIP3,HCLS1,SYK,LPAR5,SKAP1,NCF1C,STAT1,IL18RAP,CD74,TBX21,PARP9,TNFAIP3,NLRC5,ETV7,DTX3L,ADAM8,TEX12,TOX2,TNIP2,TAF4B,CARD11,LIPA,HELZ2,ADCY7,IRF8,SFN,TLR3,GFI1,CMPK2,HCK,HMOX1,PRDM1,CEBPB,PLCG2,TNFSF11
GO:BP	positive regulation of hydrolase activity	GO:0051345	FALSE	5.05238e-07	6.2965	234	350	18	30108	GPR55,XCL1,CCL4,CCL19,CCL21,PTPRC,LCK,SYK,DOCK8,CASP18,LAPTM5,PLEK,LYN,RGS1,CCL20,CTSH,CYFIP2,APAF1
GO:BP	regulation of protein metabolic process	GO:0051246	FALSE	5.37339e-07	6.26975	1073	350	39	30108	MMP9,IL1R2,SERPINB10B,CST7,PTPRC,CD3E,SERPINB1,LCK,LCP2,IL12B,RASSF5,P2RX7,SAMSN1,HCLS1,SYK,NCF1C,CASP18,PTPN22,CD74,IL22RA2,LAPTM5,PARP9,TNFAIP3,LYN,MOV10,DTX3L,ADAM8,ZC3H12A,BANK1,RASSF2,ANGPT1,SFN,CTSH,NMI,CYFIP2,AURKA,APAF1,PLCG2,TNFSF11
GO:BP	positive regulation of adaptive immune response	GO:0002821	FALSE	6.05534e-07	6.21786	38	350	9	30108	PTPRC,IL12B,P2RX7,SASH3,CD28,IL18R1,SKAP1,RSAD2,TBX21
GO:BP	positive regulation of interleukin-2 production	GO:0032743	FALSE	6.79312e-07	6.16793	17	350	7	30108	PTPRC,IRF4,CD3E,SASH3,CD28,CARD11,PLCG2
GO:BP	regulation of bone resorption	GO:0045124	FALSE	6.79312e-07	6.16793	17	350	7	30108	IL20RA,DCSTAMP,P2RX7,SYK,ADAM8,INPP5D,TNFSF11
GO:BP	positive regulation of interleukin-10 production	GO:0032733	FALSE	6.821e-07	6.16615	10	350	6	30108	IRF4,IL12B,SASH3,CD28,SYK,PLCG2
GO:BP	regulation of myeloid cell differentiation	GO:0045637	FALSE	7.67516e-07	6.11491	89	350	12	30108	GPR171,DCSTAMP,IL12B,SPI1,CSF3R,HCLS1,STAT1,CD74,LYN,C1QC,INPP5D,TNFSF11
GO:BP	ERK1 and ERK2 cascade	GO:0070371	FALSE	7.98371e-07	6.0978	133	350	14	30108	XCL1,CCL4,CCL19,CCL21,PTPRC,SYK,PTPN22,GCNT2,CD74,LYN,ANGPT1,CCL20,CTSH,TNFSF11
GO:BP	positive regulation of alpha-beta T cell activation	GO:0046635	FALSE	8.05529e-07	6.09392	27	350	8	30108	PTPRC,CD3E,IL12B,SASH3,CD28,SYK,PTPN22,CARD11
GO:BP	DNA-templated transcription	GO:0006351	FALSE	8.2439e-07	6.08387	1491	350	47	30108	SPIC,TNFSF8,NLRC3,PAX5,STAT4,IKZF3,IRF4,IKZF1,TCF7,IRF1,SPI1,BATF3,EOMES,CD28,IL18R1,TFEC,TNIP3,HCLS1,SYK,LPAR5,SKAP1,NCF1C,STAT1,IL18RAP,CD74,TBX21,PARP9,TNFAIP3,NLRC5,ETV7,DTX3L,ADAM8,TOX2,TNIP2,TAF4B,CARD11,HELZ2,IRF8,SFN,TLR3,GFI1,HCK,HMOX1,PRDM1,CEBPB,PLCG2,TNFSF11
GO:BP	positive regulation of protein metabolic process	GO:0051247	FALSE	8.70984e-07	6.05999	641	350	29	30108	MMP9,PTPRC,CD3E,LCK,LCP2,IL12B,RASSF5,P2RX7,HCLS1,SYK,NCF1C,CASP18,PTPN22,CD74,LAPTM5,PARP9,TNFAIP3,LYN,ADAM8,BANK1,RASSF2,ANGPT1,CTSH,NMI,CYFIP2,AURKA,APAF1,PLCG2,TNFSF11
GO:BP	regulation of cytokine-mediated signaling pathway	GO:0001959	FALSE	1.04157e-06	5.98231	55	350	10	30108	IFNG,IL1R2,PTPRC,SYK,CD74,SAMHD1,PARP9,STAP1,NLRC5,ANGPT1
GO:BP	RNA biosynthetic process	GO:0032774	FALSE	1.09118e-06	5.9621	1504	350	47	30108	SPIC,TNFSF8,NLRC3,PAX5,STAT4,IKZF3,IRF4,IKZF1,TCF7,IRF1,SPI1,BATF3,EOMES,CD28,IL18R1,TFEC,TNIP3,HCLS1,SYK,LPAR5,SKAP1,NCF1C,STAT1,IL18RAP,CD74,TBX21,PARP9,TNFAIP3,NLRC5,ETV7,DTX3L,ADAM8,TOX2,TNIP2,TAF4B,CARD11,HELZ2,IRF8,SFN,TLR3,GFI1,HCK,HMOX1,PRDM1,CEBPB,PLCG2,TNFSF11
GO:BP	lipopolysaccharide-mediated signaling pathway	GO:0031663	FALSE	1.10053e-06	5.9584	18	350	7	30108	ACOD1,LY96,SPI1,CD180,TNFAIP3,LYN,PLCG2
GO:BP	organic cyclic compound biosynthetic process	GO:1901362	FALSE	1.2631e-06	5.89856	1779	350	52	30108	SPIC,TNFSF8,NLRC3,PAX5,STAT4,IKZF3,IRF4,IKZF1,TCF7,IRF1,SPI1,BATF3,EOMES,CD28,IL18R1,TFEC,TNIP3,HCLS1,SYK,LPAR5,SKAP1,NCF1C,STAT1,IL18RAP,CD74,TBX21,PARP9,GCH1,TNFAIP3,NLRC5,ETV7,DTX3L,ADAM8,TEX12,TOX2,TNIP2,TAF4B,CARD11,LIPA,HELZ2,ADCY7,IRF8,SFN,TLR3,GFI1,CMPK2,HCK,HMOX1,PRDM1,CEBPB,PLCG2,TNFSF11
GO:BP	bone resorption	GO:0045453	FALSE	1.52612e-06	5.81641	29	350	8	30108	IL20RA,DCSTAMP,P2RX7,SYK,ADAM8,SNX10,INPP5D,TNFSF11
GO:BP	regulation of programmed cell death	GO:0043067	FALSE	1.56594e-06	5.80522	575	350	27	30108	GZMA,MMP9,IL20RA,IKZF3,EXFABP,PTPRC,LCK,IL12B,P2RX7,HCLS1,SYK,DOCK8,CD74,CTSC,LAPTM5,TNFAIP3,LYN,ADAM8,INPP5D,ANGPT1,SFN,CTSH,HCK,HMOX1,AURKA,APAF1,PLCG2
GO:BP	regulation of T cell mediated immunity	GO:0002709	FALSE	1.72516e-06	5.76317	19	350	7	30108	PTPRC,IL12B,P2RX7,SASH3,IL18R1,RSAD2,TBX21
GO:BP	MHC protein complex assembly	GO:0002396	FALSE	1.75186e-06	5.7565	6	350	5	30108	BLB2,B2M,DMA,TAPBPL,BLB1
GO:BP	peptide antigen assembly with MHC protein complex	GO:0002501	FALSE	1.75186e-06	5.7565	6	350	5	30108	BLB2,B2M,DMA,TAPBPL,BLB1
GO:BP	regulation of response to cytokine stimulus	GO:0060759	FALSE	1.80166e-06	5.74433	58	350	10	30108	IFNG,IL1R2,PTPRC,SYK,CD74,SAMHD1,PARP9,STAP1,NLRC5,ANGPT1
GO:BP	lymphocyte activation involved in immune response	GO:0002285	FALSE	2.15694e-06	5.66616	77	350	11	30108	PTPRC,IRF4,LCP1,IL12B,SPI1,EOMES,CD28,IL18R1,CD180,TBX21,PLCG2
GO:BP	negative regulation of metabolic process	GO:0009892	FALSE	2.3744e-06	5.62445	1281	350	42	30108	TRAT1,GZMA,MMP9,IL1R2,NLRC3,SERPINB10B,PAX5,CST7,PTPRC,CD3E,SERPINB1,IRF1,IL12B,SPI1,CD28,IL18R1,SAMSN1,TFEC,PTPN22,TBX21,PARP9,STAP1,PLEK,TNFAIP3,ETV7,LYN,MOV10,DTX3L,ZC3H12A,BANK1,INPP5D,ANGPT1,PKP1,ADCY7,IRF8,SFN,NMI,BTK,HMOX1,AURKA,PRDM1,TNFSF11
GO:BP	regulation of antigen receptor-mediated signaling pathway	GO:0050854	FALSE	2.62767e-06	5.58043	20	350	7	30108	TRAT1,UBASH3A,PTPRC,STAP1,LYN,CARD11,LIPA
GO:BP	regulation of bone remodeling	GO:0046850	FALSE	2.62767e-06	5.58043	20	350	7	30108	IL20RA,DCSTAMP,P2RX7,SYK,ADAM8,INPP5D,TNFSF11
GO:BP	negative regulation of gene expression	GO:0010629	FALSE	2.77222e-06	5.55717	471	350	24	30108	IL1R2,NLRC3,CST7,PTPRC,CD3E,SERPINB1,IL12B,SPI1,CD28,PTPN22,TBX21,PARP9,TNFAIP3,MOV10,ZC3H12A,BANK1,INPP5D,ANGPT1,PKP1,ADCY7,NMI,BTK,AURKA,PRDM1
GO:BP	dendritic cell differentiation	GO:0097028	FALSE	2.94278e-06	5.53124	12	350	6	30108	DCSTAMP,IRF4,SPI1,LYN,IRF8,ITGB6
GO:BP	antigen processing and presentation of peptide antigen	GO:0048002	FALSE	2.94278e-06	5.53124	12	350	6	30108	BLB2,CD74,B2M,DMA,TAPBPL,BLB1
GO:BP	regulation of ERK1 and ERK2 cascade	GO:0070372	FALSE	3.1528e-06	5.5013	123	350	13	30108	XCL1,CCL4,CCL19,CCL21,PTPRC,SYK,PTPN22,GCNT2,CD74,LYN,ANGPT1,CCL20,TNFSF11
GO:BP	protein metabolic process	GO:0019538	FALSE	3.24296e-06	5.48906	2402	350	62	30108	GZMA,ZAP70,MMP9,IL1R2,SERPINB10B,IL12RB2,CST7,PTPRC,CD3E,SERPINB1,LCK,LCP2,IL12B,RASSF5,P2RX7,B3GALT5,SAMSN1,HCLS1,SYK,NCF1C,CASP18,PTPN22,GCNT2,CD74,CTSC,PRKCB,PTPN7,HPSE,C1R,IL22RA2,LAPTM5,TBX21,PARP9,TNFAIP3,LYN,MOV10,DTX3L,ADAM8,ZC3H12A,ST8SIA4,BANK1,TAF4B,LIPA,RASSF2,ANGPT1,SFN,TGM4,TLR3,CTSH,NMI,ERAP1,BTK,ST6GAL1,BRSK1,HCK,CYFIP2,PPM1J,AURKA,APAF1,PRDM1,PLCG2,TNFSF11
GO:BP	positive regulation of programmed cell death	GO:0043068	FALSE	3.42973e-06	5.46474	203	350	16	30108	GZMA,MMP9,IL20RA,PTPRC,LCK,IL12B,P2RX7,SYK,CTSC,LAPTM5,LYN,ADAM8,INPP5D,CTSH,HMOX1,APAF1
GO:BP	homeostasis of number of cells	GO:0048872	FALSE	3.58423e-06	5.4456	149	350	14	30108	SERPINB10B,IKZF1,SPI1,P2RX7,SASH3,STAT1,CD74,TNFAIP3,LYN,INPP5D,CARD11,LIPA,HMOX1,PRDX1
GO:BP	positive regulation of tumor necrosis factor superfamily cytokine production	GO:1903557	FALSE	3.62796e-06	5.44034	32	350	8	30108	LY96,PTPRC,IL12B,SASH3,SYK,ADAM8,TLR3,PLCG2
GO:BP	organonitrogen compound metabolic process	GO:1901564	FALSE	4.29417e-06	5.36712	2842	350	69	30108	GZMA,ZAP70,MMP9,IL1R2,SERPINB10B,IL12RB2,CST7,PTPRC,CD3E,SERPINB1,LCK,LCP2,IL12B,RASSF5,P2RX7,B3GALT5,SAMSN1,HCLS1,SYK,NCF1C,CASP18,PTPN22,GCNT2,CD74,CTSC,PRKCB,PTPN7,HPSE,C1R,SAMHD1,IL22RA2,LAPTM5,TBX21,PARP9,GCH1,TNFAIP3,LYN,MOV10,DTX3L,ADAM8,ZC3H12A,ST8SIA4,BANK1,TAF4B,LIPA,RASSF2,ANGPT1,ADCY7,SFN,ASS1,TGM4,TLR3,CTSH,SLC2A9,NMI,ERAP1,BTK,ST6GAL1,CMPK2,BRSK1,HCK,CYFIP2,HMOX1,PPM1J,AURKA,APAF1,P…
GO:BP	regulation of DNA-binding transcription factor activity	GO:0051090	FALSE	4.70999e-06	5.32698	179	350	15	30108	NLRC3,SPI1,IL18R1,HCLS1,SYK,LPAR5,IL18RAP,TNFAIP3,NLRC5,ADAM8,CARD11,TLR3,HCK,PLCG2,TNFSF11
GO:BP	interleukin-10 production	GO:0032613	FALSE	5.41169e-06	5.26667	13	350	6	30108	IRF4,IL12B,SASH3,CD28,SYK,PLCG2
GO:BP	regulation of interleukin-10 production	GO:0032653	FALSE	5.41169e-06	5.26667	13	350	6	30108	IRF4,IL12B,SASH3,CD28,SYK,PLCG2
GO:BP	positive regulation of type II interferon production	GO:0032729	FALSE	5.66638e-06	5.24669	22	350	7	30108	CRTAM,IL12RB2,CD3E,IL12B,SASH3,IL18R1,TLR3
GO:BP	regulation of phosphorylation	GO:0042325	FALSE	6.03726e-06	5.21916	530	350	25	30108	MMP9,PTPRC,CD3E,LCP2,IL12B,P2RX7,SAMSN1,HCLS1,SYK,NCF1C,CD74,IL22RA2,PARP9,STAP1,TNFAIP3,NLRC5,LYN,ADAM8,BANK1,RASSF2,ANGPT1,SFN,INSRR,PLCG2,TNFSF11
GO:BP	negative thymic T cell selection	GO:0045060	FALSE	6.07295e-06	5.2166	7	350	5	30108	PTPRC,CD3E,CD28,DOCK2,CD74
GO:BP	macrophage activation	GO:0042116	FALSE	6.13687e-06	5.21205	34	350	8	30108	IFNG,CST7,SYK,CTSC,STAP1,C1QA,NMI,PLCG2
GO:BP	positive regulation of adaptive immune response based on somatic recombination of immune receptors built from immunoglobulin superfamily domains	GO:0002824	FALSE	6.13687e-06	5.21205	34	350	8	30108	PTPRC,IL12B,P2RX7,SASH3,CD28,IL18R1,RSAD2,TBX21
GO:BP	type I interferon production	GO:0032606	FALSE	6.82e-06	5.16622	49	350	9	30108	IRF1,TRAF3IP3,SYK,PTPN22,STAT1,IRF8,TLR3,NMI,PLCG2
GO:BP	regulation of type I interferon production	GO:0032479	FALSE	6.82e-06	5.16622	49	350	9	30108	IRF1,TRAF3IP3,SYK,PTPN22,STAT1,IRF8,TLR3,NMI,PLCG2
GO:BP	cellular response to oxygen-containing compound	GO:1901701	FALSE	7.05593e-06	5.15145	455	350	23	30108	CXCL13,IL8,PDCD1LG2,ACOD1,MMP9,LY96,EXFABP,IL12B,SPI1,TNIP3,SYK,NCF1C,PTPN22,CD180,STAP1,TNFAIP3,LYN,TNIP2,ADCY7,P2RY4,BRSK1,PRDX1,PLCG2
GO:BP	apoptotic signaling pathway	GO:0097190	FALSE	7.4529e-06	5.12767	277	350	18	30108	MMP9,IL20RA,PTPRC,CD3E,LCK,SPI1,P2RX7,CD28,CASP18,CD74,CTSC,TNFAIP3,SFN,TLR3,CTSH,BRSK1,HMOX1,APAF1
GO:BP	positive regulation of inflammatory response	GO:0050729	FALSE	7.87507e-06	5.10375	35	350	8	30108	IL8,CD28,CTSC,STAP1,ADAM8,NMI,PLCG2,TNFSF11
GO:BP	lymphocyte chemotaxis	GO:0048247	FALSE	8.06437e-06	5.09343	23	350	7	30108	IL8,XCL1,CCL4,CCL19,CCL21,ADAM8,CCL20
GO:BP	canonical NF-kappaB signal transduction	GO:0007249	FALSE	8.23109e-06	5.08454	109	350	12	30108	NLRC3,STAT1,CD74,PRKCB,TNFAIP3,TNIP2,CARD11,ANGPT1,TLR3,BTK,PLCG2,TNFSF11
GO:BP	regulation of pattern recognition receptor signaling pathway	GO:0062207	FALSE	9.05746e-06	5.04299	68	350	10	30108	NLRC3,IRF4,IRF1,PTPN22,RSAD2,TNFAIP3,LYN,TLR3,BTK,PLCG2
GO:BP	tissue homeostasis	GO:0001894	FALSE	9.14354e-06	5.03889	110	350	12	30108	IL20RA,DCSTAMP,P2RX7,SASH3,SYK,GCNT2,ADAM8,SNX10,INPP5D,LIPA,ANGPT1,TNFSF11
GO:BP	anatomical structure homeostasis	GO:0060249	FALSE	9.14354e-06	5.03889	110	350	12	30108	IL20RA,DCSTAMP,P2RX7,SASH3,SYK,GCNT2,ADAM8,SNX10,INPP5D,LIPA,ANGPT1,TNFSF11
GO:BP	regulation of peptidase activity	GO:0052547	FALSE	9.91195e-06	5.00384	135	350	13	30108	MMP9,SERPINB10B,CST7,SERPINB1,LCK,SYK,CASP18,LAPTM5,LYN,SFN,CTSH,CYFIP2,APAF1
GO:BP	toll-like receptor signaling pathway	GO:0002224	FALSE	1.12717e-05	4.94801	24	350	7	30108	LY96,IRF4,IRF1,TLR3,TLR2A,PLCG2,TLR4
GO:BP	positive regulation of ERK1 and ERK2 cascade	GO:0070374	FALSE	1.17407e-05	4.93031	90	350	11	30108	XCL1,CCL4,CCL19,CCL21,PTPRC,PTPN22,GCNT2,CD74,ANGPT1,CCL20,TNFSF11
GO:BP	regulation of phosphate metabolic process	GO:0019220	FALSE	1.27397e-05	4.89484	592	350	26	30108	MMP9,PTPRC,CD3E,LCP2,IL12B,P2RX7,SAMSN1,HCLS1,SYK,NCF1C,CD74,IL22RA2,PARP9,STAP1,PLEK,TNFAIP3,NLRC5,LYN,ADAM8,BANK1,RASSF2,ANGPT1,SFN,INSRR,PLCG2,TNFSF11
GO:BP	regulation of phosphorus metabolic process	GO:0051174	FALSE	1.31846e-05	4.87993	593	350	26	30108	MMP9,PTPRC,CD3E,LCP2,IL12B,P2RX7,SAMSN1,HCLS1,SYK,NCF1C,CD74,IL22RA2,PARP9,STAP1,PLEK,TNFAIP3,NLRC5,LYN,ADAM8,BANK1,RASSF2,ANGPT1,SFN,INSRR,PLCG2,TNFSF11
GO:BP	regulation of adaptive immune response based on somatic recombination of immune receptors built from immunoglobulin superfamily domains	GO:0002822	FALSE	1.41222e-05	4.8501	53	350	9	30108	PTPRC,IL12B,P2RX7,SASH3,CD28,IL18R1,RSAD2,TBX21,TNFAIP3
GO:BP	positive regulation of antigen receptor-mediated signaling pathway	GO:0050857	FALSE	1.604e-05	4.7948	8	350	5	30108	TRAT1,PTPRC,STAP1,CARD11,LIPA
GO:BP	antigen processing and presentation of exogenous peptide antigen via MHC class II	GO:0019886	FALSE	1.604e-05	4.7948	8	350	5	30108	BLB2,CD74,B2M,DMA,BLB1
GO:BP	antigen processing and presentation of peptide antigen via MHC class II	GO:0002495	FALSE	1.604e-05	4.7948	8	350	5	30108	BLB2,CD74,B2M,DMA,BLB1
GO:BP	positive regulation of interleukin-12 production	GO:0032735	FALSE	1.604e-05	4.7948	8	350	5	30108	IRF1,IL12B,SYK,TLR3,PLCG2
GO:BP	antigen processing and presentation of exogenous peptide antigen	GO:0002478	FALSE	1.604e-05	4.7948	8	350	5	30108	BLB2,CD74,B2M,DMA,BLB1
GO:BP	negative regulation of response to stimulus	GO:0048585	FALSE	1.8435e-05	4.73436	780	350	30	30108	ACOD1,UBASH3A,MMP9,IL1R2,NLRC3,CST7,PTPRC,IRF4,CD3E,IL12B,SPI1,P2RX7,AOAH,PTPN22,STAT1,CD74,SAMHD1,IL22RA2,TBX21,STAP1,PLEK,TNFAIP3,NLRC5,LYN,BANK1,INPP5D,DUSP5,NMI,NRROS,HMOX1
GO:BP	regulation of non-canonical NF-kappaB signal transduction	GO:1901222	FALSE	1.9769e-05	4.70402	39	350	8	30108	NLRC3,SPI1,IL18R1,PTPN22,RASSF2,TLR3,NMI,PRDX1
GO:BP	regulation of tissue remodeling	GO:0034103	FALSE	2.09988e-05	4.67781	26	350	7	30108	IL20RA,DCSTAMP,P2RX7,SYK,ADAM8,INPP5D,TNFSF11
GO:BP	positive regulation of lymphocyte differentiation	GO:0045621	FALSE	2.44625e-05	4.6115	40	350	8	30108	ZAP70,PTPRC,SPI1,SASH3,SYK,CD74,ADAM8,INPP5D
GO:BP	negative regulation of B cell activation	GO:0050869	FALSE	2.45207e-05	4.61047	16	350	6	30108	SAMSN1,TNFAIP3,LYN,BANK1,INPP5D,BTK
GO:BP	peptide antigen assembly with MHC class II protein complex	GO:0002503	FALSE	2.56486e-05	4.59094	4	350	4	30108	BLB2,B2M,DMA,BLB1
GO:BP	MHC class II protein complex assembly	GO:0002399	FALSE	2.56486e-05	4.59094	4	350	4	30108	BLB2,B2M,DMA,BLB1
GO:BP	positive regulation of cell population proliferation	GO:0008284	FALSE	2.59491e-05	4.58588	488	350	23	30108	PDCD1LG2,MMP9,TNFSF13B,EXFABP,PTPRC,IL6,CD3E,CD38,IL12B,P2RX7,SASH3,CD28,SYK,PTPN22,CARMIL2,CD74,HPSE,TNFAIP3,LYN,CARD11,CTSH,HCK,HMOX1
GO:BP	negative regulation of macromolecule metabolic process	GO:0010605	FALSE	2.84222e-05	4.54634	1187	350	38	30108	TRAT1,GZMA,MMP9,IL1R2,NLRC3,SERPINB10B,PAX5,CST7,PTPRC,CD3E,SERPINB1,IRF1,IL12B,SPI1,CD28,SAMSN1,TFEC,PTPN22,TBX21,PARP9,TNFAIP3,ETV7,LYN,MOV10,DTX3L,ZC3H12A,BANK1,INPP5D,ANGPT1,PKP1,ADCY7,IRF8,SFN,NMI,BTK,AURKA,PRDM1,TNFSF11
GO:BP	negative regulation of signaling	GO:0023057	FALSE	2.87693e-05	4.54107	660	350	27	30108	TRAT1,ACOD1,UBASH3A,MMP9,IL1R2,NLRC3,PTPRC,IRF4,CD3E,IL12B,SPI1,P2RX7,PTPN22,STAT1,CD74,SAMHD1,STAP1,PLEK,TNFAIP3,NLRC5,LYN,BANK1,INPP5D,DUSP5,NMI,NRROS,HMOX1
GO:BP	bone remodeling	GO:0046849	FALSE	3.00868e-05	4.52162	41	350	8	30108	IL20RA,DCSTAMP,P2RX7,SYK,ADAM8,SNX10,INPP5D,TNFSF11
GO:BP	T cell differentiation in thymus	GO:0033077	FALSE	3.00868e-05	4.52162	41	350	8	30108	ZAP70,PTPRC,CD3E,CD28,DOCK2,CD74,ADAM8,CARD11
GO:BP	peptidyl-amino acid modification	GO:0018193	FALSE	3.01498e-05	4.52072	492	350	23	30108	ZAP70,IL12RB2,PTPRC,CD3E,LCK,IL12B,SAMSN1,HCLS1,SYK,NCF1C,CD74,PRKCB,IL22RA2,PARP9,LYN,BANK1,ANGPT1,BTK,BRSK1,HCK,AURKA,PRDM1,PLCG2
GO:BP	positive regulation of protein modification process	GO:0031401	FALSE	3.40771e-05	4.46754	416	350	21	30108	MMP9,PTPRC,CD3E,LCP2,IL12B,RASSF5,P2RX7,HCLS1,SYK,NCF1C,PTPN22,CD74,PARP9,LYN,ADAM8,BANK1,RASSF2,ANGPT1,NMI,PLCG2,TNFSF11
GO:BP	negative regulation of signal transduction	GO:0009968	FALSE	3.4535e-05	4.46174	622	350	26	30108	ACOD1,UBASH3A,MMP9,IL1R2,NLRC3,PTPRC,IRF4,CD3E,IL12B,SPI1,P2RX7,PTPN22,STAT1,CD74,SAMHD1,STAP1,PLEK,TNFAIP3,NLRC5,LYN,BANK1,INPP5D,DUSP5,NMI,NRROS,HMOX1
GO:BP	positive regulation of phosphate metabolic process	GO:0045937	FALSE	3.56218e-05	4.44828	379	350	20	30108	MMP9,PTPRC,CD3E,LCP2,IL12B,P2RX7,HCLS1,SYK,NCF1C,CD74,PARP9,PLEK,LYN,ADAM8,BANK1,RASSF2,ANGPT1,INSRR,PLCG2,TNFSF11
GO:BP	positive regulation of phosphorus metabolic process	GO:0010562	FALSE	3.56218e-05	4.44828	379	350	20	30108	MMP9,PTPRC,CD3E,LCP2,IL12B,P2RX7,HCLS1,SYK,NCF1C,CD74,PARP9,PLEK,LYN,ADAM8,BANK1,RASSF2,ANGPT1,INSRR,PLCG2,TNFSF11
GO:BP	antigen processing and presentation of peptide or polysaccharide antigen via MHC class II	GO:0002504	FALSE	3.57455e-05	4.44678	9	350	5	30108	BLB2,CD74,B2M,DMA,BLB1
GO:BP	positive regulation of interleukin-4 production	GO:0032753	FALSE	3.57455e-05	4.44678	9	350	5	30108	IRF4,CD3E,SASH3,CD28,SYK
GO:BP	positive regulation of phosphorylation	GO:0042327	FALSE	3.7148e-05	4.43006	343	350	19	30108	MMP9,PTPRC,CD3E,LCP2,IL12B,P2RX7,HCLS1,SYK,NCF1C,CD74,PARP9,LYN,ADAM8,BANK1,RASSF2,ANGPT1,INSRR,PLCG2,TNFSF11
GO:BP	negative regulation of immune response	GO:0050777	FALSE	3.76633e-05	4.42408	59	350	9	30108	PTPRC,IL12B,SPI1,SAMHD1,TBX21,TNFAIP3,NLRC5,INPP5D,NMI
GO:BP	regulation of endopeptidase activity	GO:0052548	FALSE	4.68529e-05	4.32926	127	350	12	30108	MMP9,SERPINB10B,CST7,SERPINB1,LCK,SYK,CASP18,LAPTM5,LYN,SFN,CYFIP2,APAF1
GO:BP	superoxide metabolic process	GO:0006801	TRUE	4.83527e-05	4.31558	29	350	7	30108	CYBB,NCF2,SYK,NCF1C,NCF4,NRROS,PRDX1
GO:BP	negative regulation of cellular metabolic process	GO:0031324	FALSE	5.07893e-05	4.29423	1162	350	37	30108	GZMA,IL1R2,NLRC3,PAX5,CST7,PTPRC,CD3E,SERPINB1,IRF1,IL12B,SPI1,CD28,SAMSN1,TFEC,PTPN22,TBX21,PARP9,STAP1,PLEK,TNFAIP3,ETV7,LYN,MOV10,ZC3H12A,BANK1,INPP5D,ANGPT1,PKP1,ADCY7,IRF8,SFN,NMI,BTK,HMOX1,AURKA,PRDM1,TNFSF11
GO:BP	positive regulation of protein phosphorylation	GO:0001934	FALSE	5.16585e-05	4.28686	314	350	18	30108	MMP9,PTPRC,CD3E,LCP2,IL12B,P2RX7,HCLS1,SYK,NCF1C,CD74,PARP9,LYN,ADAM8,BANK1,RASSF2,ANGPT1,PLCG2,TNFSF11
GO:BP	regulation of myeloid leukocyte differentiation	GO:0002761	FALSE	5.41399e-05	4.26648	44	350	8	30108	DCSTAMP,IL12B,HCLS1,CD74,LYN,C1QC,INPP5D,TNFSF11
GO:BP	positive regulation of developmental process	GO:0051094	FALSE	6.23639e-05	4.20507	554	350	24	30108	ZAP70,DCSTAMP,EXFABP,PTPRC,IL12B,SPI1,P2RX7,SASH3,CD28,HCLS1,SYK,STAT1,GCNT2,CD74,HPSE,TBX21,ADAM8,INPP5D,SFN,TLR3,CTSH,HMOX1,AURKA,TNFSF11
GO:BP	type II interferon production	GO:0032609	FALSE	6.24418e-05	4.20452	30	350	7	30108	CRTAM,IL12RB2,CD3E,IL12B,SASH3,IL18R1,TLR3
GO:BP	regulation of type II interferon production	GO:0032649	FALSE	6.24418e-05	4.20452	30	350	7	30108	CRTAM,IL12RB2,CD3E,IL12B,SASH3,IL18R1,TLR3
GO:BP	protein modification process	GO:0036211	FALSE	6.38199e-05	4.19504	1547	350	44	30108	ZAP70,MMP9,IL12RB2,PTPRC,CD3E,LCK,LCP2,IL12B,RASSF5,P2RX7,B3GALT5,SAMSN1,HCLS1,SYK,NCF1C,PTPN22,GCNT2,CD74,PRKCB,PTPN7,IL22RA2,PARP9,TNFAIP3,LYN,DTX3L,ADAM8,ST8SIA4,BANK1,TAF4B,RASSF2,ANGPT1,SFN,TGM4,TLR3,NMI,BTK,ST6GAL1,BRSK1,HCK,PPM1J,AURKA,PRDM1,PLCG2,TNFSF11
GO:BP	regulation of apoptotic process	GO:0042981	FALSE	6.45007e-05	4.19044	555	350	24	30108	GZMA,MMP9,IL20RA,IKZF3,EXFABP,PTPRC,LCK,IL12B,P2RX7,HCLS1,DOCK8,CD74,CTSC,TNFAIP3,LYN,ADAM8,INPP5D,ANGPT1,SFN,CTSH,HCK,HMOX1,AURKA,APAF1
GO:BP	regulation of protein modification process	GO:0031399	FALSE	6.68266e-05	4.17505	643	350	26	30108	MMP9,PTPRC,CD3E,LCP2,IL12B,RASSF5,P2RX7,SAMSN1,HCLS1,SYK,NCF1C,PTPN22,CD74,IL22RA2,PARP9,TNFAIP3,LYN,DTX3L,ADAM8,BANK1,RASSF2,ANGPT1,SFN,NMI,PLCG2,TNFSF11
GO:BP	positive regulation of defense response to virus by host	GO:0002230	FALSE	7.08088e-05	4.14991	10	350	5	30108	IL12B,PTPN22,STAT1,PARP9,DTX3L
GO:BP	myeloid dendritic cell activation	GO:0001773	FALSE	7.08088e-05	4.14991	10	350	5	30108	DCSTAMP,IRF4,SPI1,DOCK2,ITGB6
GO:BP	positive regulation of cell development	GO:0010720	FALSE	7.10614e-05	4.14837	159	350	13	30108	ZAP70,DCSTAMP,PTPRC,IL12B,SPI1,SASH3,HCLS1,SYK,CD74,ADAM8,INPP5D,AURKA,TNFSF11
GO:BP	regulation of protein phosphorylation	GO:0001932	FALSE	7.23804e-05	4.14038	475	350	22	30108	MMP9,PTPRC,CD3E,LCP2,IL12B,P2RX7,SAMSN1,HCLS1,SYK,NCF1C,CD74,IL22RA2,PARP9,TNFAIP3,LYN,ADAM8,BANK1,RASSF2,ANGPT1,SFN,PLCG2,TNFSF11
GO:BP	positive regulation of tumor necrosis factor production	GO:0032760	FALSE	7.98523e-05	4.09771	31	350	7	30108	LY96,PTPRC,IL12B,SASH3,SYK,TLR3,PLCG2
GO:BP	reactive oxygen species metabolic process	GO:0072593	FALSE	9.16704e-05	4.03777	86	350	10	30108	CYBB,NCF2,P2RX7,SYK,NCF1C,NCF4,LIPA,NRROS,PRDX1,PLCG2
GO:BP	positive regulation of type I interferon production	GO:0032481	FALSE	0.000101195	3.99484	32	350	7	30108	IRF1,TRAF3IP3,SYK,PTPN22,STAT1,TLR3,PLCG2
GO:BP	negative regulation of cell communication	GO:0010648	FALSE	0.000102106	3.99095	657	350	26	30108	ACOD1,UBASH3A,MMP9,IL1R2,NLRC3,PTPRC,IRF4,CD3E,IL12B,SPI1,P2RX7,PTPN22,STAT1,CD74,SAMHD1,STAP1,PLEK,TNFAIP3,NLRC5,LYN,BANK1,INPP5D,DUSP5,NMI,NRROS,HMOX1
GO:BP	negative regulation of cellular biosynthetic process	GO:0031327	FALSE	0.000114242	3.94217	945	350	32	30108	IL1R2,NLRC3,PAX5,CST7,PTPRC,CD3E,SERPINB1,IRF1,IL12B,SPI1,CD28,TFEC,PTPN22,TBX21,PARP9,PLEK,TNFAIP3,ETV7,MOV10,ZC3H12A,BANK1,INPP5D,ANGPT1,PKP1,ADCY7,IRF8,SFN,NMI,BTK,AURKA,PRDM1,TNFSF11
GO:BP	negative regulation of biosynthetic process	GO:0009890	FALSE	0.000119837	3.92141	947	350	32	30108	IL1R2,NLRC3,PAX5,CST7,PTPRC,CD3E,SERPINB1,IRF1,IL12B,SPI1,CD28,TFEC,PTPN22,TBX21,PARP9,PLEK,TNFAIP3,ETV7,MOV10,ZC3H12A,BANK1,INPP5D,ANGPT1,PKP1,ADCY7,IRF8,SFN,NMI,BTK,AURKA,PRDM1,TNFSF11
GO:BP	cellular nitrogen compound metabolic process	GO:0034641	FALSE	0.000123254	3.9092	2775	350	64	30108	SPIC,TNFSF8,GZMA,NLRC3,PAX5,STAT4,IKZF3,PTPRC,IRF4,IKZF1,TCF7,IRF1,SPI1,P2RX7,BATF3,EOMES,CD28,IL18R1,TFEC,TNIP3,HCLS1,SYK,LPAR5,SKAP1,NCF1C,STAT1,IL18RAP,CD74,SAMHD1,TBX21,PARP9,GCH1,TNFAIP3,NLRC5,ETV7,MOV10,DTX3L,ADAM8,TEX12,ZC3H12A,TOX2,TNIP2,ST8SIA4,BANK1,TAF4B,CARD11,LIPA,PKP1,HELZ2,ADCY7,IRF8,SFN,ASS1,TLR3,SLC2A9,GFI1,CMPK2,HCK,HMOX1,APAF1,PRDM1,CEBPB,PLCG2,TNFSF11
GO:BP	positive regulation of apoptotic process	GO:0043065	FALSE	0.000126752	3.89705	197	350	14	30108	GZMA,MMP9,IL20RA,PTPRC,LCK,IL12B,P2RX7,CTSC,LYN,ADAM8,INPP5D,CTSH,HMOX1,APAF1
GO:BP	regulation of interleukin-4 production	GO:0032673	FALSE	0.000128578	3.89083	11	350	5	30108	IRF4,CD3E,SASH3,CD28,SYK
GO:BP	antigen processing and presentation of exogenous antigen	GO:0019884	FALSE	0.000128578	3.89083	11	350	5	30108	BLB2,CD74,B2M,DMA,BLB1
GO:BP	interleukin-4 production	GO:0032633	FALSE	0.000128578	3.89083	11	350	5	30108	IRF4,CD3E,SASH3,CD28,SYK
GO:BP	humoral immune response	GO:0006959	FALSE	0.00013097	3.88283	49	350	8	30108	CXCL13,IL8,ACOD1,IFNG,JCHAIN,PTPRC,C1QC,C1QA
GO:BP	B cell differentiation	GO:0030183	FALSE	0.000153386	3.81422	69	350	9	30108	CD79B,IKZF3,PTPRC,SPI1,SYK,INPP5D,CARD11,BTK,PLCG2
GO:BP	receptor signaling pathway via STAT	GO:0097696	FALSE	0.00017423	3.75888	70	350	9	30108	STAT4,PTPRC,IL6,IL12B,IL7R,STAT1,IL22RA2,PARP9,LYN
GO:BP	non-canonical NF-kappaB signal transduction	GO:0038061	FALSE	0.000181224	3.74178	51	350	8	30108	NLRC3,SPI1,IL18R1,PTPN22,RASSF2,TLR3,NMI,PRDX1
GO:BP	negative regulation of macromolecule biosynthetic process	GO:0010558	FALSE	0.000190923	3.71914	917	350	31	30108	IL1R2,NLRC3,PAX5,CST7,PTPRC,CD3E,SERPINB1,IRF1,IL12B,SPI1,CD28,TFEC,PTPN22,TBX21,PARP9,TNFAIP3,ETV7,MOV10,ZC3H12A,BANK1,INPP5D,ANGPT1,PKP1,ADCY7,IRF8,SFN,NMI,BTK,AURKA,PRDM1,TNFSF11
GO:BP	production of molecular mediator involved in inflammatory response	GO:0002532	FALSE	0.000196207	3.70728	35	350	7	30108	IFNG,IL1R2,SYK,PLD4,LIPA,ADCY7,TLR3
GO:BP	tissue remodeling	GO:0048771	FALSE	0.000197497	3.70444	71	350	9	30108	IL20RA,DCSTAMP,P2RX7,SYK,ADAM8,SNX10,INPP5D,LIPA,TNFSF11
GO:BP	regulation of proteolysis	GO:0030162	FALSE	0.000199929	3.69913	271	350	16	30108	MMP9,IL1R2,SERPINB10B,CST7,SERPINB1,LCK,SYK,CASP18,LAPTM5,LYN,ADAM8,SFN,CTSH,CYFIP2,AURKA,APAF1
GO:BP	CD8-positive, alpha-beta T cell activation	GO:0036037	FALSE	0.000218317	3.66091	12	350	5	30108	TNFSF8,CRTAM,IRF1,EOMES,PTPN22
GO:BP	T cell mediated cytotoxicity	GO:0001913	FALSE	0.000218317	3.66091	12	350	5	30108	PTPRC,IL12B,P2RX7,CTSC,CTSH
GO:BP	regulation of transcription by RNA polymerase II	GO:0006357	FALSE	0.000220775	3.65605	1075	350	34	30108	SPIC,TNFSF8,PAX5,STAT4,IKZF3,IRF4,IKZF1,TCF7,IRF1,SPI1,BATF3,EOMES,CD28,TFEC,TNIP3,HCLS1,SKAP1,STAT1,TBX21,PARP9,NLRC5,ETV7,TOX2,TNIP2,TAF4B,HELZ2,IRF8,SFN,TLR3,GFI1,HMOX1,PRDM1,CEBPB,TNFSF11
GO:BP	regulation of canonical NF-kappaB signal transduction	GO:0043122	FALSE	0.000238508	3.6225	95	350	10	30108	NLRC3,STAT1,CD74,TNFAIP3,TNIP2,CARD11,ANGPT1,TLR3,PLCG2,TNFSF11
GO:BP	heterocycle metabolic process	GO:0046483	FALSE	0.0002586	3.58737	2581	350	60	30108	SPIC,TNFSF8,GZMA,NLRC3,PAX5,STAT4,IKZF3,PTPRC,IRF4,IKZF1,TCF7,IRF1,SPI1,BATF3,EOMES,CD28,IL18R1,TFEC,TNIP3,HCLS1,SYK,LPAR5,SKAP1,NCF1C,STAT1,IL18RAP,CD74,SAMHD1,TBX21,PARP9,GCH1,TNFAIP3,NLRC5,ETV7,MOV10,DTX3L,ADAM8,TEX12,ZC3H12A,TOX2,TNIP2,TAF4B,CARD11,LIPA,PKP1,HELZ2,ADCY7,IRF8,SFN,TLR3,SLC2A9,GFI1,CMPK2,HCK,HMOX1,APAF1,PRDM1,CEBPB,PLCG2,TNFSF11
GO:BP	positive regulation of B cell proliferation	GO:0030890	FALSE	0.000288567	3.53975	23	350	6	30108	TNFSF13B,PTPRC,CD38,SASH3,CD74,CARD11
GO:BP	cell surface toll-like receptor signaling pathway	GO:0140895	FALSE	0.000288567	3.53975	23	350	6	30108	LY96,PTPN22,TNFAIP3,LYN,TNIP2,NMI
GO:BP	cell surface pattern recognition receptor signaling pathway	GO:0002752	FALSE	0.000288567	3.53975	23	350	6	30108	LY96,PTPN22,TNFAIP3,LYN,TNIP2,NMI
GO:BP	cellular aromatic compound metabolic process	GO:0006725	FALSE	0.000332063	3.47878	2600	350	60	30108	SPIC,TNFSF8,GZMA,NLRC3,PAX5,STAT4,IKZF3,PTPRC,IRF4,IKZF1,TCF7,IRF1,SPI1,BATF3,EOMES,CD28,IL18R1,TFEC,TNIP3,HCLS1,SYK,LPAR5,SKAP1,NCF1C,STAT1,IL18RAP,CD74,SAMHD1,TBX21,PARP9,GCH1,TNFAIP3,NLRC5,ETV7,MOV10,DTX3L,ADAM8,TEX12,ZC3H12A,TOX2,TNIP2,TAF4B,CARD11,LIPA,PKP1,HELZ2,ADCY7,IRF8,SFN,TLR3,SLC2A9,GFI1,CMPK2,HCK,HMOX1,APAF1,PRDM1,CEBPB,PLCG2,TNFSF11
GO:BP	RNA metabolic process	GO:0016070	FALSE	0.000332476	3.47824	1990	350	50	30108	SPIC,TNFSF8,NLRC3,PAX5,STAT4,IKZF3,IRF4,IKZF1,TCF7,IRF1,SPI1,BATF3,EOMES,CD28,IL18R1,TFEC,TNIP3,HCLS1,SYK,LPAR5,SKAP1,NCF1C,STAT1,IL18RAP,CD74,TBX21,PARP9,TNFAIP3,NLRC5,ETV7,MOV10,DTX3L,ADAM8,ZC3H12A,TOX2,TNIP2,TAF4B,CARD11,PKP1,HELZ2,IRF8,SFN,TLR3,GFI1,HCK,HMOX1,PRDM1,CEBPB,PLCG2,TNFSF11
GO:BP	positive regulation of myeloid leukocyte cytokine production involved in immune response	GO:0061081	FALSE	0.000351383	3.45422	13	350	5	30108	P2RX7,SYK,CD74,TLR3,PLCG2
GO:BP	superoxide anion generation	GO:0042554	FALSE	0.000351383	3.45422	13	350	5	30108	CYBB,NCF2,SYK,NCF1C,NCF4
GO:BP	Fc-gamma receptor signaling pathway	GO:0038094	FALSE	0.000377687	3.42287	6	350	4	30108	PTPRC,LCK,CD247,MYO1G
GO:BP	cellular response to tumor necrosis factor	GO:0071356	FALSE	0.000402424	3.39532	77	350	9	30108	XCL1,CCL4,CCL19,DCSTAMP,CCL21,SYK,STAT1,CCL20,TNFSF11
GO:BP	macromolecule modification	GO:0043412	FALSE	0.000407256	3.39013	1653	350	44	30108	ZAP70,MMP9,IL12RB2,PTPRC,CD3E,LCK,LCP2,IL12B,RASSF5,P2RX7,B3GALT5,SAMSN1,HCLS1,SYK,NCF1C,PTPN22,GCNT2,CD74,PRKCB,PTPN7,IL22RA2,PARP9,TNFAIP3,LYN,DTX3L,ADAM8,ST8SIA4,BANK1,TAF4B,RASSF2,ANGPT1,SFN,TGM4,TLR3,NMI,BTK,ST6GAL1,BRSK1,HCK,PPM1J,AURKA,PRDM1,PLCG2,TNFSF11
GO:BP	nucleic acid metabolic process	GO:0090304	FALSE	0.000457135	3.33996	2314	350	55	30108	SPIC,TNFSF8,GZMA,NLRC3,PAX5,STAT4,IKZF3,PTPRC,IRF4,IKZF1,TCF7,IRF1,SPI1,BATF3,EOMES,CD28,IL18R1,TFEC,TNIP3,HCLS1,SYK,LPAR5,SKAP1,NCF1C,STAT1,IL18RAP,CD74,SAMHD1,TBX21,PARP9,TNFAIP3,NLRC5,ETV7,MOV10,DTX3L,ADAM8,TEX12,ZC3H12A,TOX2,TNIP2,TAF4B,CARD11,PKP1,HELZ2,IRF8,SFN,TLR3,GFI1,HCK,HMOX1,APAF1,PRDM1,CEBPB,PLCG2,TNFSF11
GO:BP	immune system development	GO:0002520	FALSE	0.000467905	3.32984	102	350	10	30108	ACOD1,CXCR5,PTPRC,CD3E,CD28,SAMHD1,TBX21,TNFAIP3,LYN,LIPA
GO:BP	nucleobase-containing compound metabolic process	GO:0006139	FALSE	0.000485025	3.31424	2504	350	58	30108	SPIC,TNFSF8,GZMA,NLRC3,PAX5,STAT4,IKZF3,PTPRC,IRF4,IKZF1,TCF7,IRF1,SPI1,BATF3,EOMES,CD28,IL18R1,TFEC,TNIP3,HCLS1,SYK,LPAR5,SKAP1,NCF1C,STAT1,IL18RAP,CD74,SAMHD1,TBX21,PARP9,TNFAIP3,NLRC5,ETV7,MOV10,DTX3L,ADAM8,TEX12,ZC3H12A,TOX2,TNIP2,TAF4B,CARD11,LIPA,PKP1,HELZ2,ADCY7,IRF8,SFN,TLR3,GFI1,CMPK2,HCK,HMOX1,APAF1,PRDM1,CEBPB,PLCG2,TNFSF11
GO:BP	transcription by RNA polymerase II	GO:0006366	FALSE	0.000522993	3.2815	1116	350	34	30108	SPIC,TNFSF8,PAX5,STAT4,IKZF3,IRF4,IKZF1,TCF7,IRF1,SPI1,BATF3,EOMES,CD28,TFEC,TNIP3,HCLS1,SKAP1,STAT1,TBX21,PARP9,NLRC5,ETV7,TOX2,TNIP2,TAF4B,HELZ2,IRF8,SFN,TLR3,GFI1,HMOX1,PRDM1,CEBPB,TNFSF11
GO:BP	regulation of B cell differentiation	GO:0045577	FALSE	0.000541386	3.26649	14	350	5	30108	IKZF3,SPI1,SYK,INPP5D,CARD11
GO:BP	regulation of interleukin-12 production	GO:0032655	FALSE	0.000541386	3.26649	14	350	5	30108	IRF1,IL12B,SYK,TLR3,PLCG2
GO:BP	interleukin-12 production	GO:0032615	FALSE	0.000541386	3.26649	14	350	5	30108	IRF1,IL12B,SYK,TLR3,PLCG2
GO:BP	phagocytosis	GO:0006909	TRUE	0.000561063	3.25099	80	350	9	30108	PTPRC,P2RX7,MYO1G,DOCK2,SYK,PLD4,STAP1,HCK,PLCG2
GO:BP	positive regulation of kinase activity	GO:0033674	FALSE	0.000567208	3.24626	190	350	13	30108	PTPRC,LCP2,IL12B,P2RX7,SYK,NCF1C,CD74,LYN,ADAM8,RASSF2,ANGPT1,INSRR,TNFSF11
GO:BP	negative regulation of leukocyte differentiation	GO:1902106	FALSE	0.000617852	3.20912	41	350	7	30108	IRF1,CD74,TBX21,LYN,C1QC,INPP5D,CTLA4
GO:BP	leukocyte apoptotic process	GO:0071887	FALSE	0.000734063	3.13427	42	350	7	30108	P2RX7,HCLS1,DOCK8,CD74,LYN,ADAM8,LIPA
GO:BP	negative regulation of interleukin-6 production	GO:0032715	FALSE	0.000804341	3.09456	15	350	5	30108	NLRC3,PTPN22,TNFAIP3,BANK1,INPP5D
GO:BP	regulation of defense response to virus by host	GO:0050691	FALSE	0.000804341	3.09456	15	350	5	30108	IL12B,PTPN22,STAT1,PARP9,DTX3L
GO:BP	leukocyte activation involved in inflammatory response	GO:0002269	FALSE	0.000804341	3.09456	15	350	5	30108	IL8,CST7,CTSC,STAP1,C1QA
GO:BP	CD4-positive, alpha-beta T cell differentiation	GO:0043367	FALSE	0.000813613	3.08958	27	350	6	30108	IRF4,IL12B,SASH3,IL18R1,RSAD2,TBX21
GO:BP	positive regulation of cell differentiation	GO:0045597	FALSE	0.00082076	3.08578	339	350	17	30108	ZAP70,DCSTAMP,EXFABP,PTPRC,IL12B,SPI1,SASH3,HCLS1,SYK,STAT1,GCNT2,CD74,ADAM8,INPP5D,SFN,AURKA,TNFSF11
GO:BP	regulation of defense response to virus	GO:0050688	FALSE	0.000868097	3.06143	43	350	7	30108	NLRC3,IL12B,PTPN22,STAT1,PARP9,TNFAIP3,DTX3L
GO:BP	negative regulation of hemopoiesis	GO:1903707	FALSE	0.000868097	3.06143	43	350	7	30108	IRF1,CD74,TBX21,LYN,C1QC,INPP5D,CTLA4
GO:BP	positive regulation of myeloid cell differentiation	GO:0045639	FALSE	0.000868097	3.06143	43	350	7	30108	DCSTAMP,IL12B,HCLS1,STAT1,CD74,INPP5D,TNFSF11
GO:BP	myeloid dendritic cell differentiation	GO:0043011	FALSE	0.000873173	3.0589	7	350	4	30108	DCSTAMP,IRF4,SPI1,ITGB6
GO:BP	Fc receptor signaling pathway	GO:0038093	FALSE	0.000873173	3.0589	7	350	4	30108	PTPRC,LCK,CD247,MYO1G
GO:BP	synapse pruning	GO:0098883	TRUE	0.000873173	3.0589	7	350	4	30108	C1QB,C1QC,C1QA,PLXNC1
GO:BP	negative regulation of cell adhesion	GO:0007162	FALSE	0.000919476	3.03646	137	350	11	30108	CRTAM,PTPRC,IRF1,SPI1,PTPN22,GCNT2,CD74,TBX21,CTLA4,ANGPT1,ASS1
GO:BP	response to tumor necrosis factor	GO:0034612	FALSE	0.000946676	3.0238	85	350	9	30108	XCL1,CCL4,CCL19,DCSTAMP,CCL21,SYK,STAT1,CCL20,TNFSF11
GO:BP	positive regulation of Rho protein signal transduction	GO:0035025	FALSE	0.00115881	2.93599	16	350	5	30108	GPR55,GPR18,GPR174,P2RY8,GPR65
GO:BP	organic cyclic compound metabolic process	GO:1901360	FALSE	0.00121594	2.91509	2703	350	60	30108	SPIC,TNFSF8,GZMA,NLRC3,PAX5,STAT4,IKZF3,PTPRC,IRF4,IKZF1,TCF7,IRF1,SPI1,BATF3,EOMES,CD28,IL18R1,TFEC,TNIP3,HCLS1,SYK,LPAR5,SKAP1,NCF1C,STAT1,IL18RAP,CD74,SAMHD1,TBX21,PARP9,GCH1,TNFAIP3,NLRC5,ETV7,MOV10,DTX3L,ADAM8,TEX12,ZC3H12A,TOX2,TNIP2,TAF4B,CARD11,LIPA,PKP1,HELZ2,ADCY7,IRF8,SFN,TLR3,SLC2A9,GFI1,CMPK2,HCK,HMOX1,APAF1,PRDM1,CEBPB,PLCG2,TNFSF11
GO:BP	myeloid cell activation involved in immune response	GO:0002275	FALSE	0.00128029	2.89269	29	350	6	30108	SPI1,DOCK2,SYK,LYN,NMI,PLCG2
GO:BP	antigen processing and presentation	GO:0019882	FALSE	0.00128029	2.89269	29	350	6	30108	BLB2,CD74,B2M,DMA,TAPBPL,BLB1
GO:BP	negative regulation of defense response	GO:0031348	FALSE	0.00143296	2.84376	115	350	10	30108	NLRC3,CST7,IL12B,AOAH,PTPN22,SAMHD1,IL22RA2,TNFAIP3,NLRC5,NMI
GO:BP	receptor signaling pathway via JAK-STAT	GO:0007259	FALSE	0.00157934	2.80152	67	350	8	30108	STAT4,PTPRC,IL12B,IL7R,STAT1,IL22RA2,PARP9,LYN
GO:BP	regulation of leukocyte apoptotic process	GO:2000106	FALSE	0.00158475	2.80004	30	350	6	30108	P2RX7,HCLS1,DOCK8,CD74,LYN,ADAM8
GO:BP	positive regulation of T cell cytokine production	GO:0002726	FALSE	0.00173031	2.76188	8	350	4	30108	SASH3,IL18R1,RSAD2,TBX21
GO:BP	lymphocyte costimulation	GO:0031294	FALSE	0.00173031	2.76188	8	350	4	30108	PDCD1LG2,CD3E,CD28,CARD11
GO:BP	T cell costimulation	GO:0031295	FALSE	0.00173031	2.76188	8	350	4	30108	PDCD1LG2,CD3E,CD28,CARD11
GO:BP	cytosolic pattern recognition receptor signaling pathway	GO:0002753	FALSE	0.00177195	2.75155	68	350	8	30108	NLRC3,PTPN22,RSAD2,IFIH1,TNFAIP3,TNIP2,BTK,PLCG2
GO:BP	myeloid cell homeostasis	GO:0002262	FALSE	0.00186006	2.73047	92	350	9	30108	SERPINB10B,IKZF1,SPI1,STAT1,LYN,INPP5D,LIPA,HMOX1,PRDX1
GO:BP	protein-containing complex assembly	GO:0065003	FALSE	0.00193752	2.71275	623	350	23	30108	NLRC3,JCHAIN,LCP1,P2RX7,CD247,HCLS1,SYK,SKAP1,PTPN22,CARMIL2,BLB2,CD74,B2M,DMA,SAMHD1,PLEK,TAPBPL,CARD11,ANGPT1,BTK,HCK,BLB1,PLCG2
GO:BP	positive regulation of T cell differentiation	GO:0045582	FALSE	0.00194592	2.71087	31	350	6	30108	ZAP70,PTPRC,SASH3,SYK,CD74,ADAM8
GO:BP	positive regulation of RNA metabolic process	GO:0051254	FALSE	0.00204137	2.69008	819	350	27	30108	SPIC,TNFSF8,PAX5,IKZF3,IRF4,IRF1,SPI1,CD28,TFEC,HCLS1,SKAP1,NCF1C,STAT1,CD74,TBX21,PARP9,NLRC5,MOV10,DTX3L,ZC3H12A,TOX2,TAF4B,HELZ2,IRF8,TLR3,CEBPB,TNFSF11
GO:BP	regulation of kinase activity	GO:0043549	FALSE	0.00207187	2.68364	323	350	16	30108	PTPRC,LCP2,IL12B,P2RX7,SYK,NCF1C,CD74,TNFAIP3,NLRC5,LYN,ADAM8,RASSF2,ANGPT1,SFN,INSRR,TNFSF11
GO:BP	negative regulation of response to external stimulus	GO:0032102	FALSE	0.00221405	2.65481	181	350	12	30108	ACOD1,NLRC3,CST7,IL12B,AOAH,PTPN22,SAMHD1,IL22RA2,STAP1,TNFAIP3,NLRC5,NMI
GO:BP	proteolysis	GO:0006508	FALSE	0.00223422	2.65087	724	350	25	30108	GZMA,MMP9,IL1R2,SERPINB10B,CST7,SERPINB1,LCK,P2RX7,SYK,CASP18,CTSC,C1R,LAPTM5,TBX21,TNFAIP3,LYN,DTX3L,ADAM8,SFN,CTSH,ERAP1,BRSK1,CYFIP2,AURKA,APAF1
GO:BP	T cell activation involved in immune response	GO:0002286	FALSE	0.00237163	2.62495	32	350	6	30108	IRF4,LCP1,IL12B,EOMES,IL18R1,TBX21
GO:BP	defense response to bacterium	GO:0042742	FALSE	0.00275568	2.55977	72	350	8	30108	IL8,TNFSF8,IL12B,P2RX7,RSFR,SYK,RNASE6,TLR4
GO:BP	natural killer cell activation	GO:0030101	FALSE	0.0028704	2.54206	33	350	6	30108	PTPRC,IL12B,IL18R1,IL2RB,PRDX1,PRDM1
GO:BP	T cell cytokine production	GO:0002369	FALSE	0.00308595	2.51061	9	350	4	30108	SASH3,IL18R1,RSAD2,TBX21
GO:BP	regulation of T cell cytokine production	GO:0002724	FALSE	0.00308595	2.51061	9	350	4	30108	SASH3,IL18R1,RSAD2,TBX21
GO:BP	positive thymic T cell selection	GO:0045059	FALSE	0.00308595	2.51061	9	350	4	30108	ZAP70,PTPRC,DOCK2,CD74
GO:BP	positive regulation of macrophage cytokine production	GO:0060907	FALSE	0.00308595	2.51061	9	350	4	30108	P2RX7,CD74,TLR3,PLCG2
GO:BP	positive regulation of bone resorption	GO:0045780	FALSE	0.00308595	2.51061	9	350	4	30108	DCSTAMP,SYK,ADAM8,TNFSF11
GO:BP	tolerance induction	GO:0002507	FALSE	0.00308595	2.51061	9	350	4	30108	ACOD1,CD3E,TNFAIP3,LYN
GO:BP	lymphocyte apoptotic process	GO:0070227	FALSE	0.00345151	2.46199	34	350	6	30108	P2RX7,DOCK8,CD74,LYN,ADAM8,LIPA
GO:BP	granulocyte differentiation	GO:0030851	FALSE	0.00395871	2.40245	20	350	5	30108	SPI1,HCLS1,LYN,C1QC,INPP5D
GO:BP	alpha-beta T cell activation involved in immune response	GO:0002287	FALSE	0.00395871	2.40245	20	350	5	30108	IRF4,IL12B,EOMES,IL18R1,TBX21
GO:BP	alpha-beta T cell differentiation involved in immune response	GO:0002293	FALSE	0.00395871	2.40245	20	350	5	30108	IRF4,IL12B,EOMES,IL18R1,TBX21
GO:BP	positive regulation of DNA-templated transcription	GO:0045893	FALSE	0.00397606	2.40055	748	350	25	30108	SPIC,TNFSF8,PAX5,IKZF3,IRF4,IRF1,SPI1,CD28,TFEC,HCLS1,SKAP1,NCF1C,STAT1,CD74,TBX21,PARP9,NLRC5,DTX3L,TOX2,TAF4B,HELZ2,IRF8,TLR3,CEBPB,TNFSF11
GO:BP	positive regulation of RNA biosynthetic process	GO:1902680	FALSE	0.00416659	2.38022	750	350	25	30108	SPIC,TNFSF8,PAX5,IKZF3,IRF4,IRF1,SPI1,CD28,TFEC,HCLS1,SKAP1,NCF1C,STAT1,CD74,TBX21,PARP9,NLRC5,DTX3L,TOX2,TAF4B,HELZ2,IRF8,TLR3,CEBPB,TNFSF11
GO:BP	negative regulation of leukocyte cell-cell adhesion	GO:1903038	FALSE	0.00427569	2.36899	54	350	7	30108	CRTAM,IRF1,PTPN22,CD74,TBX21,CTLA4,ASS1
GO:BP	regulation of cysteine-type endopeptidase activity	GO:2000116	FALSE	0.00442951	2.35364	102	350	9	30108	MMP9,CST7,LCK,SYK,CASP18,LAPTM5,SFN,CYFIP2,APAF1
GO:BP	erythrocyte homeostasis	GO:0034101	FALSE	0.00460649	2.33663	77	350	8	30108	SERPINB10B,IKZF1,SPI1,STAT1,LYN,INPP5D,HMOX1,PRDX1
GO:BP	system development	GO:0048731	FALSE	0.00484343	2.31485	1815	350	44	30108	IL8,ACOD1,MMP9,CXCR5,PAX5,INPPL1,EXFABP,CST7,PTPRC,IL6,CD3E,IL12B,SPI1,P2RX7,RSFR,CD28,CXCR4,SYK,CRYBB2,STAT1,CTSC,HPSE,SAMHD1,TBX21,STAP1,TNFAIP3,LYN,ADAM8,C1QA,SNX10,LIPA,ANGPT1,TLR3,CTSH,NRROS,BRSK1,CYFIP2,HMOX1,AURKA,APAF1,PRDM1,OMG,ITGB6,TNFSF11
GO:BP	cellular response to interleukin-1	GO:0071347	FALSE	0.00490179	2.30965	36	350	6	30108	XCL1,CCL4,CCL19,IL1R2,CCL21,CCL20
GO:BP	positive regulation of peptidase activity	GO:0010952	FALSE	0.00508148	2.29401	78	350	8	30108	LCK,SYK,CASP18,LAPTM5,LYN,CTSH,CYFIP2,APAF1
GO:BP	regulation of lipopolysaccharide-mediated signaling pathway	GO:0031664	FALSE	0.00509605	2.29277	10	350	4	30108	ACOD1,LY96,CD180,TNFAIP3
GO:BP	cell junction disassembly	GO:0150146	FALSE	0.00509605	2.29277	10	350	4	30108	C1QB,C1QC,C1QA,PLXNC1
GO:BP	type II interferon-mediated signaling pathway	GO:0060333	FALSE	0.00509605	2.29277	10	350	4	30108	IRF1,STAT1,PARP9,NLRC5
GO:BP	regulation of transferase activity	GO:0051338	FALSE	0.00513754	2.28925	388	350	17	30108	PTPRC,LCP2,IL12B,P2RX7,SYK,NCF1C,CD74,TNFAIP3,NLRC5,LYN,DTX3L,ADAM8,RASSF2,ANGPT1,SFN,INSRR,TNFSF11
GO:BP	positive regulation of myeloid leukocyte differentiation	GO:0002763	FALSE	0.00514637	2.2885	21	350	5	30108	DCSTAMP,IL12B,HCLS1,CD74,TNFSF11
GO:BP	regulation of interleukin-8 production	GO:0032677	FALSE	0.00514637	2.2885	21	350	5	30108	PTPRC,SYK,PTPN22,CD74,TLR3
GO:BP	interleukin-8 production	GO:0032637	FALSE	0.00514637	2.2885	21	350	5	30108	PTPRC,SYK,PTPN22,CD74,TLR3
GO:BP	regulation of CD4-positive, alpha-beta T cell activation	GO:2000514	FALSE	0.00514637	2.2885	21	350	5	30108	CD3E,SASH3,CD28,TBX21,CARD11
GO:BP	positive regulation of NF-kappaB transcription factor activity	GO:0051092	FALSE	0.00548874	2.26053	56	350	7	30108	IL18R1,IL18RAP,ADAM8,CARD11,TLR3,PLCG2,TNFSF11
GO:BP	positive regulation of phosphatidylinositol 3-kinase/protein kinase B signal transduction	GO:0051897	FALSE	0.00548874	2.26053	56	350	7	30108	CD28,HCLS1,GCNT2,HPSE,ADAM8,ANGPT1,TNFSF11
GO:BP	positive regulation of DNA-binding transcription factor activity	GO:0051091	FALSE	0.00563695	2.24896	105	350	9	30108	IL18R1,HCLS1,LPAR5,IL18RAP,ADAM8,CARD11,TLR3,PLCG2,TNFSF11
GO:BP	regulation of phagocytosis	GO:0050764	FALSE	0.00579353	2.23706	37	350	6	30108	PTPRC,DOCK2,SYK,STAP1,HCK,PLCG2
GO:BP	T cell differentiation involved in immune response	GO:0002292	FALSE	0.00659665	2.18068	22	350	5	30108	IRF4,IL12B,EOMES,IL18R1,TBX21
GO:BP	myeloid leukocyte cytokine production	GO:0061082	FALSE	0.00659665	2.18068	22	350	5	30108	P2RX7,SYK,CD74,TLR3,PLCG2
GO:BP	positive regulation of nucleobase-containing compound metabolic process	GO:0045935	FALSE	0.00675502	2.17037	926	350	28	30108	SPIC,TNFSF8,PAX5,IKZF3,PTPRC,IRF4,IRF1,SPI1,CD28,TFEC,HCLS1,SKAP1,NCF1C,STAT1,CD74,TBX21,PARP9,NLRC5,MOV10,DTX3L,ZC3H12A,TOX2,TAF4B,HELZ2,IRF8,TLR3,CEBPB,TNFSF11
GO:BP	negative regulation of response to biotic stimulus	GO:0002832	FALSE	0.00697575	2.15641	58	350	7	30108	ACOD1,NLRC3,PTPN22,SAMHD1,TNFAIP3,NLRC5,NMI
GO:BP	regulation of localization	GO:0032879	FALSE	0.00724135	2.14018	877	350	27	30108	MMP9,PTPRC,IL6,LCP1,IL12B,RASSF5,SPI1,P2RX7,CD247,XCR1,DOCK2,HCLS1,SYK,PTPN22,RSAD2,CD74,PARP9,STAP1,LYN,DTX3L,GLRX,ANGPT1,SFN,BRSK1,HCK,PLCG2,TNFSF11
GO:BP	positive regulation of transferase activity	GO:0051347	FALSE	0.00734756	2.13386	239	350	13	30108	PTPRC,LCP2,IL12B,P2RX7,SYK,NCF1C,CD74,LYN,ADAM8,RASSF2,ANGPT1,INSRR,TNFSF11
GO:BP	interferon-alpha production	GO:0032607	FALSE	0.00793461	2.10047	11	350	4	30108	PTPN22,STAT1,TLR3,NMI
GO:BP	regulation of interferon-alpha production	GO:0032647	FALSE	0.00793461	2.10047	11	350	4	30108	PTPN22,STAT1,TLR3,NMI
GO:BP	regulation of lymphocyte apoptotic process	GO:0070228	FALSE	0.0083489	2.07837	23	350	5	30108	P2RX7,DOCK8,CD74,LYN,ADAM8
GO:BP	anatomical structure morphogenesis	GO:0009653	FALSE	0.00868449	2.06126	1325	350	35	30108	IL8,MMP9,PAX5,DCSTAMP,INPPL1,IL6,ARHGAP15,IL12B,SPI1,P2RX7,EOMES,RSFR,SYK,CARMIL2,STAT1,FMNL1,HPSE,RHOG,TNFAIP3,ADAM8,SNX10,LIPA,ANGPT1,TLR3,DUSP5,CTSH,BRSK1,HCK,CYFIP2,HMOX1,AURKA,APAF1,PRDM1,ITGB6,TNFSF11
GO:BP	positive regulation of T cell receptor signaling pathway	GO:0050862	FALSE	0.00882392	2.05434	4	350	3	30108	TRAT1,CARD11,LIPA
GO:BP	platelet degranulation	GO:0002576	TRUE	0.00882392	2.05434	4	350	3	30108	SYK,PLEK,LYN
GO:BP	response to interleukin-18	GO:0070673	FALSE	0.00882392	2.05434	4	350	3	30108	IFNG,IL18R1,IL18RAP
GO:BP	positive regulation of T-helper 1 type immune response	GO:0002827	FALSE	0.00882392	2.05434	4	350	3	30108	IL12B,IL18R1,TBX21
GO:BP	positive regulation of CD4-positive, alpha-beta T cell proliferation	GO:2000563	FALSE	0.00882392	2.05434	4	350	3	30108	CD3E,CD28,CARD11
GO:BP	regulation of phosphatidylinositol 3-kinase/protein kinase B signal transduction	GO:0051896	FALSE	0.00889399	2.0509	84	350	8	30108	CD28,HCLS1,GCNT2,HPSE,ADAM8,BANK1,ANGPT1,TNFSF11
GO:BP	regulation of stress-activated protein kinase signaling cascade	GO:0070302	FALSE	0.0106092	1.97432	86	350	8	30108	SPI1,NCF1C,PTPN22,LYN,RASSF2,TLR3,PRDX1,TNFSF11
GO:BP	positive regulation of CD4-positive, alpha-beta T cell activation	GO:2000516	FALSE	0.0117928	1.92838	12	350	4	30108	CD3E,SASH3,CD28,CARD11
GO:BP	regulation of neuroinflammatory response	GO:0150077	FALSE	0.0117928	1.92838	12	350	4	30108	CST7,CTSC,STAP1,PLCG2
GO:BP	neuroinflammatory response	GO:0150076	FALSE	0.012933	1.8883	25	350	5	30108	CST7,CTSC,STAP1,C1QA,PLCG2
GO:BP	regulation of protein-containing complex assembly	GO:0043254	FALSE	0.0131487	1.88112	180	350	11	30108	NLRC3,LCP1,HCLS1,SYK,SKAP1,PTPN22,CARMIL2,PLEK,BTK,HCK,PLCG2
GO:BP	negative regulation of cell-cell adhesion	GO:0022408	FALSE	0.0137013	1.86324	89	350	8	30108	CRTAM,IRF1,SPI1,PTPN22,CD74,TBX21,CTLA4,ASS1
GO:BP	leukocyte homeostasis	GO:0001776	FALSE	0.0143267	1.84385	43	350	6	30108	P2RX7,SASH3,CD74,TNFAIP3,LYN,LIPA
GO:BP	heterotypic cell-cell adhesion	GO:0034113	FALSE	0.0158602	1.79969	26	350	5	30108	ITGB7,PTPRC,LCK,SKAP1,GCNT2
GO:BP	positive regulation of cell migration	GO:0030335	FALSE	0.0160433	1.79471	257	350	13	30108	MMP9,PTPRC,SPI1,DOCK8,CARMIL2,GCNT2,CD74,LYN,ADAM8,ANGPT1,CTSH,HMOX1,PLCG2
GO:BP	positive regulation of protein-containing complex assembly	GO:0031334	FALSE	0.0161589	1.79159	91	350	8	30108	LCP1,SYK,SKAP1,PTPN22,CARMIL2,PLEK,BTK,PLCG2
GO:BP	response to interleukin-1	GO:0070555	FALSE	0.0164275	1.78443	44	350	6	30108	XCL1,CCL4,CCL19,IL1R2,CCL21,CCL20
GO:BP	cell adhesion mediated by integrin	GO:0033627	FALSE	0.0164275	1.78443	44	350	6	30108	CD3E,SYK,SKAP1,ITGA4,LYN,ITGB6
GO:BP	microglial cell activation	GO:0001774	FALSE	0.0168778	1.77268	13	350	4	30108	CST7,CTSC,STAP1,C1QA
GO:BP	positive regulation of Ras protein signal transduction	GO:0046579	FALSE	0.0192798	1.7149	27	350	5	30108	GPR55,GPR18,GPR174,P2RY8,GPR65
GO:BP	positive regulation of proteolysis	GO:0045862	FALSE	0.0209314	1.6792	155	350	10	30108	LCK,SYK,CASP18,LAPTM5,LYN,ADAM8,CTSH,CYFIP2,AURKA,APAF1
GO:BP	B cell activation involved in immune response	GO:0002312	FALSE	0.021376	1.67007	46	350	6	30108	PTPRC,SPI1,CD28,CD180,TBX21,PLCG2
GO:BP	CD4-positive, alpha-beta T cell cytokine production	GO:0035743	FALSE	0.0218692	1.66017	5	350	3	30108	IL18R1,RSAD2,TBX21
GO:BP	positive regulation of neuroinflammatory response	GO:0150078	FALSE	0.0218692	1.66017	5	350	3	30108	CTSC,STAP1,PLCG2
GO:BP	positive regulation of T cell mediated cytotoxicity	GO:0001916	FALSE	0.0218692	1.66017	5	350	3	30108	PTPRC,IL12B,P2RX7
GO:BP	positive regulation of cell motility	GO:2000147	FALSE	0.0231055	1.63628	266	350	13	30108	MMP9,PTPRC,SPI1,DOCK8,CARMIL2,GCNT2,CD74,LYN,ADAM8,ANGPT1,CTSH,HMOX1,PLCG2
GO:BP	interferon-mediated signaling pathway	GO:0140888	FALSE	0.0232482	1.63361	28	350	5	30108	IRF1,STAT1,SAMHD1,PARP9,NLRC5
GO:BP	lymphocyte homeostasis	GO:0002260	FALSE	0.0232482	1.63361	28	350	5	30108	P2RX7,SASH3,CD74,TNFAIP3,LYN
GO:BP	neutrophil activation	GO:0042119	FALSE	0.0234124	1.63055	14	350	4	30108	IL8,SPI1,SYK,IL18RAP
GO:BP	glial cell activation	GO:0061900	FALSE	0.0234124	1.63055	14	350	4	30108	CST7,CTSC,STAP1,C1QA
GO:BP	regulation of T cell receptor signaling pathway	GO:0050856	FALSE	0.0234124	1.63055	14	350	4	30108	TRAT1,UBASH3A,CARD11,LIPA
GO:BP	endocytosis	GO:0006897	FALSE	0.0240377	1.61911	267	350	13	30108	INPPL1,PTPRC,P2RX7,MYO1G,DOCK2,SYK,PLD4,STAP1,SNX10,LIPA,ANGPT1,HCK,PLCG2
GO:BP	negative regulation of intracellular signal transduction	GO:1902532	FALSE	0.0240377	1.61911	267	350	13	30108	MMP9,NLRC3,PTPRC,SPI1,P2RX7,PTPN22,STAT1,CD74,TNFAIP3,LYN,BANK1,DUSP5,NMI
GO:BP	positive regulation of transcription by RNA polymerase II	GO:0045944	FALSE	0.0255961	1.59183	580	350	20	30108	SPIC,TNFSF8,PAX5,IKZF3,IRF4,IRF1,SPI1,CD28,TFEC,HCLS1,SKAP1,STAT1,TBX21,NLRC5,TOX2,TAF4B,HELZ2,IRF8,TLR3,TNFSF11
GO:BP	phosphatidylinositol 3-kinase/protein kinase B signal transduction	GO:0043491	FALSE	0.0258692	1.58722	97	350	8	30108	CD28,HCLS1,GCNT2,HPSE,ADAM8,BANK1,ANGPT1,TNFSF11
GO:BP	negative regulation of cytokine-mediated signaling pathway	GO:0001960	FALSE	0.0278249	1.55557	29	350	5	30108	IL1R2,PTPRC,SAMHD1,STAP1,NLRC5
GO:BP	positive regulation of locomotion	GO:0040017	FALSE	0.0281047	1.55122	271	350	13	30108	MMP9,PTPRC,SPI1,DOCK8,CARMIL2,GCNT2,CD74,LYN,ADAM8,ANGPT1,CTSH,HMOX1,PLCG2
GO:BP	regulation of transport	GO:0051049	FALSE	0.0285432	1.5445	684	350	22	30108	MMP9,PTPRC,IL6,LCP1,IL12B,SPI1,P2RX7,DOCK2,HCLS1,SYK,PTPN22,RSAD2,CD74,STAP1,LYN,GLRX,ANGPT1,SFN,BRSK1,HCK,PLCG2,TNFSF11
GO:BP	negative regulation of T cell activation	GO:0050868	FALSE	0.0309909	1.50877	49	350	6	30108	CRTAM,IRF1,PTPN22,CD74,TBX21,CTLA4
GO:BP	regulation of viral-induced cytoplasmic pattern recognition receptor signaling pathway	GO:0039531	FALSE	0.0309909	1.50877	49	350	6	30108	NLRC3,PTPN22,RSAD2,TNFAIP3,BTK,PLCG2
GO:BP	response to tumor cell	GO:0002347	FALSE	0.0316335	1.49985	15	350	4	30108	CRTAM,IL12B,SPI1,LAPTM5
GO:BP	response to fungus	GO:0009620	FALSE	0.0316335	1.49985	15	350	4	30108	CX3CR1,SPI1,SYK,PLCG2
GO:BP	response to wounding	GO:0009611	FALSE	0.03209	1.49363	198	350	11	30108	IL8,SYK,CARMIL2,HPSE,PLEK,LYN,TLR3,HMOX1,AURKA,ITGB6,PLCG2
GO:BP	import into cell	GO:0098657	FALSE	0.0323137	1.49061	358	350	15	30108	SCNN1D,INPPL1,PTPRC,P2RX7,MYO1G,DOCK2,SYK,PLD4,SLC5A1,STAP1,SNX10,LIPA,ANGPT1,HCK,PLCG2
GO:BP	positive regulation of endopeptidase activity	GO:0010950	FALSE	0.0325657	1.48724	73	350	7	30108	LCK,SYK,CASP18,LAPTM5,LYN,CYFIP2,APAF1
GO:BP	negative regulation of response to cytokine stimulus	GO:0060761	FALSE	0.0330729	1.48053	30	350	5	30108	IL1R2,PTPRC,SAMHD1,STAP1,NLRC5
GO:BP	regulation of protein kinase activity	GO:0045859	FALSE	0.0353357	1.45179	277	350	13	30108	PTPRC,LCP2,IL12B,P2RX7,SYK,NCF1C,TNFAIP3,LYN,ADAM8,RASSF2,ANGPT1,SFN,TNFSF11
GO:BP	positive regulation of protein kinase activity	GO:0045860	FALSE	0.0359667	1.4441	165	350	10	30108	PTPRC,LCP2,IL12B,P2RX7,SYK,NCF1C,ADAM8,RASSF2,ANGPT1,TNFSF11
GO:BP	protein-containing complex organization	GO:0043933	FALSE	0.03635	1.4395	906	350	26	30108	NLRC3,JCHAIN,IRF4,LCP1,SPI1,P2RX7,CD247,HCLS1,SYK,SKAP1,PTPN22,CARMIL2,BLB2,CD74,B2M,DMA,SAMHD1,PLEK,DTX3L,TAPBPL,CARD11,ANGPT1,BTK,HCK,BLB1,PLCG2
GO:BP	secretion	GO:0046903	TRUE	0.0379251	1.42107	363	350	15	30108	SYTL5,IL6,IL12B,SPI1,P2RX7,MYO1G,SYK,RSAD2,CD74,PLEK,EXOC3L4,LYN,SNX10,BRSK1,TNFSF11
GO:BP	positive regulation of small GTPase mediated signal transduction	GO:0051057	FALSE	0.0390588	1.40828	31	350	5	30108	GPR55,GPR18,GPR174,P2RY8,GPR65
GO:BP	immunoglobulin production	GO:0002377	FALSE	0.0391407	1.40737	51	350	6	30108	PTPRC,SASH3,CD28,SAMHD1,TBX21,BTK
GO:BP	granulocyte activation	GO:0036230	FALSE	0.0417917	1.37891	16	350	4	30108	IL8,SPI1,SYK,IL18RAP
GO:BP	natural killer cell mediated cytotoxicity	GO:0042267	FALSE	0.0417917	1.37891	16	350	4	30108	CRTAM,IL12B,IL18RAP,PRDX1
GO:BP	regulation of myeloid leukocyte mediated immunity	GO:0002886	FALSE	0.0417917	1.37891	16	350	4	30108	SPI1,SYK,STAP1,LYN
GO:BP	macrophage cytokine production	GO:0010934	FALSE	0.0417917	1.37891	16	350	4	30108	P2RX7,CD74,TLR3,PLCG2
GO:BP	B cell homeostasis	GO:0001782	FALSE	0.0417917	1.37891	16	350	4	30108	SASH3,CD74,TNFAIP3,LYN
GO:BP	regulation of macrophage cytokine production	GO:0010935	FALSE	0.0417917	1.37891	16	350	4	30108	P2RX7,CD74,TLR3,PLCG2
GO:BP	regulation of apoptotic signaling pathway	GO:2001233	FALSE	0.0419804	1.37695	168	350	10	30108	MMP9,IL20RA,PTPRC,LCK,CD74,CTSC,TNFAIP3,CTSH,HMOX1,APAF1
GO:BP	regulation of T cell mediated cytotoxicity	GO:0001914	FALSE	0.0433607	1.3629	6	350	3	30108	PTPRC,IL12B,P2RX7
GO:BP	antifungal innate immune response	GO:0061760	FALSE	0.0433607	1.3629	6	350	3	30108	CX3CR1,SPI1,PLCG2
GO:BP	positive regulation of isotype switching to IgG isotypes	GO:0048304	TRUE	0.0433607	1.3629	6	350	3	30108	PTPRC,CD28,TBX21
GO:BP	Fc receptor mediated stimulatory signaling pathway	GO:0002431	FALSE	0.0433607	1.3629	6	350	3	30108	PTPRC,MYO1G,LYN
GO:BP	humoral immune response mediated by circulating immunoglobulin	GO:0002455	FALSE	0.0433607	1.3629	6	350	3	30108	PTPRC,C1QC,C1QA
GO:BP	positive regulation of interleukin-6 production	GO:0032755	FALSE	0.0458528	1.33863	32	350	5	30108	P2RX7,SYK,CD74,TLR3,PLCG2
GO:BP	positive regulation of cellular component organization	GO:0051130	FALSE	0.0460006	1.33724	507	350	18	30108	MMP9,DCSTAMP,PTPRC,LCP1,P2RX7,CD28,DOCK2,SYK,SKAP1,PTPN22,CARMIL2,STAP1,PLEK,LYN,ANGPT1,BTK,AURKA,PLCG2
GO:BP	stress-activated protein kinase signaling cascade	GO:0031098	FALSE	0.0460537	1.33674	105	350	8	30108	SPI1,NCF1C,PTPN22,LYN,RASSF2,TLR3,PRDX1,TNFSF11
GO:CC	cellular anatomical entity	GO:0110165	TRUE	1.53539e-27	26.8138	8644	350	202	30108	CXCL13,IL21R,CD79B,SPIC,SCNN1D,IL8,THEMIS,TRAT1,GZMA,XCL1,PDCD1LG2,GPR171,ZAP70,CCL4,UBASH3A,MMP9,CXCR5,CCL19,LY96,IFNG,CYBB,IL1R2,NLRC3,SERPINB10B,CRTAM,PAX5,DCSTAMP,INPPL1,TNFSF13B,SLC2A6,IKZF3,SYTL5,EXFABP,ITGB7,IL12RB2,JCHAIN,CST7,CCL21,CX3CR1,PTPRC,MCOLN2,IRF4,IL6,IKZF1,CD3E,SERPINB1,LCP1,TCF7,LCK,IRF1,ARHGAP15,LCP2,CD38,IL12B,NCF2,RASSF5,SPI1,P2RX7,GRAP2,IL7R,BLK,CD247,FYB,SASH3,MYO1F,BATF3…
GO:CC	plasma membrane	GO:0005886	FALSE	2.28294e-21	20.6415	1930	350	80	30108	IL21R,CD79B,SCNN1D,TRAT1,PDCD1LG2,GPR171,ZAP70,CXCR5,LY96,CYBB,CRTAM,SYTL5,ITGB7,IL12RB2,CX3CR1,PTPRC,CD3E,LCP1,LCK,LCP2,CD38,NCF2,P2RX7,GRAP2,IL7R,BLK,CD247,FYB,CD28,IL18R1,MYO1G,TARP,HCLS1,SUSD3,SYK,SKAP1,DOCK8,ITGB2,NCF1C,CSF2RA,PTPN22,IL2RB,CARMIL2,IL18RAP,NCF4,BLB2,TNFRSF25,CD74,B2M,CD180,PSTPIP1,PTPN7,CYTH4,DMA,SLC5A1,SAMHD1,BF1,LAPTM5,ITGA4,RHOG,PLEK,LYN,RGS1,ADAM8,ARHGAP45,CTLA4,CARD11,CC…
GO:CC	cell periphery	GO:0071944	FALSE	2.09001e-20	19.6799	2141	350	83	30108	IL21R,CD79B,SCNN1D,TRAT1,PDCD1LG2,GPR171,ZAP70,CXCR5,LY96,CYBB,CRTAM,SYTL5,ITGB7,IL12RB2,CX3CR1,PTPRC,CD3E,LCP1,LCK,LCP2,CD38,NCF2,P2RX7,GRAP2,IL7R,BLK,CD247,FYB,CD28,IL18R1,MYO1G,TARP,HCLS1,SUSD3,SYK,SKAP1,DOCK8,ITGB2,NCF1C,CSF2RA,PTPN22,IL2RB,CARMIL2,IL18RAP,NCF4,BLB2,TNFRSF25,CD74,B2M,CD180,PSTPIP1,PTPN7,CYTH4,DMA,SLC5A1,SAMHD1,BF1,LAPTM5,ITGA4,RHOG,PLEK,EXOC3L4,LYN,RGS1,ADAM8,ARHGAP45,CTLA4,C…
[truncated: 36 more rows]

## Sheet: MASS4dpi_trachea_KEGG
source	term_name	term_id	highlighted	adjusted_p_value	negative_log10_of_adjusted_p_value	term_size	query_size	intersection_size	effective_domain_size	intersections
[truncated: 21 more rows]

## Sheet: MASS11dpi_DOWN_trachea_GO
source	term_name	term_id	highlighted	adjusted_p_value	negative_log10_of_adjusted_p_value	term_size	query_size	intersection_size	effective_domain_size	intersections
[truncated: 27 more rows]

[truncated: 4 more sheets: MASS11dpi_UP_trachea_GO, MASS11dpi_trachea_KEGG, trachea_KEGG_summary, trachea_KEGG_summary_venn]
